# Supplementary material for: Combinatorial high-throughput experimental and bioinformatic approach identifies molecular pathways linked with the sensitivity to anticancer target drugs
Source: Oncotarget. 2015 Jul 30;6(29):27227–38. doi: 10.18632/oncotarget.4507 (PMC4694985; doi:10.18632/oncotarget.4507)
Supplement: Supplementary file 3 [file oncotarget-06-27227-s003.xlsx]

## Sheet: description
Supplementary file 4.
The PAS scores of experimental data which calculated independently for all the control datasets taken one by one.
The results for the 272 signaling and 321 metabolic pathways were obtained for each sample, being normalized separately on each of the 11 control datasets

## Sheet: GSE17822 normalization
Signaling pathway	A549	BT474	HeLa	HepG2	Jurkat	MCF7	NGP	NT2D1	Skov3	T3M4	Tera1
0_IL_6_Pathway_IKBs_Degradation	0.916656	1.45195	0.0217838	0.91307	0.669967	0.867584	1.4214	0.782443	1.18725	1.03951	-1.00286
AHR_Pathway	3.56733	3.34002	5.93016	4.88351	9.9217	8.51702	4.73616	3.2771	4.80837	6.39309	3.94704
AHR_Pathway_AHR_Degradation	4.64263	2.89919	4.69549	3.647	5.19737	4.74019	3.55016	3.8725	4.05605	4.6955	2.49066
AHR_Pathway_C_Myc_Expression	1.17661	3.17319	2.94185	2.93645	6.36565	5.62188	3.26967	1.26609	2.72515	3.48804	3.54404
AHR_Pathway_Cath_D_Expression	0.0894459	1.44717	1.68698	2.93645	4.81258	3.4547	2.41302	-0.126932	1.3548	1.76066	3.54404
AHR_Pathway_PS2_Gene_Expression	1.83924	2.36476	2.35135	2.48898	4.85684	6.35973	2.78033	0.554343	2.23776	3.48804	2.48469
AKT_Pathway	11.7915	15.1415	7.2216	2.89647	-19.4253	12.6073	23.3881	-6.50235	2.34231	18.3702	-0.126801
AKT_Pathway_Aggregation_&_Neurodegeneration	1.12398	0.908375	1.98562	-0.0675955	2.50569	3.27197	3.89945	3.00127	2.23126	0.754973	-1.74186
AKT_Pathway_Apoptosis_Inhibition	-2.36277	-1.77017	-2.4464	-2.68336	-0.53376	1.60614	1.60796	0.804475	-1.48512	-2.29801	-4.75777
AKT_Pathway_Blocks_Apoptosis	-2.34439	-1.72401	-1.91753	-0.0379695	-0.228722	-0.818593	-2.39307	-1.37235	-0.807308	-1.47531	-3.76449
AKT_Pathway_Cardiovascular_Homeostasis	0.593335	-0.0427602	1.38363	-0.133253	2.50569	2.03404	3.49192	1.91901	1.40482	0.754973	-1.74186
AKT_Pathway_Caspase_Cascade	-1.70224	-1.46559	0.0811053	0.174541	1.7404	-0.416735	-0.555951	0.409975	0.21129	0.608633	-1.65198
AKT_Pathway_Cell_Cycle	-0.573704	-1.45995	-1.07676	-2.55608	-2.57447	-1.55026	2.61774	-1.02242	-1.8253	-1.27172	-0.721919
AKT_Pathway_Cell_Cycle_Progression	2.29513	2.68876	2.50614	2.98303	4.0343	3.26229	1.72615	3.52015	4.19577	3.67758	1.85603
AKT_Pathway_Cell_Survival	1.21353	1.7581	0	0.480968	0.831674	1.3586	0.743151	0.59048	1.0857	0.920896	0
AKT_Pathway_Death_Genes	-2.43781	-0.979	-0.655127	-0.55809	1.11728	-0.690532	-1.26787	1.3143	-0.44338	-0.183922	-2.37961
AKT_Pathway_Elevation_of_Glucose_Import	-2.43781	-1.62154	-0.655127	-0.55809	1.11728	-0.690532	-1.26787	1.3143	-0.44338	-0.183922	-2.37961
AKT_Pathway_ERK_Pathway	-0.673712	-0.502135	-0.388311	-0.0936639	1.59288	0.220918	-0.247698	0.831301	0.191318	0.127464	-1.29233
AKT_Pathway_Genetic_Stability	-1.3416	-1.62154	-0.655127	-0.0736977	0.361828	0.806999	-1.26787	0.829094	-0.44338	-0.238638	-3.17796
AKT_Pathway_Glucose_Uptake	0.593335	-0.0427602	1.38363	-0.55809	2.50569	2.44911	3.49192	2.32334	1.40482	0.754973	-1.74186
AKT_Pathway_Glycogen_Synthesis	0.750101	1.11555	-0.42035	0.0379701	0.831674	1.43722	0.743151	0.998844	0.265515	0.814895	-0.596468
AKT_Pathway_Insulin_Stimulated_Mitogenesis	1.42081	0.665984	2.20238	0.224605	3.12106	3.01282	4.07521	3.06348	2.04693	1.34076	-0.256339
AKT_Pathway_JNK_Pathway	-2.43781	-1.62154	-0.655127	-0.55809	1.11728	-0.690532	-1.26787	1.3143	-0.44338	-0.183922	-2.37961
AKT_Pathway_Neuroprotection	1.10329	-0.0427602	1.89718	-0.0496731	2.95491	2.9292	3.49192	2.32334	1.96995	1.21411	-1.31829
AKT_Pathway_NF_kB_Pathway	1.26607	0.879794	1.85964	-0.125988	2.77306	3.22058	4.17017	2.5153	2.12101	1.36375	-1.89733
AKT_Pathway_p53_Degradation	1.28113	0.0347604	-0.325194	0.760697	0.455229	0.812797	0.434234	0.460466	0.503085	1.1258	-0.221611
AKT_Pathway_p73_Mediated_Apoptosis	-2.4495	-2.59279	-1.23731	-1.7788	2.57031	-0.724501	-1.21201	0.222764	-1.42479	-0.658032	-2.81631
AKT_Pathway_Protein_Synthesis	0	0	0	0	0	0	0	0	0	0.595875	0
AKT_Pathway_Regeneration_of_Cyclic_Nucleotide	-2.43781	-1.62154	-0.655127	-0.55809	2.40906	-0.690532	-1.26787	2.50442	-0.44338	-0.183922	-2.37961
AKT_Pathway_Respiratory_Burst	1.10329	-0.0427602	1.89718	-0.0496731	2.95491	2.9292	3.49192	2.32334	1.96995	1.21411	-1.31829
AKT_Pathway_Survival_Genes	-0.543003	0.445728	0.363436	0.729409	2.1835	1.05669	0.612801	1.29633	-0.00049167	0.907291	-1.42156
AKT_Pathway_Synaptic_Signaling	-1.92909	-2.25249	-1.27096	-1.02405	0.746067	-1.83737	-1.7973	0.261844	-1.1622	-0.899159	-2.86055
AKT_Pathway_Translation	0	-0.431526	0	0	-0.440152	1.3485	-0.673698	0	0	0.149573	0
Androgen_receptor_Pathway	13.0645	10.2857	10.9335	6.4468	14.0697	15.946	13.7054	13.0433	16.9151	21.9343	9.93468
Androgen_receptor_Pathway_Apoptosis	-0.445981	0.875954	0.201466	0.424624	0.707254	1.48666	0.469692	2.02755	1.44963	1.24194	-0.205405
Androgen_receptor_Pathway_AR_Degradation	2.6382	-2.7936	-4.44951	-2.74279	-2.47277	2.79206	-1.07651	0.798652	-2.78304	4.10128	-4.20909
Androgen_receptor_Pathway_Cell_Survival_&_Cell_Growth	1.55981	0.789247	2.08153	0.113062	3.11936	2.92673	3.15702	-0.504971	2.98327	4.6681	-0.531378
Androgen_receptor_Pathway_Gonadotropin_Regulation	4.90064	5.60962	8.79163	5.73142	10.767	3.44423	4.51433	3.90476	7.00692	8.68907	6.2896
Androgen_receptor_Pathway_Histone_Modification	4.90064	5.60962	8.79163	5.73142	10.767	3.44423	4.51433	3.90476	7.00692	8.68907	6.2896
Androgen_receptor_Pathway_Prostate_Differentiation_&_Development	4.90064	5.60962	8.79163	5.73142	10.767	3.44423	4.51433	3.90476	7.00692	8.68907	6.2896
Androgen_receptor_Pathway_Sexual_Differentiation_&_Sexual_Maturation_at_Puberty	4.90064	5.60962	8.79163	5.73142	10.767	3.44423	4.51433	3.90476	7.00692	8.68907	6.2896
ATM_Pathway	-0.844173	1.89289	3.57319	1.73874	1.32737	3.21816	1.13924	0.665355	1.66776	3.84941	0.715013
ATM_Pathway_Apoptosis	0	0	0	0	0	0	0	0	0	0	0
ATM_Pathway_Apoptosis_&_Senescense	1.65388	1.23137	2.02127	1.34123	1.75919	1.40415	1.64567	1.81691	0.767298	1.79195	1.57535
ATM_Pathway_Cell_Cicle_Checkpoint_Control	0.499049	0.817036	0.492244	0	1.11061	0.488482	0.757105	0	1.09674	0.674582	0
ATM_Pathway_Cell_Survival	-0.793301	0.80884	2.16918	1.23115	0.0238108	0.397169	0.342631	-0.517628	-0.144544	2.08684	-0.993461
ATM_Pathway_Checkpoint_Activation	0.499049	0.817036	0.492244	0	0.556241	0.488482	0.757105	0	1.09674	0.674582	0
ATM_Pathway_DNA_Repair	1.76295	2.89568	2.1198	1.14665	3.66478	1.75745	2.24225	2.23851	3.90568	3.38981	2.16384
ATM_Pathway_G2_Mitosis_Progression	0	0	0	-0.412275	-0.75545	0.430732	0.426231	-0.485206	0	-0.614108	-0.798347
ATM_Pathway_G2/M_Checkpoint_Arrest	-1.87107	-2.24862	-1.30728	-1.72987	-3.90205	0.331945	-1.85258	-1.74249	-2.27087	-1.97961	-2.76573
ATM_Pathway_MDMX_Ubiquitination_&_Degradation	0.556297	1.23137	1.39561	0.927486	1.34309	0.749862	1.44537	1.34756	0.767298	1.21031	1.08153
ATM_Pathway_NF_kB_Pathway	0.499049	0.817036	0.492244	0	0.556241	0.488482	0.757105	0.469514	1.09674	0.674582	0
ATM_Pathway_S_Phase_Arrest	0.499049	1.38404	0.492244	0	1.62572	0.488482	0.757105	0	1.75277	1.14442	0.742657
ATM_Pathway_S_Phase_Progresion	0	-0.544352	-0.311876	0.16332	-0.369879	-0.115069	-0.707561	-0.703635	-0.149088	-0.241265	0.486175
ATM_Pathway_Synaptic_Vesicle_Transport	0.499049	0.817036	0.492244	0	0.556241	0.488482	0.757105	0.469514	1.09674	0.674582	0
Brca1_as_a_transcription_regulator_effect	1.50278	-4.06158	-1.5626	-1.26326	3.3202	-0.454098	-1.70592	0.162698	-0.913333	-1.04786	-0.30012
BRCA1_Pathway	5.8643	7.01167	8.34385	8.13315	16.3393	7.74388	7.04474	10.286	11.9413	9.22725	14.1153
cAMP_Pathway	3.30439	5.65259	6.01317	5.54966	-7.48925	17.8387	4.72784	6.51659	-1.74969	11.6765	3.28479
cAMP_Pathway_Axonal_Growth	-2.08543	-1.46351	-0.997102	-0.448986	-1.73757	-0.615381	-1.9821	-0.827605	-1.40841	-1.66008	-1.2526
cAMP_Pathway_Cardiovascular_Homeostasis	0	0	0	-0.287422	0	0.42375	0	0	0.203631	0	0
cAMP_Pathway_Cell_Growth	0	0	0	0	0	0	0	0	0	0.595875	0
cAMP_Pathway_Cell_Proliferation	0	0	0	-0.287422	0	0.42375	0	0	0.203631	0	0
cAMP_Pathway_Cell_Survival	2.65862	2.99604	3.79353	0.50896	3.24554	0.973492	2.36032	2.26265	3.46548	3.19961	2.41575
cAMP_Pathway_Cell_Survival_&_Chemotaxis	0	0	0	0	0	1.87861	0	0	0	0	0
cAMP_Pathway_Cytokine_Production	-1.99107	-1.83587	0.456903	0	-1.96005	-1.9666	-2.02169	-1.93672	-2.04811	0	-1.7461
cAMP_Pathway_Degradation_of_Cell_Cycle_Regulators	0.924788	0.464691	-0.182417	0.212144	-0.191185	0.829571	0.560119	0.877893	-1.11936	0.0832688	-0.632578
cAMP_Pathway_Endothelial_Cell_Regulation	-0.275231	-0.252736	-0.287338	-0.220478	-0.310444	-0.239461	0.989573	-0.331677	-0.00204225	-0.641507	-0.320014
cAMP_Pathway_Glycogen_Synthesis	0	0	0	-0.287422	0	0.42375	0	0	0.203631	0	0
cAMP_Pathway_Glycolysis	1.27805	2.19084	0.640496	1.01756	-1.38858	2.22975	0.763628	1.31253	1.56241	1.60363	-0.000134428
cAMP_Pathway_Metabolic_Energy	-0.445981	0.875954	0.201466	0.424624	1.19307	1.48666	0.469692	2.02755	1.44963	1.24194	-0.205405
cAMP_Pathway_Myocardial_Contraction	0.270976	-0.181169	-1.78069	-0.614959	0.840557	3.16569	-1.67549	-0.526635	-1.95965	0.267531	0.00300957
cAMP_Pathway_Oncogenesis	0	0	0.42035	0.155576	0	0.345133	0	-0.408363	1.02382	0.106001	0.596468
cAMP_Pathway_Protein_Retention	1.30709	1.25002	1.44222	2.74713	0	4.04486	0.759863	2.40189	1.39909	1.43689	0.853285
cAMP_Pathway_Regulation_of_Cytoskeleton	-0.741667	0.437245	-0.646	-0.721424	0.602993	-0.18164	0	-0.472392	0.203631	0	0
Caspase_Cascade	-16.3206	-22.1588	-19.1405	-10.8773	-12.8077	-15.5215	-21.5379	-15.8897	-24.7392	-23.6043	-17.6825
Caspase_Cascade_Activated_Tissue_Trans_glutaminase	-2.20357	-5.17477	-2.928	-0.893778	-2.62708	-0.77501	-3.05025	-3.0147	-6.16216	-2.47433	-4.15866
Caspase_Cascade_Apoptosis	-5.00501	-4.12477	-3.61671	-1.53965	-3.28689	-1.80651	-4.69691	-3.89178	-5.6554	-4.77204	-5.1721
Caspase_Cascade_Cell_Survival	-4.64815	-3.7673	-4.06113	-3.82916	-4.10925	-4.18702	-3.11026	-2.85175	-4.61878	-5.05817	-3.01051
Caspase_Cascade_ICAD_Degradation	-2.48426	-2.77353	-2.39486	0.235936	-0.343144	-3.25358	-3.30888	-1.00616	-3.19926	-2.16556	-2.9229
CD40_Pathway	-2.76285	-0.0391154	3.14364	-0.294949	-1.00309	0.609701	-0.417071	0.190992	0.444294	1.721	-2.05142
CD40_Pathway_Cell_Survival	-0.591367	-0.555304	0	-1.04406	-1.55825	-0.0115931	0	-0.685105	-0.632803	-0.490898	-0.591766
CD40_Pathway_Gene_Expression	0.587541	0.953406	0.930236	-0.10715	-0.319706	1.95994	0.678248	-0.493142	0.698042	1.09894	-0.747238
CD40_Pathway_IKBs_Degradation	0.740616	0.99179	1.30711	0.86598	1.08645	0.261451	1.99322	1.48109	0.851996	1.39285	1.06575
Cellular_Anti_Apoptosis_Pathway	-0.467227	-0.105787	0.602354	0.493183	-9.97157	-3.07989	6.78451	-1.38561	-1.98182	3.51585	-1.89855
Cellular_Anti_Apoptosis_Pathway_Apoptosis	0.945309	-0.183769	-0.481854	0.337752	0.661567	-1.23457	0.128728	-0.976239	1.18691	-0.37493	-1.01781
Cellular_Anti_Apoptosis_Pathway_Depolarization	1.09758	0	1.30772	0.413743	0.4161	0.654291	1.06449	1.93745	0	0.581644	0.493814
Chemokine_Pathway	7.01694	5.26664	8.51874	4.05656	7.27536	15.0031	7.22752	6.66775	7.84437	13.9159	1.47319
Chemokine_Pathway_Cell_Activation	-2.49585	-1.64595	0.414905	-0.424577	-2.89192	2.33418	-1.9079	-1.66022	-2.13756	1.8324	-1.95206
Chemokine_Pathway_Gene_Expression_&_Apoptosis	-0.0354	1.39229	1.67249	-0.580845	-1.47092	2.92198	0.0971118	-0.117082	0.6421	2.73551	1.68647
Chemokine_Pathway_Internalization_Degradation_Recycling	0.515878	1.41483	1.35954	2.31102	4.11818	4.47805	3.58561	1.71706	2.09235	3.70239	2.43726
Chromatin_Pathway	3.53619	3.2231	4.47545	4.75344	7.99172	4.91994	5.32775	5.57619	4.75421	4.21391	7.71191
Chromatin_Pathway_Octamer_Sliding	0	0	0	0	0	0	0	0	0	0	0
Chromatin_Pathway_Octamer_Transfer	0	0	0	0	0	0	0	0	0	0	0
Circadian_Pathway	0.167083	-0.663334	-0.0793125	0.0539225	0.422693	-0.365295	0.513934	0.607481	-1.50929	-0.129935	-0.317122
CREB_Pathway	12.5286	12.3087	11.4527	7.20347	9.75153	17.8545	17.1256	12.7853	12.4055	16.5123	10.6241
CREB_Pathway_Gene_Expression	4.24428	4.13892	3.06438	4.54091	6.09062	5.52818	5.75868	4.07022	4.19789	6.66301	4.40153
Cytokine_Network_Pathway	0.696098	3.34354	5.38552	0	0.146441	1.4731	1.11449	-0.22916	0.85129	6.0859	0.730633
DNA_damage_induced_apoptosis_effect	2.54829	2.97271	2.15189	1.27467	6.14545	0.658208	2.36343	3.8955	2.50837	4.65415	4.91068
DNA_damage_induced_responses_effect	1.64891	0.413661	1.15613	0.826018	2.37933	0.223559	1.46404	2.00582	0	2.09286	2.32858
DNA_Repair_Mechanisms_Pathway	17.0653	13.2528	9.22329	8.35743	25.4215	15.1471	14.0308	19.4167	11.3242	18.7081	15.5291
EGFR1_Pathway	7.50923	9.20863	6.24452	-3.78244	-0.35612	14.5153	1.05046	3.62254	8.9292	11.8167	0.671017
ErbB_Family_Pathway	-2.16602	3.93366	3.50357	-0.559076	1.6451	6.61764	-1.0513	-3.0351	4.36924	8.20458	-0.203915
ErbB_Family_Pathway_Anti_Apoptosis	0.290401	1.7581	0.318208	0.923966	0.831674	1.389	0.31341	0.1259	1.90589	1.49455	0.0364127
ERK_Signaling_Pathway	13.3268	15.1666	4.87198	-0.148351	-6.52489	11.7152	28.9843	7.65678	4.32899	27.6483	2.91405
Erythropoeitin_Pathway	10.0679	18.9461	16.5238	8.50163	13.5137	15.7793	15.8545	11.234	19.9242	21.19	9.83705
Estrogen_Pathway	5.62903	14.789	13.8879	5.6629	-3.69084	11.6883	12.4921	4.32019	10.461	12.5801	8.70237
Fas_m_Signaling_Pathway	3.46467	-1.31624	3.57844	0.529242	10.1706	-2.5894	3.06359	4.61525	2.35815	3.31423	6.01694
Fas_p_Signaling_Pathway	-0.575747	0.209551	0.520404	-1.16913	-2.07897	-0.525336	1.05268	-1.28811	-0.0446732	-1.00245	-2.46046
FLT3_Signaling_Pathway	-1.42427	3.66254	2.40631	-0.234621	1.39369	2.55346	1.86154	1.55735	3.6352	5.76061	-1.12783
G_protein_signaling_Cross_talk_between_Ras_family_GTPases	0.694617	1.38528	0.511367	0.246316	1.41633	1.44219	1.06155	0.123587	1.06458	1.53794	1.82263
Glucocorticoid_Receptor_Pathway	7.24638	11.4875	23.3514	12.7164	8.98928	10.5151	9.52942	5.93794	7.36724	18.6534	10.4752
Glucocorticoid_Receptor_Pathway_Cell_Cycle_Arrest	0	0	0	0	0	0	0	0	0	0	0
Glucocorticoid_Receptor_Pathway_Cell_cycle_progression	-1.11574	0	0	0	-1.95749	0	0	0	0	0	-2.34295
Glucocorticoid_Receptor_Pathway_Gene_Expression	7.13007	8.43883	11.0631	8.04201	17.4651	8.78089	8.4029	7.16616	6.64528	8.90886	11.4789
Glucocorticoid_Receptor_Pathway_Inflammatory_Cytokines	0.348833	1.20748	9.35034	4.39313	-2.41254	-0.262228	2.57377	-0.822215	-1.96074	8.00207	4.22412
Glucocorticoid_Receptor_Pathway_SMAD_signaling	3.30302	2.46967	5.02507	2.23919	-1.57495	3.70619	-1.46837	0.876927	3.76226	4.40916	-0.630657
GPCR_Pathway	9.83722	16.5861	18.6156	3.42489	5.01999	19.762	22.4099	11.5962	13.5094	25.2441	11.2942
GPCR_Pathway_Gene_Expression	1.30623	1.28643	4.31465	1.68044	3.72276	1.79474	1.70283	1.04874	1.16304	5.90269	-1.18685
Growth_Hormone_Pathway	-3.04517	-0.301509	1.42763	-0.601884	-2.85661	0.973627	-1.90135	-1.696	1.14178	4.26907	-6.91908
Growth_Hormone_Pathway_Cell_survival	-0.4597	0	-0.5446	0	0	-0.45016	-0.429741	-0.46458	0	0	-0.560055
Growth_Hormone_Pathway_Gene_Expression	-4.19822	0.137619	2.46941	-0.834371	-3.34005	-0.18255	-0.822654	-0.159171	1.0431	3.2311	-5.25522
Growth_Hormone_Pathway_Glucose_Uptake	-3.04517	-0.301509	1.42763	-0.601884	-2.85661	0.973627	-1.90135	-1.696	1.14178	4.26907	-6.91908
Growth_Hormone_Pathway_Protein_Synthesis	0	0	0	0	0	0	0	0	0	0	0
GSK3_Pathway	-7.26326	3.13751	-2.09638	-3.20326	-21.9853	4.60517	0.414387	-5.36685	-7.53432	7.84189	6.36636
GSK3_Pathway_Degradation	-0.642464	-1.99829	-6.72571	-3.21092	-3.73229	3.01101	-1.64197	1.05939	-8.49256	-0.445993	-4.78534
GSK3_Pathway_Gene_Expression	2.33397	2.40449	3.24261	0.904601	5.28457	2.35566	3.32537	1.47282	2.83837	3.47506	4.00258
GSK3_Pathway_Translation	-0.846205	1.15001	3.07042	1.79417	-0.404694	-0.0439725	0.16355	-0.107704	1.08498	2.35913	2.7043
Hedgehog_Pathway	1.24937	2.68261	1.43453	1.96463	3.34704	-0.00467152	6.9165	1.02146	2.97396	1.00249	2.27199
Hedgehog_Pathway_Repression_of_target_genes(Hh&BMP)	1.68535	1.81611	0.450091	0.378226	-0.836932	-1.4026	5.62186	0	2.40319	0.423912	4.83
Hedgehog_Pathway_Target_genes(WNT&Ptc&BMP)	0	0.354697	0	0	0	0	2.81851	0	0	0	0
HGF_Pathway	7.75387	5.99048	4.95505	0.673774	6.95527	6.94736	11.5193	6.73403	7.0608	13.2231	0.521012
HGF_Pathway_Anoikis	0.475399	1.27905	2.78409	-1.31206	4.07037	1.24652	-0.0288741	4.65749	1.39633	5.409	-0.333435
HGF_Pathway_Cell_adhesion&ell_mirgation	3.11535	1.13984	-1.02795	0.074381	-2.82903	0.592002	6.27579	-1.06662	0.277183	4.51715	-1.22545
HGF_Pathway_Cell_cycle_progression	0.321832	-0.875974	1.08425	0.0171498	5.65463	-1.27355	0.823666	3.33079	-0.462832	1.26672	-1.30476
HGF_Pathway_Cell_polarity&motility	0.555449	0	0.441589	0	0	0.775972	0	0	0	0.438967	0.746113
HGF_Pathway_Cell_scattering	0.618172	2.61963	1.19987	1.17532	2.24985	3.25732	0.992627	3.44079	2.5789	3.89071	0.575987
HGF_Pathway_Cell_survival	0.618172	2.61963	1.19987	1.17532	2.24985	3.25732	0.992627	3.44079	2.5789	3.89071	0.575987
HGF_Pathway_IP3_pathway	-0.131929	1.50408	1.19987	0.694353	1.41818	1.89872	0.249475	2.85031	1.4932	2.96982	0.575987
HGF_Pathway_PKC_pathway	1.39201	0	0	1.03872	1.25818	0	1.28065	0	0.96453	0	0
HIF1Alpha_Pathway	2.16307	2.66846	3.81523	6.55249	-0.920286	2.08294	0.742703	3.76703	3.36199	4.41456	1.04086
HIF1Alpha_Pathway_Gene_Expression	0.0339179	1.17981	1.19555	-0.181638	2.21148	1.72045	0.97082	0.815577	1.12661	2.03969	0.647178
HIF1Alpha_Pathway_HIF1alpha_degradation	-0.566549	0.0103654	-0.183068	-0.134014	0.161806	-1.71517	0.0551816	-0.599362	0.885859	0.603849	-1.26278
HIF1Alpha_Pathway_NOS_pathway	0.0339179	1.17981	0.335926	0.721872	0.923648	1.30538	0.97082	0.411253	0.246805	1.13128	-0.0331049
HIF1Alpha_Pathway_p53_Hypoxia_pathway	-0.644383	-0.465223	-0.732563	0.0303993	0.0372445	-1.94426	-0.773738	-0.851418	0.389656	-0.192941	-1.49935
HIF1Alpha_Pathway_Pyruvate	0.0339179	1.17981	2.09023	-0.181638	-0.107032	2.59141	-1.26617	0.815577	1.57563	2.58282	-1.49472
HIF1Alpha_Pathway_VEGF_pathway	-0.43027	0.113022	-1.40338	-1.89572	-0.688754	0.566692	0.291624	-0.10028	-0.404551	-0.182238	-0.827269
Hypoxia_induced_EMT_in_cancer_and_fibrosis_3	-2.09923	-2.65786	-2.29114	-1.96087	-0.489338	0.0962056	-1.36128	-2.40814	-2.67035	-0.160824	-0.0207027
Hypoxia_induced_EMT_in_cancer_and_fibrosis_4	-2.09923	-2.65786	-2.29114	-1.96087	-0.489338	0.0962056	-1.36128	-2.40814	-2.67035	-0.160824	-0.0207027
Hypoxia_induced_EMT_in_cancer_and_fibrosis_5	-2.09923	-2.65786	-2.29114	-1.96087	-0.489338	0.0962056	-1.36128	-2.40814	-2.67035	-0.160824	-0.0207027
Hypoxia_induced_EMT_in_cancer_and_fibrosis_6	-2.09923	-2.65786	-2.29114	-1.96087	-0.489338	0.0962056	-1.36128	-2.40814	-2.67035	-0.160824	-0.0207027
IGF1R_Signaling_Pathway	5.65344	6.13485	4.5735	-1.83779	4.05474	7.76297	2.99825	4.86303	7.32481	7.88683	-0.221146
IGF1R_Signaling_Pathway_Cell_Survival	0.385571	2.86641	2.05703	-0.963131	2.93346	2.3077	2.71594	0.966097	3.83098	1.13022	-1.12865
IGF1R_Signaling_Pathway_Glucose_Uptake	0.750101	1.59677	0.567414	0.480968	0.831674	1.91239	0.743151	0.59048	1.64659	1.47897	0.435506
IGF1R_Signaling_Pathway_Glycogen_Synthesis	-0.4597	0	-1.40741	-0.442998	0	-0.930716	-0.429741	-0.46458	-0.820189	-0.573659	-1.15652
IGF1R_Signaling_Pathway_IKB_Degradation	0.916656	1.45195	0.0217838	0.91307	0.669967	0.867584	1.4214	0.782443	1.18725	1.03951	-1.00286
IGF1R_Signaling_Pathway_Protein_Synthesis	-1.12448	-1.53335	0.155527	0.311376	0	-0.52786	-1.39006	-0.520015	-1.22938	0.571072	-0.613027
IL_10_Pathway	-4.51779	-2.91885	3.42846	-1.35274	-4.60759	-4.23589	0.323867	-2.12581	-3.93758	5.67548	-4.38424
IL_10_Pathway_Gene_Expression	-3.18716	-2.53944	-0.358172	-1.21522	-2.58318	-3.42879	-3.33959	-2.71139	-2.70278	-0.792555	-3.84415
IL_10_Pathway_Stability_Determination	0	0	0	0	0	0	0	0	0	0	0
IL_10_Pathway_Translational_Modulation	-1.99107	-1.83587	0.456903	0	-2.53416	-1.4842	-2.02169	-1.93672	-2.04811	0	-1.7461
IL_2_Pathway	-5.94134	-1.03848	1.69768	-4.13099	11.8272	0.645776	1.72322	-2.86926	-1.99525	7.15705	-4.25205
IL_2_Pathway_Actin_reorganization	0.633632	0.420903	1.81699	0	1.98542	0.0550779	3.70764	0.959122	0.543647	1.34723	1.77277
IL_2_Pathway_Apoptosis	-1.19608	-0.239601	0.626269	-0.474614	0.361398	0.128061	0.154346	1.43707	0.363928	0.321047	0.207575
IL_2_Pathway_Apoptosis_Inhibition	-1.19608	-0.239601	0.201466	-0.0563444	0.361398	0.128061	-0.273459	1.43707	0.363928	0.321047	-0.205405
IL_2_Pathway_Protein_Synthesis	0	0	0	0	0.567276	1.04667	1.17015	0.472834	0	0.595875	0.57243
IL_6_Pathway	0.105525	-1.16737	3.89119	2.78785	-3.15474	-0.802401	-2.8803	5.82249	-1.82572	7.20235	-3.51303
IL_6_Pathway_IKBs_Degradation	0	0	0	0	0	0	0	0	0	0	0
ILK_Pathway	22.5311	27.9423	21.4122	5.84103	-19.4027	12.4171	49.687	10.2851	17.7824	26.6693	6.62804
ILK_Pathway_Apoptosis	11.1523	11.3027	1.1945	1.86396	-9.07675	0.638318	28.211	7.91	6.89715	11.8303	2.04202
ILK_Pathway_Cell_adhesion_cell_motility&opsonization	10.769	9.46804	1.42451	0.978823	-10.2494	-2.06771	29.1021	6.93256	5.00715	11.4816	1.98778
ILK_Pathway_Cell_cycle_proliferation	9.57287	9.22844	2.07997	1.96942	-9.15509	-0.696096	28.0409	8.97422	6.19127	11.6786	3.1531
ILK_Pathway_Cell_Migration/Retraction	8.76506	8.3898	-0.418441	0.366947	-10.4889	-3.11669	27.1469	6.75299	3.78946	8.82132	0.786998
ILK_Pathway_Cell_Motility	13.8946	10.7592	5.62697	2.52161	-4.71842	0.861367	32.9678	9.79025	7.9432	10.682	4.62775
ILK_Pathway_Cytoskeletal_reorganization	17.9562	15.777	10.4846	5.46162	-2.66687	5.35783	38.085	14.4512	12.7267	19.2757	5.82303
ILK_Pathway_G2_phase_arrest	9.57287	9.22844	2.07997	1.96942	-9.15509	-0.696096	28.0409	8.97422	6.19127	11.6786	3.1531
ILK_Pathway_Induced_cell_proliferation	1.34622	5.32233	5.61069	5.55296	3.64793	2.63482	6.64921	2.92065	3.86849	5.839	1.54712
ILK_Pathway_Regulation_of_intermediate_filaments	10.769	9.46804	1.42451	0.978823	-10.2494	-2.06771	29.1021	6.93256	5.00715	11.4816	1.98778
ILK_Pathway_Regulation_of_junction_assembly_of_desmosomes	11.3737	10.5114	2.20773	2.55317	-10.2494	-0.243254	29.1021	8.06078	5.82514	12.8231	2.48579
ILK_Pathway_Wound_Healing	11.6542	10.678	1.42451	0.978823	-10.2494	-2.06771	30.7431	6.93256	6.3799	11.4816	1.98778
Integrin_Signaling_Pathway	19.3022	20.2924	11.8036	2.20462	4.45129	12.2447	41.5175	14.4991	18.885	27.5952	13.2433
Integrin_Signaling_Pathway_Cell_survival	5.40947	8.62322	2.01292	-0.0436465	4.32538	9.7632	10.6663	3.45706	8.5958	13.7848	1.82037
Integrin_Signaling_Pathway_Cytoskeleton_contraction_integrin_modulation_cell_invasion_and_migration	-0.0716933	1.69825	3.0093	-1.75043	2.6902	3.63538	3.93024	0.704165	1.7231	3.28294	2.69816
Integrin_SIgnaling_Pathway_Focal_adhesion_and_stress_fibers	1.00802	1.49127	1.46698	0.117812	-0.522392	0.902702	3.97603	0.269504	1.77305	0.376067	1.47328
Integrin_Signaling_Pathway_Translocates_to_the_nucleus	0	-0.424241	0	-1.91149	0.627442	0.937513	0	0.560027	0	0.481447	0.71621
Interferon_Pathway	-4.64434	-2.44098	1.34172	-5.18815	-3.55593	1.77615	0.195571	-4.8727	-3.10378	3.621	-6.88483
Interferon_Pathway_Gene_Expression	-2.41273	-2.59733	-0.164241	-2.79736	-3.37574	-3.03563	-2.17929	-3.11135	-2.1282	-0.187132	-3.02127
Interferon_Pathway_Transcription	-0.714434	-0.773418	-0.812392	-1.32326	-1.11367	-0.530691	-0.445239	-1.10983	-0.750587	-0.916737	-2.03595
Interferon_Pathway_Translation	0	-1.15594	0.427327	0	0	1.87861	-0.96032	0.427327	-0.436628	0.595875	0
IP3_Pathway	4.71114	4.57584	5.34326	-0.39918	18.1676	7.93657	8.41064	7.38561	7.75876	6.50773	-0.822628
IP3_Pathway_Gene_Expression	0.662938	1.92477	0.676989	-1.70562	1.77616	1.25203	2.16371	0.352704	2.56017	0.561796	-0.50461
JAK_mStat_Pathway	8.13122	9.79474	6.03487	4.13311	5.725	7.43151	5.61224	6.91723	7.60669	6.20443	1.56821
JAK_mStat_Pathway_Akt_Pathway	-5.96072	1.54175	-2.99987	-3.88982	-10.1445	-3.66916	-3.58583	-4.60096	-1.70309	-3.29019	-4.03623
JAK_mStat_Pathway_JAK_degradation	2.65906	5.00092	8.28409	3.32113	6.78608	-1.72528	2.73658	-0.357321	9.02579	2.23848	4.80927
JNK_Pathway	4.99204	14.9191	11.833	10.5389	-0.757044	11.8712	18.8529	1.87282	7.70294	15.8955	13.0052
JNK_Pathway_Apoptosis_Inflammation_Tumorogenesis_Cell_Migration	-0.806916	5.20103	2.24365	1.20196	1.14746	1.76484	3.06979	0.690085	3.83169	1.00534	0.690453
JNK_Pathway_Insulin_signaling	2.14434	1.58778	0.177309	-0.094885	2.16006	3.68947	2.46766	0.191337	0.419284	0.808049	-0.129727
Mab_targets	-0.504242	1.97269	1.43565	0	-0.570412	0	-0.75014	-0.624815	1.39608	-0.623453	-0.028608
MAPK_Family_Pathway	-0.127376	10.5056	13.0081	7.27723	6.98391	10.0539	17.6344	6.28521	6.634	20.8701	7.14183
MAPK_Family_Pathway_Chromatin_Remodeling	-3.48146	-2.44918	-0.202869	-2.17282	-3.41764	-1.09175	-1.8434	-2.51871	-1.32501	-0.305162	-3.2508
MAPK_Family_Pathway_Cytoskeleton	-2.11917	0.779187	1.00665	0.294078	-2.11758	1.73253	-1.5163	-0.689314	0.342133	0.220106	-1.95646
MAPK_Family_Pathway_Gene_Expression	0.102027	2.46812	3.96855	1.49126	0.572628	1.85123	2.2003	1.48245	1.54417	4.11303	-1.48138
MAPK_Family_Pathway_IKBs_Degradation	0.166555	0.336398	0.0217838	0.432102	-0.161707	-0.491019	0.678248	0.191962	0.101541	0.118618	-0.521442
MAPK_Family_Pathway_Translation	-0.638221	0.4565	-0.4795	0	0	0	-0.647663	0	0	0	0
MAPK_Signaling_Pathway	17.1372	29.9617	17.0974	7.06409	-13.5991	11.3117	43.7568	10.6417	17.6812	38.2062	10.1264
MAPK_Signaling_Pathway_Cell_Servival_Cell_Militory_Inflammation_Apoptosis_Osmoregulation	-0.71558	1.73835	2.03263	1.41745	0.459022	-0.515649	1.9837	-0.687604	1.39206	1.26051	1.35044
MAPK_Signaling_Pathway_Gene_Expression	3.06767	6.79347	6.14086	4.08671	9.43942	6.41581	8.49475	3.46973	6.42858	9.87294	0.67668
Mismatch_repair_effect	4.57264	2.10982	4.87078	3.31325	5.84538	0.566411	2.47136	5.29317	2.9771	4.62774	6.52116
Mismatch_Repair_Pathway	9.14093	7.33943	10.6597	5.93677	12.4372	1.11149	6.0452	11.4192	7.60113	9.44983	12.5273
Mitochondrial_Apopotosis_m_Pathway	0.158254	-3.26359	-3.49006	-3.32795	4.56839	2.65537	-4.94217	0.757068	-3.51546	-0.581882	-1.3711
Mitochondrial_Apopotosis_m_Pathway_Apoptosis	1.53113	0	2.38794	-0.396717	-0.28563	-1.12298	1.22176	2.14822	0.562559	-1.81201	2.09148
Mitochondrial_Apopotosis_m_Pathway_Depolarization	1.09758	0	0.625656	0.413743	0.4161	0.654291	0.200303	0.469348	0	0.581644	0.493814
Mitochondrial_Apopotosis_m_Pathway_DNA_fragmentation	-2.03191	-1.34857	-0.74465	-1.73134	-0.687342	-0.547671	-0.483148	-0.742412	-1.69257	-1.06198	-0.418176
Mitochondrial_Apopotosis_m_Pathway_Gene_expression	1.09758	0	1.30772	0.413743	0.4161	0.654291	1.06449	1.93745	0	0.581644	0.493814
mTOR_Pathway	4.5691	5.48361	14.2624	0.740014	-6.11376	9.41277	9.94223	3.89114	6.06267	16.6379	10.6734
mTOR_Pathway_Actin_organization	4.51792	2.4498	5.61427	1.26729	5.3503	5.22159	5.49408	4.87648	4.84093	6.51601	0.605067
mTOR_Pathway_Akt_signaling	0.290401	1.11555	-0.5446	0.480968	0.831674	0.184722	-0.291204	0.692746	1.0857	1.51677	-0.560055
mTOR_Pathway_Scanning	-0.215408	-2.24217	4.25307	0.239754	0.586695	2.01386	-0.0409882	2.90824	0.35062	0.959458	2.23463
mTOR_Pathway_Translation_on	1.41854	0.668993	5.95515	1.22247	2.21131	1.86228	1.96616	3.78169	3.12344	4.37478	5.56548
mTOR_Pathway_VEGF_pathway	0	0	0	0	-0.433687	0	0	0	0	1.12975	0
NGF_m_Pathway	0.367367	-0.524246	0.20587	-0.805626	-0.496743	0.721314	0.795682	0.0779835	0.720585	-0.572586	0.545962
NGF_m_Pathway_Apoptosis	0.367367	-0.524246	0.20587	-0.805626	-0.496743	0.289386	0.795682	0.0779835	0.0921796	-0.0367991	0.545962
NGF_p_Pathway	5.01815	8.86271	9.61899	3.638	11.7817	9.61054	8.40366	8.96547	9.30844	12.5041	4.01161
NHEJ_mechanisms_of_DSBs_repair_effect	2.10028	3.03251	2.77885	2.03017	6.01696	1.237	3.15962	3.53106	1.83866	3.89258	4.57974
Notch_Pathway	0.651275	1.4651	1.98587	3.13606	5.38798	3.46614	2.2415	1.26087	3.10404	2.16115	3.26618
Nucleotide_excision_repair_effect	7.62087	5.05936	5.9295	3.88063	10.4423	5.89869	6.2131	4.19899	4.71403	7.11621	6.19297
p38_m_Signaling_Pathway	11.1363	20.0271	11.7096	4.99282	-4.37387	11.3959	16.683	-0.752794	7.582	25.5907	4.13781
p38_p_Signaling_Pathway	11.1363	20.0271	11.7096	4.99282	-4.37387	11.3959	16.683	-0.752794	7.582	25.5907	4.13781
p53_Signaling_m_Pathway	-5.63161	-9.24166	-2.23308	-3.57834	-10.834	-6.66787	-8.54554	-6.00335	-7.80586	-2.95904	-7.13452
p53_Signaling_m_Pathway_p53_Degradation	1.74004	2.18667	7.88536	3.61042	3.44859	-1.39093	2.4323	-0.627386	7.14434	2.722	4.14193
PAK_Pathway	13.2016	12.7585	14.2065	8.35698	1.75485	9.59246	15.845	3.5176	4.80981	14.0822	8.28491
PAK_Pathway_Actin_Cytoskeleton	2.90681	1.90831	7.94856	6.17815	3.7362	-1.79459	3.94266	2.68164	-2.50714	7.85418	-0.0470646
PAK_Pathway_Myosin_Activation	3.5181	1.32482	3.88765	0.925584	4.83578	2.85765	4.32395	1.21454	3.15979	0.792009	1.60379
PPAR_Pathway	0.345465	-2.86865	1.24491	-1.70948	-8.98927	-1.83392	4.45022	-2.31021	-6.02438	3.32471	-3.79081
PTEN_Pathway	-1.38105	-4.351	-2.08107	0.681484	-8.11444	-6.92225	-4.99182	-2.66758	-4.61429	-8.33406	-2.00226
RANK_Signaling_in_Osteoclast_Pathway	0.910125	3.6658	5.4431	1.40242	3.85187	3.54879	1.48059	3.21056	5.0795	6.17391	1.32627
RANK_Signaling_in_Osteoclast_Pathway_IKBs_Degradation	0.166555	0.336398	0.58758	0.86598	0.559942	-0.491019	1.191	0.765762	0.101541	0.819658	0.249201
RAS_Pathway	6.69714	9.61786	7.04198	1.61124	12.6325	12.2156	20.4003	6.63	12.1788	16.7903	3.22067
Regulation_of_telomere_length_and_cellular_immortalization_effect	4.41137	1.83017	3.64941	5.22223	5.24817	2.73962	0.305496	4.45843	5.24571	6.30879	2.62503
RNA_Polymerase_II_Complex_Pathway	7.70235	8.9278	11.0305	8.44757	14.2629	5.22004	7.19696	5.53765	9.31094	9.91604	12.1116
Sister_chromatid_cohesion_effect	2.62418	2.39714	4.85393	3.78253	5.54563	0.295457	2.18255	4.66282	3.53916	7.32117	4.85773
SMAD_m_Pathway	-0.290185	-6.33857	-9.20586	-4.3301	-13.5921	-0.541815	-0.995551	0.900854	-12.8343	-5.63333	-11.7605
SMAD_m_Pathway_Degradation	-1.29952	-5.55137	-8.12062	-3.60245	-6.98108	-1.3542	-3.99454	-1.38023	-11.267	-3.39967	-8.72263
SMAD_p_Pathway	-0.290185	-6.33857	-9.20586	-4.3301	-13.5921	-0.541815	-0.995551	0.900854	-12.8343	-5.63333	-11.7605
SMAD_p_Pathway_Degradation	-1.29952	-5.55137	-8.12062	-3.60245	-6.98108	-1.3542	-3.99454	-1.38023	-11.267	-3.39967	-8.72263
Spindle_assembly_and_chromosome_separation_effect	6.41533	6.78259	5.96721	6.42319	9.02462	6.08749	12.4159	6.96231	8.3008	4.12079	5.33151
Start_of_DNA_replication_in_early_S_phase_effect	8.8434	7.1789	10.4486	6.64619	13.9033	3.47336	8.58725	11.6798	7.68531	9.33204	11.3508
STAT3_Pathway	4.44193	7.17404	8.54292	7.94838	-9.65446	0.942455	1.94766	1.43011	1.01035	14.0211	0.464509
TGF_beta_Pathway	3.53868	8.87736	14.0029	6.04715	-6.55536	10.6176	9.40979	-2.59978	-0.166145	18.148	9.64382
TGF_beta_Pathway_Epithelial_mesenchymal_transdifferentiation	0.510487	0.875954	0.201466	1.30765	1.19307	1.48666	0.469692	2.02755	1.44963	0.706155	-0.205405
TGF_beta_Pathway_Post_transcriptional_G1_arrest	2.59042	2.44422	1.21919	1.45589	1.19984	2.41783	2.00715	0.873458	2.34611	2.81945	2.89283
TGF_beta_Pathway_SnON_degradation	-0.00395527	-1.48645	-0.388871	-0.889558	-2.49901	1.82475	-2.34665	-2.97282	-1.8142	0.696546	-0.434282
TGF_beta_Pathway_Tumor_suppression	0	0.444065	0	0	0	0	0	0	0.471073	-1.02008	0
TGF_beta_Pathway_Tumorogenesis	0	0.444065	0	0	0	0	0	0	0.471073	-1.02008	0
TNF_m_Pathway	-1.6638	-2.29491	0.20058	-1.43525	0.771887	-1.70641	-1.25631	0.306946	-1.68728	-2.03227	-1.61438
TNF_m_Pathway_Apoptosis	-1.6638	-2.29491	0.20058	-1.43525	0.217522	-1.70641	-1.25631	0.306946	-1.68728	-2.03227	-1.61438
TNF_p_Pathway	-2.16867	0.497973	2.63166	0.787842	-1.43748	-0.4142	0.0957806	-1.20105	-0.993885	1.05455	-2.81693
TNF_p_Pathway_Gene_expression_Cell_Survival	-0.0157894	1.48367	1.21769	-0.019294	0.369326	-0.96384	0.678248	1.52306	1.05422	0.0501732	-1.09165
TNF_p_Pathway_IKBs_degradation	0.166555	0.336398	0.0217838	0.432102	-0.161707	-0.0590911	0.678248	0.191962	0.729946	0.118618	-0.521442
TRAF_m_Pathway	1.95125	-0.0278842	1.27806	1.14884	0.753335	1.31613	1.5722	0.702754	0	0.656419	2.33418
TRAF_m_Pathway_IKBs_Degradation	0.166555	0.336398	0.0217838	0.432102	-0.161707	-0.491019	0.678248	0.191962	0.101541	0.118618	-1.00286
TRAF_p_Pathway	0.392782	-0.593121	2.89957	-0.639774	-2.00434	-4.56809	-0.350723	-2.60746	-2.52616	9.09605	-2.93436
TRAF_p_Pathway_IKBs_Degradation	0.166555	0.336398	0.0217838	0.432102	-0.161707	-0.491019	0.678248	0.191962	0.101541	0.118618	-1.00286
Transcription_of_mRNA_Pathway	7.32755	7.87258	9.45023	6.71243	12.5652	2.8319	6.7844	4.6062	8.13979	7.81653	8.9165
Transition_and_termination_of_DNA_replication_effect	6.46961	4.96436	6.47531	4.84504	6.12126	0.880516	4.84672	4.92237	3.83286	5.9678	6.6063
Translation_Regulation_of_EIF4F_activity	4.02133	3.58003	5.90941	3.7687	2.5067	7.15641	4.10481	3.75861	4.23436	7.67908	3.39538
Ubiquitin_Proteasome_Pathway	7.8071	8.86308	14.5194	9.19737	17.1857	8.91584	10.026	5.80004	17.9777	9.95656	12.7516
Ubiquitin_Proteasome_Pathway_Degraded_Protein	4.01522	1.66696	4.01675	2.3151	7.05831	4.54167	4.45982	2.50123	5.07715	7.17527	3.4362
VEGF_Pathway	0.629022	2.74746	2.46813	-1.27806	2.93021	7.45089	0.608297	-2.2032	3.55996	6.21433	-3.86665e-05
VEGF_Pathway_Actin_Reorganization	-1.52431	0.577105	1.91495	0.596852	0.0265419	1.22395	-0.947679	0.97337	0.28829	1.85365	-0.969185
VEGF_Pathway_Nitric_Oxide_Prodaction	0.750101	1.11555	0.859624	0.905805	1.6727	0.943528	0.743151	0.186156	1.96551	1.82931	0.680283
Wnt_Pathway	6.23268	14.6865	14.5138	7.11746	12.0211	10.2354	21.0884	4.24939	25.0445	16.1674	12.2525
Wnt_Pathway_Ctnn-b_Degradation	0.642464	2.61492	6.30536	3.19668	3.73229	-2.9324	1.64197	-0.651032	7.67237	1.05347	4.18887
Metabolic pathways	A549	BT474	HeLa	HepG2	Jurkat	MCF7	NGP	NT2D1	Skov3	T3M4	Tera1
125-dihydroxyvitamin_Dsub3sub_biosynthesis	-0.735041	-0.798865	-0.834345	-1.1582	0	0	1.40054	-0.909818	-0.433663	-1.00287	-0.814516
1D-imyoi-inositol_hexakisphosphate_biosynthesis_II_mammalian	2.14288	2.80032	0.585779	1.95863	-0.145931	1.60352	2.01937	1.80134	1.42403	2.01933	-0.247062
1D-imyoi-inositol_hexakisphosphate_biosynthesis_V_from_Ins134P3	0.831817	0.693784	0.674204	0	0	0	0.642965	0	0.679736	0.583011	0.790109
2-amino-3-carboxymuconate_semialdehyde_degradation_to_glutaryl-CoA	-0.596608	-0.60605	-0.525843	-0.568766	-0.677467	0.153365	-0.665873	-0.545812	-0.703264	-0.568172	-0.0482339
2-deoxy-alpha-D-ribose_1-phosphate_degradation	6.754	1.20052	0.990567	1.67178	0	0	0.444618	1.21509	0.866753	3.91925	0.833184
2-oxobutanoate_degradation	-2.58336	-4.32031	-3.30496	-2.51433	-1.93211	-2.27848	-3.84593	-2.60714	-4.42804	-3.72661	-2.44733
2-oxoglutarate_decarboxylation_to_succinyl-CoA	0	0	0.582544	0	0	0	0	0.60686	0	0.540205	0.600296
2-oxoisovalerate_decarboxylation_to_isobutanoyl-CoA	-1.79425	-2.95818	-2.40639	-2.8935	-1.59719	-2.06467	-2.86197	-1.90758	-3.0929	-2.31147	-1.54213
3-phosphoinositide_biosynthesis	0.214755	1.65972	1.7471	1.61231	0.987266	3.00971	0.803	2.72282	1.57062	1.50676	1.65127
3-phosphoinositide_degradation	0.637181	2.65314	-0.981492	-1.28165	-1.23673	1.3946	-0.674279	-0.268896	0.590062	0.642492	-1.20488
4-aminobutyrate_degradation	0	0	0	0.54494	0	0	-0.444797	0	0	0	0
4-hydroxy-2-nonenal_detoxification	-0.00202961	-0.252304	-0.0657569	-2.38911	-0.269643	-2.94002	1.01488	-3.39945	-0.645361	-0.311865	0.552347
4-hydroxybenzoate_biosynthesis	0	0	0	0	0	0	0	0	0	0	0
4-hydroxyproline_degradation	0	0	0	1.60212	0	0	0	0	0	0	0
5-aminoimidazole_ribonucleotide_biosynthesis	2.57609	2.10179	2.89094	3.40102	3.75488	0.438538	2.18615	2.77842	2.00172	2.64963	3.94565
7-3-amino-3-carboxypropyl-wyosine_biosynthesis	0	0	0	0	0.784659	0	0.467207	0.489513	-0.431462	0	0
acetate_conversion_to_acetyl-CoA	0	0	0	0	0.822249	0	0	0	0	0	0
acetone_degradation_I_to_methylglyoxal	-9.56882	-5.20293	-3.97076	-5.94342	-3.92729	-2.31018	-2.29597	-4.22418	-5.20442	-4.27817	-1.92002
acetyl-CoA_biosynthesis_from_citrate	0	0	0	0	0	0	0	0	0	0	0
acyl-CoA_hydrolysis	0.780364	0	0.852086	0.80562	0	0	0.703407	0.564036	0.649349	0.739633	1.16112
acyl_carrier_protein_metabolism	0	0.519576	0	0.551428	0.574866	0	0	0	0.556115	0	0
adenine_and_adenosine_salvage_I	0	0	0	0	0	0	-0.669216	0	0	0	0
adenine_and_adenosine_salvage_II	0	0	0.859463	0.637697	0	0.534878	0	0.587892	0.503215	0	0
adenine_and_adenosine_salvage_III	2.02965	0.427011	1.79802	0.442723	4.17072	1.1376	0	1.61185	0.838877	0.872406	0
adenosine_deoxyribonucleotides_ide_novoi_biosynthesis	3.56201	0.510388	0.576914	1.88244	2.53751	2.7416	0.913008	2.77181	0.559283	-0.779006	1.9877
adenosine_nucleotides_degradation	2.46633	0.742398	0.72313	0.442723	3.03269	2.4413	0.687733	1.65374	0	1.68488	0
adenosine_ribonucleotides_ide_novoi_biosynthesis	-0.186194	-0.559932	1.14251	0.735214	-0.612072	-0.410679	0.0358185	1.34576	-0.48222	0.048086	0.284872
alanine_biosynthesisdegradation	0	0	0	0	0	0	0	0	0	0	0
allopregnanolone_biosynthesis	0	0	0	0	0	0	0	0	0	0	0
alpha-tocopherol_degradation	0	0	0	0	0	0	0	0	0	0	0
anandamide_degradation	0	0	0	0	-0.618867	0	-0.574438	0	0	0	0.553672
androgen_biosynthesis	3.70863	2.34241	1.82295	2.66257	-1.78338	0	0	1.78638	2.79089	2.50781	-1.52591
arsenate_detoxification_I_glutaredoxin	0	0	0.564617	0.994445	0	0	0.488821	0	0.620156	0.66657	0
ascorbate_recycling_cytosolic	0	-1.502	0.564617	0.994445	0	0	0.488821	0	0.620156	0.66657	0
asparagine_biosynthesis	0.619397	1.31249	1.64209	1.37932	0	0	2.1628	1.90719	0.731567	0	0
asparagine_degradation	0	0.702364	-0.958925	1.02918	0.714543	0	-0.0691506	0.448278	0.888066	0	0.778954
aspartate_biosynthesis	0	0	0	0	0	0	0	0	0	0	0
aspirin-triggered_lipoxin_biosynthesis	0	-0.777456	1.50555	-0.770412	-0.740452	-0.743983	-0.432284	0.558706	-0.428968	0.656548	-0.754775
aspirin_triggered_resolvin_D_biosynthesis	0	-0.777456	1.50555	-0.770412	-0.740452	-0.743983	-0.432284	0.558706	-0.428968	0.656548	-0.754775
aspirin_triggered_resolvin_E_biosynthesis	0	-0.777456	1.50555	-0.770412	-0.740452	-0.743983	-0.432284	0.558706	-0.428968	0.656548	-0.754775
beta-alanine_degradation	0	0	0	0	0	0.73524	0.460961	0.409583	0.41911	0	0
bile_acid_biosynthesis_neutral_pathway	-0.251298	-2.90372	-2.66893	1.07513	-1.02915	-1.80472	-1.08688	-0.57624	-2.20016	-3.65925	-2.16809
biotin-carboxyl_carrier_protein_assembly	0	0	0	0	0	0	0.421571	0	0	0	0
bupropion_degradation	-1.64113	-2.23323	-2.39557	-2.02601	-2.39515	-2.31018	-2.29597	-2.46062	-2.34137	-2.31737	-1.04638
C20_prostanoid_biosynthesis	1.89344	1.15941	3.17924	-0.0124973	-0.371869	-0.332713	-0.572853	2.59946	1.08543	2.95669	-0.0992162
cardiolipin_biosynthesis	0.671069	0.797931	0.747216	2.07826	1.38108	0	0.953997	0.592094	1.435	0.576357	0.947747
carnosine_biosynthesis	0	0	0	0	0	0	0	0	0	0	0
catecholamine_biosynthesis	0	-0.402134	-0.437862	0.849061	0	1.12772	0	0	0	-0.422742	0
CDP-diacylglycerol_biosynthesis	1.46683	2.02226	1.18767	1.31907	-0.0715484	1.83313	-0.25988	-0.0314174	0.592971	1.60035	0.229612
ceramide_ide_novoi_biosynthesis	-0.42717	0	0	0	0	0.611693	0	0	0	0	-0.500256
cholesterol_biosynthesis_I	-1.51135	0	0	0	-1.53168	-1.56901	0.650018	0	-2.18776	-1.61438	0
cholesterol_biosynthesis_III_via_desmosterol	-1.51135	0	0	0	-1.53168	-1.56901	0.650018	0	-2.18776	-1.61438	0
cholesterol_biosynthesis_II_via_2425-dihydrolanosterol	-1.51135	0	0	0	-1.53168	-1.56901	0.650018	0	-2.18776	-1.61438	0
choline_degradation	0.860087	1.07822	0.485246	1.92067	-1.16704	0.620404	0.799772	1.15872	0.792595	0	0.939427
chondroitin_and_dermatan_biosynthesis	0	0	0	0	0	0	0	0	0	0	0
chondroitin_sulfate_biosynthesis	1.60519	2.77967	0.613846	2.11935	1.92687	0.302538	1.94019	0.52414	1.38132	-0.236686	3.03502
chondroitin_sulfate_biosynthesis_late_stages	0.733633	1.26124	1.08888	2.97958	1.48154	0.285064	1.05726	0.424834	1.60733	-0.67671	3.45332
chondroitin_sulfate_degradation_metazoa	-0.427075	-0.529788	-0.545068	1.42575	-0.439929	-0.533194	0.403889	0.460053	-0.482364	-0.487041	-0.459275
citrulline-nitric_oxide_cycle	-0.915994	0	0	0.424837	-1.20294	-0.415075	-0.82406	0.948173	0	0	-0.776418
CMP-iNi-acetylneuraminate_biosynthesis_I_eukaryotes	0	-0.917241	0	0.118724	0.716304	1.20915	0	-0.277731	-0.656464	0	1.40118
CMP_phosphorylation	3.56201	0.510388	0.138917	1.88244	3.03982	2.7416	0.355003	2.77181	0.559283	-0.779006	1.9877
coenzyme_A_biosynthesis	-0.614439	0.955349	-0.462481	0.597344	-0.843814	-2.26173	-0.898804	-1.28413	0.912622	0.0180186	0
creatine-phosphate_biosynthesis	0.424107	1.49879	0	1.08984	0	0	0.86216	2.16167	0.973663	0	1.18663
creatine_biosynthesis	-1.58531	-1.71091	-1.64882	-1.18813	-1.60561	-1.7883	-1.61266	-1.04997	-1.61797	-1.20622	-1.55928
cysteine_biosynthesis	1.65596	1.4299	0.593902	1.61802	1.78455	0.757506	0	5.17704	0.503385	1.28233	2.22992
cysteine_biosynthesishomocysteine_degradation_trans-sulfuration	0	0	0	0	0	0	0	3.86365	0	0	1.07428
D-galactose_degradation_V_Leloir_pathway	-0.567017	0.818749	-0.453503	-0.630748	-0.654335	0.038337	-0.666598	0.419045	0.725021	-0.45435	0.905187
D-glucuronate_degradation	0	0	0	0	0	0.697876	0	0	0	0	0
D-imyoi-inositol-5-phosphate_metabolism	0.377787	0.560655	-0.240152	-0.381502	-0.15267	0.421793	1.84044	-0.900457	1.76729	1.08692	-0.220398
D-imyoi-inositol_134-trisphosphate_biosynthesis	1.31106	2.10654	-0.0884255	1.43733	-0.55832	1.60352	1.37641	1.80134	0.744294	1.43632	-1.03717
D-imyoi-inositol_145-trisphosphate_biosynthesis	1.13262	1.86591	0.883263	0.310727	0.0305946	2.08709	2.39712	0.385297	1.38846	1.79926	1.63628
D-imyoi-inositol_145-trisphosphate_degradation	0.704243	3.47742	-0.653745	0	-1.97051	-0.0906179	0.463338	1.31993	1.21324	-0.0372168	-1.83514
D-imyoi-inositol_1456-tetrakisphosphate_biosynthesis	0.831817	0.693784	0.674204	0.521307	0.412389	0	0.642965	0	0.679736	0.583011	0.790109
D-imyoi-inositol_3456-tetrakisphosphate_biosynthesis	0.831817	0.693784	0.674204	0	0	0	0.642965	0	0.679736	0.583011	0.790109
D-mannose_degradation	0	0	0	0	0	0	0	0	0	0	0
dermatan_sulfate_biosynthesis	0.433915	1.51843	-0.492956	-0.936307	1.33256	0.300878	1.4367	-0.0285507	-0.183863	-0.0373198	0.872285
dermatan_sulfate_biosynthesis_late_stages	-0.437643	0	-0.492956	-0.936307	0.432073	-0.668945	0	-0.55269	-0.591338	-0.477343	0.255594
dermatan_sulfate_degradation_metazoa	-0.427075	-0.529788	-0.545068	0.307137	-0.439929	-0.0852442	0.403889	-0.13192	-0.482364	-0.487041	-0.897443
diphthamide_biosynthesis	0	-0.491128	0	-0.423326	0	0	-0.461912	0	-0.494475	-0.542282	0.263254
dolichol_and_dolichyl_phosphate_biosynthesis	0	0	0	0	0	0	0	0	0	0	0
dolichyl-diphosphooligosaccharide_biosynthesis	-0.488792	-1.16187	0.936907	-0.687891	-0.739881	-1.16834	-0.856005	-0.152755	-0.554548	0.355876	-0.557738
dopamine_degradation	-0.630666	-0.53088	0	0.54266	-1.18248	-0.535809	-0.52574	0	-1.45448	-0.95483	-2.07246
dTMP_ide_novoi_biosynthesis_mitochondrial	1.5618	1.29456	1.21684	1.54444	2.30746	0	1.70641	1.66779	1.77574	1.40246	1.07405
eicosapentaenoate_biosynthesis	-1.53065	0.332541	-2.13126	-0.724144	-2.63327	-1.8606	-0.214799	-0.970863	-1.79826	-2.43172	-2.9049
epoxysqualene_biosynthesis	-1.51135	0	0	0	0	-1.56901	0	0	0	-1.61438	0
estradiol_biosynthesis_I	0	0	0	0.333476	0	0	0	0	0	0	0
estradiol_biosynthesis_II	0	0	0	0	0	0	0	0	0	0	0
ethanol_degradation_II	0	0	0	0	0.822249	0	0	0	0	0	0
ethanol_degradation_IV	0	0	0	0	0.822249	0	0	0	0	0	-1.13796
eumelanin_biosynthesis	0	0	0	0	0	0	0	0	0	0	0
fatty_acid_activation	-0.0416172	-0.746893	-1.36096	0.547083	-1.07271	-1.12968	-1.38725	0.941939	-1.08722	-1.67223	-2.16201
fatty_acid_alpha-oxidation	-0.0416172	-1.41594	-2.63838	-1.35306	-1.82443	-1.12968	-2.6258	-0.0987873	-1.72052	-2.63022	-2.94053
fatty_acid_alpha-oxidation_III	0.627319	0	0	0	0	0	0	0	0	0	0
fatty_acid_beta-oxidation	-0.518183	-0.776121	-2.45768	-0.546564	-2.04332	-1.95849	-1.95595	1.57469	-0.976511	-3.24992	-3.23677
fatty_acid_beta-oxidation_peroxisome	-1.69837	-4.00998	-3.8777	0.990789	-2.66298	-2.40528	-4.0691	-0.819587	-3.19911	-5.33506	-4.18633
fatty_acid_beta-oxidation_unsaturated_odd_number	0	1.09	0.41339	0.496748	-0.970614	0.854388	0	0.632748	1.19893	-0.946917	-0.990677
fatty_acid_biosynthesis_initiation	0	0	0	0	0	0	0	0	0	0	0
fatty_acid_elongation_--_saturated	0	0	0	0	0.43159	0	0	0.439297	0.429042	0	0.534734
flavin_biosynthesis	0	0	0	0	0	0	0	0	0	0	0
folate_polyglutamylation	2.30099	2.15559	2.7095	2.23003	2.03252	0.825033	2.04159	2.40183	2.04656	2.35883	1.14602
folate_transformations	2.38219	1.53842	2.08584	2.22861	2.21783	1.60537	2.016	2.11048	1.59122	2.1169	0.716906
formaldehyde_oxidation	0.8958	0.995595	1.11064	1.20446	1.45876	1.45632	1.17035	0.843725	1.44422	0.975914	0.858933
fructose_26-bisphosphate_synthesisdephosphorylation	0	0	0	0	0	0	0	0	0	0	0
GABA_shunt	-0.549737	-0.607929	-0.562165	-0.0914652	-0.526723	0.132527	-1.04992	0.186482	-0.0776142	-0.638909	-0.475307
gamma-glutamyl_cycle	2.76635	0.966084	2.27565	2.08203	1.32636	1.10034	0.819823	1.19914	1.07796	3.59278	1.17022
gamma-linolenate_biosynthesis	-0.772371	-1.46396	-2.13126	-0.144122	-1.82106	-1.8606	-2.12469	0.2039	-1.79826	-2.43172	-2.9049
GDP-glucose_biosynthesis_II	0	0.639072	0.833567	-0.793725	0	2.21819	0.719393	0	1.16946	0.920666	1.55371
GDP-L-fucose_biosynthesis_II_from_L-fucose	0	0	0	0	0	0	0	0	0	0	-0.470842
GDP-L-fucose_biosynthesis_I_from_GDP-D-mannose	0	0	0	0	0	0	0	0	0	0	0
GDP-mannose_biosynthesis	1.54145	0.487056	1.14415	1.52788	0.424701	2.18811	-0.623875	0.692859	0.655595	0.901142	0.04799
geranylgeranyldiphosphate_biosynthesis	0	0	0	0	0	-0.40432	-0.472157	0	0	0	0
glucocorticoid_biosynthesis	-0.557789	-0.635604	-0.494477	-0.41217	-0.936039	0	-0.588764	0	-0.501427	-0.532787	-0.515506
gluconeogenesis	-0.657454	-1.524	-0.977521	-2.71725	-1.95573	0.313374	-2.12915	-1.43965	-1.35636	-1.65558	-1.01269
glutamate_biosynthesisdegradation	-0.000717198	0	0.337637	1.59994	0.781446	0.944308	-0.450549	0	0	0.222002	0.329691
glutamate_dependent_acid_resistance	-0.549737	-0.607929	-0.562165	-0.636405	-0.526723	0.132527	-0.605118	0.186482	-0.0776142	-0.638909	-0.475307
glutamate_removal_from_folates	1.06404	1.42655	1.1188	1.47051	1.0341	0	1.81148	1.2046	1.3432	0.525123	0.846635
glutamine_biosynthesis	0	0	0	0	0	0	0	0	0	0	0
glutamine_degradationglutamate_biosynthesis	0	0	0	0	0	0	0	0	0	0	0
glutaryl-CoA_degradation	0.565077	1.10093	0.649067	1.10258	1.54185	0	1.95875	1.38092	1.94915	0.637051	1.02923
glutathione-mediated_detoxification	-5.76421	-6.94317	-5.82909	-9.14598	-8.23753	-8.23973	-3.44845	-6.62436	-6.60349	-6.73657	-9.24653
glutathione_biosynthesis	2.76635	1.64053	2.69352	2.08203	1.77478	1.10034	0.819823	1.63503	1.69623	3.59278	0.547803
glutathione_redox_reactions_I	1.73803	-0.819651	-1.20515	4.34918	-1.07661	-2.06265	0.0577903	-1.0226	-0.754387	1.53873	-0.588987
glutathione_redox_reactions_II	0	0	0	0	0	0	0	0	0	0	0
glycerol-3-phosphate_shuttle	0	0	0	0	0	0	0	0	0	0	0
glycerol_degradation	-0.610161	-0.556318	0.443843	0.133895	0	0	-0.704873	0	-0.453164	-0.268432	-0.491589
glycineserine_biosynthesis	0	0	0	0	0	0	0	0	0	0	0
glycine_betaine_degradation	0	-0.4942	0	0.509523	-0.464219	-0.496991	-0.52683	0	0	-0.521931	-0.510672
glycine_biosynthesisdegradation	0	0	0	0	0	0	0	0	0	0	0
glycine_cleavage	0	0	0	0	0	0	0	0	0	0	0
glycoaminoglycan-protein_linkage_region_biosynthesis	0.871558	1.51843	0	0	0.900491	0.969822	1.4367	0.52414	0.407475	0.440023	0.616691
glycogenolysis	2.79312	3.92797	1.717	1.42129	-0.611791	1.82164	1.74989	2.76179	3.71459	2.08467	2.40629
glycogen_biosynthesis	0	-0.980759	0.616412	0	-1.35734	0.471615	0.117153	-0.481038	0.42572	0.435582	0
glycolysis	5.2481	4.41266	5.65182	0.704052	3.0331	7.60046	6.82593	2.70555	5.66502	4.81412	3.79271
guanine_and_guanosine_salvage	0.812622	0.427011	1.07489	0	0.647603	0	0	0.562744	0.838877	0.872406	0
guanosine_deoxyribonucleotides_ide_novoi_biosynthesis	5.08051	1.09961	1.53211	3.04097	5.2898	3.59946	2.01864	4.20438	1.86406	-0.305813	3.36378
guanosine_nucleotides_degradation	0.729414	0.487694	0	0	0	1.3037	0	0.604634	0	0	0
guanosine_nucleotides_ide_novoi_biosynthesis	5.46568	0.534095	3.30065	3.80086	5.80961	4.65227	1.60833	5.78686	2.44478	1.41751	3.92271
guanosine_ribonucleotides_ide_novoi_biosynthesis	3.94718	-0.0551237	2.34546	2.64234	3.05732	3.79441	0.502696	4.35429	1.14	0.944322	2.54663
heme_biosynthesis	0.138927	0.918623	0.156509	0.538516	-0.0661848	-0.201709	0.175864	0.56312	-0.242239	-0.715801	0.64491
heme_biosynthesis_from_uroporphyrinogen-III_I	0.416471	0.554771	0.747345	0.750745	0	0.505701	0.746099	1.20249	0.410844	0.901695	0.881727
heme_degradation	0.57151	0.465399	1.51936	1.58987	0.422979	0.563683	0	0.52391	0.459602	0	0
heparan_sulfate_biosynthesis	1.58351	2.90313	1.21789	1.04245	2.58601	1.46803	4.75423	2.4159	2.43629	4.42351	0.981207
heparan_sulfate_biosynthesis_late_stages	0.711953	1.3847	1.21789	1.04245	1.68552	0.498205	3.31753	1.89176	2.02882	3.98348	0.364516
histamine_biosynthesis	0	0	0	0	0	0	0	0	0	0	0
histamine_degradation	0	0	0	0.535078	0	0	0	0	0	0	0
histidine_degradation	0.880325	0.530321	0.901379	1.3512	0.676809	0	0.593076	0.864565	0.938656	0.961313	0
homocarnosine_biosynthesis	0	0	0	0	0	0	0	0	0	0	0
hydrogen_sulfide_biosynthesis_trans-sulfuration	0	0	0	0	0	0	0	3.86365	0	0	1.07428
hypusine_biosynthesis	0	0.446788	0	0	0.914509	0.896649	0	0.442509	0	0.536712	0.539603
imyoi-inositol_ide_novoi_biosynthesis	0.415858	1.4355	0	0	0.512522	0	0.463338	2.16172	0.422814	0	0.757017
iNi-acetylglucosamine_degradation_I	0.484957	1.02816	1.47675	1.32552	0.414714	1.15458	1.32835	1.41175	0.498422	1.81536	0
iNi-acetylglucosamine_degradation_II	-0.587197	0.0110999	0.189025	-0.00643719	-0.427333	1.15458	0.556108	0.358159	-0.44508	0.498432	-0.847999
inosine-5-phosphate_biosynthesis	3.10147	3.29211	4.21854	4.6591	4.68848	2.44497	3.05352	3.46391	2.66834	3.53106	4.3539
inositol_pyrophosphates_biosynthesis	0	0	0	0	0	0	0	0	0	0	0
iron-sulfur_cluster_biosynthesis	0	0	0	0	0	0	0	0	0	0	0
iSi-methyl-5-thio-alpha-D-ribose_1-phosphate_degradation	0.89776	0.791733	0.454234	0.940036	1.45891	0.494665	0.707493	1.01693	0.800559	0	1.64515
iSi-methyl-5-thioadenosine_degradation	0	0.469519	1.11715	0.783494	0	0	0.60606	1.49463	0.479816	0	0.879901
isoleucine_degradation	-1.22917	-1.85724	-1.75733	-1.79092	-0.0553492	-2.97423	-0.903218	-0.526661	-1.14375	-1.67442	-1.1749
itrans_transi-farnesyl_diphosphate_biosynthesis	0	0	0	0	0	-0.40432	-0.472157	0	0	0	0
ketogenesis	0	0	0	0	0	0	0	0	0	0	0
ketolysis	-0.746683	-0.719386	0	-0.730539	0	-0.744865	0	0	-0.689053	0	-0.752923
L-carnitine_biosynthesis	0	-0.709761	-0.691408	-1.30663	0	-0.854139	-0.620225	0	-0.504012	-0.57242	-0.593536
L-cysteine_degradation_I	-0.830465	-0.77289	-0.766436	-0.789915	-0.868911	-0.77107	0	-0.830967	-0.805931	0	0
L-cysteine_degradation_II	0	0	0	0	0	0	0	0	0	0	0
L-dopachrome_biosynthesis	0	0	0	0	0	0	0	0	0	0	0
L-dopa_degradation	0	0	0	0	-0.558187	0	0	0	-0.889728	-0.462267	-1.49546
L-glutamine_tRNA_biosynthesis	-0.521116	0	-0.584089	0	0	-0.681758	0	0	-0.68433	-0.687856	0
L-kynurenine_degradation	1.2933	-0.60605	0.641771	1.083	-0.677467	1.41579	-0.665873	0.844789	-0.703264	1.7899	-0.0482339
L-serine_degradation	0.634484	0.575368	0.489102	0	0	0.556666	0	0	0	0	0
lactate_fermentation_reoxidation_of_cytosolic_NADH	0	0	0	0	0	0	0	0	0	0	0
lactose_degradation_III	0.637263	0	0	0	0	0.545366	0.481749	0	0	0	0
lanosterol_biosynthesis	0	0	0	0	0	0	0.650018	0	0	0	0
leucine_degradation	-1.79425	-3.62041	-2.88987	-2.4841	-1.59719	-2.06467	-3.43814	-2.78546	-3.60385	-2.79845	-1.54213
leukotriene_biosynthesis	0.828469	0.428295	0.0723146	0	-0.448421	0.787117	1.64947	0.27325	1.08914	0	0
lipoate_biosynthesis_and_incorporation	0	0	0	0	0	0	0	0	0	0	0
lipoate_salvage	0	0	0	0	0	0	0	0	0	0	0
lipoxin_biosynthesis	0	0	0.953752	0	0	0	0	0	0	0	0
lysine_degradation_II_pipecolate_pathway	0.278663	0.360765	-0.159456	0.319152	-1.65899	0.33755	0.264348	-0.369621	0.792595	-0.643249	1.79169
lysine_degradation_I_saccharopine_pathway	0.335744	0.522787	-0.0654476	0.783977	-1.16704	0.7748	0.385445	0.194772	0.189839	-0.475473	1.41397
malate-aspartate_shuttle	0.424733	0.450328	1.05733	0.627758	0.447565	-0.0463258	1.29168	0.733625	0.74475	0.831007	0.414017
melatonin_degradation_I	-1.64113	-0.204501	-2.39557	-0.0823194	-2.39515	-0.299282	-2.29597	-2.46062	-0.489937	-2.31737	-1.04638
melatonin_degradation_II	0	0	0	0	0	0	0	0	0	0	0
melatonin_degradation_III	0	0	0	0	0	0	0	0	0	0	0
methionine_degradation	1.65596	1.4299	0.593902	1.61802	1.78455	0.757506	0	1.31339	0.503385	1.28233	1.15564
methionine_salvage	0	0	0	1.10631	0.46428	0	0.466311	0.421162	0.539283	0	0.606825
methylglyoxal_degradation_I	-0.72119	-0.579935	-1.20964	0	-0.0557716	0.643965	-0.563752	0	0	-0.568566	-0.567221
methylglyoxal_degradation_III	7.92769	2.9697	1.57519	3.91741	1.53214	0	0	1.76356	2.86305	1.9608	0.873638
methylglyoxal_degradation_VI	0	0	0	0	0	0.643965	0	0	0	0	0
methylthiopropionate_biosynthesis	0.89776	0.791733	0.454234	0.940036	0.961058	0.494665	0.707493	1.01693	0.800559	0	0.609992
mevalonate_pathway	-0.163826	0.538746	0.0860263	0.365844	0.926492	-0.774122	1.95875	0.744857	0.791124	-0.0805174	0.266842
mineralocorticoid_biosynthesis	-0.557789	-1.11904	-1.01006	-0.442636	-0.518166	-0.497034	-1.07957	0	-0.501427	-0.934699	-0.515506
mitochondrial_L-carnitine_shuttle	0	0	0	0	0	0	0	0	0	0	0
molybdenum_cofactor_biosynthesis	0	0	0	0	0	0	0	0	0	0	0
morphine_biosynthesis	0	0	0	0	0	0	0	0	0	0	0
mRNA_capping	0	0.650693	0	0.523561	0.609688	0.436388	0.426154	0.475891	1.30949	0.409364	0.575565
mucin_core_1_and_core_2_iOi-glycosylation	1.85479	0.13515	-1.1284	-0.294227	-0.168541	3.36252	-0.785798	1.49731	-1.20132	0.97405	0.199742
NADH_repair	1.75196	0.475842	1.85613	0.413155	1.68785	1.57606	2.4951	1.51192	1.32399	0.940664	1.55311
NAD_biosynthesis_from_2-amino-3-carboxymuconate_semialdehyde	-1.13069	-0.0389226	-0.737581	0.644989	-1.14085	-0.726952	-1.10596	-0.913066	0.204895	-2.7241	-0.792236
NAD_ide_novoi_biosynthesis	0.759225	-0.0389226	0.430033	2.29676	-1.14085	0.535472	-1.10596	0.477535	0.204895	-0.366023	-0.792236
NAD_phosphorylation_and_dephosphorylation	0	-0.962264	0	0	0	0	0	0	-0.929534	0	0
NAD_salvage	-1.13069	-1.08066	-0.737581	-0.591937	-1.14085	-0.726952	-1.10596	-0.913066	-1.1022	-0.788162	-0.792236
nicotine_degradation_III	-1.64113	-2.23323	-1.93905	-0.33369	-2.39515	-1.89406	-2.29597	-2.46062	-2.34137	-2.31737	-1.04638
nicotine_degradation_IV	-1.64113	-2.23323	-1.93905	-0.33369	-2.94136	-2.47887	-2.87641	-2.46062	-2.34137	-2.89557	-1.60609
noradrenaline_and_adrenaline_degradation	-0.630666	-0.53088	0	0.577851	-1.18248	-0.535809	-0.52574	0	-1.45448	-0.95483	-2.07246
oleate_biosynthesis	1.10907	1.7965	0	0	0	0	1.50086	0.957892	0	0	0
ornithine_ide_novo_i_biosynthesis	0	0	0	0	0	0	0	0	0	0	0
oxidative_ethanol_degradation_III	0	0	0	0	0.822249	0	0	0	0	0	0
oxidized_GTP_and_dGTP_detoxification	0.502242	0	0	0	0.825889	0	0	0	0	0	1.01055
palmitate_biosynthesis	0	0	0	0	0.43159	0	0	0.439297	0.429042	0	0.534734
pentose_phosphate_pathway	3.96951	0.311245	0.981248	-0.608341	0	1.40966	-0.0806287	0.955431	0.696351	-0.27902	0.877435
pentose_phosphate_pathway_non-oxidative_branch	1.39101	0.311245	0.981248	0	0	1.40966	-0.0806287	0.955431	0.696351	0.335245	0.877435
pentose_phosphate_pathway_oxidative_branch	2.5785	0	0	-0.608341	0	0	0	0	0	-0.614265	0
phenylalanine_degradationtyrosine_biosynthesis	0	0	0	1.69353	0	0	0	0	0	0	0
phenylethylamine_degradation_I	0	0	0	0	0	0	0	0	0	0	0
phosphatidylcholine_biosynthesis	0.919116	0.73037	0	2.92274	0.579782	1.10334	0	0	0.988939	0	1.13134
phosphatidylethanolamine_biosynthesis_II	0	0	0	0	0.579782	0.415391	0	0.436505	0	0	1.1404
phosphatidylserine_biosynthesis_I	0.540973	0	1.14917	0	0.704538	0.619537	0	0	0	0.550441	0.707259
phospholipases	-1.2829	-2.19924	-2.68267	-3.099	-3.41892	-0.444704	-2.87331	-2.14201	-2.62584	-0.217883	-3.44707
phytol_degradation	0	0	0	0	0	0	0	0	0	0	0
pregnenolone_biosynthesis	-0.602648	-0.720717	-0.759149	-0.699406	-0.636105	-0.704233	-0.681278	0	-0.605507	-0.637283	-0.471135
progesterone_biosynthesis	0	0	0	0	0	0	0	0	0	0	0
proline_biosynthesis	0.581424	0.717453	0.644702	0.997837	0.491953	0.922709	0.535425	1.07512	0	0.643249	0.712173
proline_degradation	0	0	0	0.662244	0	0.849703	0	0	0	0	0.782368
propionyl-CoA_degradation	-0.789115	-1.36214	-0.898571	0.379169	-0.334914	-0.213809	-0.983958	-0.699553	-1.33513	-1.41514	-0.905204
protein_citrullination	0	0	0	0	0	0	0	0	0	0	0
protein_iOi-iNi-acetyl-glucosylation	0.453162	0	-0.486099	-0.198495	-0.441129	0.410316	0	0	0	0	-0.442489
PRPP_biosynthesis	0.868859	0	0.722607	0.447814	0.869618	0	0	0.670437	0.562559	0	0.956404
purine_deoxyribonucleosides_degradation	1.21702	0	0.72313	0.442723	3.52312	1.1376	0	1.04911	0	0	0
purine_deoxyribonucleosides_salvage	3.06139	0.416616	0.988242	1.98957	3.55774	2.7416	0.926783	3.19565	1.15307	-0.120195	2.44882
purine_nucleotides_degradation	3.35212	1.23009	2.49167	1.61393	3.5525	3.4941	0.687733	3.23622	0.58072	3.40821	0.558931
purine_nucleotides_ide_novoi_biosynthesis	9.70007	4.3602	9.94475	11.2406	11.3197	6.69617	5.59317	12.1285	5.52793	6.98416	11.2384
purine_ribonucleosides_degradation_to_ribose-1-phosphate	1.21702	0	0.72313	0.442723	3.52312	1.1376	0	1.04911	0	0	0
putrescine_biosynthesis_I	0.457933	0.617554	1.18438	1.66958	1.11332	-0.596807	0	0.908686	0.864181	0	0.624345
putrescine_biosynthesis_II	0	0	0	1.23667	0	0	0	0	0	0	0
putrescine_degradation_III	6.5485	0.669637	0.990567	3.3261	-0.62429	0.553319	-0.0811216	1.21509	0.301998	4.19798	1.16962
pyridoxal_5-phosphate_salvage	0.560936	0.637806	-0.258125	-1.45696	-2.13367	-0.100727	-1.67264	-0.556032	0.286831	-0.485129	-1.62546
pyrimidine_deoxyribonucleosides_degradation	0.502288	0.451341	0.678063	0	0	0	1.50539	0	0.4579	1.41927	2.23204
pyrimidine_deoxyribonucleosides_salvage	3.24996	3.15361	3.27222	3.14197	3.88435	0.564228	3.93505	3.20819	4.01229	3.58206	2.53483
pyrimidine_deoxyribonucleotides_biosynthesis_from_CTP	6.64231	2.39416	2.74895	4.58541	7.59726	3.59946	3.72505	5.87218	3.6398	1.57246	4.43783
pyrimidine_deoxyribonucleotides_ide_novoi_biosynthesis	6.64231	2.39416	2.74895	4.58541	7.59726	3.06593	3.72505	5.87218	3.6398	1.09665	4.43783
pyrimidine_deoxyribonucleotide_phosphorylation	3.56201	0.510388	0.138917	1.88244	3.03982	2.7416	0.355003	2.77181	0.559283	-0.779006	1.9877
pyrimidine_ribonucleosides_degradation	0.502288	1.2013	0.678063	0	0	0	1.50539	0	1.31965	1.41927	2.23204
pyrimidine_ribonucleosides_salvage_I	0	0.677458	0.889964	1.48515	1.16262	0.345114	0	1.12201	0.416699	0.908722	0
pyruvate_decarboxylation_to_acetyl_CoA	0	0	0	-0.612284	0.437051	-2.27671	-0.497596	0.60686	-0.48755	0.540205	1.84203
Rapoport-Luebering_glycolytic_shunt	0	0	0	0.521307	0.412389	0	0	0	0	0	0
resolvin_D_biosynthesis	0	0	0	0	0	0	0	0	0	0	0
retinoate_biosynthesis_I	3.44387	0	0	4.0822	0.574163	0	-0.492957	0	-0.490026	1.48387	0
retinoate_biosynthesis_II	0	0	0	1.92338	0	0	0	0	0	0	0
retinol_biosynthesis	-0.356521	-1.39045	-1.44326	0.414965	-2.40714	-0.40431	-2.37968	-1.45308	-2.00356	-0.906595	-2.9332
S-adenosyl-L-methionine_biosynthesis	0.582186	0.789704	-0.47402	0	0.901466	0	0	0.557554	0	0	0
S-reticuline_biosynthesis	0	0	0	0	0	0	0	0	0	0	0
selenocysteine_biosynthesis	2.28596	2.60629	1.93264	2.32538	2.58778	1.36896	2.80288	0.89579	1.91368	0.945153	2.81542
serine_and_glycine_biosynthesis	0.0740313	1.22192	1.20349	1.10253	0.153546	-3.30087	0.662508	1.60223	1.40178	-0.965074	-0.37942
serine_biosynthesis_phosphorylated_route	0.0740313	1.22192	1.20349	1.10253	0.153546	-3.30087	0.662508	1.60223	1.40178	-0.965074	-0.37942
serotonin_and_melatonin_biosynthesis	-0.618911	-1.03053	-1.07736	0.296406	-0.586883	-0.938177	-0.523347	-0.77855	-0.576959	-1.09235	-0.614716
serotonin_degradation	0	0	0	2.48635	0	0	0	0	0	0	0
sorbitol_degradation_I	0	0	0.546694	0.650324	0	0	0	0	0	0.704965	0
spermidine_biosynthesis	0.758958	0	0.854154	1.13573	1.13659	0	0.412414	1.05151	0.598751	0.774584	1.40117
spermine_and_spermidine_degradation_I	1.80237	0.562774	0	2.73917	0	1.08913	0	0.552172	0.594054	0.771292	1.35023
spermine_biosynthesis	0.988138	1.06113	1.11512	0.991031	0.571267	0.625747	1.52823	1.02686	1.36323	0.6	3.03787
sphingomyelin_metabolismceramide_salvage	1.44956	1.32444	1.34683	1.33897	1.46785	1.79082	1.342	1.16955	1.32125	1.24341	1.3754
sphingosine_and_sphingosine-1-phosphate_metabolism	1.32604	-0.708169	1.86936	1.69723	-1.2527	0	-0.225674	0.535551	0.308196	1.0363	-1.21694
stearate_biosynthesis	-0.0416172	-0.746893	-1.36096	0.547083	-1.07271	-1.12968	-1.38725	0.941939	-1.08722	-1.67223	-2.16201
sucrose_degradation	-1.20125	0.00482817	-0.401851	-0.254044	-1.32424	1.30984	-1.23428	-0.646907	-0.438111	-0.517515	-2.11493
sulfate_activation_for_sulfonation	1.35429	0	0	0	0.537516	0.48807	0.517238	0	0	0	0
sulfite_oxidation	-0.993864	-1.14097	-1.10692	-0.843455	-1.48859	0	-1.08232	-0.919068	-1.10519	-1.10894	-1.03716
superoxide_radicals_degradation	0	1.36728	0.54646	0.925417	0.481093	0	0	0	0.730008	0.89906	-1.13796
superpathway_of_cholesterol_biosynthesis	-1.67517	0.538746	0.0860263	0.365844	-0.605185	-2.74745	2.13661	0.744857	-1.39663	-1.69489	0.266842
superpathway_of_choline_degradation_to_L-serine	1.37197	1.78779	1.123	3.54532	-0.543867	1.21857	1.45725	2.64222	1.76505	-0.329576	0.428755
superpathway_of_D-imyoi-inositol_145-trisphosphate_metabolism	1.31106	3.54204	-0.513158	1.43733	-1.75874	0.0779035	1.83974	2.39234	1.16711	0.950286	-1.83514
superpathway_of_geranylgeranyldiphosphate_biosynthesis_I_via_mevalonate	-0.163826	0.538746	0.0860263	0.365844	0.926492	-1.17844	1.48659	0.744857	0.791124	-0.0805174	0.266842
superpathway_of_inositol_phosphate_compounds	2.73542	5.0207	2.09273	3.18944	0.688665	5.03503	4.66282	3.6237	4.76194	3.66627	1.18381
superpathway_of_melatonin_degradation	-1.64113	-0.204501	-2.39557	-0.0823194	-2.39515	-0.299282	-2.29597	-2.46062	-0.489937	-2.31737	-1.04638
superpathway_of_methionine_degradation	-2.75173	-4.80427	-4.58442	-2.52968	-2.50506	-2.29205	-4.92824	0.819869	-5.83577	-3.55323	-1.25457
superpathway_of_purine_nucleotide_salvage	7.52626	0.223956	8.5552	6.9237	10.7548	7.17013	0.538249	11.1328	5.0037	3.65624	6.6462
superpathway_of_pyrimidine_deoxyribonucleoside_salvage	6.81197	3.664	3.41114	5.0244	6.92417	3.30583	4.29005	5.98001	4.57157	2.80306	4.52253
superpathway_of_pyrimidine_deoxyribonucleotides_ide_novoi_biosynthesis	7.23274	3.49835	3.13902	5.04509	8.62552	3.95081	3.16704	7.47891	4.82455	1.67044	6.41998
superpathway_of_pyrimidine_ribonucleotides_ide_novoi_biosynthesis	4.15244	1.61458	0.966988	2.34212	3.56576	3.62648	0.355003	4.37854	1.74404	-0.205209	3.96985
superpathway_of_steroid_hormone_biosynthesis	2.54819	0.502652	0.0537474	1.85401	-2.93765	-1.20127	-1.76085	1.78638	1.68395	0.935824	-2.51256
superpathway_of_tryptophan_utilization	-2.72809	-2.41088	-3.56875	2.48474	-5.42464	-1.08443	-5.11689	-3.30744	-2.13002	-4.83648	-3.07857
taurine_biosynthesis	-0.830465	-0.77289	-0.766436	-0.789915	-0.868911	-0.292073	0	-0.830967	-0.805931	0	0
TCA_cycle	-0.196898	-1.85521	0.840223	-1.12525	0.19804	-2.12513	0.125895	0.888613	0.628722	1.27694	0.586259
terminal_iOi-glycans_residues_modification	1.58898	-0.576058	0	0.472843	-0.554583	0	-0.350429	0.407409	-0.667642	0	0.837318
tetrahydrobiopterin_ide_novoi_biosynthesis	0.588515	0	0.483965	0	0	-0.471153	0	0.533311	0.503855	0	0
tetrahydrofolate_salvage_from_510-methenyltetrahydrofolate	1.40653	1.08345	2.35217	1.71918	1.67567	0	1.17718	1.62891	1.57222	2.0819	0.895502
tetrapyrrole_biosynthesis	-0.277545	0.363852	-0.590836	-0.212229	-0.0661848	-0.707411	-0.570235	-0.639373	-0.653082	-1.6175	-0.236817
the_visual_cycle_I_vertebrates	-0.804214	-2.59875	-1.21919	-0.673913	-2.40714	-0.735051	-2.37968	-0.265514	-3.18875	-1.11497	-3.50986
thiamin_salvage_III	0	0.465998	0	0	0	0	0	0	0	0	0
thio-molybdenum_cofactor_biosynthesis	0	0	0.477583	0.675468	-0.826001	0	0	0.590814	0	0.519953	-0.804767
thioredoxin_pathway	2.54076	0.744331	1.82674	0.431703	0.262446	1.27662	1.31982	1.88708	0.397029	1.21623	-0.571056
thiosulfate_disproportionation_III_rhodanese	0	-1.41838	0	0	-1.75997	0	0	0	-1.44498	0	-1.93617
threonine_degradation	-1.15976	-2.38281	-1.91729	-2.8935	-1.59719	-1.50801	-2.86197	-1.90758	-3.0929	-2.31147	-1.54213
thymine_degradation	0	0.749958	0	0	0	0	0	0	0.861746	0	0
thyroid_hormone_biosynthesis	0	0	-0.619435	-0.835844	-0.822635	0.580566	-0.826192	-0.798548	-0.761523	-0.462573	-0.803937
thyroid_hormone_metabolism_II_via_conjugation_andor_degradation	0	0	0	2.524	0	0	0	0	0	0	0
thyroid_hormone_metabolism_I_via_deiodination	0	0	0	0.580314	0	0	0	0	0	0	0
thyronamine_and_iodothyronamine_metabolism	0	0	0	0.580314	0	0	0	0	0	0	0
trehalose_degradation	0.708607	0	0	0.899227	0	0.908842	0	0.62026	0	0	0
triacylglycerol_biosynthesis	2.35099	2.85499	1.70926	1.48668	0.492647	1.63222	1.64822	0.930428	1.92689	1.73619	1.77329
triacylglycerol_degradation	0.358539	0.221932	-0.0575807	1.20385	-0.0244263	0.293284	0.970855	-0.0422858	1.09277	0.92537	0.477367
tRNA_charging	7.39868	11.1113	13.0267	11.432	10.8988	5.06711	14.5308	13.0722	9.10674	7.18163	13.5492
tRNA_splicing	2.06694	1.92772	1.0084	0.517601	1.2765	2.09362	0	1.79014	2.02811	1.60871	0.533922
tryptophan_degradation	1.2933	-0.60605	0.641771	1.083	-0.677467	1.41579	-0.665873	0.844789	-0.703264	1.7899	-0.0482339
tryptophan_degradation_to_2-amino-3-carboxymuconate_semialdehyde	1.88991	0	1.16761	1.65177	0	1.26242	0	1.3906	0	2.35807	0
tryptophan_degradation_X_mammalian_via_tryptamine	-0.630666	-0.933014	-0.437862	0.849061	-0.62429	-0.963187	-0.52574	0	-0.564755	-0.915305	-0.577008
tyrosine_degradation	0	-0.0501307	-0.487315	2.07194	0	0	0	-1.05615	-0.0859597	0	-1.09875
ubiquinol-10_biosynthesis	-0.593005	-1.44098	-0.403156	-1.53212	-0.897913	-2.39907	-1.0551	-0.0939514	-0.249555	-1.73627	-1.84978
UDP-D-xylose_and_UDP-D-glucuronate_biosynthesis	2.77394	1.10569	0.553123	2.31022	0	1.78401	0	1.24068	1.30993	1.138	0.637823
UDP-iNi-acetyl-D-galactosamine_biosynthesis_I	0	0.655892	0	0.412919	0	0	0	0	0.468476	0.603643	0
UDP-iNi-acetyl-D-galactosamine_biosynthesis_II	3.94794	4.04882	4.32608	5.09025	0.880998	3.29138	1.36537	3.12233	4.98136	4.09602	2.00373
UDP-iNi-acetyl-D-glucosamine_biosynthesis_II	1.02949	0.822729	1.81829	2.01163	0.880998	1.96346	0.6609	1.08667	1.6383	1.18373	1.49166
UMP_biosynthesis	0.590437	0.649009	0.828071	0.459684	0.525947	0	0	0.965127	1.18476	0.573797	0.833715
uracil_degradation	0	0.749958	0	0	0	0	0	0	0.861746	0	0
urate_biosynthesisinosine_5-phosphate_degradation	2.1351	0.742398	1.76854	1.17121	0.0293758	2.35651	0.687733	2.18711	0.58072	3.40821	0.558931
urea_cycle	-0.471695	0.72043	1.05269	0.677721	-1.20294	0	-0.260749	5.75265	0.703043	0.633616	-0.254232
UTP_and_CTP_dephosphorylation_I	0	0.455182	0	0	0	0.884877	0	0.641604	0	0	1.14844
UTP_and_CTP_dephosphorylation_II	-0.941704	-0.523457	-0.968606	-0.943389	0	0.618178	-0.977033	0.641604	-0.996109	-0.97712	0.121948
UTP_and_CTP_ide_novoi_biosynthesis	3.56201	0.96557	0.138917	1.88244	3.03982	3.62648	0.355003	3.41342	0.559283	-0.779006	3.13614
valine_degradation	-2.15305	-2.72124	-2.61595	-2.55133	-0.893695	-1.74588	-2.26626	-1.04826	-2.50837	-3.46122	-0.121978
wybutosine_biosynthesis	0	0	0	0	0.784659	0	0.467207	0.489513	-0.431462	0	0
zymosterol_biosynthesis	0	0	0	0	-1.53168	0	0	0	-2.18776	0	0

## Sheet: GSE26852 normalization 
Signaling pathway	A549	BT474	HeLa	HepG2	Jurkat	MCF7	NGP	NT2D1	Skov3	T3M4	Tera1
0_IL_6_Pathway_IKBs_Degradation	2.30429	2.03344	1.85842	1.87106	2.63243	2.70633	3.27949	1.77037	2.31396	2.77357	-0.626943
AHR_Pathway	6.20141	5.4286	8.82952	6.24961	9.30885	8.80323	4.92325	4.65898	7.01593	8.79405	3.57413
AHR_Pathway_AHR_Degradation	6.4311	5.20033	6.70552	4.99691	5.0288	4.90142	4.8829	5.63445	6.31345	6.905	2.72631
AHR_Pathway_C_Myc_Expression	3.03128	3.57876	4.32346	3.43699	7.30515	6.37916	3.16205	1.87095	3.64919	4.6603	3.92569
AHR_Pathway_Cath_D_Expression	1.77802	1.5346	2.85628	3.43699	5.47267	3.80244	2.20615	0.233003	2.04091	2.61458	3.92569
AHR_Pathway_PS2_Gene_Expression	2.54953	2.26199	3.25457	2.5289	4.74378	6.67991	1.72237	0.200421	2.25508	3.39553	1.89596
AKT_Pathway	31.367	27.5908	20.4895	20.8928	-3.93382	24.5215	47.8975	5.67897	13.9784	39.3102	15.585
AKT_Pathway_Aggregation_&_Neurodegeneration	2.16161	0.59207	3.1751	1.45437	2.42507	5.99831	7.30705	4.0625	1.15128	2.78819	-5.74912
AKT_Pathway_Apoptosis_Inhibition	-0.364692	-3.3727	-0.552481	-0.165526	0.564179	4.93026	4.68688	2.0855	-1.94915	-0.573901	-8.44912
AKT_Pathway_Blocks_Apoptosis	2.14191	0.229931	2.09567	3.95896	2.27391	2.55798	1.93506	2.3647	0.888143	2.55076	-2.3824
AKT_Pathway_Cardiovascular_Homeostasis	2.82688	0.105035	3.85225	2.01521	3.2602	5.99831	7.30705	4.47339	1.15128	3.41624	-4.48631
AKT_Pathway_Caspase_Cascade	4.47359	1.75614	4.93347	6.16161	5.95757	4.15683	4.92651	6.12077	2.58743	5.52803	1.00479
AKT_Pathway_Cell_Cycle	4.3005	1.98427	2.72268	1.21884	1.58138	2.44811	6.57593	3.63267	2.29307	2.62966	3.68341
AKT_Pathway_Cell_Cycle_Progression	2.59134	3.69879	4.59883	2.48618	5.41934	2.12691	1.84701	5.52493	5.41754	3.54585	1.19048
AKT_Pathway_Cell_Survival	-0.540451	1.14387	-1.23404	-0.528772	-0.44483	0.398371	-0.649689	-0.627158	0.237965	0.00556243	-0.569851
AKT_Pathway_Death_Genes	2.56343	2.14685	3.06123	4.57557	4.15132	3.40573	2.93658	6.31706	1.96316	3.92101	-0.607732
AKT_Pathway_Elevation_of_Glucose_Import	3.83613	2.14685	4.29527	5.52659	5.41934	4.43412	4.31037	7.49509	2.83531	4.84027	0.375339
AKT_Pathway_ERK_Pathway	2.82623	0.951655	2.60245	3.96346	3.67364	2.01229	3.20307	3.69867	1.21059	3.15128	-0.138513
AKT_Pathway_Genetic_Stability	3.15854	1.25385	3.29417	4.44891	3.91721	4.43412	4.31037	6.32546	2.06476	3.51164	-1.1775
AKT_Pathway_Glucose_Uptake	2.82688	0.105035	3.85225	1.45437	3.2602	5.99831	7.30705	4.47339	1.15128	3.41624	-4.48631
AKT_Pathway_Glycogen_Synthesis	-1.08952	-1.35333	-3.06064	-2.31423	-1.03259	-1.23799	-1.94412	-1.13287	-1.90195	-1.88874	-2.94868
AKT_Pathway_Insulin_Stimulated_Mitogenesis	3.54594	0.670979	4.56033	2.11794	3.70764	5.99831	7.71284	5.0829	1.63246	3.82592	-2.96836
AKT_Pathway_JNK_Pathway	3.83613	2.14685	4.29527	5.52659	5.41934	4.43412	4.31037	7.49509	2.83531	4.84027	0.375339
AKT_Pathway_Neuroprotection	2.82688	0.105035	3.85225	1.45437	3.2602	5.99831	7.30705	4.47339	1.15128	3.41624	-4.48631
AKT_Pathway_NF_kB_Pathway	4.39892	0.994601	5.71067	2.90319	5.06944	7.98909	9.86243	5.6929	2.35512	5.26499	-4.20137
AKT_Pathway_p53_Degradation	1.40366	0.142991	-0.292776	0.752357	0.0831929	0.924544	0.310014	0.00087483	0.576263	1.1185	-0.246507
AKT_Pathway_p73_Mediated_Apoptosis	3.20105	1.68993	3.65506	4.24043	7.33183	4.82135	3.6894	5.72332	2.3687	4.3707	0.204046
AKT_Pathway_Protein_Synthesis	-0.514007	0	0	0	0	-0.762706	0	0	0	0.415962	0
AKT_Pathway_Regeneration_of_Cyclic_Nucleotide	3.83613	2.14685	4.29527	5.94531	6.97689	4.43412	4.31037	8.59349	2.83531	4.84027	0.375339
AKT_Pathway_Respiratory_Burst	2.82688	0.105035	3.85225	1.45437	3.2602	5.99831	7.30705	4.47339	1.15128	3.41624	-4.48631
AKT_Pathway_Survival_Genes	4.66748	3.60828	4.48486	5.94022	5.34549	4.43162	5.19339	5.22076	2.30769	5.05673	1.03764
AKT_Pathway_Synaptic_Signaling	5.35061	2.14685	4.29527	5.52659	5.89621	4.43412	4.31037	7.49509	2.83531	4.84027	1.14141
AKT_Pathway_Translation	-0.514007	-0.570991	0	0	-0.567784	0.368305	-1.22713	0	-0.71803	0.415962	0
Androgen_receptor_Pathway	-0.0893942	-0.615238	-7.87191	-11.7839	-9.25022	-0.405258	7.03297	-2.41042	4.72465	6.08745	-7.41668
Androgen_receptor_Pathway_Apoptosis	-0.403427	0.643267	-0.438319	-0.740486	0.164215	1.76044	-0.54407	2.16575	0.71817	0.58173	-0.707495
Androgen_receptor_Pathway_AR_Degradation	0.486151	-3.64887	-6.18794	-4.17173	-5.53459	-0.516438	-1.37303	1.41388	-5.51599	2.10601	-6.58848
Androgen_receptor_Pathway_Cell_Survival_&_Cell_Growth	1.57626	0.905639	0.559383	-1.49755	0.939508	2.80429	2.77448	-1.81636	3.49989	4.40396	-1.71884
Androgen_receptor_Pathway_Gonadotropin_Regulation	3.23416	5.17694	6.59313	2.29982	4.84311	0.255081	3.61579	1.85789	8.11419	6.77251	2.01487
Androgen_receptor_Pathway_Histone_Modification	3.23416	5.17694	6.59313	2.29982	4.84311	0.255081	3.61579	1.85789	8.11419	6.77251	2.01487
Androgen_receptor_Pathway_Prostate_Differentiation_&_Development	3.23416	5.17694	6.59313	2.29982	4.84311	0.255081	3.61579	1.85789	8.11419	6.77251	2.01487
Androgen_receptor_Pathway_Sexual_Differentiation_&_Sexual_Maturation_at_Puberty	3.23416	5.17694	6.59313	2.29982	4.84311	0.255081	3.61579	1.85789	8.11419	6.77251	2.01487
ATM_Pathway	0.856532	2.15883	1.77637	1.89321	-3.46114	3.41614	2.74164	-0.95889	2.32275	3.99868	-1.65199
ATM_Pathway_Apoptosis	0.509858	0.486341	0.457744	0	0.440712	0.579407	0	0	0.67723	0	0
ATM_Pathway_Apoptosis_&_Senescense	1.19334	0.90204	1.04751	-0.0216054	0.399785	0.624858	1.24763	1.03782	0	1.4069	0.511253
ATM_Pathway_Cell_Cicle_Checkpoint_Control	0	0.626435	0	0	0.804793	0	0.554178	0	0.964009	0.452299	0
ATM_Pathway_Cell_Survival	-2.09695	0.26999	-0.32967	0.107601	-2.76731	-0.667241	-1.5177	-3.12436	0.0860295	0.753687	-2.92785
ATM_Pathway_Checkpoint_Activation	0	0.626435	0	0	0	0	0.554178	0	0.964009	0.452299	0
ATM_Pathway_DNA_Repair	2.03341	2.76513	2.96176	1.41397	3.28427	1.02551	2.33249	2.73964	4.01865	3.7176	2.13759
ATM_Pathway_G2_Mitosis_Progression	-0.173394	-0.306591	-1.10939	-1.10582	-1.40413	0	0.804011	-0.472026	-0.209859	-0.835498	-1.53611
ATM_Pathway_G2/M_Checkpoint_Arrest	0.289669	-2.02158	-1.73691	0.211948	-6.52177	2.92971	0.80544	-1.4667	-2.12089	-0.819316	-3.60306
ATM_Pathway_MDMX_Ubiquitination_&_Degradation	0	0.90204	0.460983	-0.0216054	0.399785	0	1.18993	1.03782	0	0.877731	0.0979487
ATM_Pathway_NF_kB_Pathway	0	0.626435	0	0	0	0	0.554178	0.467943	0.964009	0.452299	0
ATM_Pathway_S_Phase_Arrest	0.455163	1.32363	0.449386	0	1.34496	0	0.98757	0.479804	1.77926	1.02132	0.92824
ATM_Pathway_S_Phase_Progresion	-0.767783	-0.890397	-1.82416	-1.46691	-1.48867	-0.433305	-0.751755	-1.37327	-0.563828	-1.14087	-0.605807
ATM_Pathway_Synaptic_Vesicle_Transport	0	0.626435	0	0	0	0	0.554178	0.467943	0.964009	0.452299	0
Brca1_as_a_transcription_regulator_effect	2.50663	-7.05019	-2.36859	-1.11142	-0.502363	-0.373068	-2.82053	-1.35531	-4.81623	-1.96728	-2.21624
BRCA1_Pathway	5.45655	8.4449	9.6523	6.42241	17.2945	4.24079	5.27663	9.99674	12.8136	8.46946	13.7658
cAMP_Pathway	-25.883	-25.3222	-31.3363	-22.4634	-43.8759	-8.6168	-21.5105	-27.4673	-30.4778	-18.6722	-16.5235
cAMP_Pathway_Axonal_Growth	-6.05067	-4.61514	-3.68373	-4.07414	-4.21422	-3.2551	-5.7927	-3.06127	-5.19753	-5.00118	-3.61914
cAMP_Pathway_Cardiovascular_Homeostasis	-1.11305	-1.00444	-1.08804	-1.35089	-0.65115	-0.377743	-1.74533	-0.95385	-0.974352	-1.07446	-0.828123
cAMP_Pathway_Cell_Growth	-0.514007	0	0	0	0	-0.762706	-0.767611	0	0	0.415962	0
cAMP_Pathway_Cell_Proliferation	-1.11305	-1.00444	-1.08804	-1.35089	-0.65115	-0.377743	-0.977717	-0.95385	-0.974352	-1.07446	-0.828123
cAMP_Pathway_Cell_Survival	0.303467	1.80755	0.92523	-2.57514	0.306233	-1.55936	-0.377913	-1.73848	0.204131	0.533405	0.30705
cAMP_Pathway_Cell_Survival_&_Chemotaxis	0	-0.570991	0	0	-0.567784	1.60399	-1.33584	0	-0.71803	0	0
cAMP_Pathway_Cytokine_Production	-1.79079	-1.88436	0.35643	0.462932	-1.7324	-2.02761	-2.56993	-1.77106	-2.05596	1.19235	-1.79648
cAMP_Pathway_Degradation_of_Cell_Cycle_Regulators	-0.690641	-1.07923	-3.02177	-1.23391	-1.36096	0.497809	-0.56584	-0.845092	-2.58219	-1.91242	-1.94652
cAMP_Pathway_Endothelial_Cell_Regulation	-14.3248	-14.3898	-14.1803	-14.0904	-14.475	-14.5243	-13.2514	-14.6743	-14.3053	-14.8332	-14.3619
cAMP_Pathway_Glycogen_Synthesis	-1.11305	-1.00444	-1.08804	-1.35089	-0.65115	-0.377743	-0.977717	-0.95385	-0.974352	-1.07446	-0.828123
cAMP_Pathway_Glycolysis	-1.20389	-1.3376	-2.61813	-2.73931	-3.77669	-0.619654	-2.60457	-2.18955	-0.729841	-1.02347	-2.13599
cAMP_Pathway_Metabolic_Energy	0.620191	1.60181	0.445449	0.659447	1.78034	2.76747	0.930619	3.09875	2.13849	1.57386	-0.221533
cAMP_Pathway_Myocardial_Contraction	-19.8711	-17.5969	-20.4906	-18.9791	-18.763	-14.8613	-17.9421	-18.7896	-18.7776	-18.9374	-16.4211
cAMP_Pathway_Oncogenesis	-1.11305	-0.359291	0.174393	-0.590617	-0.65115	0.426597	-0.327273	-0.95385	0.23666	-0.15913	0.114438
cAMP_Pathway_Protein_Retention	0.737064	0.779006	1.52305	3.29852	-0.010216	4.85747	0.246382	2.46987	0.745744	0.935455	0.765945
cAMP_Pathway_Regulation_of_Cytoskeleton	-1.58056	-0.321932	-2.08142	-1.75876	0.982856	-1.20722	-1.05351	-1.58323	-0.248696	-1.21095	-0.671625
Caspase_Cascade	-16.1334	-16.8433	-11.7869	-11.5533	3.37042	-8.18199	-22.0963	-5.72899	-18.1417	-22.0409	-12.9107
Caspase_Cascade_Activated_Tissue_Trans_glutaminase	-2.07308	-4.80532	-2.52235	-3.39039	0.930607	-0.75383	-4.29787	-0.0482722	-5.76727	-3.37212	-3.64787
Caspase_Cascade_Apoptosis	-1.36011	-1.2908	-1.438	0.366838	0.820851	0.972399	-2.92644	0.496143	-3.65745	-1.52977	-1.86553
Caspase_Cascade_Cell_Survival	-4.93748	-5.37051	-4.38126	-3.22977	-2.79931	-4.47472	-3.27235	-3.11035	-4.79757	-6.43423	-4.38887
Caspase_Cascade_ICAD_Degradation	0.908195	0.619126	-0.347946	4.434	4.44713	-0.422182	-0.827273	2.91066	-0.279751	0.957124	0.559769
CD40_Pathway	-1.01832	-1.58807	2.01285	1.37658	2.04292	3.08466	0.972783	1.31958	0.402162	3.94553	-2.83267
CD40_Pathway_Cell_Survival	0	0	0.766497	0	0	1.67876	1.05693	0	0	0.572462	0
CD40_Pathway_Gene_Expression	1.57204	0.889567	2.62491	1.44882	1.80924	3.66953	3.61231	1.2195	1.20384	2.42121	0.284938
CD40_Pathway_IKBs_Degradation	1.57204	0.889567	1.85842	1.44882	2.39648	1.27957	2.55538	1.62501	1.20384	2.41132	0.0187031
Cellular_Anti_Apoptosis_Pathway	1.97273	0.207271	-2.64231	1.57612	-14.5317	-0.333742	8.56497	-6.89918	-3.35183	4.21325	0.84787
Cellular_Anti_Apoptosis_Pathway_Apoptosis	2.85196	2.72725	2.0954	0.591254	2.88409	2.06732	2.51547	-1.38139	3.29958	1.45453	1.44395
Cellular_Anti_Apoptosis_Pathway_Depolarization	1.19334	0	1.39183	0	0	0.624858	1.09798	1.78624	0	0.529168	0.413304
Chemokine_Pathway	-5.81577	-4.01304	-0.958681	-0.842548	0.475181	5.79416	-4.39675	-5.59021	1.524	3.43402	-7.04844
Chemokine_Pathway_Cell_Activation	-4.76587	-4.91707	-1.45246	-0.141228	-4.74452	-0.835892	-4.8318	-3.38454	-4.16834	0.00278896	-4.05259
Chemokine_Pathway_Gene_Expression_&_Apoptosis	-1.73756	-1.73713	0.262021	-0.993816	-2.34845	1.46069	-1.80232	-1.26175	-0.964476	2.19541	1.04491
Chemokine_Pathway_Internalization_Degradation_Recycling	0.540508	0.86281	1.7302	1.61608	3.16716	2.14265	2.5739	0.0628971	1.59204	4.04677	1.64799
Chromatin_Pathway	2.11397	3.49059	3.57509	3.98446	7.91421	1.09491	3.81956	3.39187	5.29529	3.3524	7.28633
Chromatin_Pathway_Octamer_Sliding	0	0	0	0	0	0	0	0	0	0	0
Chromatin_Pathway_Octamer_Transfer	0	0	0	0	0	0	0	0	0	0	0
Circadian_Pathway	1.69247	0.305326	0.569774	1.06182	0.438618	0.696693	0.775254	1.72616	-1.24162	1.87508	0.523883
CREB_Pathway	-6.02814	-7.44672	-15.5024	-12.7995	-16.669	-1.17464	1.55629	-9.83386	-6.47646	-3.20157	-9.56087
CREB_Pathway_Gene_Expression	-2.83705	-3.58552	-6.41615	-5.40178	-3.75355	-4.33164	-2.81862	-6.74916	-3.79877	-2.40027	-6.31845
Cytokine_Network_Pathway	1.94474	6.05984	7.3152	0.959913	1.39203	2.42117	1.31465	0.944663	2.78868	8.84188	2.78622
DNA_damage_induced_apoptosis_effect	5.82005	5.5036	5.70091	3.3258	8.75762	1.79908	3.33395	5.43908	5.26045	5.41933	8.07679
DNA_damage_induced_responses_effect	3.28394	2.10884	3.55687	2.30168	4.18469	1.20427	1.85304	2.57863	1.90718	2.67802	4.07797
DNA_Repair_Mechanisms_Pathway	15.0475	10.919	9.47608	5.4014	18.3978	9.40586	10.6151	17.9539	6.77546	16.3786	10.9398
EGFR1_Pathway	7.65721	10.5245	6.70329	-3.07621	0.356674	17.471	1.00008	4.95764	13.6734	11.4053	-0.860475
ErbB_Family_Pathway	-10.5427	-2.2637	-3.10906	-7.09511	-7.94193	1.67594	-7.04795	-11.0914	-0.898572	2.63231	-6.77741
ErbB_Family_Pathway_Anti_Apoptosis	-1.44845	0.996631	-0.987189	-0.295175	-1.24553	0.306453	-0.868149	-1.54178	0.808649	0.123225	-1.0736
ERK_Signaling_Pathway	37.1586	35.2754	22.4229	13.2626	-2.03308	18.2918	70.5163	18.8863	17.5076	45.563	23.3394
Erythropoeitin_Pathway	-15.7495	-3.97671	-11.1825	-18.5553	-15.341	-7.76799	-10.8239	-15.7654	-0.463303	-5.96044	-14.6211
Estrogen_Pathway	7.81783	8.57785	11.7244	5.57006	-15.027	8.9558	14.5035	0.211078	10.46	11.1558	9.02513
Fas_m_Signaling_Pathway	3.36002	1.17729	4.83583	-0.244097	11.4979	-2.03492	6.26653	4.16704	2.93204	5.56074	5.27528
Fas_p_Signaling_Pathway	2.53287	1.58927	4.07421	1.44882	2.6509	3.46818	4.36195	2.31795	2.55572	3.25599	0.698998
FLT3_Signaling_Pathway	-4.02393	-1.29692	-2.62698	-4.98013	-2.56047	-1.23935	-2.88816	-2.00888	-1.0481	2.23347	-5.35504
G_protein_signaling_Cross_talk_between_Ras_family_GTPases	-1.81477	-2.19577	-2.87968	-1.84013	-0.6996	-0.979243	0.729194	-2.06007	-1.51195	-1.89666	-0.317445
Glucocorticoid_Receptor_Pathway	8.68134	6.60926	19.5437	14.6138	0.0411097	3.32211	5.07914	0.895966	6.20265	17.4756	3.2246
Glucocorticoid_Receptor_Pathway_Cell_Cycle_Arrest	2.77192	0.0144466	0.437662	4.26052	0	3.12138	2.36874	1.97016	-0.596386	1.22724	0.874498
Glucocorticoid_Receptor_Pathway_Cell_cycle_progression	-0.837376	0	0.555019	-0.772093	-1.79652	0	-0.664217	0	0	0.505806	-2.26428
Glucocorticoid_Receptor_Pathway_Gene_Expression	1.60985	1.34338	5.61838	1.60501	9.06461	-2.52751	0.102403	-0.333897	5.02771	1.71839	3.7897
Glucocorticoid_Receptor_Pathway_Inflammatory_Cytokines	4.5039	3.96398	10.1138	9.15376	-1.26882	1.03889	4.2683	0.0623503	0.614092	13.5683	3.91733
Glucocorticoid_Receptor_Pathway_SMAD_signaling	3.3016	2.26251	5.16763	2.26907	-2.96765	3.03418	-0.90097	0.876048	2.24197	3.26189	-0.974399
GPCR_Pathway	1.90497	5.91919	7.1179	-2.37009	-4.16499	9.0055	19.4444	0.224803	3.33198	23.0212	3.29679
GPCR_Pathway_Gene_Expression	-3.20351	-1.54762	-1.08917	-3.77048	-0.235892	-2.78885	-1.9652	-5.37295	-2.02937	2.58849	-6.46029
Growth_Hormone_Pathway	-9.66152	-4.75743	-4.53017	-9.40763	-5.61287	-6.2438	-9.0884	-8.38213	-3.23651	-1.16432	-12.5811
Growth_Hormone_Pathway_Cell_survival	-0.907998	-0.792395	-1.01559	-0.526678	-0.800701	-0.896257	-0.868904	-0.914626	-0.640327	-0.797671	-1.03309
Growth_Hormone_Pathway_Gene_Expression	-7.47846	-3.65299	-2.24986	-7.43683	-4.64556	-5.51715	-5.83014	-5.17292	-3.1255	0.246632	-8.60858
Growth_Hormone_Pathway_Glucose_Uptake	-9.66152	-4.75743	-4.53017	-9.40763	-5.61287	-6.2438	-9.0884	-8.38213	-3.23651	-1.16432	-12.5811
Growth_Hormone_Pathway_Protein_Synthesis	0	0	0	0	0	0	0	0	0	0	0
GSK3_Pathway	-1.42611	1.78211	-4.32055	-4.44336	-26.6616	3.54847	5.13994	-3.98804	-7.62267	7.41947	11.2179
GSK3_Pathway_Degradation	-3.66881	-4.37145	-7.71444	-5.18719	-6.41526	-0.1245	-3.65002	0.44146	-10.1214	-3.53529	-7.96756
GSK3_Pathway_Gene_Expression	1.1899	2.46739	1.40813	-2.18281	3.76611	0.686095	2.41936	-1.23636	3.03048	1.28268	4.46151
GSK3_Pathway_Translation	-0.35259	1.87382	1.83715	-0.115818	-0.748266	-0.622507	0.284878	-0.0303641	1.41368	1.75832	0.89335
Hedgehog_Pathway	3.81293	4.66187	3.04028	4.22354	4.88582	2.3708	9.96533	3.85585	5.0609	3.32486	5.52117
Hedgehog_Pathway_Repression_of_target_genes(Hh&BMP)	3.34653	4.9575	3.36202	3.56759	1.1753	-0.569001	8.19318	1.76538	4.73585	0.501987	7.00315
Hedgehog_Pathway_Target_genes(WNT&Ptc&BMP)	0	0.538545	-0.844851	0	0	0.305049	3.38775	-0.753837	0	0	0.407515
HGF_Pathway	7.85286	5.62499	1.40591	-1.18572	6.82453	3.39166	11.0493	2.24178	3.1352	12.841	-2.15663
HGF_Pathway_Anoikis	0.53054	2.50981	0.461856	-3.52518	3.66651	0.0887551	-1.3458	2.00923	0.952799	4.40138	-2.80035
HGF_Pathway_Cell_adhesion&ell_mirgation	6.57255	3.1856	2.02217	1.88629	1.5449	2.757	9.87054	0.522732	1.6099	8.3755	0.718954
HGF_Pathway_Cell_cycle_progression	-0.736263	-0.554255	-1.42204	-1.12813	4.72784	-3.81149	0.240767	0.476874	-1.18241	-0.436132	-3.7702
HGF_Pathway_Cell_polarity&motility	0	0	0	-0.492825	-0.489879	0	0	0	-0.633618	0	0
HGF_Pathway_Cell_scattering	2.56869	4.47982	1.79217	2.16076	4.0906	5.39394	1.71475	4.70859	3.9839	4.86616	1.04972
HGF_Pathway_Cell_survival	2.56869	4.47982	1.79217	2.16076	4.0906	5.39394	1.71475	4.70859	3.9839	4.86616	1.04972
HGF_Pathway_IP3_pathway	1.83644	3.33594	1.79217	1.73852	3.26741	3.96718	0.990642	4.15772	2.87378	3.94134	1.04972
HGF_Pathway_PKC_pathway	1.525	0	0	1.12226	1.37316	0	1.40059	0	1.03601	0	0
HIF1Alpha_Pathway	3.10513	1.2767	0.927623	5.72447	-7.20355	0.155472	0.00689309	0.962318	0.985118	1.76397	-0.139306
HIF1Alpha_Pathway_Gene_Expression	-1.11915	1.22708	-2.01954	-1.68204	-2.01108	0.332976	-0.615886	-2.79724	1.78735	0.217467	-1.52488
HIF1Alpha_Pathway_HIF1alpha_degradation	0.680593	1.0563	0.754165	1.07853	0.262126	0.184571	1.19857	0.156909	1.66867	1.49577	-0.0993346
HIF1Alpha_Pathway_NOS_pathway	-0.640462	1.65269	-2.2718	-0.403366	-2.29147	1.66721	-0.299431	-2.34708	1.3561	-0.283384	-1.75694
HIF1Alpha_Pathway_p53_Hypoxia_pathway	1.4286	1.0563	1.27149	1.80356	1.02618	1.06981	1.19857	0.964198	1.66867	1.49577	0.54004
HIF1Alpha_Pathway_Pyruvate	-1.11915	1.22708	-1.01823	-1.68204	-4.80746	1.31199	-3.33734	-2.79724	1.78735	0.850551	-4.14446
HIF1Alpha_Pathway_VEGF_pathway	-1.66503	0.116397	-3.21061	-2.86457	-3.18847	-0.0721111	-1.07885	-3.47464	1.07111	-1.01298	-2.11653
Hypoxia_induced_EMT_in_cancer_and_fibrosis_3	4.17412	2.91444	2.56899	3.57909	3.51872	4.4329	5.37942	2.64536	2.1863	5.10401	4.39074
Hypoxia_induced_EMT_in_cancer_and_fibrosis_4	4.17412	2.91444	2.56899	3.57909	3.51872	4.4329	5.37942	2.64536	2.1863	5.10401	4.39074
Hypoxia_induced_EMT_in_cancer_and_fibrosis_5	4.17412	2.91444	2.56899	3.57909	3.51872	4.4329	5.37942	2.64536	2.1863	5.10401	4.39074
Hypoxia_induced_EMT_in_cancer_and_fibrosis_6	4.17412	2.91444	2.56899	3.57909	3.51872	4.4329	5.37942	2.64536	2.1863	5.10401	4.39074
IGF1R_Signaling_Pathway	-18.5601	-15.343	-19.1666	-25.0766	-18.9406	-10.129	-18.3493	-15.0834	-15.0261	-15.2793	-23.6515
IGF1R_Signaling_Pathway_Cell_Survival	-10.8639	-6.83089	-9.13895	-13.8042	-9.99051	-8.35525	-9.79201	-10.6224	-8.20693	-8.91574	-13.4361
IGF1R_Signaling_Pathway_Glucose_Uptake	1.3918	2.13693	1.10102	1.00874	1.3636	2.51082	0.724106	1.25704	2.2037	2.01489	0.934493
IGF1R_Signaling_Pathway_Glycogen_Synthesis	0.913774	0.414506	-0.479808	0.689247	1.05508	0.15981	0.498439	0.769114	-0.0502799	0.185223	0.0304735
IGF1R_Signaling_Pathway_IKB_Degradation	2.30429	2.03344	1.85842	1.87106	2.63243	2.70633	3.27949	1.77037	2.31396	2.77357	-0.626943
IGF1R_Signaling_Pathway_Protein_Synthesis	0.280788	-2.52395	0.204558	-0.179414	-1.31417	-0.668755	-1.99405	0.410196	-1.90179	0.0736405	-1.20145
IL_10_Pathway	3.69394	4.70388	9.29254	4.1306	2.02281	2.12237	6.66741	5.20891	3.17818	13.8708	0.978984
IL_10_Pathway_Gene_Expression	-2.42825	-1.49365	-0.635102	-0.84438	-2.48553	-3.12554	-2.93666	-1.98888	-1.80807	-0.0899677	-4.09041
IL_10_Pathway_Stability_Determination	0	0	0	0	-0.214906	0	0	0	0	0	0
IL_10_Pathway_Translational_Modulation	-1.79079	-1.88436	-0.532097	-0.20936	-1.94731	-2.69163	-2.32053	-2.2648	-2.05596	0.597797	-2.54908
IL_2_Pathway	-8.10487	-3.15802	-0.015797	-7.1979	11.6629	-4.54095	-4.88846	-8.52792	-4.10247	3.18498	-4.62402
IL_2_Pathway_Actin_reorganization	1.14517	0.738793	3.38543	0.584047	3.07191	1.29713	4.84531	1.41574	0.729512	2.68325	4.55303
IL_2_Pathway_Apoptosis	-0.112058	0.457936	0.445449	0.237204	0.957151	1.34071	0.206513	2.54788	1.02837	0.649046	-0.221533
IL_2_Pathway_Apoptosis_Inhibition	-0.112058	0.457936	0.445449	0.237204	0.957151	1.83898	0.206513	3.03374	1.02837	0.649046	-0.221533
IL_2_Pathway_Protein_Synthesis	-0.514007	0	0	0	0	0.778083	0.977445	0.782556	0	0.415962	0.767744
IL_6_Pathway	22.0386	17.4514	21.2302	22.3658	13.0675	14.8914	16.3838	21.358	14.497	26.9605	15.9689
IL_6_Pathway_IKBs_Degradation	0	0	0	0	0	0	0	0	0	0	0
ILK_Pathway	11.9651	9.07311	5.06819	-14.1357	-49.2289	-11.2577	59.3488	-5.44066	-3.27064	8.71193	-0.0607931
ILK_Pathway_Apoptosis	10.9034	5.95855	-3.2038	-8.52432	-22.5622	-11.4993	40.8848	4.05992	-1.04268	3.5703	2.94108
ILK_Pathway_Cell_adhesion_cell_motility&opsonization	10.81	3.91406	-1.68664	-7.84885	-22.6029	-14.0629	43.3372	2.9742	-3.13573	5.22853	4.15643
ILK_Pathway_Cell_cycle_proliferation	10.6979	4.51794	-0.925786	-6.85138	-21.6458	-11.9178	42.7889	5.52208	-0.896341	5.49625	4.87745
ILK_Pathway_Cell_Migration/Retraction	9.68245	3.41485	-3.11401	-7.84885	-23.1535	-15.2275	41.932	2.9742	-3.97669	2.58202	2.80382
ILK_Pathway_Cell_Motility	-12.7448	-22.7371	-26.089	-34.1681	-44.7633	-39.0121	23.5752	-21.4152	-28.2161	-23.2519	-21.9253
ILK_Pathway_Cytoskeletal_reorganization	13.8437	6.86933	3.9406	-5.40592	-18.8074	-10.615	51.6346	6.73493	0.50124	10.2623	3.42533
ILK_Pathway_G2_phase_arrest	10.6979	4.51794	-0.925786	-6.85138	-21.6458	-11.9178	42.7889	5.52208	-0.896341	5.49625	4.87745
ILK_Pathway_Induced_cell_proliferation	1.51838	4.59425	4.99636	3.85953	3.60806	3.10073	4.79779	2.64446	2.82169	5.33848	0.797182
ILK_Pathway_Regulation_of_intermediate_filaments	10.81	3.91406	-1.68664	-7.84885	-22.6029	-14.0629	43.3372	2.9742	-3.13573	5.22853	4.15643
ILK_Pathway_Regulation_of_junction_assembly_of_desmosomes	11.5064	5.17836	-0.754411	-5.93745	-22.6029	-11.8626	43.3372	4.34451	-2.1588	6.85894	4.71263
ILK_Pathway_Wound_Healing	12.8488	6.25848	-1.074	-9.4877	-21.2267	-15.9956	46.0174	4.59059	-0.660841	3.50865	4.15643
Integrin_Signaling_Pathway	19.0123	15.5642	5.30382	-6.47765	-11.1196	0.0981253	58.1366	1.64778	10.3185	23.0829	5.24558
Integrin_Signaling_Pathway_Cell_survival	6.66645	6.91662	1.09187	-2.94307	3.35495	6.30397	10.5107	-0.125516	5.81269	16.203	-0.842415
Integrin_Signaling_Pathway_Cytoskeleton_contraction_integrin_modulation_cell_invasion_and_migration	-0.891075	2.54759	1.38534	-1.29356	2.43418	4.13562	5.34099	-2.37119	2.84757	2.5793	0.627583
Integrin_SIgnaling_Pathway_Focal_adhesion_and_stress_fibers	1.72004	1.95474	0.743398	2.85236	0.645134	2.34132	6.09951	0.833065	2.82979	2.62293	1.23367
Integrin_Signaling_Pathway_Translocates_to_the_nucleus	1.95135	2.27781	2.12068	-0.652705	0.526348	1.96279	2.22861	2.62838	2.71786	2.42891	0.912016
Interferon_Pathway	-2.61389	3.07576	6.30805	-3.23271	4.76526	5.13678	4.89229	-0.455536	1.09316	9.75597	-0.938638
Interferon_Pathway_Gene_Expression	-0.140329	-1.1967	1.22471	-0.978217	-0.705119	-2.15961	-0.305186	-1.70661	-1.14096	2.64171	-1.37029
Interferon_Pathway_Transcription	0.45463	0	0	0	0	0	0	0	0	0	-0.54047
Interferon_Pathway_Translation	1.18879	-0.570991	1.93026	1.57247	0.8349	2.28543	0.107871	1.93026	0.473174	2.29614	1.28191
IP3_Pathway	-11.4494	-9.77411	-15.304	-19.3802	4.84103	-7.20485	-9.7384	-10.1243	-6.80165	-12.2092	-20.592
IP3_Pathway_Gene_Expression	-12.0929	-11.6083	-15.5573	-15.4151	-12.8833	-12.7048	-12.0863	-15.63	-11.5772	-13.6557	-15.989
JAK_mStat_Pathway	7.37887	4.73474	0.258235	1.92986	3.81793	5.37946	2.41765	2.50292	5.60319	2.53081	-0.607206
JAK_mStat_Pathway_Akt_Pathway	0.995743	5.1719	0.282976	1.0991	-4.98913	0.762633	3.04951	0.133243	3.17363	2.49726	1.76373
JAK_mStat_Pathway_JAK_degradation	5.4783	6.06156	6.23619	2.40926	10.3006	-2.48702	1.76671	-1.23578	10.6319	1.58771	5.10366
JNK_Pathway	4.10462	6.7471	4.03722	2.55723	-10.2874	4.81605	17.7701	-3.26487	-1.54079	10.9109	10.4498
JNK_Pathway_Apoptosis_Inflammation_Tumorogenesis_Cell_Migration	-7.37448	-2.91507	-4.47339	-5.77246	-4.77913	-3.53895	-4.3292	-5.55305	-3.8568	-6.90979	-6.39374
JNK_Pathway_Insulin_signaling	-2.84801	-1.22981	-1.74244	-3.868	-0.198964	-0.323343	-0.661698	-1.86863	-1.58068	-1.89	-1.81732
Mab_targets	-0.428479	1.97409	1.76795	-0.786356	0.154766	-0.701184	-0.467344	-0.975771	1.1787	-0.292898	-0.441671
MAPK_Family_Pathway	-0.78771	4.11765	6.65174	1.1967	4.75599	1.32673	12.1087	-1.918	-1.50839	24.3338	1.53759
MAPK_Family_Pathway_Chromatin_Remodeling	-1.70313	-1.58672	1.1448	-1.76297	-1.49542	-0.793	-0.218192	-1.00351	-0.430061	2.10626	-1.12312
MAPK_Family_Pathway_Cytoskeleton	-1.00145	-0.79951	1.36824	1.33825	-0.756786	0.206479	-1.17226	-0.411633	-0.289637	1.9072	-0.864107
MAPK_Family_Pathway_Gene_Expression	-0.435054	-0.364705	1.85951	0.569672	-1.39878	0.953275	0.899093	-1.41063	0.877377	3.62823	-3.50162
MAPK_Family_Pathway_IKBs_Degradation	1.57204	0.889567	1.85842	1.44882	1.80924	1.27957	2.55538	1.2195	1.20384	1.84875	-0.626943
MAPK_Family_Pathway_Translation	-3.0564	-1.5139	-2.98478	-2.62771	-1.99308	-2.50294	-2.86531	-2.38486	-2.16044	-2.10147	-1.93204
MAPK_Signaling_Pathway	7.9938	12.0653	-3.9652	-14.2495	-47.3716	-14.3381	45.0581	-13.7226	-2.98588	21.4748	-5.89934
MAPK_Signaling_Pathway_Cell_Servival_Cell_Militory_Inflammation_Apoptosis_Osmoregulation	-6.98644	-6.19557	-5.64548	-6.68453	-5.42162	-5.56042	-6.10075	-6.83504	-6.82968	-5.52699	-4.69976
MAPK_Signaling_Pathway_Gene_Expression	-8.31251	-5.22547	-6.47633	-10.4322	-2.7658	-6.80922	-5.21458	-10.1398	-5.34798	-2.03083	-11.302
Mismatch_repair_effect	5.8126	3.20502	6.7457	4.55851	7.50794	2.10955	3.82674	7.26221	4.22037	6.26832	8.61159
Mismatch_Repair_Pathway	10.8989	9.33225	13.1721	7.91177	15.5864	3.44067	7.29255	14.182	10.2082	11.6145	15.6848
Mitochondrial_Apopotosis_m_Pathway	11.6072	7.15924	8.80018	0.403084	15.696	15.1671	3.00833	10.0168	6.16643	9.2586	11.6445
Mitochondrial_Apopotosis_m_Pathway_Apoptosis	2.89179	0.699707	3.66276	-0.87328	1.86326	0.501903	3.13442	3.57176	-0.264666	0.148084	2.71581
Mitochondrial_Apopotosis_m_Pathway_Depolarization	1.19334	0	0.586524	0	0	0.624858	0.0576946	0	0	0.529168	0.413304
Mitochondrial_Apopotosis_m_Pathway_DNA_fragmentation	1.67216	1.79451	2.58779	1.85472	2.44557	4.0819	3.88965	2.4093	1.41129	2.73017	3.18128
Mitochondrial_Apopotosis_m_Pathway_Gene_expression	1.19334	0	0.757411	-0.558783	-0.633128	0.624858	1.09798	1.78624	0	0.529168	-0.20888
mTOR_Pathway	4.26887	6.03926	14.2592	3.75731	-8.78641	9.37042	12.0173	0.640942	6.46949	21.8952	15.2192
mTOR_Pathway_Actin_organization	2.68456	3.10969	6.53579	2.45297	7.93793	6.23625	6.14027	4.59557	5.01129	7.66087	-0.518612
mTOR_Pathway_Akt_signaling	-0.689757	0.351479	-1.01559	-0.104435	0.0224865	-0.232204	-0.144798	0.513994	0.469792	1.19406	-1.03309
mTOR_Pathway_Scanning	0.228677	-0.772176	6.84268	2.73706	0.88481	1.92792	-0.508792	1.63487	1.26237	4.28215	5.43471
mTOR_Pathway_Translation_on	-2.96025	-0.272156	4.04542	-1.24807	-0.715573	-2.46626	-2.64185	-1.4078	2.30959	2.68471	6.33736
mTOR_Pathway_VEGF_pathway	0.688514	1.61613	1.02359	0.748417	0	0.548938	0.959406	0.706904	1.74442	2.24722	0.560477
NGF_m_Pathway	1.58219	0	1.06035	1.03873	0.414171	1.67555	1.47042	-0.6821	0.527461	0.984332	1.20361
NGF_m_Pathway_Apoptosis	2.18975	0	1.06035	1.03873	0.414171	1.58791	1.47042	0	0.527461	0.984332	1.20361
NGF_p_Pathway	1.0746	7.00673	4.92114	1.58261	9.37983	10.7847	5.45037	4.88909	6.84337	10.2761	1.39803
NHEJ_mechanisms_of_DSBs_repair_effect	2.50735	3.45509	3.07361	2.84496	7.57976	0.00568935	3.20088	3.53831	2.81216	4.89634	5.54669
Notch_Pathway	1.84391	4.2006	3.02907	5.14583	6.65773	2.95287	4.82761	1.75523	3.24271	2.99503	3.04483
Nucleotide_excision_repair_effect	4.61631	1.68772	4.06811	-1.02551	7.20939	2.62623	1.33419	-1.09883	0.848391	4.9437	1.03878
p38_m_Signaling_Pathway	19.2131	21.9499	10.0642	13.5653	-1.04191	9.22153	26.1868	-2.03699	8.63669	32.4699	11.2945
p38_p_Signaling_Pathway	19.8648	22.4076	10.6131	13.5653	-1.04191	9.87616	26.7098	-1.45315	9.12759	33.3904	11.2945
p53_Signaling_m_Pathway	4.13939	-2.3262	5.61006	10.7478	-4.19393	2.49026	1.81963	1.07933	0.47432	7.81157	0.0574463
p53_Signaling_m_Pathway_p53_Degradation	6.38574	4.97852	10.5182	5.93539	6.85597	3.29173	3.83099	1.24115	10.3412	6.90395	6.94589
PAK_Pathway	-10.7337	-15.0818	-19.0626	-17.4073	-32.3882	-20.5334	1.3567	-28.1188	-26.8948	-8.60893	-18.0892
PAK_Pathway_Actin_Cytoskeleton	-18.9141	-22.3184	-20.6216	-14.668	-17.8489	-26.4843	-10.9608	-22.9391	-28.0839	-10.6529	-23.0636
PAK_Pathway_Myosin_Activation	-13.8843	-16.8898	-13.9543	-17.1979	-15.0125	-14.9088	-12.3348	-16.6296	-15.3454	-15.6658	-16.23
PPAR_Pathway	5.14201	0.697818	0.140713	0.5982	-8.05586	-0.802711	10.3243	-2.18908	-3.91448	8.72322	-3.07404
PTEN_Pathway	2.80886	1.58308	1.97603	4.2628	-4.60035	-2.99601	-1.49792	3.03566	-0.31568	-4.63819	3.34936
RANK_Signaling_in_Osteoclast_Pathway	-9.35343	-6.72179	-6.06873	-4.62185	-5.67784	-3.59174	-3.42334	-7.2286	-4.28044	-2.90403	-9.10989
RANK_Signaling_in_Osteoclast_Pathway_IKBs_Degradation	1.57204	0.889567	1.85842	1.44882	2.39648	1.75252	2.55538	1.62501	1.20384	2.41132	0.0187031
RAS_Pathway	14.8026	12.9093	11.7123	6.98183	23.4295	19.4225	24.5994	6.04474	18.0509	22.3524	10.2857
Regulation_of_telomere_length_and_cellular_immortalization_effect	6.33758	3.37928	6.05226	7.25946	8.22052	1.93101	2.07786	7.11993	7.97001	8.02342	5.94269
RNA_Polymerase_II_Complex_Pathway	1.99191	-1.24877	3.69965	2.01101	3.83877	-2.33191	-0.639027	1.58599	2.8619	2.49671	1.85543
Sister_chromatid_cohesion_effect	5.68589	3.28196	8.20327	5.47442	7.66781	2.70526	5.4963	7.19527	5.09318	10.3843	8.41046
SMAD_m_Pathway	-6.9722	-15.1891	-16.5568	-10.4008	-23.5866	-10.3636	-4.04903	-4.3399	-19.7771	-12.1454	-13.2187
SMAD_m_Pathway_Degradation	0.416572	-4.3758	-6.21129	-1.30248	-7.69569	-1.48916	-0.667847	2.02521	-9.86507	-0.807878	-6.3009
SMAD_p_Pathway	-6.9722	-15.1891	-16.5568	-10.4008	-23.5866	-10.3636	-4.04903	-4.3399	-19.7771	-12.1454	-13.2187
SMAD_p_Pathway_Degradation	0.416572	-4.3758	-6.21129	-1.30248	-7.69569	-1.48916	-0.667847	2.02521	-9.86507	-0.807878	-6.3009
Spindle_assembly_and_chromosome_separation_effect	4.75243	4.74573	3.07586	3.17414	6.59035	1.89809	7.48821	3.87109	6.18487	1.5456	2.14372
Start_of_DNA_replication_in_early_S_phase_effect	9.90695	5.69959	11.0304	6.71533	12.8323	2.3822	9.70089	12.9827	6.62374	10.6186	11.7002
STAT3_Pathway	16.7991	12.7901	8.8096	18.9329	-1.46477	8.24986	13.0178	6.90448	5.6208	24.3904	4.54798
TGF_beta_Pathway	4.87713	5.00908	3.00949	5.81177	-14.5552	4.84454	7.21295	-7.1519	-3.60755	16.8696	10.2029
TGF_beta_Pathway_Epithelial_mesenchymal_transdifferentiation	0.640559	-0.216029	-2.04244	0.160531	-0.865487	0.288295	-0.645337	0.712665	0.471314	0.153626	-1.86778
TGF_beta_Pathway_Post_transcriptional_G1_arrest	-3.15154	-2.61643	-6.02681	-5.16111	-5.50451	-4.56804	-4.85815	-6.05122	-2.03045	-3.43364	-1.44609
TGF_beta_Pathway_SnON_degradation	0.782848	-1.50225	-1.07834	-0.362569	-3.62725	2.96538	-1.35909	-4.17567	-1.42149	-0.56737	-0.344767
TGF_beta_Pathway_Tumor_suppression	-1.53531	-0.877782	-2.62373	-1.00617	-2.35892	-1.09267	-1.35909	-2.97998	0	-3.84317	-1.57214
TGF_beta_Pathway_Tumorogenesis	-1.53531	-0.877782	-2.62373	-1.00617	-2.35892	-1.09267	-1.35909	-2.97998	0	-3.84317	-1.57214
TNF_m_Pathway	-0.246459	-0.746129	1.20383	-0.660905	3.14898	-0.867817	-0.531092	1.94864	-1.09937	-1.62597	-0.917756
TNF_m_Pathway_Apoptosis	-0.246459	-0.746129	1.20383	-0.660905	2.34419	-0.867817	-0.531092	1.94864	-1.09937	-1.62597	-0.917756
TNF_p_Pathway	-1.17359	0.220197	2.82178	-0.44061	-1.54159	-0.219083	-0.127303	-2.01627	0.579525	1.40654	-2.65781
TNF_p_Pathway_Gene_expression_Cell_Survival	-0.148542	1.33917	1.69652	-0.437533	-0.549677	0.370891	1.19629	-0.374257	1.2836	0.0922726	-2.03606
TNF_p_Pathway_IKBs_degradation	0.964473	0.889567	1.85842	1.44882	1.80924	1.36721	2.55538	0.537401	1.20384	1.84875	-0.626943
TRAF_m_Pathway	2.45011	0	1.44696	1.31892	2.66462	2.13569	1.32784	1.37491	0	1.44336	2.96623
TRAF_m_Pathway_IKBs_Degradation	1.57204	1.38877	1.85842	1.44882	2.27547	1.27957	2.55538	1.2195	1.20384	1.84875	-0.0651742
TRAF_p_Pathway	1.09494	2.25193	4.57248	3.33209	-0.370503	-1.04864	1.81354	0.0595962	-0.110018	12.6212	-3.32305
TRAF_p_Pathway_IKBs_Degradation	1.57204	1.38877	1.85842	1.44882	2.27547	1.27957	2.55538	1.2195	1.20384	1.84875	-0.0651742
Transcription_of_mRNA_Pathway	3.36434	0.54284	4.57167	2.69762	3.5773	-1.942	1.15274	2.75027	3.90663	2.89158	1.60905
Transition_and_termination_of_DNA_replication_effect	7.66915	6.28188	7.81	5.59515	8.77392	1.36476	5.00602	6.76322	5.15829	7.83667	10.0108
Translation_Regulation_of_EIF4F_activity	-4.28767	-6.62703	-2.1159	-4.48233	-6.3768	-2.95113	-2.36313	-4.15483	-4.19593	-0.78615	-0.358593
Ubiquitin_Proteasome_Pathway	-1.60193	-0.229127	3.3143	0.244497	8.12067	-4.77793	0.37709	-8.31753	6.83336	-2.57991	5.32081
Ubiquitin_Proteasome_Pathway_Degraded_Protein	-3.94048	-5.35385	-1.33577	-2.33402	1.13974	-3.80112	-0.679278	-6.22971	-2.48532	-1.99618	-3.98794
VEGF_Pathway	-8.65166	-7.4026	-7.15421	-8.12696	-3.18899	-1.70886	-6.48494	-10.5745	-5.49212	-2.69203	-6.72287
VEGF_Pathway_Actin_Reorganization	-4.73723	-4.04683	-2.98948	-2.70766	-0.412189	-3.72878	-1.60245	-3.26949	-4.76429	-1.74898	-4.60369
VEGF_Pathway_Nitric_Oxide_Prodaction	1.27813	1.68085	1.19107	1.72656	2.00058	1.42676	1.18707	1.22827	2.31706	2.15526	1.04298
Wnt_Pathway	2.75486	14.924	5.56088	-3.99724	3.41227	0.522349	9.73368	-8.83789	20.1375	7.11786	2.22264
Wnt_Pathway_Ctnn-b_Degradation	3.20261	3.7263	6.02187	4.42692	6.41526	-1.18659	2.35139	-0.899902	9.32336	2.61995	6.53258
Metabolic pathways	A549	BT474	HeLa	HepG2	Jurkat	MCF7	NGP	NT2D1	Skov3	T3M4	Tera1
125-dihydroxyvitamin_Dsub3sub_biosynthesis	0.635577	-0.470773	0.189271	0.0815836	0	0.741956	2.29416	-0.0942026	-0.0762854	-0.673517	-0.0321775
1D-imyoi-inositol_hexakisphosphate_biosynthesis_II_mammalian	-0.605819	-1.01335	-1.21059	1.21379	-1.61241	-0.939337	-0.518036	-1.11472	-1.1615	-0.686217	-1.65143
1D-imyoi-inositol_hexakisphosphate_biosynthesis_V_from_Ins134P3	0.496901	0	0	0	0	0	0	0	0	0	0.443578
2-amino-3-carboxymuconate_semialdehyde_degradation_to_glutaryl-CoA	0	0	0	-0.401178	0	0.585421	0	0	0	0	0
2-deoxy-alpha-D-ribose_1-phosphate_degradation	8.65625	3.4066	3.74842	3.25931	0.564124	0	0	1.92601	1.15164	5.85891	0.418737
2-oxobutanoate_degradation	-0.664617	-2.09379	-0.807924	0.51321	-0.471384	0.0727003	-1.65379	-1.09187	-1.38317	-1.53268	-1.63515
2-oxoglutarate_decarboxylation_to_succinyl-CoA	-2.53758	-2.62126	-2.01057	-2.73861	-3.03113	-2.78206	-2.61181	-2.43665	-2.56321	-2.31677	-2.58364
2-oxoisovalerate_decarboxylation_to_isobutanoyl-CoA	0	0	0	0	0	0	0	0	0	0	0
3-phosphoinositide_biosynthesis	1.0285	1.16432	0.401048	0.592392	0.989123	2.78939	0.216825	2.62542	0.763617	0.666499	-1.03441
3-phosphoinositide_degradation	-1.41991	-0.50245	-1.42785	-0.757303	-1.13116	0.315838	-0.0955694	-0.818835	-0.663436	-0.54375	-1.00133
4-aminobutyrate_degradation	-1.42264	-1.58058	-1.76803	0.718659	0	-1.50507	-2.00952	0	-1.73803	-1.62905	-1.88605
4-hydroxy-2-nonenal_detoxification	1.6273	0.977338	1.75872	-1.02957	1.55011	-1.29403	1.96091	-2.42399	0.633884	0.954682	1.56743
4-hydroxybenzoate_biosynthesis	0	0	0	0	0	0	0	0	0	0	0
4-hydroxyproline_degradation	-0.548126	-0.798815	-0.688919	1.11162	-0.609806	-0.551248	-0.678098	-0.621362	-0.747253	-0.70598	-0.722639
5-aminoimidazole_ribonucleotide_biosynthesis	2.83609	2.27268	3.18951	3.85137	4.27162	0.88691	2.37526	3.10666	2.14074	2.92855	4.49468
7-3-amino-3-carboxypropyl-wyosine_biosynthesis	0	0	0	0	1.02833	0	0.629001	0.659404	0	0	0.444638
acetate_conversion_to_acetyl-CoA	-2.05811	-1.42062	-1.79393	-2.03052	-2.6695	-2.1103	-1.24551	-1.42124	-1.30591	-1.26688	-2.52679
acetone_degradation_I_to_methylglyoxal	-6.686	-2.83386	-1.7528	-3.47565	-0.633844	1.51085	-0.505304	-1.96352	-2.40324	-1.26991	1.99215
acetyl-CoA_biosynthesis_from_citrate	1.24406	0.823284	0.663005	1.06313	1.14741	0	1.12105	1.12183	0.991015	0	1.23278
acyl-CoA_hydrolysis	1.39508	1.2268	1.94926	1.47055	1.01404	0	1.62069	1.40748	2.03999	1.44328	2.67375
acyl_carrier_protein_metabolism	0	0	0	0	0	0	0	0	0	0	0
adenine_and_adenosine_salvage_I	0.840049	0.77054	0.612468	0.55009	0.77838	1.12328	0	0.576892	0.833199	0.43281	0.536869
adenine_and_adenosine_salvage_II	0.412881	0	1.10617	0.822888	0	0.691971	0.477627	0.759151	0.649658	0.498188	0
adenine_and_adenosine_salvage_III	2.00822	0.63187	1.36389	0.522571	4.34	0.846463	0	1.52465	1.095	1.13204	0.561436
adenosine_deoxyribonucleotides_ide_novoi_biosynthesis	4.36027	0.459061	1.46656	3.4719	4.79056	3.38862	2.87623	3.00464	2.55839	1.46909	3.3664
adenosine_nucleotides_degradation	1.0393	-0.511795	-0.970963	-1.5857	1.57083	0.259377	-0.996972	0.736306	-1.3829	0.665177	-1.15857
adenosine_ribonucleotides_ide_novoi_biosynthesis	-5.55493	-5.68002	-4.08934	-5.59078	-5.51653	-6.58283	-5.20277	-5.30649	-5.67825	-5.30094	-5.05745
alanine_biosynthesisdegradation	0	0	0	0	0	0	0	0	0	0	0
allopregnanolone_biosynthesis	0	0	0.83627	0	0	0.660122	0	0.591553	0.421969	0.725698	0
alpha-tocopherol_degradation	0	0	0	0	0	0	0	0	0	0	0
anandamide_degradation	0	0	0	0	0	0.428604	0	0.810245	0	0	1.53667
androgen_biosynthesis	3.50046	2.3631	2.71314	2.9763	0	0.660122	0	2.43745	3.1818	3.24799	0
arsenate_detoxification_I_glutaredoxin	0	0	0	0.838749	0	0	0	0	0	0	0
ascorbate_recycling_cytosolic	0.926841	0	0	2.14995	0.827034	0	1.09376	0	0	0	0
asparagine_biosynthesis	-1.30067	-0.781474	0.59358	0.0257562	-1.9826	-2.07802	0.942475	0.491	-1.49337	-1.49602	-1.11139
asparagine_degradation	-2.28025	-1.73906	-2.37929	-1.16835	-1.12426	-2.56633	-1.62891	-1.47832	-2.11207	-2.79052	-1.5498
aspartate_biosynthesis	0	0	0	0	0	0	0	0	0	0	0
aspirin-triggered_lipoxin_biosynthesis	0.766873	0	2.58547	0	0	0	0	1.49304	0	1.61075	0
aspirin_triggered_resolvin_D_biosynthesis	0.766873	0	2.58547	0	0	0	0	1.49304	0	1.61075	0
aspirin_triggered_resolvin_E_biosynthesis	0.766873	0	2.58547	0	0	0	0	1.49304	0	1.61075	0
beta-alanine_degradation	0	0	0	0	0	0.604708	0	0	0	0	0
bile_acid_biosynthesis_neutral_pathway	2.42015	-2.98593	-2.39819	3.71327	-1.24472	-1.22411	0.628673	0.911381	-3.84509	-2.52254	-1.599
biotin-carboxyl_carrier_protein_assembly	0	0	0	0	0	0	0	0	0	0	0
bupropion_degradation	-0.342966	-1.19482	-1.33947	-0.815127	-1.33913	-1.26353	-1.25076	-1.39662	-1.29146	-1.26991	0.333628
C20_prostanoid_biosynthesis	2.7297	0.333961	3.6188	-0.236365	-1.96528	-0.613385	-1.50737	2.63374	0.0934756	3.90575	-0.864761
cardiolipin_biosynthesis	0.589916	0.74684	0.682779	1.13612	0.784429	-1.16404	0.0243436	-0.331493	0.943099	0.474419	0.924954
carnosine_biosynthesis	0	0	0	0	0	0	0	0	0	0	0
catecholamine_biosynthesis	-0.421147	0	-0.474823	0.695114	-0.5363	1.38902	-0.48924	0	-0.433343	-0.438325	0
CDP-diacylglycerol_biosynthesis	1.4385	2.21972	1.69531	3.51033	-0.868689	2.61058	1.00624	0.612893	0.23566	2.447	0.828499
ceramide_ide_novoi_biosynthesis	0	0	0	0	0	1.05655	0	0	0	0	0
cholesterol_biosynthesis_I	3.86959	10.3824	5.19662	7.40685	7.53687	4.92564	10.222	11.6915	7.77079	2.81969	10.7879
cholesterol_biosynthesis_III_via_desmosterol	3.86959	10.3824	5.19662	7.40685	7.53687	4.92564	10.222	11.6915	7.77079	2.81969	10.7879
cholesterol_biosynthesis_II_via_2425-dihydrolanosterol	3.86959	10.3824	5.19662	7.40685	7.53687	4.92564	10.222	11.6915	7.77079	2.81969	10.7879
choline_degradation	1.71832	1.96963	1.29612	3.02526	-0.754653	1.44944	1.65326	2.04623	1.6456	0.410006	2.23387
chondroitin_and_dermatan_biosynthesis	0	0	0	0	0	0	0	0	0	0	0
chondroitin_sulfate_biosynthesis	0.945726	2.54155	0.587404	2.25323	1.13015	0.48951	1.57215	-0.293478	1.88212	-0.603285	3.9764
chondroitin_sulfate_biosynthesis_late_stages	0.736496	1.87233	1.14091	3.86171	1.33687	0.182022	1.63213	0.806955	1.18256	0.787875	4.76036
chondroitin_sulfate_degradation_metazoa	1.62216	1.44673	1.31179	2.9227	0.939916	0.847598	2.21467	2.1815	1.22332	0.826014	0.760003
citrulline-nitric_oxide_cycle	0	1.04056	1.13539	0.560842	0	0.986806	0	2.60018	0.742368	0.729576	0
CMP-iNi-acetylneuraminate_biosynthesis_I_eukaryotes	1.71705	1.68511	0.678977	1.4227	1.38016	2.65351	0.878806	1.48755	2.31513	1.90897	1.7996
CMP_phosphorylation	4.36027	0.459061	1.46656	3.4719	5.72438	3.38862	2.87623	3.00464	3.03515	1.46909	3.3664
coenzyme_A_biosynthesis	0.727616	1.60647	0.680576	2.59637	0.896634	-0.909699	0.0946022	0.540697	1.72297	1.3193	1.35711
creatine-phosphate_biosynthesis	-1.11151	0.375756	-3.19043	-0.166519	-1.22505	-3.11784	-0.918924	-2.54623	-0.179791	-4.17429	-1.30585
creatine_biosynthesis	-3.16173	-3.56833	-3.53878	-2.66514	-2.75266	-3.50736	-3.14987	-2.66753	-3.5478	-3.59631	-3.34134
cysteine_biosynthesis	1.60109	2.14044	1.26107	1.89716	2.45585	2.49374	2.2482	6.16591	1.62375	0.515071	4.59932
cysteine_biosynthesishomocysteine_degradation_trans-sulfuration	0.490269	1.53838	1.204	0.814794	1.07575	2.39666	2.2482	5.42853	1.17833	0	3.81573
D-galactose_degradation_V_Leloir_pathway	-1.26493	0.00136966	-1.89292	-1.8099	-1.4197	-2.00245	-1.59642	-0.622926	-0.187374	-1.16477	1.04637
D-glucuronate_degradation	0	0	0	0.513549	0	1.18752	0	0	0	0	-0.658053
D-imyoi-inositol-5-phosphate_metabolism	0.196984	1.502	-0.253835	-1.48092	-1.04755	0.125366	0.658048	-2.24129	0.912224	0.608503	-1.58117
D-imyoi-inositol_134-trisphosphate_biosynthesis	-1.80356	-1.01335	-1.79826	0.344138	-2.34067	-1.47476	-1.19212	-1.71401	-1.1615	-1.1008	-2.09501
D-imyoi-inositol_145-trisphosphate_biosynthesis	0.705164	1.231	-1.07416	-1.442	-0.942103	0.185586	1.69561	-1.88874	-0.48575	0.0164413	-1.45642
D-imyoi-inositol_145-trisphosphate_degradation	-1.76059	-0.117498	-2.50641	-1.17329	-4.8459	-4.30015	-3.29031	-2.34899	-0.371002	-3.12897	-2.10859
D-imyoi-inositol_1456-tetrakisphosphate_biosynthesis	1.19774	0	0.587669	0.869655	0.728267	0	0.674089	0	0	0.414583	0.443578
D-imyoi-inositol_3456-tetrakisphosphate_biosynthesis	0.496901	0	0	0	0	0	0	0	0	0	0.443578
D-mannose_degradation	0	-0.508462	0	-0.440038	-0.535357	-0.425918	-0.462158	-0.498325	-0.537487	-0.421712	-0.68187
dermatan_sulfate_biosynthesis	0.677294	1.27058	0.587404	-1.18735	0.659751	0.653461	1.56748	-0.523108	1.30062	0	1.76106
dermatan_sulfate_biosynthesis_late_stages	0	0	0	-1.18735	-0.117863	-0.641496	-0.00466299	-0.523108	0	0	0.868353
dermatan_sulfate_degradation_metazoa	1.43123	0.68958	0.868703	0.985156	0.531693	0.835353	1.34413	0.900868	0.709583	0.826014	-0.370922
diphthamide_biosynthesis	0	0	0	0	0	0	0	0	0	0	0.639565
dolichol_and_dolichyl_phosphate_biosynthesis	0	0.431806	0	0	0.415615	0	0	0	0.584589	0.50644	0.41974
dolichyl-diphosphooligosaccharide_biosynthesis	2.84517	2.17808	3.36787	2.1911	2.96625	1.96431	1.01141	3.47752	2.18567	3.42872	4.0483
dopamine_degradation	1.08903	0.0361634	-0.0528339	2.43494	-1.84146	-0.323019	-0.760726	-0.194731	-0.669528	-0.482573	-2.06128
dTMP_ide_novoi_biosynthesis_mitochondrial	2.43724	2.13085	2.04683	2.41791	3.29759	0.798607	2.59723	2.55427	2.67736	2.25457	1.88002
eicosapentaenoate_biosynthesis	0.780989	3.24245	-0.507459	3.20673	0.240093	-0.502181	2.90282	1.7004	1.00205	1.35372	-1.25376
epoxysqualene_biosynthesis	0.583575	2.06752	1.82858	1.57746	2.5623	1.15464	2.51738	1.45566	1.72331	0.285045	2.36577
estradiol_biosynthesis_I	0.654754	0	0	1.23344	0	0	0.426503	0.623489	0	0.5255	0
estradiol_biosynthesis_II	0	0	0	0	0	0	0	0	0	0	0
ethanol_degradation_II	-0.775347	-3.69631	-2.3217	-1.00288	-5.65826	-4.86135	-2.49015	-1.42124	-3.64922	-2.41428	-3.68034
ethanol_degradation_IV	-0.775347	-3.05289	-2.3217	-0.0376587	-4.9253	-4.07202	-2.49015	-1.42124	-3.129	-2.41428	-3.68034
eumelanin_biosynthesis	0	0	0	0	0	0	0	0	0	-0.43705	0
fatty_acid_activation	1.49017	0.552129	-0.986518	3.51571	0.291572	0.58329	0	2.89421	0	1.5016	-0.69952
fatty_acid_alpha-oxidation	1.86889	-2.11934	-3.2955	-0.482717	-2.58169	-1.67739	-2.65939	1.36846	-2.07356	-1.11599	-3.69272
fatty_acid_alpha-oxidation_III	2.77824	0	0	0.494701	-0.644338	-0.45062	-0.422506	0.520621	0	0.59714	0
fatty_acid_beta-oxidation	1.64623	-2.57828	-2.40392	2.19725	-1.50437	-0.0245838	-1.59825	4.19304	-3.19935	-3.14387	-2.62878
fatty_acid_beta-oxidation_peroxisome	-0.759747	-3.47421	-4.9472	2.54618	-1.59134	-2.84601	-3.40683	-0.376531	-3.86426	-2.80516	-4.10692
fatty_acid_beta-oxidation_unsaturated_odd_number	-0.486927	0.800321	-0.504245	0.53402	-1.02996	0.185326	-0.835338	0.218572	1.5524	-1.12576	-1.18062
fatty_acid_biosynthesis_initiation	2.05119	2.34721	2.66431	3.05748	1.38591	1.8765	3.2566	2.3772	2.51705	2.44101	2.66709
fatty_acid_elongation_--_saturated	2.05119	2.34721	2.66431	3.05748	1.8004	1.8765	3.2566	2.80088	2.92769	2.44101	3.21689
flavin_biosynthesis	0	0	0	0	0	0	0	0	0	0	0
folate_polyglutamylation	2.41385	2.04706	2.88094	2.03497	1.73839	1.09233	1.84544	2.53244	2.11447	2.48937	1.48658
folate_transformations	1.00375	-0.106413	0.982262	-0.061508	0.421642	0.595716	0.220315	0.549401	-0.412689	0.655006	-1.36933
formaldehyde_oxidation	0.979172	1.101	1.2365	1.34347	1.63046	1.62788	1.30668	0.916388	1.61289	1.07788	0.934266
fructose_26-bisphosphate_synthesisdephosphorylation	0	0	0	0	0	0	0	0	0	0	0
GABA_shunt	-1.42264	-1.14937	-1.2975	0.718659	0	-0.500057	-1.53893	1.09063	-0.923733	-1.62905	-1.46786
gamma-glutamyl_cycle	5.07189	3.03985	5.02175	3.88473	3.6207	3.06008	2.54871	2.763	2.96357	5.99008	2.62171
gamma-linolenate_biosynthesis	0.988903	0.0627999	-1.52327	3.0495	-0.225991	0.0811088	0.0671793	2.38607	-0.484133	0.974087	-1.21126
GDP-glucose_biosynthesis_II	-1.00117	-0.422885	0	-1.14117	-1.23894	1.89008	0	-1.05476	0	0.484968	0.624976
GDP-L-fucose_biosynthesis_II_from_L-fucose	0	0	0	0	0	0	0	0	0	0	-0.822208
GDP-L-fucose_biosynthesis_I_from_GDP-D-mannose	0.907052	0.991992	0.590143	2.63425	1.52949	1.54463	1.00354	1.44055	1.68556	1.25228	1.14828
GDP-mannose_biosynthesis	2.11204	0.0825807	1.4757	2.05964	-0.0913512	2.14407	-0.661464	0.617041	0.548376	0.693095	-0.833096
geranylgeranyldiphosphate_biosynthesis	0	0	0	0	0	0	0	0	0	0	0
glucocorticoid_biosynthesis	0	0	0	0	0	0	0	0	0	0	0
gluconeogenesis	-0.466987	-1.62173	-0.790251	-1.46548	-1.67201	1.20954	-2.43034	-1.27863	-1.02292	-1.1314	-0.969012
glutamate_biosynthesisdegradation	1.17103	1.0701	1.46945	2.37864	1.50333	1.68705	0.991428	0.986283	0.959827	1.3204	1.4818
glutamate_dependent_acid_resistance	0	0.431213	0.47053	0	0	1.00501	0.470591	1.09063	0.814297	0	0.418187
glutamate_removal_from_folates	1.77721	2.19266	1.83935	2.24258	1.74119	0.819282	2.62861	1.94045	2.09674	1.1183	1.51372
glutamine_biosynthesis	0	0	0	0	0	0	0	0	0	0	0
glutamine_degradationglutamate_biosynthesis	0	0	0.450927	0	0	0	0	0	0	0	0.454424
glutaryl-CoA_degradation	-0.420234	0.268306	-0.46186	1.90877	0.724677	-1.77389	0.353246	1.04479	0.70394	-2.49909	-0.477906
glutathione-mediated_detoxification	-1.90035	-4.9754	-2.94126	-4.57484	-5.76447	-5.06997	-2.85717	-2.12137	-5.70622	-4.38825	-6.33698
glutathione_biosynthesis	2.969	1.49222	2.84923	1.87273	1.62269	0.626524	0.936044	1.94251	1.24171	3.9705	0
glutathione_redox_reactions_I	0.270857	-2.85377	-2.6417	3.82503	-3.98185	-3.73544	-1.92269	-3.46713	-3.40003	-0.147705	-0.851504
glutathione_redox_reactions_II	0.443413	0.469883	0.431389	0.899044	0	0.433536	0	0	0.410548	0	0
glycerol-3-phosphate_shuttle	0	0	0	0	0	0	0	0	0	0	0
glycerol_degradation	-0.78686	-0.738326	-0.140136	0.481322	-0.590414	-0.593548	-0.871129	-0.521229	-0.647757	-0.414912	-0.681365
glycineserine_biosynthesis	0	0	0	0	0	0	0	0	0	0	0
glycine_betaine_degradation	0	0	0	1.05622	0	0	0	0	0	0	0
glycine_biosynthesisdegradation	0	0	0	0	0	0	0	0	0	0	0
glycine_cleavage	0	0	0	0	0	0	0	0	0	0	0
glycoaminoglycan-protein_linkage_region_biosynthesis	0.677294	1.27058	0.587404	0	0.777614	1.29496	1.57215	0	1.30062	0	0.892705
glycogenolysis	-4.30861	-3.12568	-6.03147	-5.47912	-7.24246	-6.73295	-4.90965	-4.59146	-2.73259	-3.79761	-3.32309
glycogen_biosynthesis	-1.82177	-1.85205	-1.79821	-1.9762	-4.00604	-1.86041	-3.71094	-3.86421	-1.80106	-1.89823	-2.00612
glycolysis	-0.148099	-1.8531	0.68055	-4.66187	-2.94621	3.84534	1.995	-1.73198	-0.441908	0.725127	-1.70131
guanine_and_guanosine_salvage	1.06704	0.63187	1.36389	0.522571	0.877762	0	0	0.784463	1.095	1.13204	0.561436
guanosine_deoxyribonucleotides_ide_novoi_biosynthesis	6.31304	1.04132	3.39023	4.78212	8.35849	4.01577	4.8933	5.71021	4.65642	2.62163	4.13993
guanosine_nucleotides_degradation	0.755162	0.507504	0	0	0	1.43348	0	0.610577	0	0	0
guanosine_nucleotides_ide_novoi_biosynthesis	6.86665	1.55043	5.39033	6.08627	9.84646	5.18432	4.8933	7.51898	5.41269	4.60467	4.6493
guanosine_ribonucleotides_ide_novoi_biosynthesis	4.91388	0.96817	3.46666	4.77605	6.27853	4.55718	2.87623	4.81341	3.31466	3.45213	3.87577
heme_biosynthesis	0	0	-1.27384	-1.26395	0	-1.17737	-1.16981	-0.590269	0	-1.05033	0.49059
heme_biosynthesis_from_uroporphyrinogen-III_I	0	0	0	0	0	-0.752929	0	0.482124	0	0.51152	0.49059
heme_degradation	3.33072	2.29824	3.22475	2.37807	1.00602	3.2859	1.49135	2.06153	1.84544	0.446944	0.758249
heparan_sulfate_biosynthesis	2.99053	3.28355	2.52441	1.84577	2.01294	2.37844	5.57682	1.18727	3.73457	5.24838	1.74175
heparan_sulfate_biosynthesis_late_stages	2.31324	2.01297	1.93701	1.84577	1.23532	1.08348	4.00468	1.18727	2.43395	5.24838	0.849044
histamine_biosynthesis	0	0	0	0	0	0	0	0	0	0	0
histamine_degradation	0	0	0	0.886096	0	0	0	0	0	0	0
histidine_degradation	0.600701	0	0.626232	0.889875	0	0.436028	0	0.580918	1.08366	0.703056	0
homocarnosine_biosynthesis	0	0	0	0	0	0	0	0	0	0	0
hydrogen_sulfide_biosynthesis_trans-sulfuration	0.490269	1.53838	1.204	0.814794	1.07575	2.39666	2.2482	5.42853	1.17833	0	3.81573
hypusine_biosynthesis	-0.906363	0	0	0	0	0	0	0	0	0	0
imyoi-inositol_ide_novoi_biosynthesis	0.617716	0.75764	-1.16818	0.4393	-1.29941	-1.32747	-1.71292	1.54576	0.494235	-1.80208	1.37955
iNi-acetylglucosamine_degradation_I	0.433876	0.530042	1.43999	1.27358	0	1.11145	0.899883	1.36738	0.446647	1.84395	0
iNi-acetylglucosamine_degradation_II	0.433876	0.530042	1.43999	1.27358	0	1.97606	0.899883	1.36738	0.446647	1.84395	0
inosine-5-phosphate_biosynthesis	1.22346	0.969295	2.7014	2.94287	3.4494	0.2569	0.772958	1.64012	0.598221	1.72111	2.6638
inositol_pyrophosphates_biosynthesis	0	0	0	0	0	0	0	0	0	0	0
iron-sulfur_cluster_biosynthesis	0	0	0	0	0	0	0	0	0	0	0
iSi-methyl-5-thio-alpha-D-ribose_1-phosphate_degradation	0.899559	0.76519	0	1.38473	0.975846	0	0.660758	1.0456	0.777066	0	1.36327
iSi-methyl-5-thioadenosine_degradation	0	0	0.943611	0.53875	0	-0.677542	0	1.39068	0	0	0.656075
isoleucine_degradation	0.107351	0.268306	0.311558	1.90877	1.21268	-1.77389	0.805482	1.90673	0.70394	-2.49909	0.591143
itrans_transi-farnesyl_diphosphate_biosynthesis	-2.57149	-2.23128	-2.56892	-2.58781	-1.7788	-2.61119	-1.78619	-1.78669	-1.89083	-2.66215	-2.74197
ketogenesis	-2.63762	-2.1445	-2.32278	-0.951756	-2.71445	-2.9903	-3.29365	-2.07958	-1.97617	-3.07995	-3.4733
ketolysis	-1.67071	-1.63907	-1.8191	0	-1.68736	-2.52606	-2.53309	-0.440587	-1.49413	-2.61962	-2.29531
L-carnitine_biosynthesis	0	-0.44554	-0.422045	-1.1326	0	-0.618373	0	0	0	0	0
L-cysteine_degradation_I	0	0	0	0	0	0	0	0	0	0	0
L-cysteine_degradation_II	0	0	0	0	0	0	0	0	0	0	0
L-dopachrome_biosynthesis	0	0	0	0	0	0	0	0	0	0	0
L-dopa_degradation	0.543468	0.680069	0.884227	0.9919	0	0.515221	0.771055	0.668612	0	0	-0.906817
L-glutamine_tRNA_biosynthesis	-0.686889	-0.595015	-0.770107	0	0	-0.897247	-0.645693	0	-0.900393	-0.9047	-0.608454
L-kynurenine_degradation	2.75069	0	1.9271	2.65062	0	2.62634	0	2.18449	0	3.83384	0.410574
L-serine_degradation	1.02199	0.949052	0.837024	0	0	0.925027	0.565672	0	0.708645	0	0
lactate_fermentation_reoxidation_of_cytosolic_NADH	0	0	0	0	0	0	0	0	0	0	0
lactose_degradation_III	0.971769	0.56099	0	0.482808	0	0.862681	0.785973	0.56794	0.531951	0.487941	0.537676
lanosterol_biosynthesis	-0.539153	0	-0.482732	-0.439946	0	0	0.475473	0	0	-0.460806	0
leucine_degradation	-2.53927	-1.81512	-1.95155	-2.31785	-2.39901	-2.00354	-2.17	-2.45253	-1.91599	-1.83057	-2.68191
leukotriene_biosynthesis	1.3141	1.39553	1.51294	1.18948	0.767644	1.25969	2.60299	1.16923	1.60836	0	0.752783
lipoate_biosynthesis_and_incorporation	-0.42615	-0.645931	0	-0.406601	0	0	-1.06765	-0.408504	-0.518993	-0.442305	0
lipoate_salvage	-0.42615	0	0	-0.406601	0	0	-0.418745	-0.408504	-0.518993	-0.442305	0
lipoxin_biosynthesis	0	0	1.37282	0	0	0	0	0	0	0	0
lysine_degradation_II_pipecolate_pathway	1.13796	1.21013	0.632143	0.698239	-1.21699	1.00828	1.13354	0.324079	1.6456	-0.251776	2.36677
lysine_degradation_I_saccharopine_pathway	1.71832	1.96963	1.29612	1.2349	-0.754653	2.03486	1.65326	1.54569	1.6456	0.410006	2.26169
malate-aspartate_shuttle	-4.53844	-5.19051	-3.32164	-3.82449	-4.56864	-5.38768	-3.52734	-4.00452	-4.95001	-4.06735	-3.74059
melatonin_degradation_I	2.05341	2.47778	1.01748	2.91393	-1.33913	3.16584	-0.652944	0.921934	1.65803	0.517787	0.791496
melatonin_degradation_II	0	0	0	0	0	0	0	0	0	0	0
melatonin_degradation_III	0	0	0	0	0	0	0	0	0	0	0
methionine_degradation	1.11082	0.602059	0.0570688	1.08237	1.3801	0.0970852	0	0.737376	0.445422	0.515071	0.783592
methionine_salvage	0	0	0	0.5366	0	0	0	0	0	0	0.478205
methylglyoxal_degradation_I	-0.884579	-0.795784	-1.51282	-0.817033	0	-0.776275	-1.25253	-1.06532	-1.15045	-1.59314	-1.59134
methylglyoxal_degradation_III	5.85124	1.19606	0	2.09188	-1.12444	-2.77438	-1.27308	0	1.11178	0	-2.12893
methylglyoxal_degradation_VI	0	0	0	0	0	0	0	0	0	0	0
methylthiopropionate_biosynthesis	0.899559	0.76519	0	0.950304	0.975846	0	0.660758	1.0456	0.777066	0	0.533848
mevalonate_pathway	0.209336	3.63089	0.325096	2.82903	3.87717	-1.32338	3.48828	4.78725	2.88197	-0.338337	3.30307
mineralocorticoid_biosynthesis	0	0	0	0	0	0	0	0	0	0	0
mitochondrial_L-carnitine_shuttle	-3.23085	-2.92205	-3.15566	-3.51427	-3.2647	-3.43543	-2.91592	-2.71181	-2.93144	-3.14606	-2.46438
molybdenum_cofactor_biosynthesis	-0.751405	-1.43543	-0.717969	-0.748723	-0.708282	-0.730315	-1.30134	-1.22896	-1.36479	0	-1.23453
morphine_biosynthesis	0	0	0	0	0	0	0	0	0	0	0
mRNA_capping	0	0.449127	0.525307	0	0.454007	0	0.137547	0	0.581213	0	0.437213
mucin_core_1_and_core_2_iOi-glycosylation	4.82565	0.0692791	-0.81761	2.17866	0.984829	5.51874	-0.0542469	2.93531	-0.0362711	2.60755	1.50501
NADH_repair	0.0753021	-0.295546	1.09548	-1.47542	0.573053	0.353618	0.854699	-0.0495595	0.184992	-0.476777	0.587932
NAD_biosynthesis_from_2-amino-3-carboxymuconate_semialdehyde	-1.0655	1.32956	-0.837288	2.16604	-0.111903	1.81369	-1.77161	0.0881628	2.08321	-0.90408	0.570675
NAD_ide_novoi_biosynthesis	1.6852	1.32956	1.08982	5.21784	-0.111903	3.85461	-1.77161	2.27265	2.08321	2.39207	0.570675
NAD_phosphorylation_and_dephosphorylation	0	0	0	0	0	0	0	0	0	0	0
NAD_salvage	-1.26065	-2.27797	-0.837288	-1.09489	-1.28422	-1.27895	-2.37559	-1.5257	-1.24866	-0.316583	-1.51022
nicotine_degradation_III	-0.342966	-1.79461	-1.43272	1.1836	-1.8918	-1.26353	-1.25076	-2.18243	-1.85666	-1.26991	-0.259304
nicotine_degradation_IV	-2.28029	-4.23821	-3.732	-0.464347	-4.26925	-3.57592	-3.65119	-4.56545	-4.25708	-3.62803	-2.57689
noradrenaline_and_adrenaline_degradation	-0.28976	-3.15221	-1.46875	1.68354	-5.14134	-3.83247	-2.59973	-0.76163	-3.92079	-2.66544	-3.68525
oleate_biosynthesis	5.08103	4.82117	2.93064	3.27952	4.47871	2.25488	6.11717	5.11581	2.77337	4.50686	2.03157
ornithine_ide_novo_i_biosynthesis	0.700072	1.38511	0.771111	1.48247	1.04802	1.24249	0	0.897321	1.02182	0.736354	1.51811
oxidative_ethanol_degradation_III	-0.775347	-3.69631	-2.3217	-1.00288	-5.65826	-4.86135	-2.49015	-1.42124	-3.64922	-2.41428	-3.68034
oxidized_GTP_and_dGTP_detoxification	0.673134	0	0	0	1.06631	0	0	0	0	0	1.28874
palmitate_biosynthesis	3.23411	3.57401	3.77338	3.74523	3.38083	2.48103	4.22415	3.73411	4.3829	4.10544	4.26374
pentose_phosphate_pathway	11.1314	6.93033	5.4438	4.9585	5.65736	8.30053	4.38185	7.10282	7.66035	5.56319	5.01402
pentose_phosphate_pathway_non-oxidative_branch	3.87636	2.37395	2.82072	2.16419	2.76771	3.227	1.44683	2.90684	3.41732	2.39739	2.5497
pentose_phosphate_pathway_oxidative_branch	7.255	4.55639	2.62308	2.79431	2.88965	5.07352	2.93502	4.19598	4.24303	3.16579	2.46432
phenylalanine_degradationtyrosine_biosynthesis	0	0	0	1.96366	0	0	0	0	0	0	0
phenylethylamine_degradation_I	1.28276	-2.27568	-0.527765	1.02764	-2.98877	-2.75104	-1.24464	0	-2.34331	-1.1474	-1.15356
phosphatidylcholine_biosynthesis	1.55901	1.65235	1.87233	3.60425	1.9415	1.77359	1.03039	1.3222	1.22055	0.967822	1.5059
phosphatidylethanolamine_biosynthesis_II	0	0.427407	0.541783	1.48835	0.993716	0.862635	0.619773	0.852254	0.606895	0.408772	1.79674
phosphatidylserine_biosynthesis_I	0.84547	0.509922	1.54041	0.604774	1.03178	0.933791	0.548611	0.607718	0.450003	0.855481	1.03537
phospholipases	-4.13426	-3.60252	-4.9318	-4.11573	-5.45363	-3.43225	-5.68401	-5.4024	-5.97462	-2.59466	-5.84665
phytol_degradation	1.28276	0	0	1.57012	-0.644338	-0.45062	-0.422506	0	0	0.59714	0
pregnenolone_biosynthesis	0	0	0	0	0	0	0	0.505766	0	0	0
progesterone_biosynthesis	0	0	0	0	0	0	0	0	0	0	0
proline_biosynthesis	1.28043	2.14461	1.43509	2.60682	1.51035	2.26906	0.519724	2.11893	1.02182	1.39814	1.58204
proline_degradation	-0.548126	-0.798815	-0.688919	0	-0.609806	-0.551248	-0.678098	-0.621362	-0.747253	-0.70598	-0.722639
propionyl-CoA_degradation	-0.664617	-2.09379	-0.807924	0.51321	-0.471384	0.0727003	-1.65379	-1.09187	-1.38317	-1.53268	-1.63515
protein_citrullination	0.549277	0	0	0	0	0	0.793767	0.415515	0	0	0
protein_iOi-iNi-acetyl-glucosylation	0.947577	0	0.808662	0.562759	0	1.49542	0.77022	0	0	0.771987	0.822723
PRPP_biosynthesis	1.8364	0.720435	1.2751	0.665928	1.77837	0.559832	0.950904	1.27592	0.828818	1.23338	1.58191
purine_deoxyribonucleosides_degradation	0.941178	0	0	0	3.46223	0.846463	0	0.740192	0	0	0
purine_deoxyribonucleosides_salvage	5.8069	1.54902	2.95908	5.07534	7.87261	4.96964	4.3378	4.06929	4.21586	3.14253	4.67502
purine_nucleotides_degradation	1.59291	0.504819	1.02914	-0.28155	2.49703	1.42793	-0.996972	2.54508	-0.62663	2.64822	-0.649203
purine_nucleotides_ide_novoi_biosynthesis	5.30913	-0.512647	6.23007	7.22468	10.267	1.1371	2.46942	6.48081	2.39399	4.37716	7.17911
purine_ribonucleosides_degradation_to_ribose-1-phosphate	0.941178	0	0	0	4.02636	0.846463	0	0.740192	0	0.588575	0
putrescine_biosynthesis_I	0	0	0.568766	1.11768	0.487186	-1.51732	-1.05111	0	0	0	0
putrescine_biosynthesis_II	-0.917525	-1.05909	-0.856422	0.690074	-1.08222	-0.963232	-0.988796	-0.612812	-1.00461	-0.901313	-0.867346
putrescine_degradation_III	10.4695	0.48431	2.89783	7.5723	-5.41322	-2.13481	-0.866569	2.23066	-2.35448	4.42083	0.747946
pyridoxal_5-phosphate_salvage	1.70762	1.66654	0.24594	-0.529486	-1.62784	1.12381	0	0.92439	1.4278	0.655609	-0.467649
pyrimidine_deoxyribonucleosides_degradation	1.04039	0.988717	1.17605	0	0	0	1.73152	0.985343	0.457996	2.05114	3.04714
pyrimidine_deoxyribonucleosides_salvage	5.53018	5.0179	5.04224	4.4605	5.32647	1.95632	5.35592	5.50046	5.47344	5.40795	4.23378
pyrimidine_deoxyribonucleotides_biosynthesis_from_CTP	9.47999	3.72292	5.96319	7.76436	12.3475	4.81437	8.23826	8.26448	7.33378	5.78352	6.01995
pyrimidine_deoxyribonucleotides_ide_novoi_biosynthesis	8.75028	3.17217	6.26934	7.20003	12.4301	4.81437	8.07843	9.0257	7.33378	5.60018	6.01995
pyrimidine_deoxyribonucleotide_phosphorylation	4.36027	0.459061	1.46656	3.4719	5.72438	3.38862	2.87623	3.00464	3.03515	1.46909	3.3664
pyrimidine_ribonucleosides_degradation	0.613026	1.2465	1.17605	0	-0.41736	-0.45321	1.29057	0.497794	1.36875	1.61597	3.04714
pyrimidine_ribonucleosides_salvage_I	-0.836454	-0.412732	-0.794298	-0.118201	0	-1.50947	-1.38189	0.0224047	-1.26703	-0.261545	-1.28323
pyruvate_decarboxylation_to_acetyl_CoA	-1.13335	-1.29616	-1.27204	-1.76554	-0.760093	-3.15446	-0.6771	-1.24313	-0.684422	-1.11523	0.697987
Rapoport-Luebering_glycolytic_shunt	0.700842	0	0.587669	0.869655	0.728267	0	0.674089	0	0	0.414583	0
resolvin_D_biosynthesis	0	0	0	0	0	0	0	0	0	0	0
retinoate_biosynthesis_I	4.07116	-0.590273	1.88814	5.4938	0	-0.708539	0.422437	0.103331	-0.590621	2.79165	-0.680674
retinoate_biosynthesis_II	0	0	0	3.59882	0	0	0	0	0	0	0
retinol_biosynthesis	1.21426	1.48775	0.691193	3.36779	0.382195	1.12373	1.00821	0.509416	-0.371036	2.47774	-0.0706296
S-adenosyl-L-methionine_biosynthesis	0	0	-1.04584	-0.611213	0.490106	-0.641485	0	0	0	-0.841087	-0.424484
S-reticuline_biosynthesis	0	0	0	0	0	0	0	0	0	0	0
selenocysteine_biosynthesis	2.72924	3.92757	3.02578	3.02032	3.48668	2.37614	3.68783	1.74994	3.25206	0.986587	2.97058
serine_and_glycine_biosynthesis	4.03764	4.94817	6.56631	5.36156	5.79311	0.856936	5.72551	6.7475	4.71279	2.04476	4.27237
serine_biosynthesis_phosphorylated_route	4.03764	5.41857	6.56631	5.36156	5.79311	0.856936	5.72551	6.7475	5.16754	2.4484	4.75712
serotonin_and_melatonin_biosynthesis	0	0	0	1.10306	0	0	0	0	0	0	0
serotonin_degradation	1.2568	-1.73309	-0.941097	4.24396	-3.40792	-1.46967	-1.77227	-0.5669	-1.86871	-1.1474	-1.62397
sorbitol_degradation_I	0	0	0.76092	0.897932	0	0	0	0	0	0.96791	0
spermidine_biosynthesis	0	0	0.456327	0.790931	0.791846	0	0	0.691998	0	0	0.605343
spermine_and_spermidine_degradation_I	3.36601	1.0811	0.614237	4.56363	-1.22733	1.73587	1.48735	1.76814	0.637606	1.37761	3.08512
spermine_biosynthesis	1.58744	1.67257	1.73727	1.59103	1.11017	1.17361	2.22106	1.63188	2.02255	1.14408	3.25992
sphingomyelin_metabolismceramide_salvage	0	0	0.419741	0.422407	0	0.65877	0	0.506734	0	0	0
sphingosine_and_sphingosine-1-phosphate_metabolism	3.36439	0.981815	3.80216	3.6603	0.652004	0.607162	1.42979	2.2637	2.23434	2.8062	-0.703394
stearate_biosynthesis	4.40354	2.80739	1.82491	5.47012	2.3804	2.14168	3.50783	5.55574	2.71748	5.03802	3.06004
sucrose_degradation	-0.6159	0.285702	1.14668	1.22213	0.435424	3.43338	0.314568	0.898896	0.515637	-0.00453835	-0.457814
sulfate_activation_for_sulfonation	3.17855	1.27005	1.75556	1.55038	1.83408	2.14571	2.42389	1.80896	1.42756	0.829278	1.11528
sulfite_oxidation	-0.986229	-1.17957	-1.13428	-0.787699	-1.56974	-0.672962	-1.10187	-0.887954	-1.13199	-1.13731	-1.04309
superoxide_radicals_degradation	-0.437381	1.89542	0.531519	2.05936	0.694502	0.789325	-0.982615	-0.623448	1.4032	0.608781	-0.169665
superpathway_of_cholesterol_biosynthesis	4.07893	14.0132	5.52171	10.2359	11.414	3.60227	13.7103	16.4788	10.6528	2.48135	14.091
superpathway_of_choline_degradation_to_L-serine	2.92395	3.31055	2.70949	5.32319	0.908656	2.66895	2.97007	3.71839	3.15284	1.28253	2.77421
superpathway_of_D-imyoi-inositol_145-trisphosphate_metabolism	-2.36512	0.184364	-2.96644	0.76443	-5.2958	-4.74694	-2.90504	-2.33979	-0.192251	-2.90288	-2.71286
superpathway_of_geranylgeranyldiphosphate_biosynthesis_I_via_mevalonate	0.209336	3.63089	0.325096	2.82903	3.87717	-1.32338	3.48828	4.78725	2.88197	-0.338337	3.30307
superpathway_of_inositol_phosphate_compounds	0.619665	1.65296	-1.06338	0.325262	-1.67083	1.44	0.356838	-1.32988	0.514342	-0.28611	-4.26702
superpathway_of_melatonin_degradation	2.05341	2.47778	1.01748	2.91393	-1.33913	3.16584	-0.652944	0.921934	1.65803	0.517787	0.791496
superpathway_of_methionine_degradation	-0.0497577	-1.13292	-0.681138	1.62267	0.414723	1.89348	-0.507462	4.18608	-0.891419	-2.15492	1.92107
superpathway_of_purine_nucleotide_salvage	1.94964	-5.514	3.87439	1.51249	7.43695	-0.914377	-3.76521	4.75339	1.19507	-0.529159	-0.533442
superpathway_of_pyrimidine_deoxyribonucleoside_salvage	9.89045	5.47696	6.5088	7.9324	11.0508	5.34494	8.23215	8.5051	8.50859	6.87704	7.60019
superpathway_of_pyrimidine_deoxyribonucleotides_ide_novoi_biosynthesis	9.41996	3.91732	7.24291	7.69756	13.4023	5.61401	8.07843	10.6597	8.69039	6.24943	8.12094
superpathway_of_pyrimidine_ribonucleotides_ide_novoi_biosynthesis	5.02995	1.20421	2.44013	3.96943	5.76278	4.18826	2.87623	4.6386	3.915	2.11834	5.46738
superpathway_of_steroid_hormone_biosynthesis	4.15522	2.3631	2.71314	4.20974	0	0.660122	0.426503	3.5667	3.1818	3.77349	0
superpathway_of_tryptophan_utilization	4.33799	1.38062	1.01683	11.428	-5.36618	5.4399	-4.18549	2.40868	1.33398	1.44249	-0.616171
taurine_biosynthesis	-0.746025	0	-0.632921	-0.646607	-0.607266	0	-0.635174	-0.424568	-0.496117	-0.614459	-1.51927
TCA_cycle	-9.00134	-11.6472	-6.89179	-10.3406	-9.78998	-11.9282	-10.7922	-8.27122	-7.65464	-7.70968	-13.1079
terminal_iOi-glycans_residues_modification	2.92433	-0.207057	-0.375277	3.01936	-0.166581	-0.93512	-0.038186	-0.434199	-0.10704	-0.503918	0.646433
tetrahydrobiopterin_ide_novoi_biosynthesis	0	0	0	0	-0.194592	-0.795865	-0.559845	0	0	0	-1.66016
tetrahydrofolate_salvage_from_510-methenyltetrahydrofolate	1.20734	0.639654	2.32004	1.30123	1.17722	0.417778	0.677834	1.47774	1.41462	2.02453	1.05577
tetrapyrrole_biosynthesis	0	0	-1.27384	-1.26395	0	-0.424436	-1.16981	-1.07239	0	-1.56185	0
the_visual_cycle_I_vertebrates	1.21426	0.377673	0.691193	1.91741	0.382195	1.34811	1.00821	1.80278	-0.991123	2.86324	-0.420419
thiamin_salvage_III	0	0	0	-0.41239	0	0	-0.422898	0	0	0	0
thio-molybdenum_cofactor_biosynthesis	0.813867	0	1.46964	1.70573	0	0.610347	0.81157	1.6055	0.589033	1.51994	0
thioredoxin_pathway	1.95476	-0.49157	1.11539	-0.419444	-0.676012	0	0	1.18551	-0.45943	-0.439046	-0.480352
thiosulfate_disproportionation_III_rhodanese	0.631017	-0.975244	0	0	-1.39663	0	0	0.436217	-1.00908	0	-1.62051
threonine_degradation	1.42907	0.949052	0.837024	0	0	0.925027	0.565672	0	0.708645	0	0
thymine_degradation	-0.427367	0.257786	0	0	-0.41736	-0.45321	-0.440953	-0.487549	0.910752	-0.435163	0
thyroid_hormone_biosynthesis	0	0.470117	-0.521106	-0.806478	-0.788373	0.925381	-0.793592	-0.758012	-0.710011	0	-0.764459
thyroid_hormone_metabolism_II_via_conjugation_andor_degradation	0	0.515865	0	3.44908	0	0.549356	0	0.85826	0	0	0
thyroid_hormone_metabolism_I_via_deiodination	0	0	0	0.612458	0	0	0	0.85826	0	0	0
thyronamine_and_iodothyronamine_metabolism	0	0	0	0.612458	0	0	0	0.85826	0	0	0
trehalose_degradation	0.520933	0	-0.444777	0.759147	-0.574081	0.770382	0	0	-0.570525	0	0
triacylglycerol_biosynthesis	0.878389	2.49236	-1.5256	0.517808	-2.96238	0.581007	0.824468	0.0382283	0.363653	1.17755	-0.390469
triacylglycerol_degradation	0.410001	0.48216	-0.558091	1.11952	-1.98278	-0.394672	-0.309513	-0.82504	0.641078	-0.330237	-0.579172
tRNA_charging	10.9325	12.928	17.0682	13.4014	12.7799	5.84132	18.3102	15.7943	11.8822	8.50348	17.1137
tRNA_splicing	1.65471	2.81275	0.651986	0.386707	2.33524	2.73632	1.09894	1.67871	2.62429	2.67892	-0.319264
tryptophan_degradation	2.75069	0	1.9271	2.65062	0	2.62634	0	2.18449	0	3.29615	0
tryptophan_degradation_to_2-amino-3-carboxymuconate_semialdehyde	2.75069	0	1.9271	3.0518	0	2.04092	0	2.18449	0	3.29615	0
tryptophan_degradation_X_mammalian_via_tryptamine	0.625345	-0.177766	-0.149362	2.78475	-1.15156	-0.597561	-0.411178	-0.219004	-0.538554	0.27717	-0.354377
tyrosine_degradation	0.415955	0.626566	0	3.19333	0	0	0	0	0.553522	0	0
ubiquinol-10_biosynthesis	-2.21986	-2.9334	-2.41852	-4.52205	-3.23451	-4.91227	-2.60683	-2.86959	-2.16121	-4.75671	-3.94579
UDP-D-xylose_and_UDP-D-glucuronate_biosynthesis	3.48604	1.63124	0.968642	3.01613	0.668141	2.39948	0.6521	1.7839	1.85939	1.66613	1.57198
UDP-iNi-acetyl-D-galactosamine_biosynthesis_I	0.410075	0.860232	0.417801	0.539763	0	0.500126	0.489823	0	0.613038	0.791739	0
UDP-iNi-acetyl-D-galactosamine_biosynthesis_II	4.53322	4.57795	5.21997	6.94902	1.00878	4.29131	2.33189	4.15563	5.969	5.27054	2.19188
UDP-iNi-acetyl-D-glucosamine_biosynthesis_II	1.73708	1.52767	3.36218	3.5829	1.75255	3.25964	2.36611	2.74397	2.90107	2.63486	2.67225
UMP_biosynthesis	0.669678	0.745151	0.973572	0.49753	0.585562	0	0	1.14486	0.87985	0.649253	0.980636
uracil_degradation	-0.427367	0.257786	0	0	-0.41736	-0.45321	-0.440953	-0.487549	0.910752	-0.435163	0
urate_biosynthesisinosine_5-phosphate_degradation	2.06035	1.54304	2.0001	1.30415	0.494826	2.19388	0.965709	2.41935	0.756271	4.12702	0.509364
urea_cycle	0	1.77959	1.75096	0.681433	0	0.986806	0.531033	7.34724	1.45838	1.35295	0.476684
UTP_and_CTP_dephosphorylation_I	0	0	0	0	-0.547161	0.799634	0	0.489105	0	0	1.12035
UTP_and_CTP_dephosphorylation_II	0.737436	0.448349	0.566296	0.656603	-0.547161	1.78776	0.683123	0.489105	0.643186	0.887337	1.90507
UTP_and_CTP_ide_novoi_biosynthesis	4.36027	0.459061	1.46656	3.4719	5.17722	4.18826	2.87623	3.49375	3.03515	1.46909	4.48675
valine_degradation	-1.43182	-0.296145	-0.633843	-1.53	-1.09397	-0.864366	-0.0490379	-1.6514	-0.93756	-2.98674	1.03683
wybutosine_biosynthesis	0	0	0	0	1.02833	0	0.629001	0.659404	0	0	0.444638
zymosterol_biosynthesis	2.66317	5.05782	2.24263	3.00902	2.39739	3.48919	3.92108	4.79022	2.68367	2.05298	3.97528

## Sheet: GSE32124 normalization
Signaling pathway	A549	BT474	HeLa	HepG2	Jurkat	MCF7	NGP	NT2D1	Skov3	T3M4	Tera1
0_IL_6_Pathway_IKBs_Degradation	0.639557	0.891223	-0.211229	0.413772	0.970159	0.752287	1.8652	0.305256	0.80397	0.934427	-1.11262
AHR_Pathway	4.43629	4.30311	5.99964	6.58602	8.61698	5.00292	4.99878	3.91562	6.18443	7.59221	4.8711
AHR_Pathway_AHR_Degradation	5.08816	4.62837	5.13413	5.56136	6.25117	3.59888	4.71214	4.20953	5.42738	6.00368	2.87376
AHR_Pathway_C_Myc_Expression	1.00179	1.67954	2.16225	2.31224	3.5983	3.52977	1.93602	1.14859	2.30403	2.96329	3.65332
AHR_Pathway_Cath_D_Expression	1.00179	1.67954	2.16225	2.31224	3.5983	2.54332	1.93602	1.14859	2.30403	2.96329	3.65332
AHR_Pathway_PS2_Gene_Expression	2.02538	1.67954	2.16225	2.31224	2.577	3.52977	1.93602	1.14859	2.30403	2.96329	3.05388
AKT_Pathway	-8.3518	-8.39466	-20.4896	-12.5558	-34.0286	-13.0653	10.6145	-24.0119	-19.0265	-1.47301	-15.311
AKT_Pathway_Aggregation_&_Neurodegeneration	1.24296	0.579015	2.428	0.35318	2.78549	2.65571	5.51288	3.15801	-0.00649978	1.25897	-1.52207
AKT_Pathway_Apoptosis_Inhibition	-1.11725	-1.92074	-0.452894	-1.21313	0.656544	1.25625	3.89408	1.57121	-3.04917	-0.718039	-3.90712
AKT_Pathway_Blocks_Apoptosis	-1.39751	-0.464181	-0.632482	0.485708	-0.366908	-0.991848	0.137212	-0.787018	-2.00036	-0.43927	-3.51596
AKT_Pathway_Cardiovascular_Homeostasis	1.34245	0.579015	2.45785	0.920217	3.51344	2.17653	6.1569	3.11671	-0.469166	2.29925	-0.610532
AKT_Pathway_Caspase_Cascade	0.125737	-0.403146	0.851407	1.49053	2.30732	-0.991848	0.817399	1.14746	-1.6428	1.01825	-1.10807
AKT_Pathway_Cell_Cycle	-0.932749	-2.3894	-2.04854	-3.40266	-2.98198	-2.44193	2.17982	-1.77321	-2.21672	-2.13524	-0.898469
AKT_Pathway_Cell_Cycle_Progression	-0.383153	0.0832333	0.0603363	-0.306561	1.45447	-1.94235	-1.55769	0.53959	-0.88141	0.078952	-0.14756
AKT_Pathway_Cell_Survival	-0.45815	1.0139	-1.09951	0.413772	-0.378149	1.24181	-0.533422	-0.543027	0.98535	0.828872	0
AKT_Pathway_Death_Genes	-1.00063	-0.403146	-0.248106	1.49053	1.18441	-0.991848	-0.377819	1.1118	-1.6428	1.01825	-1.10807
AKT_Pathway_Elevation_of_Glucose_Import	0.125737	-0.403146	0.851407	1.49053	2.30732	-0.991848	0.817399	2.17173	-1.6428	1.01825	-1.10807
AKT_Pathway_ERK_Pathway	0.125737	0.801212	0.851407	1.65528	1.45177	-0.991848	1.93893	0.874019	-1.1287	0.961341	-1.07221
AKT_Pathway_Genetic_Stability	-0.312024	-2.0074	-0.608259	0.76507	0.405734	-0.991848	0.27997	0.670131	-3.08282	0.103303	-2.96624
AKT_Pathway_Glucose_Uptake	1.7718	0.579015	2.88852	0.920217	3.51344	2.65571	6.1569	3.58644	-0.00649978	2.29925	-0.610532
AKT_Pathway_Glycogen_Synthesis	0.66822	1.0139	-0.888397	-0.0770864	0.744754	0.715502	0.661797	0.516902	0.136472	0.213854	-0.637258
AKT_Pathway_Insulin_Stimulated_Mitogenesis	2.40536	1.10125	3.51386	1.51165	3.94895	2.65571	6.1569	4.13833	0.453803	2.70689	0.646025
AKT_Pathway_JNK_Pathway	0.125737	-0.403146	0.851407	1.49053	2.30732	-0.991848	0.817399	2.17173	-1.6428	1.01825	-1.10807
AKT_Pathway_Neuroprotection	1.7718	0.579015	2.88852	0.920217	3.51344	2.65571	6.1569	3.58644	-0.00649978	2.29925	-0.610532
AKT_Pathway_NF_kB_Pathway	2.37803	0.928739	3.31051	0.920217	4.16727	3.35335	7.3603	4.12614	0.722507	2.84538	-0.383664
AKT_Pathway_p53_Degradation	3.41742	2.41371	1.5105	1.6978	2.2748	2.42432	2.36478	2.42138	3.07722	2.51881	1.11963
AKT_Pathway_p73_Mediated_Apoptosis	0.125737	-0.403146	0.851407	1.04943	3.83462	0.190032	0.817399	1.39858	-1.6428	1.01825	-0.278002
AKT_Pathway_Protein_Synthesis	0	0	0	0	0	-0.493609	0	0	0	0.410997	0
AKT_Pathway_Regeneration_of_Cyclic_Nucleotide	0.125737	-0.403146	0.851407	1.49053	3.1301	-0.991848	0.817399	3.196	-1.6428	1.01825	-1.10807
AKT_Pathway_Respiratory_Burst	1.7718	0.579015	2.88852	0.920217	3.51344	2.65571	6.1569	3.58644	-0.00649978	2.29925	-0.610532
AKT_Pathway_Survival_Genes	0.456477	2.45748	1.1864	2.21716	2.48796	0.422341	3.31325	2.24834	-0.325768	2.02621	-0.238449
AKT_Pathway_Synaptic_Signaling	1.08585	-0.403146	0.851407	1.49053	2.30732	-0.991848	0.817399	2.17173	-1.6428	1.01825	-0.128685
AKT_Pathway_Translation	0	0	0	0	0	0.735572	-0.578127	0	0	0.410997	0
Androgen_receptor_Pathway	-8.19667	-13.054	-13.4082	-12.9495	-13.3045	-1.38349	-6.22871	-11.6312	-8.95655	-5.41566	-16.9971
Androgen_receptor_Pathway_Apoptosis	0.66822	0.499658	0	0.758311	1.17266	1.24181	0.0938719	1.81461	0.964715	1.38831	-0.0358545
Androgen_receptor_Pathway_AR_Degradation	-1.3864	-1.66755	-5.23341	-3.55283	-2.80479	1.48058	-1.79044	0.870743	-4.65544	-2.87547	-6.20906
Androgen_receptor_Pathway_Cell_Survival_&_Cell_Growth	2.0464	1.06938	1.49729	0.188052	3.16211	3.78912	3.12359	-0.841403	3.82409	4.61135	-0.406369
Androgen_receptor_Pathway_Gonadotropin_Regulation	-0.863775	0.399078	1.60763	1.61019	2.68644	-0.585491	0.197397	-1.6973	1.64283	2.33418	2.26612
Androgen_receptor_Pathway_Histone_Modification	-0.863775	0.399078	1.60763	1.61019	2.68644	-0.585491	0.197397	-1.6973	1.64283	2.33418	2.26612
Androgen_receptor_Pathway_Prostate_Differentiation_&_Development	-0.863775	0.399078	1.60763	1.61019	2.68644	-0.585491	0.197397	-1.6973	1.64283	2.33418	2.26612
Androgen_receptor_Pathway_Sexual_Differentiation_&_Sexual_Maturation_at_Puberty	-0.863775	0.399078	1.60763	1.61019	2.68644	-0.585491	0.197397	-1.6973	1.64283	2.33418	2.26612
ATM_Pathway	-1.31112	-0.454939	-2.30366	0.34101	-1.38629	2.58702	-0.0586002	-1.52436	1.22541	0.336629	-1.77773
ATM_Pathway_Apoptosis	0	0	0	0	0	0.446417	0	0	0.518125	0	0
ATM_Pathway_Apoptosis_&_Senescense	0.735552	0.490083	0.644419	0	0.594965	0	0.423569	0.599355	0	0.470524	0
ATM_Pathway_Cell_Cicle_Checkpoint_Control	0	0	0	0	0.473549	0	0	0	0.618056	0	0
ATM_Pathway_Cell_Survival	-2.20953	-0.387451	-1.77372	-0.535309	-2.08543	-0.350382	-1.03863	-1.65197	-0.000437612	-0.162351	-1.73314
ATM_Pathway_Checkpoint_Activation	0	0	-0.402309	-0.418276	0	0	0	-0.405997	0.208294	0	-0.416188
ATM_Pathway_DNA_Repair	1.63951	2.04641	1.995	1.52598	2.58257	1.28702	1.39067	2.21255	3.39369	2.26414	2.13183
ATM_Pathway_G2_Mitosis_Progression	-0.437761	-0.130998	-0.250835	-0.304548	-0.485133	0	0.615117	-0.253885	-0.0598921	-0.914949	-0.591349
ATM_Pathway_G2/M_Checkpoint_Arrest	-0.7373	-2.77425	-2.64013	-0.476518	-3.63403	0.454919	-0.938094	-1.41462	-2.3928	-1.72958	-3.3298
ATM_Pathway_MDMX_Ubiquitination_&_Degradation	0	0.490083	0.644419	0	0.594965	0	0.587225	0.599355	0	0.470524	0
ATM_Pathway_NF_kB_Pathway	0	0	0	0	0	0	0	0	0.618056	0	0
ATM_Pathway_S_Phase_Arrest	0	0	0	0	0.840026	0	0	0	1.07161	0	0.534328
ATM_Pathway_S_Phase_Progresion	-0.00379893	-0.705894	-0.544674	-0.175775	-0.721548	-0.0467438	-0.674882	-1.40412	-0.0692512	-0.506107	0.537026
ATM_Pathway_Synaptic_Vesicle_Transport	0	0	0	0	0	0	0	0	0.618056	0	0
Brca1_as_a_transcription_regulator_effect	4.20253	-1.54758	0.720434	1.46313	1.0208	2.26094	0.126912	1.20501	0.499999	0.674094	-0.944026
BRCA1_Pathway	6.10132	6.92352	10.5335	6.05639	13.6106	6.42011	4.60113	8.68063	12.4658	9.06723	14.3033
cAMP_Pathway	-5.57645	-7.35722	-9.91423	1.56868	-13.8603	8.76651	-0.96358	-8.12657	-11.9201	1.25714	-5.00609
cAMP_Pathway_Axonal_Growth	-1.63075	-1.03941	0.933036	1.0514	-0.646946	-0.187109	-0.552715	0.694034	-1.14986	-0.481747	0.855568
cAMP_Pathway_Cardiovascular_Homeostasis	0	0	0	0	0.203221	0.315255	-0.579146	0	0	0	0
cAMP_Pathway_Cell_Growth	0	0	0	0	0	-0.493609	-0.579146	0	0	0.410997	0
cAMP_Pathway_Cell_Proliferation	0	0	0	0	0.203221	0.315255	0	0	0	0	0
cAMP_Pathway_Cell_Survival	0.837339	3.389	1.11796	-0.689644	2.67826	0.766813	0.465687	0.667056	3.29127	1.36484	1.32675
cAMP_Pathway_Cell_Survival_&_Chemotaxis	0	0	0	0	0	1.6734	-0.579146	0	0	0	0
cAMP_Pathway_Cytokine_Production	0	0	0.604917	1.04895	0	0	-0.579146	0	0	1.47076	0
cAMP_Pathway_Degradation_of_Cell_Cycle_Regulators	0.603873	-0.328112	-1.04944	1.27948	0.196643	1.75342	0.898785	0.632714	-0.377073	-0.186958	-0.609522
cAMP_Pathway_Endothelial_Cell_Regulation	-0.97564	-0.994701	-1.15436	-1.34082	-1.56195	-1.01921	0.0365365	-1.29074	-1.49254	-2.10003	-1.52668
cAMP_Pathway_Glycogen_Synthesis	0	0	0	0	0.203221	0.315255	0	0	0	0	0
cAMP_Pathway_Glycolysis	0.153474	0.434803	-1.04939	0	-0.732606	0	0.535172	0	-0.517981	0.983063	0.570499
cAMP_Pathway_Metabolic_Energy	0.66822	0.499658	0	0.758311	1.6003	1.24181	0.0938719	1.81461	0.964715	1.38831	-0.0358545
cAMP_Pathway_Myocardial_Contraction	0.927654	2.0076	-1.41134	-0.678769	-0.0310265	6.02283	0.134342	0.576687	-0.15678	1.10473	-0.519719
cAMP_Pathway_Oncogenesis	0	0	0.888397	0.490858	0.203221	0.841559	0	0	0.848879	0.615018	0.637258
cAMP_Pathway_Protein_Retention	0.567707	0.513455	0.637546	2.2079	0.203221	3.06452	0	1.31982	0.461936	0.487954	0.817418
cAMP_Pathway_Regulation_of_Cytoskeleton	0.446419	0.775223	0	0.495203	1.85317	0.315255	0	0	0.603638	0	0
Caspase_Cascade	2.37704	6.49892	5.94279	1.18318	13.0698	7.49783	1.26207	10.0917	0.895524	0.852532	4.85043
Caspase_Cascade_Activated_Tissue_Trans_glutaminase	-0.514065	-1.36816	-1.36971	-1.46184	0.0111622	-0.0203929	0.621444	0.440582	-3.87835	1.67243	-2.63502
Caspase_Cascade_Apoptosis	-0.981311	-0.560299	-1.40465	0.23043	1.32307	0.30666	-1.62599	0.103018	-2.78762	-0.167456	-1.86998
Caspase_Cascade_Cell_Survival	-5.79404	-5.95742	-4.49137	-4.88239	-4.57994	-5.90081	-4.51607	-3.88509	-6.45571	-5.96358	-4.48889
Caspase_Cascade_ICAD_Degradation	1.08062	1.47758	-0.71245	2.87551	3.93772	-0.210678	-0.345975	2.59802	0.350711	3.39391	0.918319
CD40_Pathway	-1.3959	-2.07845	0.551579	0.281767	1.23111	0.548455	0.559501	0.371233	-0.663291	1.0957	-1.1739
CD40_Pathway_Cell_Survival	0	0	0.469778	0	0	1.18016	0.689325	0	0	0	0
CD40_Pathway_Gene_Expression	0.606227	0.349724	0.891769	0	0.653827	1.8778	1.89273	0.539704	0.729006	0.546136	0.226868
CD40_Pathway_IKBs_Degradation	-0.028663	-0.122674	0.743172	0	0.870351	-0.0013503	2.18674	0.746266	0.304874	0.730779	0.127902
Cellular_Anti_Apoptosis_Pathway	-6.15651	-15.6433	-12.763	-2.02295	-22.61	-10.0941	-1.42291	-14.8278	-15.0336	-5.35123	-11.0583
Cellular_Anti_Apoptosis_Pathway_Apoptosis	2.24292	1.67553	2.94749	1.85958	2.12064	2.35537	4.18333	1.21317	3.04341	2.26599	2.09773
Cellular_Anti_Apoptosis_Pathway_Depolarization	0.735552	0	0.579991	0	0	0	0.586063	1.3202	0	0	0
Chemokine_Pathway	-0.126341	-0.106456	-1.56493	-1.86963	2.14881	7.12156	-1.60122	-1.91721	0.802717	5.31527	-5.43699
Chemokine_Pathway_Cell_Activation	-0.465253	-0.03303	1.78257	1.67441	-1.57923	4.12711	0.018806	1.37608	0.427192	2.94817	0.142806
Chemokine_Pathway_Gene_Expression_&_Apoptosis	0.27303	1.50159	2.15318	0.844491	-0.806206	3.37161	0.808432	1.5437	1.87761	2.52168	2.31926
Chemokine_Pathway_Internalization_Degradation_Recycling	1.68395	2.50121	2.39557	2.14321	3.9803	4.52096	3.02582	1.52948	3.06642	4.06956	2.3956
Chromatin_Pathway	1.73488	2.17392	3.46729	3.74423	5.65857	1.22346	2.58453	3.24576	4.15522	3.59	5.56702
Chromatin_Pathway_Octamer_Sliding	0	0	0	0	0	0	0	0	0	0	0
Chromatin_Pathway_Octamer_Transfer	0	0	0	0	0	0	0	0	0	0	0
Circadian_Pathway	1.48787	0.270065	0.999996	0.651408	0.418908	1.56319	0.953913	1.78037	-1.13906	1.96141	0.301008
CREB_Pathway	-5.13244	-11.7633	-13.9398	-9.09572	-13.5578	-2.15571	-1.69333	-11.8139	-8.14118	-3.24681	-12.2926
CREB_Pathway_Gene_Expression	2.58721	1.9682	-0.093292	0.0952614	2.63695	1.88455	3.38602	1.4815	3.58537	3.41007	1.39117
Cytokine_Network_Pathway	0	1.22914	1.04727	0	0.418967	0.527097	0.43126	0.061883	0	4.64761	-0.0412947
DNA_damage_induced_apoptosis_effect	3.30556	3.53435	2.41553	1.81	5.41519	0.958096	1.82598	2.7899	3.69049	3.36193	4.61815
DNA_damage_induced_responses_effect	1.93494	1.22438	1.41054	1.31025	1.95808	0.446417	1.32443	1.62484	1.45654	1.61525	2.31144
DNA_Repair_Mechanisms_Pathway	-3.89584	-5.90251	-8.87491	-8.54059	1.61077	-6.51627	-7.96974	0.700012	-9.2043	-4.72736	-3.42042
EGFR1_Pathway	2.96484	2.00406	1.95201	-4.62888	-1.47263	6.88738	1.28184	0.308102	4.73968	4.40505	-3.01525
ErbB_Family_Pathway	-1.29112	2.75838	2.55086	-2.18183	-0.301158	6.82541	-2.65688	-3.51539	4.93296	5.88843	-0.696161
ErbB_Family_Pathway_Anti_Apoptosis	-0.45815	1.0139	-0.211116	0.90463	-0.378149	1.76811	-0.533422	-0.543027	1.83423	1.44389	0.637258
ERK_Signaling_Pathway	-13.1133	-17.8146	-26.274	-22.5232	-34.9608	-19.0919	2.653	-24.7951	-28.9805	-4.33193	-24.6752
Erythropoeitin_Pathway	-0.210645	5.28187	1.69155	-0.39585	2.66725	8.26577	2.81897	-0.431107	11.3939	6.91836	0.848668
Estrogen_Pathway	-8.94382	-7.05739	-5.26755	-6.42953	-23.128	-2.28719	0.970642	-8.82432	-6.91655	-2.17827	-5.778
Fas_m_Signaling_Pathway	3.2952	0.594011	4.61582	1.05098	9.92578	-1.78454	5.2536	4.16804	1.89315	4.72505	6.34985
Fas_p_Signaling_Pathway	-1.22417	-1.84917	-0.0462086	-1.81841	-1.25684	-0.943613	1.90143	-1.49215	-1.69177	-1.47073	-2.61748
FLT3_Signaling_Pathway	-3.58785	-1.48727	-1.46962	-4.95333	-0.566181	-2.81109	-2.37222	-1.31596	0.222904	0.780028	-3.5811
G_protein_signaling_Cross_talk_between_Ras_family_GTPases	0.453099	0.218941	0.599106	-0.00706331	1.13837	1.22886	0.82424	0.228044	-0.364476	0.507942	0.781694
Glucocorticoid_Receptor_Pathway	1.92108	5.0065	9.21855	9.96745	4.38025	3.63598	5.69968	3.12112	2.29838	13.5796	5.6294
Glucocorticoid_Receptor_Pathway_Cell_Cycle_Arrest	1.58018	0	0	1.79709	0	1.85506	1.83766	0.924863	0	0.9393	0
Glucocorticoid_Receptor_Pathway_Cell_cycle_progression	-0.977517	0	0	-0.925836	-1.77138	0	-0.840734	0	0	0	-2.13822
Glucocorticoid_Receptor_Pathway_Gene_Expression	1.15624	3.39817	5.9486	4.38309	9.40889	1.4438	1.52816	4.08376	4.84343	6.7404	6.50638
Glucocorticoid_Receptor_Pathway_Inflammatory_Cytokines	-3.28559	-1.99701	-1.55736	2.50001	-5.00772	-1.90756	1.05938	-3.96332	-6.0548	3.78714	-0.925777
Glucocorticoid_Receptor_Pathway_SMAD_signaling	5.75445	4.66873	6.4103	4.51082	4.94157	3.75779	4.08147	2.88145	4.5617	4.9386	4.56186
GPCR_Pathway	-20.0517	-21.2261	-17.6636	-26.1959	-24.1847	-16.2008	-6.75386	-23.8595	-18.9577	-5.18429	-23.4344
GPCR_Pathway_Gene_Expression	-5.09905	-3.64889	-4.48267	-5.93305	-3.02293	-3.80341	-2.17075	-5.60465	-2.46829	-1.70972	-6.77591
Growth_Hormone_Pathway	-4.84022	-3.2365	-3.54395	-4.1473	-5.30522	-0.77252	-7.50733	-2.95835	-0.973092	-0.152746	-10.5048
Growth_Hormone_Pathway_Cell_survival	0	0	0	0	0	0	0	0	0	0	0
Growth_Hormone_Pathway_Gene_Expression	-5.6852	-2.97671	-1.88095	-4.74472	-5.35199	-1.64296	-6.36146	-1.177	-1.67987	-0.434747	-8.43544
Growth_Hormone_Pathway_Glucose_Uptake	-4.84022	-3.2365	-3.54395	-4.1473	-5.30522	-0.77252	-7.50733	-2.95835	-0.973092	-0.152746	-10.5048
Growth_Hormone_Pathway_Protein_Synthesis	0	0	0	0	0	0	0	0	0	0	0
GSK3_Pathway	-19.7263	-22.7582	-23.2709	-20.4407	-36.4776	-14.2713	-19.4116	-20.2107	-26.7578	-16.2227	-15.0124
GSK3_Pathway_Degradation	-13.952	-14.1059	-19.0161	-15.4846	-16.1156	-10.5145	-15.1656	-11.569	-19.9347	-16.1492	-17.1978
GSK3_Pathway_Gene_Expression	2.19005	1.42181	2.56411	1.1107	4.7723	3.35379	1.30883	1.36651	3.30239	2.54201	4.5697
GSK3_Pathway_Translation	-0.123412	-0.316327	2.35807	0.285325	-1.38065	-0.903903	-2.007	0.0275364	0.290203	1.49197	1.06367
Hedgehog_Pathway	2.99755	2.31865	2.31213	2.48014	4.01004	1.32739	7.47075	2.29341	3.34447	1.87428	3.87739
Hedgehog_Pathway_Repression_of_target_genes(Hh&BMP)	2.60681	1.9805	3.13989	2.10902	1.33138	0.752385	6.04014	1.5072	3.79479	1.97706	4.42194
Hedgehog_Pathway_Target_genes(WNT&Ptc&BMP)	0	0	0	0	0	0	2.62278	0	0	0	0
HGF_Pathway	5.59441	2.98866	-1.54203	-1.73793	2.8509	-0.0885061	4.45442	-1.41236	3.94489	3.82046	-3.85599
HGF_Pathway_Anoikis	-1.91496	-1.0797	-3.79701	-4.51098	0.226153	-0.911884	-4.12856	-2.49429	-1.39764	-0.542969	-4.28129
HGF_Pathway_Cell_adhesion&ell_mirgation	5.14716	1.90566	-1.11902	1.15098	-1.19756	-0.443539	5.07368	-0.374065	1.53882	3.8055	-0.628524
HGF_Pathway_Cell_cycle_progression	-2.7965	-2.98873	-3.54657	-3.19091	1.08164	-4.37159	-2.65142	-2.55252	-2.88708	-2.97504	-4.77633
HGF_Pathway_Cell_polarity&motility	1.15375	0.798905	1.04608	0.773364	0.776304	1.36085	0.82424	0.933336	0.66092	1.04356	1.3336
HGF_Pathway_Cell_scattering	1.39864	1.90903	0.386097	0.792931	2.49527	2.60406	-0.521655	2.48054	1.48944	2.92316	-0.772857
HGF_Pathway_Cell_survival	1.39864	1.90903	0.386097	0.792931	2.49527	2.60406	-0.521655	2.48054	1.48944	2.92316	-0.772857
HGF_Pathway_IP3_pathway	0.730425	0.89513	0.386097	0.379159	1.75052	1.36225	-1.18345	1.96364	0.50409	2.09429	-0.772857
HGF_Pathway_PKC_pathway	1.28525	0	0	0.952105	1.15937	0	1.18079	0	0.882231	0	0
HIF1Alpha_Pathway	5.73968	7.30798	7.25506	8.01394	4.53627	4.64182	8.82374	4.98161	8.44945	8.0058	5.33647
HIF1Alpha_Pathway_Gene_Expression	-0.236503	1.99005	0.600935	0.744567	-0.442875	0.879171	1.17935	0.577819	2.42201	1.51727	0.429476
HIF1Alpha_Pathway_HIF1alpha_degradation	3.68624	3.73075	4.32206	2.16065	3.33165	2.81417	4.14307	3.12038	5.18578	4.2593	1.54578
HIF1Alpha_Pathway_NOS_pathway	-2.35	0.315741	-2.14541	-1.12226	-2.74327	-1.05427	-0.424006	-1.6898	-0.374899	-0.840126	-1.73314
HIF1Alpha_Pathway_p53_Hypoxia_pathway	4.55988	4.44717	4.32206	2.69084	3.75535	3.34311	4.14307	3.57858	5.88248	4.67017	1.54578
HIF1Alpha_Pathway_Pyruvate	-0.236503	1.99005	1.58745	0.744567	-0.442875	0.879171	1.17935	0.577819	2.42201	1.51727	0.429476
HIF1Alpha_Pathway_VEGF_pathway	-2.84307	-1.34053	-2.70719	-2.33124	-3.77946	-1.98928	-1.27592	-2.59439	-0.715168	-1.905	-2.5669
Hypoxia_induced_EMT_in_cancer_and_fibrosis_3	-0.923756	-1.65496	-2.09697	0.462005	-2.09689	-1.1441	0.614625	-1.95719	-1.613	-1.73194	-2.29841
Hypoxia_induced_EMT_in_cancer_and_fibrosis_4	-0.923756	-1.65496	-2.09697	0.462005	-2.09689	-1.1441	0.614625	-1.95719	-1.613	-1.73194	-2.29841
Hypoxia_induced_EMT_in_cancer_and_fibrosis_5	-0.923756	-1.65496	-2.09697	0.462005	-2.09689	-1.1441	0.614625	-1.95719	-1.613	-1.73194	-2.29841
Hypoxia_induced_EMT_in_cancer_and_fibrosis_6	-0.923756	-1.65496	-2.09697	0.462005	-2.09689	-1.1441	0.614625	-1.95719	-1.613	-1.73194	-2.29841
IGF1R_Signaling_Pathway	2.55544	2.81532	0.667321	-4.20333	3.13913	5.55774	0.0227561	0.421925	5.07505	2.74722	-2.66127
IGF1R_Signaling_Pathway_Cell_Survival	0.133528	2.0252	0.626652	-0.440707	1.0971	1.44027	1.09711	0.166317	3.32296	0.256876	-1.60047
IGF1R_Signaling_Pathway_Glucose_Uptake	1.13167	1.72179	0.787447	0.825481	0.744754	2.01628	0.661797	1.01423	1.76659	1.60724	0.663954
IGF1R_Signaling_Pathway_Glycogen_Synthesis	0	0	-0.888397	-0.490858	0	-0.526304	0	0	-0.848879	-0.615018	-0.637258
IGF1R_Signaling_Pathway_IKB_Degradation	0.639557	0.891223	-0.211229	0.413772	0.970159	0.752287	1.8652	0.305256	0.80397	0.934427	-1.11262
IGF1R_Signaling_Pathway_Protein_Synthesis	-0.601492	-1.35791	0.740056	-0.200987	0	-0.843743	-0.656194	-0.27162	-1.38082	0.805168	-0.210848
IL_10_Pathway	-4.956	-6.758	-4.89494	-5.23713	-6.7667	-8.88545	-2.4764	-5.21182	-7.29248	2.61696	-7.58301
IL_10_Pathway_Gene_Expression	-2.10462	-2.59823	-2.67173	-1.41157	-2.86864	-3.6734	-2.35286	-3.09742	-3.05933	-0.223159	-3.89166
IL_10_Pathway_Stability_Determination	-0.69639	-1.18082	-1.17395	-1.14982	-1.38582	-1.18129	-1.15891	-1.17068	-1.20141	0	-1.18157
IL_10_Pathway_Translational_Modulation	-1.46973	-2.12584	-2.03851	-1.41157	-2.44022	-2.48624	-2.35286	-2.34607	-2.14894	0.217422	-2.55218
IL_2_Pathway	-13.587	-12.549	-12.8333	-9.08184	2.15345	-11.1846	-9.72846	-16.3818	-10.6871	-8.83074	-12.6715
IL_2_Pathway_Actin_reorganization	-1.02511	-2.93495	1.31459	-2.39199	0.826419	-2.29763	2.55379	-1.55252	-2.48013	0.943321	-0.0633841
IL_2_Pathway_Apoptosis	0	-0.514239	0	0.344539	0.855543	0	-0.567925	1.29771	-0.0206359	0.559441	-0.0358545
IL_2_Pathway_Apoptosis_Inhibition	0	-0.514239	0	0.344539	0.855543	0	-0.567925	1.29771	-0.0206359	0.559441	-0.664238
IL_2_Pathway_Protein_Synthesis	0	-1.41532	0	-1.41752	0	-0.493609	0.523568	0	-1.39547	0.410997	-0.628383
IL_6_Pathway	-0.0549482	-0.453244	0.134951	6.85352	-4.81445	-4.99463	-2.87556	2.04805	-4.91614	3.92675	-4.33479
IL_6_Pathway_IKBs_Degradation	0	0	0	0	0	0	0	0	0	0	0
ILK_Pathway	-18.6335	-25.1013	-32.9657	-30.7744	-60.3644	-35.3799	9.22392	-33.8326	-33.8318	-26.7708	-33.1639
ILK_Pathway_Apoptosis	-0.456855	-4.48475	-13.7727	-9.05365	-20.7415	-14.9255	11.125	-6.92824	-9.45847	-6.05407	-7.12803
ILK_Pathway_Cell_adhesion_cell_motility&opsonization	-1.12507	-4.98441	-13.7727	-9.0833	-21.1768	-17.2188	12.0378	-6.81934	-9.76311	-7.44238	-6.82132
ILK_Pathway_Cell_cycle_proliferation	-1.12507	-5.49865	-12.8843	-8.2479	-19.2969	-15.641	11.4699	-5.52162	-8.93486	-6.26793	-5.15821
ILK_Pathway_Cell_Migration/Retraction	-1.71531	-5.52984	-14.5499	-9.67188	-20.0679	-16.9378	11.4376	-6.57509	-10.1684	-8.59066	-6.70881
ILK_Pathway_Cell_Motility	-3.55359	-12.6051	-19.0597	-15.4092	-25.3297	-22.9373	8.13414	-12.732	-17.2657	-15.1696	-13.1252
ILK_Pathway_Cytoskeletal_reorganization	-4.12948	-10.1422	-15.7875	-14.2532	-24.1818	-21.3206	11.916	-10.9399	-14.5051	-9.39811	-12.9921
ILK_Pathway_G2_phase_arrest	-1.12507	-5.49865	-12.8843	-8.2479	-19.2969	-15.641	11.4699	-5.52162	-8.93486	-6.26793	-5.15821
ILK_Pathway_Induced_cell_proliferation	-1.79208	0.0709677	1.04227	-0.281308	0.402941	0.0809206	4.24312	0.266576	-0.362275	0.914509	0.269596
ILK_Pathway_Regulation_of_intermediate_filaments	-1.12507	-4.98441	-13.7727	-9.0833	-21.1768	-17.2188	12.0378	-6.81934	-9.76311	-7.44238	-6.82132
ILK_Pathway_Regulation_of_junction_assembly_of_desmosomes	-0.630869	-4.07956	-13.1108	-7.67562	-21.1768	-15.5747	12.0378	-5.83518	-9.06885	-6.25643	-6.82132
ILK_Pathway_Wound_Healing	-1.12507	-4.98441	-15.0703	-12.1417	-21.1768	-20.4804	12.6273	-6.81934	-9.76311	-10.5577	-8.92379
Integrin_Signaling_Pathway	2.17013	-3.02407	-10.4229	-15.078	-17.9921	-9.74255	17.6485	-11.0249	-6.30518	-0.361744	-9.18572
Integrin_Signaling_Pathway_Cell_survival	6.26674	5.06441	1.09621	-0.308849	3.88833	5.42661	6.61183	1.07098	5.75684	9.16747	-0.00323221
Integrin_Signaling_Pathway_Cytoskeleton_contraction_integrin_modulation_cell_invasion_and_migration	-3.67729	-2.2783	-1.44472	-5.10708	-2.50055	-0.922398	2.24783	-3.47791	-2.0933	-1.10447	-2.4352
Integrin_SIgnaling_Pathway_Focal_adhesion_and_stress_fibers	0.547206	-0.0241903	-0.844186	-1.12256	-1.33795	-0.331594	3.37119	-1.03837	0.792875	-0.367932	0.376403
Integrin_Signaling_Pathway_Translocates_to_the_nucleus	0.605097	0.880862	1.14996	-1.4215	-0.123429	1.17545	0.839312	1.35296	1.64581	0.931347	-0.336785
Interferon_Pathway	-7.95357	-5.55075	-3.80682	-6.38183	-3.35396	-2.31062	-1.57153	-7.17408	-5.34354	2.95497	-9.78609
Interferon_Pathway_Gene_Expression	0	0	1.07807	0.551197	0	-0.770893	0.661849	0	0.569351	2.37635	0
Interferon_Pathway_Transcription	-1.69726	-2.51492	-1.30401	-1.78515	-1.58933	-1.0363	-0.956639	-2.96492	-2.46574	-1.4033	-3.14312
Interferon_Pathway_Translation	0	-0.831658	0.577455	0	0	1.17979	-0.656194	0.577455	0	0.923389	0
IP3_Pathway	0.264182	1.24265	0.156534	-4.26148	15.4595	7.26561	2.31432	0.72653	4.89705	1.33135	-7.34059
IP3_Pathway_Gene_Expression	-1.49053	-0.847713	-3.01458	-3.69466	-1.0776	-1.34798	-0.720106	-2.74449	0.93442	-2.96059	-3.5782
JAK_mStat_Pathway	-0.703424	-1.57829	-1.7508	-2.20674	-2.69799	-4.89646	-2.11952	-3.90418	-3.00484	-4.32671	-7.30396
JAK_mStat_Pathway_Akt_Pathway	-11.7572	-9.02494	-10.4204	-10.0932	-12.6708	-9.96561	-8.19033	-9.98458	-8.43927	-9.28052	-11.7098
JAK_mStat_Pathway_JAK_degradation	10.4538	12.2348	15.1177	10.7818	15.2558	5.25892	11.3756	6.7011	16.0725	11.237	13.021
JNK_Pathway	-20.1286	-19.7291	-20.2793	-15.461	-31.5249	-16.772	-3.66921	-24.3777	-23.6955	-14.9563	-17.3223
JNK_Pathway_Apoptosis_Inflammation_Tumorogenesis_Cell_Migration	-5.97527	-3.07068	-4.24302	-5.48035	-5.51476	-2.84604	-1.71044	-5.95705	-2.82864	-6.02913	-3.99438
JNK_Pathway_Insulin_signaling	0	-1.5091	1.24456	-1.67644	3.01984	3.92693	-0.00188658	-0.849123	-0.350169	1.94869	1.53416
Mab_targets	-1.73987	0.640131	-0.0456333	-1.74271	-2.86659	-3.07224	-1.81636	-2.92053	-1.16159	-1.71499	-1.7309
MAPK_Family_Pathway	-8.33633	-1.46392	-0.871845	-0.139875	0.820153	-2.43845	3.97915	-2.89228	-2.15304	11.3548	-4.98044
MAPK_Family_Pathway_Chromatin_Remodeling	-1.06631	0	1.5349	0.757819	-0.806206	0.907331	0.455195	0.942954	1.15112	1.831	-0.285848
MAPK_Family_Pathway_Cytoskeleton	0.768704	3.01997	2.50421	2.43105	0.953337	3.72671	1.44692	3.02634	3.20553	2.63414	1.0756
MAPK_Family_Pathway_Gene_Expression	-2.83209	-1.00665	-0.851909	-1.33476	-2.17542	0.391906	0.807479	-1.41802	-0.262394	0.856666	-3.1316
MAPK_Family_Pathway_IKBs_Degradation	-0.028663	-0.122674	-0.211229	0	0.225405	-0.489519	1.2034	-0.211646	-0.18138	0.105554	-1.11262
MAPK_Family_Pathway_Translation	-0.859992	0	-0.710898	0	0	0	-0.868835	0	0	0	0
MAPK_Signaling_Pathway	-18.5044	-19.2805	-30.9859	-28.9832	-52.8953	-26.1004	3.89615	-29.9364	-26.8357	-10.122	-28.7237
MAPK_Signaling_Pathway_Cell_Servival_Cell_Militory_Inflammation_Apoptosis_Osmoregulation	-3.41332	-2.99214	-2.88507	-3.71749	-2.96083	-2.4133	-1.19414	-3.74476	-3.56446	-3.6366	-1.02229
MAPK_Signaling_Pathway_Gene_Expression	-8.49208	-6.64129	-4.84608	-10.1119	-2.95814	-5.40087	-2.69582	-7.64922	-4.74513	-4.09793	-8.94843
Mismatch_repair_effect	4.10665	1.85159	4.11374	3.25857	5.52046	-0.449566	2.07269	4.8419	2.72843	4.25616	6.11131
Mismatch_Repair_Pathway	6.27664	5.76163	8.24641	5.79679	11.3432	0.601566	3.81966	9.51321	6.61447	8.18521	11.1312
Mitochondrial_Apopotosis_m_Pathway	7.75822	8.41105	9.54057	-2.99014	15.9381	9.77357	3.78973	10.5658	6.56247	6.0435	9.80575
Mitochondrial_Apopotosis_m_Pathway_Apoptosis	1.18058	-0.757162	1.88779	-1.4743	0.257374	-1.60854	1.19103	1.39784	-1.14278	-1.47402	0.875243
Mitochondrial_Apopotosis_m_Pathway_Depolarization	0.735552	0	0	0	0	0	-0.163656	0	0	0	0
Mitochondrial_Apopotosis_m_Pathway_DNA_fragmentation	-1.46494	-0.913997	-0.582166	-1.16568	-0.532692	0.646809	0.459233	0	-1.37979	-0.642732	-0.0932306
Mitochondrial_Apopotosis_m_Pathway_Gene_expression	0.735552	0	0.579991	0	0	0	0.586063	1.3202	0	0	0
mTOR_Pathway	-2.31479	-12.2354	1.31909	-4.9549	-17.6379	-1.60265	-0.41101	-5.79108	-7.5649	10.4189	-0.89522
mTOR_Pathway_Actin_organization	0.859733	-1.04893	1.85663	-2.4455	3.09523	0.302311	2.25992	0.185813	-0.282453	5.0468	-2.81794
mTOR_Pathway_Akt_signaling	0.66822	1.0139	0	0.413772	0.744754	0.748197	0.661797	1.43756	0.98535	1.98905	0
mTOR_Pathway_Scanning	0.293288	-2.49222	5.11067	2.55349	1.19622	1.67743	-0.290665	2.21413	0.120822	2.63117	2.67485
mTOR_Pathway_Translation_on	3.28154	0.027473	7.31688	3.76359	3.69894	3.19834	0.936414	4.48541	5.00495	5.9674	7.13155
mTOR_Pathway_VEGF_pathway	0.798933	1.12255	0.6639	0.462005	0	0.387644	0.614625	0.431901	1.22439	1.70487	0
NGF_m_Pathway	1.40694	-0.496528	-0.0203629	0.702973	-0.404534	1.13498	1.41834	-0.0445139	1.01262	-0.779046	1.07179
NGF_m_Pathway_Apoptosis	1.40694	0	0.456697	0.702973	-0.404534	1.13498	1.41834	0.452842	0.486254	0	1.07179
NGF_p_Pathway	1.18656	2.48106	4.94777	0.217742	6.88334	4.53912	3.1612	4.41387	1.89456	7.51256	0.791448
NHEJ_mechanisms_of_DSBs_repair_effect	1.85456	2.48314	2.01496	2.5736	4.70189	-0.645771	2.38492	1.87146	1.30233	2.64121	3.67039
Notch_Pathway	-2.28944	-2.14132	-0.496141	0.034341	2.53953	-0.870884	-0.267553	-2.62023	-0.338021	-2.29143	-0.256895
Nucleotide_excision_repair_effect	2.11417	0.976314	1.68387	-0.355755	7.34549	0.511427	0.564244	-0.828902	0.886645	1.70637	2.69483
p38_m_Signaling_Pathway	-8.74891	-4.48129	-19.1863	-9.96078	-18.9672	-9.04348	4.77091	-18.7241	-13.0551	1.66394	-15.5686
p38_p_Signaling_Pathway	-8.74891	-4.48129	-19.1863	-9.96078	-18.9672	-9.04348	4.77091	-18.7241	-13.0551	2.26234	-15.5686
p53_Signaling_m_Pathway	3.06208	-1.2989	3.45739	5.70723	-2.1851	1.93645	-0.448774	4.71377	-0.261417	3.96336	1.23933
p53_Signaling_m_Pathway_p53_Degradation	15.3766	13.4158	20.3536	15.1952	15.6669	11.7587	15.1487	12.3049	19.1105	17.4927	16.0609
PAK_Pathway	-7.96398	-19.3037	-18.4931	-10.6646	-28.3767	-18.8814	-4.32049	-23.5474	-24.8559	-10.4359	-17.0882
PAK_Pathway_Actin_Cytoskeleton	-11.9899	-17.1547	-17.2538	-7.26874	-12.9581	-18.846	-11.3554	-14.8386	-21.2353	-8.28731	-17.0027
PAK_Pathway_Myosin_Activation	-0.808585	-5.35828	-3.74969	-5.0312	-3.72192	-4.03334	-2.30327	-5.22156	-4.19588	-5.20963	-4.9814
PPAR_Pathway	2.71878	-3.04532	-5.02884	-0.970181	-11.4601	-4.27762	5.51717	-3.48711	-5.48365	2.29533	-5.66338
PTEN_Pathway	-1.89044	-2.08452	-3.74712	0.399532	-6.424	-4.30762	-3.24684	-2.00076	-2.75012	-7.62666	-0.758867
RANK_Signaling_in_Osteoclast_Pathway	-4.79686	-5.87484	-4.63526	-4.92313	-5.7066	-4.51953	-4.83318	-4.53729	-4.49161	-3.45845	-6.51056
RANK_Signaling_in_Osteoclast_Pathway_IKBs_Degradation	-0.028663	-0.122674	0.286475	0	0.870351	-0.489519	1.65119	0.293423	-0.18138	0.730779	-0.421191
RAS_Pathway	-0.882898	-3.82376	-3.49016	-9.16166	3.10821	3.31595	8.94011	-3.93341	3.60934	2.57291	-5.51276
Regulation_of_telomere_length_and_cellular_immortalization_effect	7.0473	4.4588	6.52198	7.77325	7.20543	3.19948	3.1682	6.62384	6.69246	8.03204	6.01063
RNA_Polymerase_II_Complex_Pathway	2.43425	2.43532	5.49927	6.03035	7.14993	-0.297563	1.80321	4.45361	5.65619	5.84609	5.7188
Sister_chromatid_cohesion_effect	4.21789	1.5804	5.3966	4.18697	4.01651	1.76078	4.41968	4.40379	2.45893	6.91527	4.83736
SMAD_m_Pathway	-17.6667	-25.7635	-29.8997	-20.0317	-31.9052	-22.2849	-21.0251	-17.3264	-29.6104	-27.2201	-27.6606
SMAD_m_Pathway_Degradation	-8.84348	-12.7525	-16.712	-12.437	-14.4824	-11.1509	-12.311	-9.02601	-16.8854	-12.8789	-15.0586
SMAD_p_Pathway	-17.6667	-25.7635	-29.8997	-20.0317	-31.9052	-22.2849	-21.0251	-17.3264	-29.6104	-27.2201	-27.6606
SMAD_p_Pathway_Degradation	-8.84348	-12.7525	-16.712	-12.437	-14.4824	-11.1509	-12.311	-9.02601	-16.8854	-12.8789	-15.0586
Spindle_assembly_and_chromosome_separation_effect	1.07332	1.37858	0.203092	0.558756	3.20738	-0.521853	5.30866	2.30108	3.03808	-0.760809	-0.17761
Start_of_DNA_replication_in_early_S_phase_effect	8.23678	3.40135	10.4445	6.28867	12.0784	0.783898	8.09152	10.4847	5.04959	8.80274	10.2444
STAT3_Pathway	1.04332	3.57261	-5.1457	4.62858	-10.4145	-2.79185	1.76275	-0.865957	-2.42392	6.17818	-5.945
TGF_beta_Pathway	-5.64141	-7.71299	-6.23729	-1.5855	-20.7983	-6.11181	-0.329556	-10.8879	-12.1831	2.7253	-0.751632
TGF_beta_Pathway_Epithelial_mesenchymal_transdifferentiation	0.343928	-1.18919	-2.29615	0.48202	-0.325398	-0.516992	-0.972781	-0.379633	-0.13087	-0.337096	-1.13542
TGF_beta_Pathway_Post_transcriptional_G1_arrest	2.66396	1.32737	0.387116	0.933806	0.577026	1.92912	0.160425	0.574398	3.78854	1.97887	3.35714
TGF_beta_Pathway_SnON_degradation	-1.91365	-2.46308	-2.71363	-2.5681	-4.33425	-2.49736	-2.41296	-3.99184	-2.60329	-3.48714	-3.26063
TGF_beta_Pathway_Tumor_suppression	-3.05032	-2.46308	-2.71363	-2.5681	-3.77946	-3.58969	-2.41296	-3.48797	-1.93955	-4.52153	-2.5669
TGF_beta_Pathway_Tumorogenesis	-3.05032	-2.46308	-2.71363	-2.5681	-3.77946	-3.58969	-2.41296	-3.48797	-1.93955	-4.52153	-2.5669
TNF_m_Pathway	0.0836497	-0.560523	0.535941	-0.214364	2.30249	-1.34301	1.1636	2.71839	-1.3643	-0.716911	-0.128262
TNF_m_Pathway_Apoptosis	0.596445	-0.560523	1.05812	0.219744	2.23678	-0.925926	1.1636	2.71839	-0.90809	-0.266879	0.305845
TNF_p_Pathway	-2.54549	-0.45926	-0.958925	-1.12176	-3.97711	-1.22798	0.925678	-2.207	-1.36425	-1.5101	-4.40171
TNF_p_Pathway_Gene_expression_Cell_Survival	-1.20682	-0.45926	-2.24494	-1.67918	-2.2831	-1.62387	0.164769	-1.65048	-0.247967	-2.30661	-3.44675
TNF_p_Pathway_IKBs_degradation	-0.028663	-0.122674	-0.211229	0	0.225405	-0.489519	1.2034	-0.211646	0.34499	0.105554	-1.11262
TRAF_m_Pathway	0.789543	0	0.352551	0.728663	0.581173	0.377079	1.62516	-0.0719274	-0.660078	0.169229	1.21482
TRAF_m_Pathway_IKBs_Degradation	-0.541459	-0.122674	-1.25847	-0.434108	-0.182435	-0.906605	1.2034	-0.211646	-0.63759	-0.75552	-1.99033
TRAF_p_Pathway	0.0367652	-0.526627	0.965463	-1.12612	-1.73076	-2.4135	2.29198	-1.32628	-1.99521	5.70233	-4.18003
TRAF_p_Pathway_IKBs_Degradation	-0.541459	-0.122674	-1.25847	-0.434108	-0.182435	-0.906605	1.2034	-0.211646	-0.63759	-0.75552	-1.99033
Transcription_of_mRNA_Pathway	2.43425	2.43532	4.6688	5.13243	6.09913	-0.297563	1.80321	3.76011	5.20241	4.84994	4.98931
Transition_and_termination_of_DNA_replication_effect	5.04116	5.13092	7.08483	6.10209	7.34099	1.5404	3.87566	5.90418	4.42365	6.4166	7.18393
Translation_Regulation_of_EIF4F_activity	3.5116	0.561984	5.31429	3.33692	0.865141	5.32192	2.87977	2.99156	1.83195	5.87373	2.81867
Ubiquitin_Proteasome_Pathway	25.0469	23.0741	30.873	21.2652	28.2715	22.5263	25.6893	19.8491	29.9847	28.1789	25.8901
Ubiquitin_Proteasome_Pathway_Degraded_Protein	10.3557	8.89258	11.2006	6.6669	11.2927	10.2477	11.0263	8.07985	11.0163	12.4344	5.74981
VEGF_Pathway	0.790569	1.45567	-0.0219979	-1.11834	1.7375	4.44218	-0.619144	-2.29513	0.731466	3.47956	-2.24669
VEGF_Pathway_Actin_Reorganization	-1.51217	-1.79304	-2.88371	-1.36509	-0.977418	-1.01314	-2.85061	-1.17726	-3.05634	-1.71488	-4.1435
VEGF_Pathway_Nitric_Oxide_Prodaction	1.92301	2.6882	1.885	2.28059	3.04515	2.21688	2.26515	1.84506	2.85692	3.18627	2.16261
Wnt_Pathway	11.6097	22.5562	17.6092	6.31565	21.868	16.9703	26.4104	7.81495	31.3903	16.2895	15.0757
Wnt_Pathway_Ctnn-b_Degradation	13.952	14.1059	18.1277	14.9937	16.1156	9.98821	15.1656	11.569	19.0859	15.5342	16.5605
Metabolic pathways	A549	BT474	HeLa	HepG2	Jurkat	MCF7	NGP	NT2D1	Skov3	T3M4	Tera1
125-dihydroxyvitamin_Dsub3sub_biosynthesis	0	0	0	-0.116051	0	0	1.18608	0	0	-0.452024	0
1D-imyoi-inositol_hexakisphosphate_biosynthesis_II_mammalian	-0.503398	0.376818	-1.08146	0.655553	-1.42931	-0.0684461	-0.235177	0.19989	0.304814	-0.278894	-1.0707
1D-imyoi-inositol_hexakisphosphate_biosynthesis_V_from_Ins134P3	0	0	0	0	0	0	0	0	0	0	0
2-amino-3-carboxymuconate_semialdehyde_degradation_to_glutaryl-CoA	0	0	0	0	0	0.525743	0	0	0	0	0
2-deoxy-alpha-D-ribose_1-phosphate_degradation	7.14163	2.46911	2.92242	2.49171	0	0	-0.454272	1.74943	0.585192	4.72561	0.553896
2-oxobutanoate_degradation	-0.543593	-2.54215	0.33563	0.357207	-0.586076	0.655664	-1.90567	-0.66009	-2.1225	-1.92183	-1.29255
2-oxoglutarate_decarboxylation_to_succinyl-CoA	0.639001	0	0.643125	0.644712	0.0177976	0.421237	0	0.877137	0	0.815024	0.871167
2-oxoisovalerate_decarboxylation_to_isobutanoyl-CoA	-0.558941	-2.03148	-0.399004	-1.46566	-1.16718	-0.749663	-1.73979	-0.688345	-2.26381	-1.11978	-1.19969
3-phosphoinositide_biosynthesis	0.0349083	-0.0465027	-0.175801	0.373718	0.256716	-0.141997	-0.0954357	1.42128	-0.531111	0.715736	0.0784969
3-phosphoinositide_degradation	-0.397012	-0.30506	-0.787485	-1.20744	-0.651502	0.981132	-1.00368	0.473877	0.81917	-0.517675	0.737222
4-aminobutyrate_degradation	0	0	0	0.984651	0	0	0	0	0	0	0
4-hydroxy-2-nonenal_detoxification	0.850285	0.533993	0.978652	-1.94838	0.773509	-1.63335	1.18955	-2.39112	0.191236	0.484303	0.796315
4-hydroxybenzoate_biosynthesis	0	0	0	0	0	0	0	0	0	0	0
4-hydroxyproline_degradation	0	0	0	1.40468	0	0	0	0	0	0	0
5-aminoimidazole_ribonucleotide_biosynthesis	1.62349	1.14947	1.54684	2.72944	3.0657	0.529415	1.17884	2.14017	0.77288	1.71508	3.24769
7-3-amino-3-carboxypropyl-wyosine_biosynthesis	0	0	0	0	0.784141	0	0.486724	0.507639	0	0	0
acetate_conversion_to_acetyl-CoA	0	0	0	0	0.108769	0	0.495363	0	0.449107	0.479717	0
acetone_degradation_I_to_methylglyoxal	-6.65881	-2.38982	-1.74381	-3.66257	-1.08615	0.927454	0	-1.30039	-2.29804	-1.476	0.469737
acetyl-CoA_biosynthesis_from_citrate	0	0	0	0	0	-0.911537	0	0	0	0	0
acyl-CoA_hydrolysis	1.0029	0.837739	1.40712	1.0563	0.712831	0	1.16149	0.620712	1.48082	1.03527	1.96873
acyl_carrier_protein_metabolism	0	0	0	0.432464	0.45467	0	0	0	0.436936	0	0
adenine_and_adenosine_salvage_I	0	0	0	0	0	0.461434	-0.41172	0	0	0	0
adenine_and_adenosine_salvage_II	0	0	0.864155	0.657055	0	0.561283	0.41008	0.610605	0.531305	0.424456	0
adenine_and_adenosine_salvage_III	1.68677	0.576797	1.18902	0.490602	3.68051	0.669378	0	1.29108	0.966256	0.999279	0.520482
adenosine_deoxyribonucleotides_ide_novoi_biosynthesis	1.79932	-0.440534	-0.661933	1.13694	1.57029	1.52318	-0.162572	1.1602	-0.405898	-1.06302	0.891211
adenosine_nucleotides_degradation	1.62828	0.430508	0	0	2.89445	2.08723	0	1.77652	0	1.32309	0
adenosine_ribonucleotides_ide_novoi_biosynthesis	0.545094	-0.235204	1.77258	1.10584	0.489563	-0.987553	0.243691	1.01315	-0.119369	1.37741	0.503479
alanine_biosynthesisdegradation	0	0	0	0	0	0	0	0	0	0	0
allopregnanolone_biosynthesis	0	0	0	0	0	0	0	0	0	0	0
alpha-tocopherol_degradation	0	0	0	0	0	0	0	0	0	0	0
anandamide_degradation	0	0	0	0	0	0	0	0.433918	0	0	0.977586
androgen_biosynthesis	2.26631	1.03524	0	1.65617	0	0	0	0	1.42833	1.18121	0
arsenate_detoxification_I_glutaredoxin	0	0	0	0.50785	0	-0.487378	0	0	0	0	0
ascorbate_recycling_cytosolic	1.48224	0	0	2.30145	1.40491	-0.487378	1.61737	0	0.581832	0	1.02486
asparagine_biosynthesis	0.54391	1.20085	2.44061	1.97855	0.590688	0	2.71932	2.34983	0.650518	0.466932	0.649031
asparagine_degradation	0	0.616309	0.4105	1.25815	1.2188	0	1.02856	0.588029	0.789459	0.466932	1.33649
aspartate_biosynthesis	0	0	0	0	0	0	0	0	0	0	0
aspirin-triggered_lipoxin_biosynthesis	0	0	0	-0.400525	-0.427017	0	0	0	0	0	0
aspirin_triggered_resolvin_D_biosynthesis	0	0	0	-0.400525	-0.427017	0	0	0	0	0	0
aspirin_triggered_resolvin_E_biosynthesis	0	0	0	-0.400525	-0.427017	0	0	0	0	0	0
beta-alanine_degradation	0	0	0	0	0	0	0	0	0	0	0
bile_acid_biosynthesis_neutral_pathway	-0.399232	-2.76545	-3.07556	1.43182	-1.73592	-1.90502	-1.18699	-0.241968	-2.71691	-3.65321	-1.34229
biotin-carboxyl_carrier_protein_assembly	0	0	0	0	0	0	0	0	0	0	0
bupropion_degradation	0.607743	0	0	0	0	0	0	0	0	0	0.93696
C20_prostanoid_biosynthesis	2.82092	1.71233	2.84723	0.610552	1.4127	1.30196	1.06655	2.6178	2.45204	3.03003	0.713992
cardiolipin_biosynthesis	0	0	0	1.38716	0	0	0.41817	0	0.426504	0	0.412295
carnosine_biosynthesis	0	0	0	0	0	0	0	0	0	0	0
catecholamine_biosynthesis	0	0	0	0.890384	0	1.4589	0	0	0	0	0
CDP-diacylglycerol_biosynthesis	1.14211	2.25537	0.0674278	1.62932	-0.776819	1.00832	-0.433894	-1.09337	1.29691	-0.522348	1.02803
ceramide_ide_novoi_biosynthesis	0.435526	0.798129	0.426416	0.590468	0.666204	1.24936	0.77037	0.802021	0.585767	0.7751	0.288175
cholesterol_biosynthesis_I	2.59058	6.0723	3.74149	4.01574	4.33825	2.66244	7.12816	7.4675	4.09914	1.31022	6.51387
cholesterol_biosynthesis_III_via_desmosterol	2.59058	6.0723	3.74149	4.01574	4.33825	2.66244	7.12816	7.4675	4.09914	1.31022	6.51387
cholesterol_biosynthesis_II_via_2425-dihydrolanosterol	2.59058	6.0723	3.74149	4.01574	4.33825	2.66244	7.12816	7.4675	4.09914	1.31022	6.51387
choline_degradation	0	0	0	0.835417	-1.70427	0	0	0	0	0	0
chondroitin_and_dermatan_biosynthesis	0	0	0	0	0	0	0	0	0	0	0
chondroitin_sulfate_biosynthesis	-0.63019	1.10571	0	0.994221	-0.706346	-0.214749	0	-0.588498	-0.41867	-1.16727	1.10548
chondroitin_sulfate_biosynthesis_late_stages	-0.404745	0.675395	0	1.85878	-0.203616	-0.153416	0	-0.588498	0	-0.674383	0.891387
chondroitin_sulfate_degradation_metazoa	0	0.416362	0	1.99273	-0.545098	0	0.46668	1.04376	0	0	0
citrulline-nitric_oxide_cycle	-0.429353	0	-0.43067	0	0	-0.479185	0	0.948905	-0.462666	0	0
CMP-iNi-acetylneuraminate_biosynthesis_I_eukaryotes	0	0.880873	0.550878	0.928502	1.04773	1.33703	0.406902	0	1.07756	0.422357	1.15386
CMP_phosphorylation	2.28062	-0.440534	-0.661933	1.68337	2.57454	1.52318	-0.162572	1.1602	0.160159	-1.06302	0.891211
coenzyme_A_biosynthesis	1.23028	1.78471	0.830887	1.9322	0.568473	0	0	0.870848	1.84907	1.19375	0.835379
creatine-phosphate_biosynthesis	0	1.11741	-0.485697	0.731743	0	-0.48619	0.515259	-0.430601	0.622282	-1.57736	0.822307
creatine_biosynthesis	0	-0.47412	-0.418968	-0.424738	0	-0.537999	0	0	0	0	0
cysteine_biosynthesis	1.45952	1.47893	1.332	0.60288	1.9213	2.17255	2.31117	5.45124	1.202	0.454774	3.56023
cysteine_biosynthesishomocysteine_degradation_trans-sulfuration	0	0.944783	0.682374	0	0.585688	1.64662	1.52268	4.04586	0.662665	-0.443788	2.75461
D-galactose_degradation_V_Leloir_pathway	0.378953	0.739008	0	0.282421	0.167583	1.02971	-0.200786	0.573927	1.65249	0	1.85197
D-glucuronate_degradation	0	0	0	0	0	0.741079	0	0	0	0	-0.666368
D-imyoi-inositol-5-phosphate_metabolism	0.393085	1.39915	-0.467557	-1.37993	0.963791	1.67535	1.70173	-0.563769	1.84837	-0.00605994	-0.134652
D-imyoi-inositol_134-trisphosphate_biosynthesis	-0.949668	1.06694	-1.08146	0.596699	-1.8952	-0.0684461	-0.109006	0.19989	0.798276	0.223635	-1.0707
D-imyoi-inositol_145-trisphosphate_biosynthesis	-0.104365	1.35698	-1.56476	-1.95492	0.601015	0.353716	1.75753	-0.91667	0.295594	-0.374939	0.104946
D-imyoi-inositol_145-trisphosphate_degradation	0.111648	3.07924	0.0259819	-0.020585	-2.19444	-0.755726	-0.247372	1.24418	2.00831	-0.0941914	0.586784
D-imyoi-inositol_1456-tetrakisphosphate_biosynthesis	0.44627	0	0	0.56815	0.465891	0	0.427432	0	0	0	0
D-imyoi-inositol_3456-tetrakisphosphate_biosynthesis	0	0	0	0	0	0	0	0	0	0	0
D-mannose_degradation	0	0	0	0	0	0	0	0	0	0	0
dermatan_sulfate_biosynthesis	-0.427817	0.430319	0	-1.0385	-0.502729	0.00268299	0	-0.588498	-0.41867	-0.492886	0.473583
dermatan_sulfate_biosynthesis_late_stages	0	0	0	-0.598658	0	-0.449028	0	-0.588498	0	0	0.473583
dermatan_sulfate_degradation_metazoa	-0.162596	-0.842302	-0.925545	0.0800991	-1.35032	0	-0.484478	-0.184524	-0.566793	-0.767661	-1.06366
diphthamide_biosynthesis	0	0	0	0	0	0	0	0	0	0	0.620664
dolichol_and_dolichyl_phosphate_biosynthesis	0	0	0	0	0	0	0	0	0	0	0
dolichyl-diphosphooligosaccharide_biosynthesis	1.18904	0.467978	2.18976	1.07884	0.606928	0.0706903	0.589349	1.99763	0.525163	0.355905	1.6555
dopamine_degradation	0.837919	-0.121501	0.228774	2.08635	-0.826394	0.266911	-0.0401018	0.108803	-0.774635	-0.107448	-1.36537
dTMP_ide_novoi_biosynthesis_mitochondrial	1.61425	1.36263	1.28823	1.59839	2.31503	0	1.75148	1.71552	1.81617	1.46474	1.15436
eicosapentaenoate_biosynthesis	2.06549	2.94291	0.506249	2.42437	1.1381	0	2.57241	2.04974	1.43524	1.44496	0
epoxysqualene_biosynthesis	0.675811	1.93784	0.996143	0.796178	2.01894	1.18729	1.99548	0.699008	0.909725	0.535938	2.10955
estradiol_biosynthesis_I	0.458111	0	0	0.887638	0	0	0	0.4357	0	0	0
estradiol_biosynthesis_II	0	0	0	0	0	0	0	0	0	0	0
ethanol_degradation_II	1.15667	0	0	0.520084	0.108769	0	0.495363	0	0.449107	1.08153	0
ethanol_degradation_IV	1.15667	0	0	0.520084	0.108769	0	0.495363	0	0.449107	1.08153	0
eumelanin_biosynthesis	0	-0.47048	-0.481327	-0.494036	-0.611544	-0.476928	0	-0.509056	-0.434138	-0.680782	-0.488831
fatty_acid_activation	2.28804	0.693493	0	2.37011	0.829239	0	0.597242	2.66417	0.561033	1.23301	0.478532
fatty_acid_alpha-oxidation	3.5087	0	0	1.13154	0.829239	0	0	2.52412	0	1.01207	0
fatty_acid_alpha-oxidation_III	2.29808	0	0	0.520084	0	0	0	0.446749	0	0.601812	0
fatty_acid_beta-oxidation	3.08509	2.31549	0.574178	3.65001	0.829239	1.39972	1.15093	4.49953	1.87547	1.23301	1.28637
fatty_acid_beta-oxidation_peroxisome	1.1652	-1.35293	-1.70467	2.37011	-0.649043	-1.04055	-1.34952	1.02684	-0.930764	-1.02087	-0.491986
fatty_acid_beta-oxidation_unsaturated_odd_number	0.797046	1.622	0	1.12547	0.534912	1.39972	0.553683	1.19028	1.31444	0	0
fatty_acid_biosynthesis_initiation	0	0	0	0	0	0	0	0	0	0	0
fatty_acid_elongation_--_saturated	0	0	0	0	0.447759	0.421336	0	0.454161	0.44546	0	0.543531
flavin_biosynthesis	0	0	0	0	0	0	0	0.437748	0	0	0
folate_polyglutamylation	1.58495	1.16963	1.97038	1.15897	1.33329	0.413075	1.00283	1.67948	1.34282	1.63856	0.715358
folate_transformations	2.77958	1.93366	2.61146	2.05099	2.23143	2.21231	1.87088	2.30511	1.64867	2.48857	0.765237
formaldehyde_oxidation	0.874682	0.969011	1.07742	1.16547	1.40601	1.40384	1.13311	0.824349	1.39262	0.950707	0.838945
fructose_26-bisphosphate_synthesisdephosphorylation	0	0	0	0	0	0	0	0	0	0	0
GABA_shunt	0	0	0	0.984651	0	0.784815	0	0.847252	0.648327	0	0
gamma-glutamyl_cycle	1.80038	0.615025	2.75768	1.27302	1.084	1.04014	0	0.840946	0.00337554	3.40595	1.01365
gamma-linolenate_biosynthesis	2.28804	0.693493	0	2.37011	0.829239	0	0.597242	2.66417	0.561033	1.23301	0.478532
GDP-glucose_biosynthesis_II	0.757671	1.21424	1.39808	0.81095	0.57783	3.26556	1.28911	0.716547	1.71577	1.4805	2.07737
GDP-L-fucose_biosynthesis_II_from_L-fucose	-0.481108	0	-0.679556	-0.619188	-0.562696	0	-0.690235	0	-0.618395	-0.639448	-0.819519
GDP-L-fucose_biosynthesis_I_from_GDP-D-mannose	0	0	0	1.35537	0.44281	0	0	0	0.574816	0	0
GDP-mannose_biosynthesis	1.32622	0	0.650415	1.0906	0	1.77957	0	0.458339	0.685855	0	-1.04054
geranylgeranyldiphosphate_biosynthesis	0	0	0	0	0	0	0	0	0	0	0.411579
glucocorticoid_biosynthesis	0	0	0	0	0	0	0	0	0	0	0
gluconeogenesis	1.26124	0	1.13913	0	0	1.52048	0	0.587978	0.685855	0.552799	0.938224
glutamate_biosynthesisdegradation	0	0	0	0.901108	0	0	0	0	0	0	0
glutamate_dependent_acid_resistance	0	0	0	0	0	0.784815	0	0.847252	0.648327	0	0
glutamate_removal_from_folates	1.36692	1.70845	1.41847	1.75072	1.33877	0.63746	2.07179	1.49855	1.63019	0.856308	1.15953
glutamine_biosynthesis	0	0	0	0	0	0	0	0	0	0	0
glutamine_degradationglutamate_biosynthesis	0	0	0	0	0	0	0	0	0	0	0
glutaryl-CoA_degradation	0.903551	1.41182	0.981754	1.41316	1.82675	0.544184	2.22057	1.67649	1.64573	0.970931	1.34276
glutathione-mediated_detoxification	2.46414	0.560782	0.239632	-1.55689	-1.05771	-1.63783	1.04306	-1.60862	-0.109374	-0.0732783	-1.1943
glutathione_biosynthesis	1.80038	0.615025	2.02134	1.27302	1.084	0.505519	0	1.12337	0.434001	2.8693	0
glutathione_redox_reactions_I	2.76168	-0.230392	0.434015	3.99184	-0.718425	-0.324234	1.08426	-0.308433	-0.158045	2.59898	0.84216
glutathione_redox_reactions_II	0.480517	0.499375	0.472445	0.812104	0	0.474003	0	0	0.457905	0	0.431021
glycerol-3-phosphate_shuttle	0	0	0	0	0	0	0	0	0	0	0
glycerol_degradation	-0.531522	-0.483295	0	0.547593	0	0	-0.611441	0	0	-0.636321	-0.423903
glycineserine_biosynthesis	0	0	0	0	0	0	0	0	0	0	0
glycine_betaine_degradation	0	0	0	0.430394	0	0	0	0	0	0	0
glycine_biosynthesisdegradation	0	0	0	0	0	0	0	0	0	0	0
glycine_cleavage	0	0	0	0	0	0	0	0	0	0	0
glycoaminoglycan-protein_linkage_region_biosynthesis	-0.427817	0.430319	0	-0.439845	-0.502729	0.451711	0	0	-0.41867	-0.492886	0
glycogenolysis	0.476134	0.878921	0	0	0	-0.512795	0.0809005	0	1.4603	1.09077	1.49733
glycogen_biosynthesis	0	0	0.930091	0.417538	0	0.794257	0	0	0.717188	0.646697	0.782725
glycolysis	5.19281	3.79434	5.65313	1.18075	2.86312	8.45823	7.2399	3.25951	5.44534	4.61082	3.61392
guanine_and_guanosine_salvage	0.941035	0.576797	1.18902	0.490602	0.78606	0	0	0.70581	0.966256	0.999279	0.520482
guanosine_deoxyribonucleotides_ide_novoi_biosynthesis	3.56616	0.589971	1.08743	2.20209	4.64909	2.3089	1.6516	3.51604	1.46762	0.12524	2.14356
guanosine_nucleotides_degradation	0.882543	0	0	0	0	1.41785	0	0.765021	0	0	0
guanosine_nucleotides_ide_novoi_biosynthesis	2.78093	-0.256882	2.16686	1.9925	4.64909	2.30339	0.953197	3.59166	1.27934	0.234232	1.62659
guanosine_ribonucleotides_ide_novoi_biosynthesis	1.01409	-1.28739	0.417503	0.92734	1.57029	1.51767	-0.86097	1.23582	-0.594175	-0.954026	0.37424
heme_biosynthesis	1.10106	1.3803	0.0843081	0.106141	0.267923	-0.745865	-0.407958	0.475	0.463394	-0.216211	0.635421
heme_biosynthesis_from_uroporphyrinogen-III_I	0	0	0	0	-0.480117	-0.745865	-0.407958	0	0	0	0
heme_degradation	2.11986	1.27649	1.99252	1.62228	0.564239	2.42549	0.808172	1.41957	1.24779	0	0
heparan_sulfate_biosynthesis	-0.447851	1.23941	0.3319	-0.0897623	0.420687	0.41338	2.19394	0.629623	0.141689	1.43935	-0.590735
heparan_sulfate_biosynthesis_late_stages	-0.0200334	0.809091	0.3319	0.350083	0.923416	-0.038331	2.19394	0.629623	0.560359	1.93224	-0.590735
histamine_biosynthesis	0	0	0	0	0	-0.662132	0	0	0	0	0
histamine_degradation	-0.482104	-0.403084	0	0	-0.502857	0	-0.404276	-0.436095	0	0	0
histidine_degradation	0.608484	0	0.628195	0.63749	0.418252	0	0	0.593987	0.663709	0.683892	0
homocarnosine_biosynthesis	0	0	0	0	0	0	0	0	0	0	0
hydrogen_sulfide_biosynthesis_trans-sulfuration	0	0.944783	0.682374	0	0.585688	1.64662	1.52268	4.04586	0.662665	-0.443788	2.75461
hypusine_biosynthesis	0	0	0	0	0.601015	0.583936	0	0	0	0	0
imyoi-inositol_ide_novoi_biosynthesis	1.05328	2.26894	0.557815	0.669237	0.665488	0	0.619384	2.86995	2.08123	0.496302	2.28941
iNi-acetylglucosamine_degradation_I	0	0	0.607428	0.851583	0	0.448767	0.524773	0.55018	0	1.31185	0
iNi-acetylglucosamine_degradation_II	-0.889074	-0.837376	-0.48341	-0.281201	-0.673256	0.448767	-0.0818613	-0.321247	-0.768742	0.193746	-0.678862
inosine-5-phosphate_biosynthesis	2.84151	3.0214	3.8765	4.27703	4.30575	2.03837	2.79696	3.1829	2.03975	3.24157	3.99665
inositol_pyrophosphates_biosynthesis	0	0	0	0	0	0	0	0	0	0	0
iron-sulfur_cluster_biosynthesis	0	0	0	0	0	0	0	0	0	0	0
iSi-methyl-5-thio-alpha-D-ribose_1-phosphate_degradation	1.41618	1.50257	1.09537	0.938437	1.73958	0.932547	1.30014	1.01073	1.48033	0	2.03496
iSi-methyl-5-thioadenosine_degradation	0	0	0.597439	0	-0.44944	-0.597428	0	0.954645	0	-0.446073	0
isoleucine_degradation	0.34461	-0.619665	1.15693	-0.052506	0.659578	-0.205479	0.48078	1.63322	-0.618077	-0.148846	0.535017
itrans_transi-farnesyl_diphosphate_biosynthesis	0	0.690385	0	0	1.07596	0	1.02874	1.1727	0.999671	0	0.411579
ketogenesis	0	0	0	0	0	0	0	0	0	0	-0.441785
ketolysis	-0.46343	-0.438275	0	-0.448591	0	-0.461978	0	0.496341	-0.410784	0	-0.468649
L-carnitine_biosynthesis	0	-0.723397	-0.706282	-1.28695	0	-0.85995	-0.63942	0	-0.532045	-0.594053	-0.614095
L-cysteine_degradation_I	0	0	0	0	0	0	0	0	0	0	0
L-cysteine_degradation_II	0	0	0	0	0	0	0	0	0	0	0
L-dopachrome_biosynthesis	0	0	0	0	0	0	0	0	0	0	0
L-dopa_degradation	0.512608	0.622649	0.794489	0.883397	0	0.489801	0.699654	0.611613	0	0	-0.58005
L-glutamine_tRNA_biosynthesis	0	0	0	0	0	0	0	0	0	0	0
L-kynurenine_degradation	1.69359	0.406673	1.01192	2.0228	0	1.62585	0	1.22258	0	2.13273	0.417802
L-serine_degradation	0.433158	0	0	0	0	0	0	0	0	0	0
lactate_fermentation_reoxidation_of_cytosolic_NADH	0	0	0	0	0	0	0	0	0	0	0
lactose_degradation_III	0.543659	0	0	0	0	0.455093	0	0	0	0	0
lanosterol_biosynthesis	0	0	0	0	0	0.427947	0.657664	0	0	0	0
leucine_degradation	-0.558941	-2.03148	-0.399004	-1.46566	-1.16718	-0.749663	-1.73979	-0.688345	-2.26381	-1.11978	-1.64148
leukotriene_biosynthesis	0.292165	0.35696	0.394431	-0.400525	-0.427017	0.237158	1.92873	0.121636	0.945833	-0.463454	-0.426883
lipoate_biosynthesis_and_incorporation	0	0	0	0	0	0	0	0	0	0	0
lipoate_salvage	0	0	0	0	0	0	0	0	0	0	0
lipoxin_biosynthesis	0	0	1.02011	-0.400525	-0.427017	0	0	0	0	0	0
lysine_degradation_II_pipecolate_pathway	-0.48605	-0.613775	-0.545191	-0.875241	-1.70427	-0.279453	-0.443408	-0.94777	0	-0.543826	0.309229
lysine_degradation_I_saccharopine_pathway	0	0	0	0	-1.70427	0.525743	0	0	0	0	0
malate-aspartate_shuttle	0.974143	0.501541	2.48843	2.14649	1.08964	0.463213	2.01303	1.94424	0.778581	1.88074	1.58726
melatonin_degradation_I	1.78355	2.86819	0.464402	2.37093	0.887871	2.87873	0.90994	1.48154	2.23232	1.1354	1.59255
melatonin_degradation_II	0	0	0	0	0	0	0	0	0	0	0
melatonin_degradation_III	0	0	0	0	0	0	0	0	0	0	0
methionine_degradation	1.45952	0.534147	0.649623	0.60288	1.33561	0.525933	0.788496	1.40538	0.539336	0.898562	0.805621
methionine_salvage	0	0	0	0.430394	0	0	0	0	0	0	0
methylglyoxal_degradation_I	0	0	0	0	0.734746	0.511435	0	0	0	0	0
methylglyoxal_degradation_III	7.26656	2.38982	1.74381	3.66257	1.08615	-0.927454	0	1.30039	2.29804	1.476	0.467223
methylglyoxal_degradation_VI	0	0	0	0	0	0.511435	0	0	0	0	0
methylthiopropionate_biosynthesis	0.898721	0.799106	0.48439	0.938437	0.957975	0.521479	0.720256	1.01073	0.807761	0	0.629242
mevalonate_pathway	0.903551	3.16998	0.981754	1.41316	3.06257	0.969053	3.15774	3.70266	1.64573	0.970931	2.85576
mineralocorticoid_biosynthesis	0	0	0	0	0	0	0	0	0	0	0
mitochondrial_L-carnitine_shuttle	-0.534529	-0.530257	-0.488213	-0.696447	0	-0.610948	0	0	-0.898907	-0.615274	0
molybdenum_cofactor_biosynthesis	0	0	0	0	0	0	0	0	0	0	0
morphine_biosynthesis	0	0	0	0	0	0	0	0	0	0	0
mRNA_capping	-0.495194	0	-0.494025	0	0	0	-0.160873	0	0.433994	0	0
mucin_core_1_and_core_2_iOi-glycosylation	2.62187	-1.19586	-1.52901	-0.315199	-0.341805	2.45114	-1.31538	0.933167	-1.16173	-0.443886	-0.185173
NADH_repair	2.12361	1.27024	2.22126	0.762311	2.06895	1.66906	2.52887	1.90601	1.72565	1.24358	2.21258
NAD_biosynthesis_from_2-amino-3-carboxymuconate_semialdehyde	-0.455648	1.14435	-0.585716	2.28105	-0.279699	1.3916	-1.02164	0.943871	1.32331	-0.532646	1.32939
NAD_ide_novoi_biosynthesis	1.23794	1.55102	0.426205	4.30385	-0.279699	2.49171	-1.02164	2.16645	1.32331	1.60008	1.74719
NAD_phosphorylation_and_dephosphorylation	0	0	0	0	0.536784	0	0.511924	0.571277	0	0	0
NAD_salvage	0.0688339	-0.41071	0	0	-0.464948	0	-0.433272	0	-0.429719	0.587569	0
nicotine_degradation_III	0.607743	0	0	0	0	0	0	0	0	0	0.93696
nicotine_degradation_IV	-1.30554	-2.72384	-1.45805	-1.8082	-2.09763	-2.4552	-2.63318	-2.65152	-2.65931	-2.6383	-0.808577
noradrenaline_and_adrenaline_degradation	0.837919	-0.121501	0.228774	1.87446	-0.826394	-0.25925	-0.0401018	0.108803	-0.774635	-0.107448	-1.36537
oleate_biosynthesis	1.60592	2.24942	0.506249	0.66572	1.1381	0	1.97517	1.46294	0.874203	0.622215	0
ornithine_ide_novo_i_biosynthesis	-0.653016	-0.343941	0	-0.183778	-0.832759	-0.739884	0	-1.05425	0	0	0
oxidative_ethanol_degradation_III	1.15667	0	0	0.520084	0.108769	0	0.495363	0	0.449107	1.08153	0
oxidized_GTP_and_dGTP_detoxification	0.570613	0	0	0	0.876942	0	0	0	0	0	1.05288
palmitate_biosynthesis	0.413235	0.837739	0.750021	0.443694	1.56235	0.421336	0.644112	1.07487	1.45988	0.483795	1.56272
pentose_phosphate_pathway	6.42545	2.49783	0.862575	0.446851	1.00033	3.92711	0.150956	2.30211	2.98992	1.5884	0.506455
pentose_phosphate_pathway_non-oxidative_branch	1.97468	0.97713	0.352679	0.425706	0.876921	1.39445	-0.0592311	1.09448	1.14341	1.00231	0.490122
pentose_phosphate_pathway_oxidative_branch	4.45077	1.5207	0.509896	0.0211448	0.123404	2.53267	0.210187	1.20763	1.84651	0.586091	0.0163336
phenylalanine_degradationtyrosine_biosynthesis	0	0	0	1.59912	0	0	0	0	0	0	0
phenylethylamine_degradation_I	1.15667	0	0	0.520084	0	0	0	0	0	0.601812	0
phosphatidylcholine_biosynthesis	0.673907	0	0.922538	1.62056	0.766237	0.847084	0	0.486101	0	0	0
phosphatidylethanolamine_biosynthesis_II	0	0	0.429373	0.629714	0.766237	0	0.431568	0.594944	0.422187	0	0.551564
phosphatidylserine_biosynthesis_I	0.526529	0	1.10021	0	0.681498	0.601238	0	0	0	0.535653	0.684146
phospholipases	-1.48834	0.0964684	-1.31213	-3.55093	-0.785523	1.1514	-1.87287	-1.61995	-0.895929	-0.124867	-2.46552
phytol_degradation	1.15667	0	0	0.520084	0	0	0	0	0	0.601812	0
pregnenolone_biosynthesis	0	0	0	0	0	0	0	0	0	0	0
progesterone_biosynthesis	0	0	0	0	0	0	0	0	0	0	0
proline_biosynthesis	0.48605	1.11686	0.545191	1.45807	0	0.805196	0.443408	0.94777	0	0.543826	0.608486
proline_degradation	0	0	0	0.495496	0	0.517573	0	0	0	0	0.454794
propionyl-CoA_degradation	0.0153488	-0.510668	0.734634	1.82287	0.5811	1.40533	-0.165875	0.0282549	0.141305	-0.802052	-0.0928569
protein_citrullination	0	0	0	0	0	0	0.501589	0	0	0	0
protein_iOi-iNi-acetyl-glucosylation	-0.506835	-0.755608	-0.974196	-0.290502	-0.930565	0	-0.794701	-0.511476	-0.878421	-0.691607	-0.932779
PRPP_biosynthesis	1.52784	0.469981	1.42755	0.594561	1.48372	0	0.442638	1.37887	0.702144	1.09058	1.45097
purine_deoxyribonucleosides_degradation	0.745739	0	0	0	2.89445	0.669378	0	0.585274	0	0	0
purine_deoxyribonucleosides_salvage	1.01409	-0.831234	-0.661933	0.936941	3.11694	1.59511	-0.449625	1.04413	-0.488935	-1.06891	0.820288
purine_nucleotides_degradation	1.62828	0.430508	1.07944	0.489723	2.89445	2.53894	0	2.37945	0.464598	2.0683	0
purine_nucleotides_ide_novoi_biosynthesis	6.25676	2.3118	7.25515	8.66136	9.90413	3.49076	3.39019	8.06712	2.42764	5.39164	8.01832
purine_ribonucleosides_degradation_to_ribose-1-phosphate	0.745739	0	0	0	2.89445	0.669378	-0.454272	0.585274	0	0	0
putrescine_biosynthesis_I	0.768199	0.919045	1.44967	1.89551	1.38669	0	0	1.19313	1.15206	0.702547	0.925778
putrescine_biosynthesis_II	0	0	0	1.17255	0	0	0	0	0	0	0
putrescine_degradation_III	7.46695	1.0843	1.81002	4.02587	-3.23861	-0.81102	-0.739756	0.367838	-1.76379	3.98875	-0.231422
pyridoxal_5-phosphate_salvage	-0.562368	-0.238323	-0.804449	-1.16597	-2.09671	-0.0391413	-0.693758	-0.835757	-0.424371	0	-0.860264
pyrimidine_deoxyribonucleosides_degradation	0.517608	0.470536	0.682297	0	0	0	1.46542	0.658193	0.476446	1.38247	2.15069
pyrimidine_deoxyribonucleosides_salvage	3.21394	3.13427	2.84638	3.12065	3.81558	0.538003	3.87172	3.8441	3.94291	3.53714	2.54773
pyrimidine_deoxyribonucleotides_biosynthesis_from_CTP	5.74077	2.37374	2.37565	4.23215	7.49458	2.3089	3.9784	5.23156	3.28378	2.29234	3.29792
pyrimidine_deoxyribonucleotides_ide_novoi_biosynthesis	5.18041	1.9526	2.83966	3.80048	7.38702	2.3089	3.40307	5.64484	3.28378	1.58998	3.29792
pyrimidine_deoxyribonucleotide_phosphorylation	2.28062	-0.440534	-0.661933	1.68337	2.57454	1.52318	-0.162572	1.1602	0.160159	-1.06302	0.891211
pyrimidine_ribonucleosides_degradation	0.517608	0.887357	0.682297	0	0	0	1.46542	0.658193	0.998739	1.38247	2.15069
pyrimidine_ribonucleosides_salvage_I	-0.703285	0	-0.602008	0	0	-0.656652	-0.718462	0.658193	-0.629414	0	-0.999251
pyruvate_decarboxylation_to_acetyl_CoA	0.639001	0	1.30421	0.644712	1.06666	-0.368157	0.406959	1.88265	0	0.815024	3.13119
Rapoport-Luebering_glycolytic_shunt	0.44627	0	0	0.56815	0.465891	0	0.427432	0	0	0	0
resolvin_D_biosynthesis	0	0	0	-0.400525	-0.427017	0	0	0	0	0	0
retinoate_biosynthesis_I	3.50596	-2.21532	0	0.16451	-2.3333	0	0	0	-2.28036	1.29413	0
retinoate_biosynthesis_II	0	0	0	0	0	0	0	0	0	0	0
retinol_biosynthesis	0.422129	-0.576349	-0.253268	0.843894	-1.40451	0.941591	0.525695	0.52613	-1.4859	0.862072	-2.13118
S-adenosyl-L-methionine_biosynthesis	0.638775	0.534147	-0.165774	-0.718453	0.691106	0	0.788496	0.881087	0.539336	-0.112812	-0.0923031
S-reticuline_biosynthesis	0	0	0	0	0	0	0	0	0	0	0
selenocysteine_biosynthesis	1.44956	2.21149	1.73755	1.67699	1.73328	1.35431	2.41332	0.723882	1.42279	0.883043	1.94199
serine_and_glycine_biosynthesis	1.70023	2.33437	3.22484	2.75032	2.36101	-0.576457	2.3343	3.6029	2.46281	0.757166	1.58077
serine_biosynthesis_phosphorylated_route	1.70023	2.33437	3.22484	2.75032	2.36101	-0.576457	2.3343	3.6029	2.46281	0.757166	1.58077
serotonin_and_melatonin_biosynthesis	0	0	0	0.890384	0	0	0	0	0	0	0
serotonin_degradation	1.77966	1.18408	0.464402	3.09646	0.887871	1.73796	0.90994	0.8782	0.708822	1.16344	0.65559
sorbitol_degradation_I	0	0	0.521619	0.618548	0	0	0	0	0	0.669324	0
spermidine_biosynthesis	0	0	0.454874	1.2412	1.36985	0	0	1.23918	0.467891	0	1.39823
spermine_and_spermidine_degradation_I	1.18283	-0.225273	-0.546687	1.91824	-2.41221	-0.0619686	0	-0.472949	-1.12947	-0.62941	0
spermine_biosynthesis	1.18769	1.25673	1.30818	1.71213	1.44421	0.846302	1.69057	1.82263	2.00705	0.82218	3.50492
sphingomyelin_metabolismceramide_salvage	0	0	0	0	0	0.478256	0	0	0	0	0
sphingosine_and_sphingosine-1-phosphate_metabolism	1.81903	-0.162075	1.2045	1.39052	-0.262643	0	0.455311	0.512736	0.9129	0.985343	-1.11521
stearate_biosynthesis	2.70128	1.94563	1.17154	2.81381	1.94383	0	2.16939	3.28489	2.16406	2.19315	2.57033
sucrose_degradation	0.076758	1.58643	0.770098	1.6259	0.147868	2.98883	0.48487	0.396094	1.32385	0.714591	-0.850531
sulfate_activation_for_sulfonation	1.48612	0.630245	0.556252	0.848515	1.07216	0.683315	0.870929	0.678358	0.750726	0	0.51463
sulfite_oxidation	0	0	0	0	-0.503699	0	0	0	0	0	0
superoxide_radicals_degradation	0	1.18014	0.805207	1.16371	0	0	0	0	1.19102	1.13886	0
superpathway_of_cholesterol_biosynthesis	3.49413	9.24227	4.72324	5.4289	7.40082	3.63149	10.2859	11.1702	5.74487	2.28115	9.78121
superpathway_of_choline_degradation_to_L-serine	0.61941	0.921808	0.977594	2.10682	-0.426673	0.821713	0.90503	1.17851	1.1543	0.543487	0.526313
superpathway_of_D-imyoi-inositol_145-trisphosphate_metabolism	-0.431937	3.77924	-0.523644	1.26594	-2.60619	-1.27406	0.510378	1.50235	2.4092	0.719937	-0.0132183
superpathway_of_geranylgeranyldiphosphate_biosynthesis_I_via_mevalonate	0.903551	3.16998	0.981754	1.41316	3.06257	0.969053	3.15774	3.70266	1.64573	0.970931	3.26734
superpathway_of_inositol_phosphate_compounds	-0.0754048	2.41959	-1.72482	0.158634	-0.208806	1.4649	1.92472	1.0574	2.11554	0.933312	-1.12686
superpathway_of_melatonin_degradation	1.78355	2.86819	0.464402	2.37093	0.887871	2.87873	0.90994	1.48154	2.23232	1.1354	1.59255
superpathway_of_methionine_degradation	0.915931	-1.06322	1.66763	0.960087	0.831523	2.82822	0.405506	4.79115	-0.920502	-1.46706	2.26769
superpathway_of_purine_nucleotide_salvage	8.91693	3.56935	10.7443	9.1227	13.5114	6.90373	4.28201	11.5639	7.25918	7.77881	8.49227
superpathway_of_pyrimidine_deoxyribonucleoside_salvage	5.49456	2.69374	2.18444	4.80403	6.39012	2.06118	3.70915	5.0043	4.10307	2.47412	3.43894
superpathway_of_pyrimidine_deoxyribonucleotides_ide_novoi_biosynthesis	5.66171	1.9526	3.33193	4.34692	7.96775	2.89651	3.40307	6.26537	4.27098	1.58998	4.63253
superpathway_of_pyrimidine_ribonucleotides_ide_novoi_biosynthesis	2.28062	-0.440534	-0.169668	1.68337	2.15102	2.11079	-0.162572	1.78073	0.5813	-1.06302	2.22582
superpathway_of_steroid_hormone_biosynthesis	2.72442	1.03524	0	2.5438	0	0	0	0.4357	1.42833	1.18121	0
superpathway_of_tryptophan_utilization	3.34681	4.16679	0.324893	9.4727	-0.218221	6.19705	-0.204161	3.14519	2.78099	2.62803	2.55443
taurine_biosynthesis	-1.52928	-1.24018	-1.4533	-1.46269	-1.43606	0	-1.45479	-1.30806	-1.35891	-1.44105	-1.92253
TCA_cycle	4.85724	3.16714	6.98327	4.32885	4.98523	1.5784	3.53841	6.25658	5.83655	6.02661	5.58613
terminal_iOi-glycans_residues_modification	2.61451	-0.40422	0	1.81617	-0.535349	-0.432197	-0.724622	0	0.0346131	0	0.802825
tetrahydrobiopterin_ide_novoi_biosynthesis	0.441826	0	0.486263	0.756995	0	0	0	0.91282	0.46014	0.649155	-0.524512
tetrahydrofolate_salvage_from_510-methenyltetrahydrofolate	1.27993	0.696842	2.17504	1.21766	1.5386	0.529415	0.725802	1.49108	1.43659	1.91811	1.0229
tetrapyrrole_biosynthesis	1.10106	1.3803	0.0843081	0.106141	0.748041	0	0	0.475	0.463394	-0.216211	0.635421
the_visual_cycle_I_vertebrates	0.422129	-1.70684	0.21785	-0.0459679	-1.40451	0.941591	0.525695	1.49399	-1.90272	0.862072	-1.72684
thiamin_salvage_III	0	0	0	0	0	0	0	0	0	0	0
thio-molybdenum_cofactor_biosynthesis	0	0	0.78552	0.974558	-0.407751	0	0	0.893053	0	0.825725	0
thioredoxin_pathway	2.26553	1.01922	1.59923	0.446226	1.10144	1.07891	1.11925	1.65504	0.412873	1.02224	0
thiosulfate_disproportionation_III_rhodanese	0	0	0	0	0	0	0	0	0	0	0
threonine_degradation	-0.125783	-2.03148	-0.399004	-1.46566	-1.16718	-0.749663	-1.73979	-0.688345	-2.26381	-1.11978	-1.19969
thymine_degradation	0	0.41682	0	0	0	0	0	0	0.522293	0	0
thyroid_hormone_biosynthesis	0	0	-0.530496	-0.733321	-0.720489	0.601186	-0.724288	-0.698644	-0.664	0	-0.703286
thyroid_hormone_metabolism_II_via_conjugation_andor_degradation	0.622997	1.18408	0.464402	2.39345	0.887871	1.2118	0.90994	1.55345	0.708822	0.561632	0.65559
thyroid_hormone_metabolism_I_via_deiodination	0	0	0	0.499942	0	0	0	0.675245	0	0	0
thyronamine_and_iodothyronamine_metabolism	0	0	0	0.499942	0	0	0	0.675245	0	0	0
trehalose_degradation	0	0	0	0.441909	-0.535597	0.451131	0	0	-0.531524	0	0
triacylglycerol_biosynthesis	1.1849	3.3441	-0.513281	1.08482	-0.509337	0.484373	1.403	-1.61952	1.71686	0.113974	1.45194
triacylglycerol_degradation	0	0	0	0.889861	0	0.887267	1.47449	0	0.41682	0	0
tRNA_charging	10.6398	12.4505	16.0654	12.8682	12.0288	5.50814	16.0135	15.3283	10.6055	9.22052	15.9113
tRNA_splicing	1.26102	1.80943	0	0	0.89517	2.24209	0.693624	0.515833	1.69925	1.79954	-0.426968
tryptophan_degradation	1.69359	0.406673	1.01192	2.0228	0	1.62585	0	1.22258	0	2.13273	0.417802
tryptophan_degradation_to_2-amino-3-carboxymuconate_semialdehyde	1.69359	0.406673	1.01192	2.0228	0	1.10011	0	1.22258	0	2.13273	0.417802
tryptophan_degradation_X_mammalian_via_tryptamine	0.325311	-0.252425	-0.565714	2.11505	-0.826394	-0.225285	-0.0924609	-0.50281	-0.774635	-0.107448	-0.785318
tyrosine_degradation	0	0	0	2.1896	0	0	0	0	0	0	0
ubiquinol-10_biosynthesis	-0.142402	-0.301543	0.301499	0.22438	0.0432399	-1.82565	0.0152077	0.921196	1.09134	-0.413549	-0.268667
UDP-D-xylose_and_UDP-D-glucuronate_biosynthesis	1.98239	0	0	1.5572	0	1.06739	0	0.554685	0.619904	0	0
UDP-iNi-acetyl-D-galactosamine_biosynthesis_I	0	0.529273	0	0	0	0	0	0	0	0.480227	0
UDP-iNi-acetyl-D-galactosamine_biosynthesis_II	3.14672	3.00366	3.28316	4.2274	0.720874	2.90985	1.61493	2.41144	3.59673	2.79639	1.63641
UDP-iNi-acetyl-D-glucosamine_biosynthesis_II	0.860109	0.666391	2.02532	2.19034	0.720874	1.6682	1.09016	1.34679	1.36343	1.00431	1.22561
UMP_biosynthesis	0	0	0.492265	0	0	0	0	0.620528	0.42114	0	0.497514
uracil_degradation	0	0.41682	0	0	0	0	0	0	0.522293	0	0
urate_biosynthesisinosine_5-phosphate_degradation	0.882543	0.430508	1.07944	0.489723	0	1.86956	0	1.36795	0.464598	2.0683	0
urea_cycle	0	0	0	0	0	0	0	5.02841	0	0	0
UTP_and_CTP_dephosphorylation_I	0	0	0	0	-0.423522	0.58761	0	0	0	0	0.837095
UTP_and_CTP_dephosphorylation_II	-0.532004	-0.565023	-0.556259	-0.533207	-0.893056	0.394886	-0.563479	-0.891024	-0.579654	-0.563331	0.231558
UTP_and_CTP_ide_novoi_biosynthesis	2.28062	-0.440534	-0.661933	1.68337	2.15102	2.11079	-0.162572	1.1602	0.160159	-1.06302	1.72831
valine_degradation	-0.582577	-1.01662	0.00687264	-1.52997	-1.26115	-0.749663	-0.437031	-1.42189	-1.52828	-1.7815	0.335013
wybutosine_biosynthesis	0	0	0	0	0.784141	0	0.486724	0.507639	0	0	0
zymosterol_biosynthesis	1.27358	2.96492	1.90654	1.8609	1.56285	1.0472	3.12025	3.26609	2.25396	0.77428	2.61983

## Sheet: GSE34074 normalization
Signaling pathway	A549	BT474	HeLa	HepG2	Jurkat	MCF7	NGP	NT2D1	Skov3	T3M4	Tera1
0_IL_6_Pathway_IKBs_Degradation	0.749846	0.967088	0.465411	0	0.316906	1.26208	1.24554	0.651752	0.8158	1.06803	-1.58544
AHR_Pathway	4.52684	8.00241	5.77713	4.65003	11.136	10.1122	4.11157	2.9552	6.1766	9.48577	3.62571
AHR_Pathway_AHR_Degradation	4.89876	3.86072	5.27053	3.63013	5.51482	3.04653	3.45148	3.49484	4.3733	4.03651	0.0506783
AHR_Pathway_C_Myc_Expression	2.30352	6.7759	3.68604	3.13721	8.25662	8.80874	3.67983	2.28533	4.75246	7.16603	5.99699
AHR_Pathway_Cath_D_Expression	1.32965	5.02377	2.49943	3.13721	6.70688	6.53938	3.67983	0.926257	3.42218	5.41323	5.99699
AHR_Pathway_PS2_Gene_Expression	3.61413	6.86161	3.68604	3.13721	7.09561	10.9894	3.67983	2.28533	4.75246	7.16603	5.29722
AKT_Pathway	-25.771	-25.7254	-29.8617	-29.3632	-59.4569	-28.0693	-3.51325	-46.607	-43.4766	-15.6299	-27.576
AKT_Pathway_Aggregation_&_Neurodegeneration	-1.05806	-5.02331	1.40856	-2.10864	-1.63855	0.630277	2.03853	-0.890036	-2.70012	-0.882488	-4.66876
AKT_Pathway_Apoptosis_Inhibition	-1.05806	-5.48961	-0.245722	-1.03892	-1.16324	1.22756	2.53688	0.553326	-3.61179	-0.807151	-4.72515
AKT_Pathway_Blocks_Apoptosis	-1.39662	-2.46826	-0.574996	1.02472	-0.706745	-2.1279	-1.82837	-2.27378	-2.43331	-0.605635	-4.12209
AKT_Pathway_Cardiovascular_Homeostasis	-1.05806	-5.02331	1.40856	-0.414246	-1.16324	0.630277	2.74101	0.00403705	-2.70012	-0.0234689	-3.97212
AKT_Pathway_Caspase_Cascade	-0.641618	-3.22776	1.4361	2.27891	1.96054	-0.907846	-0.250728	-0.753081	-1.05851	1.24835	-1.4356
AKT_Pathway_Cell_Cycle	-0.0060051	-0.110149	0.16704	-0.389717	-3.58621	0.531318	1.87147	-0.394214	-1.36716	-0.0491473	1.47777
AKT_Pathway_Cell_Cycle_Progression	-2.65687	-2.68704	1.04121	0.66693	1.95224	-2.21382	-2.87342	-2.09049	0.463597	-0.687997	-1.30731
AKT_Pathway_Cell_Survival	1.55919	2.24926	0.906249	0.865445	0.914119	1.71167	0.792623	0.443892	1.40131	1.0465	0.968315
AKT_Pathway_Death_Genes	-2.65687	-3.49384	-0.167788	0.66693	-0.0106023	-2.21382	-2.12839	-0.468897	-2.37563	-0.687997	-3.41443
AKT_Pathway_Elevation_of_Glucose_Import	-2.65687	-4.39777	-0.167788	0.66693	-0.0106023	-2.21382	-2.12839	-0.468897	-2.37563	-0.687997	-3.41443
AKT_Pathway_ERK_Pathway	-1.39662	-2.47428	-0.574996	1.02472	0.130914	-1.52346	-1.01144	-1.77074	-1.87694	-0.605635	-2.5171
AKT_Pathway_Genetic_Stability	-2.65687	-6.0205	-1.46954	0.66693	-2.1788	-1.20022	-2.19837	-2.01354	-3.89703	-1.28314	-5.48492
AKT_Pathway_Glucose_Uptake	-1.05806	-5.02331	1.40856	-1.45573	-1.16324	0.630277	2.74101	0.00403705	-2.70012	-0.0234689	-3.97212
AKT_Pathway_Glycogen_Synthesis	0	0.604951	-0.0859221	-0.130712	0	1.5195	-0.613527	0.0782271	0.00746581	0.561266	-0.594561
AKT_Pathway_Insulin_Stimulated_Mitogenesis	-0.24738	-4.36788	2.20777	-0.702317	-0.63256	1.08949	3.22769	0.701802	-2.13271	0.466711	-2.38255
AKT_Pathway_JNK_Pathway	-2.65687	-4.39777	-0.167788	0.66693	-0.0106023	-2.21382	-2.12839	-0.468897	-2.37563	-0.687997	-3.41443
AKT_Pathway_Neuroprotection	-1.05806	-5.02331	1.81838	-1.45573	-1.16324	0.630277	2.74101	0.00403705	-2.204	-0.0234689	-3.97212
AKT_Pathway_NF_kB_Pathway	-0.308216	-4.66117	1.87397	-1.45573	-0.344621	1.51093	3.98655	0.655789	-2.45895	0.637453	-3.95732
AKT_Pathway_p53_Degradation	1.34287	-0.199679	0.0320958	1.07249	-0.55737	0.693938	0.689502	0.0643851	0.574637	0.486703	0.0295287
AKT_Pathway_p73_Mediated_Apoptosis	-3.34565	-5.36704	-1.36372	-0.673673	2.9355	-3.33637	-2.7593	-2.32348	-3.36177	-1.13871	-4.60074
AKT_Pathway_Protein_Synthesis	0	-0.430036	0	0	0.51074	-0.416492	0	0	0	0.804091	0.563955
AKT_Pathway_Regeneration_of_Cyclic_Nucleotide	-2.65687	-4.39777	-0.167788	1.26996	1.80624	-2.21382	-2.12839	1.14341	-2.37563	-0.687997	-3.41443
AKT_Pathway_Respiratory_Burst	-1.05806	-5.02331	1.81838	-1.45573	-1.16324	0.630277	2.74101	0.00403705	-2.204	-0.0234689	-3.97212
AKT_Pathway_Survival_Genes	-1.39662	-1.53884	-0.574996	1.02472	0.581187	-0.621598	-0.379232	-1.83414	-1.88746	-0.173224	-2.4787
AKT_Pathway_Synaptic_Signaling	-0.029701	-3.07546	-0.167788	0.66693	0.761458	-1.43687	-2.19818	0.109657	-1.63828	-0.687997	-1.20831
AKT_Pathway_Translation	0.826452	0.490161	0.656196	1.09224	1.00329	2.44077	0.492552	0.832771	0	1.44956	1.73667
Androgen_receptor_Pathway	-24.8006	-23.5886	-30.4523	-32.4233	-44.4832	-26.6053	-20.086	-33.0047	-17.2688	-24.3743	-28.0684
Androgen_receptor_Pathway_Apoptosis	-0.4875	0.609918	1.31346	0.478042	-0.118176	1.62575	-0.454126	2.24877	1.36724	0.966466	0.0703296
Androgen_receptor_Pathway_AR_Degradation	-6.52932	-8.25285	-11.9393	-7.07205	-14.0042	-7.43983	-8.51836	-8.00426	-9.77264	-6.73102	-12.3363
Androgen_receptor_Pathway_Cell_Survival_&_Cell_Growth	-0.113268	1.37536	2.07436	-1.077	1.91156	3.06663	3.91959	-1.66822	3.11041	5.43521	-0.930751
Androgen_receptor_Pathway_Gonadotropin_Regulation	-0.308263	2.08808	3.04631	-2.33755	0.678792	-3.52468	-2.24232	-3.69618	3.66565	4.38126	-0.593378
Androgen_receptor_Pathway_Histone_Modification	-0.308263	2.08808	3.04631	-2.33755	0.678792	-3.52468	-2.24232	-3.69618	3.66565	4.38126	-0.593378
Androgen_receptor_Pathway_Prostate_Differentiation_&_Development	-0.308263	2.08808	3.04631	-2.33755	0.678792	-3.52468	-2.24232	-3.69618	3.66565	4.38126	-0.593378
Androgen_receptor_Pathway_Sexual_Differentiation_&_Sexual_Maturation_at_Puberty	-0.308263	2.08808	3.04631	-2.33755	0.678792	-3.52468	-2.24232	-3.69618	3.66565	4.38126	-0.593378
ATM_Pathway	-2.45613	1.69172	0.290982	1.80071	-3.73494	3.77572	1.72252	-0.498134	0.939436	3.58193	-1.45443
ATM_Pathway_Apoptosis	0	0	0	0	0	-0.421834	0	0	0	0	-0.412464
ATM_Pathway_Apoptosis_&_Senescense	1.34287	1.06884	1.48978	0.714786	0.719579	0.838127	1.56875	1.66735	0.525022	1.69284	0.540122
ATM_Pathway_Cell_Cicle_Checkpoint_Control	0	0	0	-0.948746	0.743735	-0.421834	0	-0.479844	0.42876	0	-1.08526
ATM_Pathway_Cell_Survival	-2.99879	-0.789655	-1.3147	-1.59102	-2.70225	-1.76516	-1.9537	-4.00652	-1.75517	0.503471	-3.22868
ATM_Pathway_Checkpoint_Activation	0	0	0	-0.948746	0	-0.421834	0	-0.479844	0.42876	0	-1.08526
ATM_Pathway_DNA_Repair	1.31546	2.00236	1.90232	0.786826	3.46585	1.00555	1.99351	1.61191	3.19866	2.64263	0.958852
ATM_Pathway_G2_Mitosis_Progression	0.442067	0.54078	-0.00452509	0.474321	-0.528442	1.0136	1.45943	0.232089	0.510575	-0.16764	-0.671407
ATM_Pathway_G2/M_Checkpoint_Arrest	-1.91116	-3.16087	-2.86969	-0.635545	-8.48448	-1.07691	-1.11815	-0.865739	-3.6427	-1.1062	-5.26107
ATM_Pathway_MDMX_Ubiquitination_&_Degradation	0	1.06884	0.775162	0.714786	0.719579	0.0816238	1.63877	1.19619	0.525022	1.0437	0.0285822
ATM_Pathway_NF_kB_Pathway	0	0	0.540882	-0.948746	0.549257	-0.421834	0	0.250321	0.42876	0	-1.08526
ATM_Pathway_S_Phase_Arrest	0	0.578453	0	-0.948746	1.25392	-0.421834	0	-0.479844	1.13767	0.425316	-0.255866
ATM_Pathway_S_Phase_Progresion	0.720829	0.721769	0.0939158	1.26638	0.151066	0.910115	0.601294	-0.314002	1.07602	0.385788	0.692096
ATM_Pathway_Synaptic_Vesicle_Transport	0	0	0.540882	-0.948746	0.549257	-0.421834	0	0.250321	0.42876	0	-1.08526
Brca1_as_a_transcription_regulator_effect	5.72431	-3.15893	1.24961	0.868638	2.73015	0.99444	-0.478171	3.06317	-1.28268	2.29079	-0.972218
BRCA1_Pathway	4.24053	7.41446	9.17517	7.71599	17.3177	4.23295	6.12064	7.70707	12.8226	5.83767	15.7732
cAMP_Pathway	-30.7987	-31.661	-37.6014	-32.3005	-57.5958	-19.5894	-22.5717	-33.0359	-34.8112	-27.2957	-22.4785
cAMP_Pathway_Axonal_Growth	-0.830813	-0.227639	0.18326	0.801314	0.118773	1.03795	-0.150318	0.827005	-0.356394	-0.809581	0.637623
cAMP_Pathway_Cardiovascular_Homeostasis	-0.4057	-0.227639	-0.395974	-0.416791	-0.00698099	0.447696	-1.60485	-0.237168	-0.356394	-0.37622	0.160418
cAMP_Pathway_Cell_Growth	0	0	0	0	0.51074	0	-1.0386	0	0	0.804091	0.563955
cAMP_Pathway_Cell_Proliferation	-0.4057	-0.227639	-0.395974	-0.416791	-0.00698099	0.447696	-0.566253	-0.237168	-0.356394	-0.37622	0.160418
cAMP_Pathway_Cell_Survival	-0.201997	2.74556	1.0205	-0.294676	0.491484	-0.0892876	0.262468	0.0476008	1.95458	0.734961	-0.565932
cAMP_Pathway_Cell_Survival_&_Chemotaxis	0.826452	0.490161	0.656196	0.585167	0.492552	2.44077	-0.546045	0.832771	0	0.64547	0.626889
cAMP_Pathway_Cytokine_Production	-1.00921	-1.21119	1.03501	1.02411	-0.956141	-1.67341	-2.09226	-0.91213	-1.83306	1.98062	-0.531539
cAMP_Pathway_Degradation_of_Cell_Cycle_Regulators	0.531839	-0.107212	-1.22424	-0.328317	-0.376931	0.940835	-0.521742	0.362931	-1.30553	-0.358013	-0.424888
cAMP_Pathway_Endothelial_Cell_Regulation	-1.95475	-1.98015	-2.31921	-2.69879	-2.67255	-2.01313	-0.37684	-2.15827	-2.49493	-3.34044	-2.66828
cAMP_Pathway_Glycogen_Synthesis	-0.4057	-0.227639	-0.395974	-0.416791	-0.00698099	0.447696	-0.566253	-0.237168	-0.356394	-0.37622	0.160418
cAMP_Pathway_Glycolysis	2.08515	2.17489	0.17298	1.12195	-1.21777	2.61024	1.20629	1.27164	1.35767	1.60092	1.08608
cAMP_Pathway_Metabolic_Energy	-1.26025	-0.130465	0.407207	0.0774989	-0.141516	0.757481	-0.604803	1.3981	1.04175	0.749086	-0.480185
cAMP_Pathway_Myocardial_Contraction	-3.97543	-3.59939	-5.38318	-3.7094	-1.42412	3.70554	-3.1029	-5.38028	-2.53407	-2.99293	-0.133474
cAMP_Pathway_Oncogenesis	-0.4057	-0.227639	-0.310052	-0.829733	-0.00698099	-0.228402	-0.566253	-0.722174	0.210777	-0.935083	0.160418
cAMP_Pathway_Protein_Retention	-0.4057	-0.227639	-0.395974	0.734921	-2.13405	2.19516	-0.566253	-0.237168	-0.356394	-0.37622	-0.705018
cAMP_Pathway_Regulation_of_Cytoskeleton	-1.39085	-0.227639	-1.99175	-0.416791	0.766892	-0.929409	-1.24249	-0.673251	-0.356394	-0.829381	0.160418
Caspase_Cascade	22.1289	19.4879	24.8878	24.077	45.793	27.6712	7.4428	25.9526	14.6641	19.3514	21.3669
Caspase_Cascade_Activated_Tissue_Trans_glutaminase	-4.92059	-7.59585	-7.01691	-8.02416	-4.69324	-2.94609	-7.05096	-4.70524	-10.9999	-6.2012	-7.24921
Caspase_Cascade_Apoptosis	-0.707976	-1.06725	-1.27923	-1.18918	1.14616	-0.500789	-3.41845	0.561379	-5.46671	-0.0515577	-1.67342
Caspase_Cascade_Cell_Survival	-2.24686	-2.43341	-2.80691	-1.95682	-1.40667	-3.55516	-1.48931	-0.727373	-1.81686	-3.13665	-2.34823
Caspase_Cascade_ICAD_Degradation	-0.203131	-1.17775	-0.310019	1.50337	2.14025	-2.91788	-2.15278	2.40297	-2.37398	0.435712	-0.41288
CD40_Pathway	-4.14215	-2.87462	1.84857	-1.27921	-1.61682	0.716163	-0.0531699	-0.956574	-2.01986	1.14624	-4.22124
CD40_Pathway_Cell_Survival	-0.900588	-0.842379	0.421021	-1.37108	-1.65785	0.627556	0	-1.06029	-1.40376	-0.45804	-0.901283
CD40_Pathway_Gene_Expression	-0.150742	-0.480241	0.465411	-0.816822	-1.34094	1.93056	1.24554	-0.408534	-0.728068	0.202881	-1.40345
CD40_Pathway_IKBs_Degradation	1.15824	0.362137	0.465411	0	0.779891	0.109798	1.7369	0.651752	0.768918	1.11398	-0.938402
Cellular_Anti_Apoptosis_Pathway	-23.8968	-30.2124	-31.3866	-25.3544	-47.9297	-31.803	-14.9882	-31.9398	-31.3446	-27.9138	-22.7268
Cellular_Anti_Apoptosis_Pathway_Apoptosis	1.45724	0.296321	1.35912	2.39068	1.67185	0.154506	2.58588	-0.894747	1.46815	-1.05264	-0.526436
Cellular_Anti_Apoptosis_Pathway_Depolarization	1.34287	-0.428298	1.44703	0	-0.407469	0.320858	0.910413	2.19478	0	0.246006	0.0913672
Chemokine_Pathway	-6.24857	-6.52785	-2.98356	-5.22996	-6.30541	4.18428	-3.4266	-6.8187	-5.1564	3.25633	-10.4802
Chemokine_Pathway_Cell_Activation	-3.54358	-3.0714	0.30574	1.01856	-3.23147	1.14475	-2.75058	-0.418227	-2.96274	1.78818	-1.76215
Chemokine_Pathway_Gene_Expression_&_Apoptosis	-4.75619	-4.86223	-1.67071	-5.35832	-6.45094	-2.60744	-2.571	-3.22963	-3.11539	-0.418495	-4.47986
Chemokine_Pathway_Internalization_Degradation_Recycling	1.18292	2.02127	1.48933	2.06666	4.52128	3.10328	2.76775	-0.690627	2.01868	4.13083	1.81505
Chromatin_Pathway	0.26295	1.05628	2.31005	2.32511	6.14914	1.8795	2.59932	2.41838	3.18084	0.157916	6.54094
Chromatin_Pathway_Octamer_Sliding	0	0	0	0	0	0	0	0	0	0	0
Chromatin_Pathway_Octamer_Transfer	0	0	0	0	0	0	0	0	0	0	0
Circadian_Pathway	0	-0.475973	0	-0.419645	-0.483197	-0.51773	0.0907872	0.637989	-1.46149	0.983217	-0.41229
CREB_Pathway	-23.1465	-27.6277	-35.1695	-34.9685	-43.1761	-22.9592	-13.2508	-29.4045	-24.5946	-27.8159	-25.9617
CREB_Pathway_Gene_Expression	0.873898	0.0991265	-1.64437	-1.94635	0.167429	0.658656	1.86974	-1.52341	0.147616	2.81569	-0.367768
Cytokine_Network_Pathway	-0.976875	3.66136	3.78351	-1.04136	-0.697756	1.0674	-0.15024	-0.815406	-1.36869	6.20148	0.0583333
DNA_damage_induced_apoptosis_effect	4.50935	4.50657	4.27692	2.22729	7.24661	1.17066	3.59727	4.46516	4.45018	5.43643	7.58381
DNA_damage_induced_responses_effect	1.34287	0	1.18779	0	2.06826	-0.678933	0.643113	0.909091	0	1.24428	2.17503
DNA_Repair_Mechanisms_Pathway	7.65878	8.07194	2.05454	1.83767	16.0652	4.74714	1.79831	11.2855	3.55085	9.1882	8.52727
EGFR1_Pathway	-2.92221	-0.447201	-2.91617	-16.5169	-12.2311	6.08648	-7.71485	-7.52695	1.6481	2.70123	-12.4072
ErbB_Family_Pathway	-6.2604	0.866604	2.52551	-6.99306	-6.19778	4.88529	-3.00664	-8.74102	2.31595	8.19294	-5.62811
ErbB_Family_Pathway_Anti_Apoptosis	-0.518003	1.50888	-0.0795659	0	0	0.345347	-0.45942	-0.527857	1.14181	0.407108	-0.724356
ERK_Signaling_Pathway	-68.6655	-67.2259	-80.7427	-83.8636	-107.146	-81.5398	-22.4106	-83.9053	-83.2387	-55.54	-71.1653
Erythropoeitin_Pathway	-12.4084	0.782118	-4.84558	-17.6635	-14.9448	-4.712	-2.20753	-11.1389	0.793651	-0.733013	-16.4624
Estrogen_Pathway	-30.024	-23.9633	-22.5193	-26.5758	-54.3757	-22.7969	-19.7643	-30.4201	-23.5603	-22.0077	-18.768
Fas_m_Signaling_Pathway	0.689161	-2.94951	6.18521	-1.02442	7.86873	-3.35546	6.23454	2.21064	2.11115	1.94115	4.31162
Fas_p_Signaling_Pathway	0.548254	-0.203364	0.904797	-1.40847	-0.12678	0.753335	2.02757	-0.342834	0.631414	0.0779501	-2.48558
FLT3_Signaling_Pathway	-11.777	-6.90745	-3.48445	-11.1961	-8.86692	-9.99228	-6.48134	-7.75322	-5.86382	-3.24044	-10.6006
G_protein_signaling_Cross_talk_between_Ras_family_GTPases	-4.03668	-2.51595	-4.80395	-2.65635	-0.554367	-2.03985	-0.907417	-4.93825	-3.6437	-1.95248	-1.23829
Glucocorticoid_Receptor_Pathway	-0.256906	7.36514	19.8412	9.15049	1.13525	6.06298	4.99237	1.00521	0.534003	18.5518	6.43453
Glucocorticoid_Receptor_Pathway_Cell_Cycle_Arrest	1.04858	-1.41127	-1.14916	2.80812	-2.20728	1.11936	0.56179	1.61778	-2.08369	0.78277	-0.453739
Glucocorticoid_Receptor_Pathway_Cell_cycle_progression	-1.19932	-0.990465	-0.458848	-1.58722	-2.56394	-1.30728	-1.05439	-1.16311	-1.41398	-0.544511	-3.09316
Glucocorticoid_Receptor_Pathway_Gene_Expression	-0.046107	5.04164	8.08046	3.09162	13.2753	4.09135	2.45792	0.738067	6.0046	5.01385	10.831
Glucocorticoid_Receptor_Pathway_Inflammatory_Cytokines	-0.481664	3.14888	10.3606	4.61735	-2.07119	-0.894716	3.40171	0.662501	-5.02563	12.9459	2.69097
Glucocorticoid_Receptor_Pathway_SMAD_signaling	3.22029	2.2568	4.952	1.77517	-2.32298	3.59211	-1.67618	0.89193	3.83322	3.20877	-1.25521
GPCR_Pathway	-40.3465	-35.6144	-29.6416	-41.3498	-49.199	-30.1253	-16.6884	-42.4526	-38.7374	-18.4429	-31.8866
GPCR_Pathway_Gene_Expression	-4.90433	-3.47754	-2.10042	-9.22205	-3.26176	-6.69729	-2.61032	-10.1581	-3.00443	1.64978	-10.3204
Growth_Hormone_Pathway	-9.87844	-6.56487	-6.26245	-8.98554	-10.328	-7.32879	-6.82885	-8.17979	-5.42307	0.54889	-13.6177
Growth_Hormone_Pathway_Cell_survival	-0.518003	-0.719893	-1.29274	-0.599035	-0.672432	-1.09579	-1.02828	-1.04537	-0.591163	-0.635371	-1.3305
Growth_Hormone_Pathway_Gene_Expression	-8.34023	-4.53098	-0.947002	-6.90656	-6.64309	-6.02893	-4.18932	-2.50772	-3.26265	1.94168	-8.69122
Growth_Hormone_Pathway_Glucose_Uptake	-9.87844	-6.56487	-6.26245	-8.98554	-10.328	-7.32879	-6.82885	-8.17979	-5.42307	0.54889	-13.6177
Growth_Hormone_Pathway_Protein_Synthesis	0	-0.719893	-0.599635	-0.599035	-0.672432	-0.597732	-0.56886	-0.517516	-0.591163	-0.635371	-0.606145
GSK3_Pathway	-36.4629	-30.9331	-34.8537	-29.2175	-60.7123	-24.7234	-28.4436	-32.41	-40.2782	-21.7004	-11.4303
GSK3_Pathway_Degradation	-10.0682	-6.96728	-12.5846	-8.19881	-12.0911	-2.96194	-9.84806	-4.94422	-14.7595	-7.62832	-9.55379
GSK3_Pathway_Gene_Expression	2.21516	3.29651	3.00891	-1.96678	6.19063	3.11571	2.97929	1.21723	3.68519	3.31877	4.76537
GSK3_Pathway_Translation	0.534482	1.85159	2.70305	0.157127	0.542376	-0.675547	0.241881	1.13923	1.1781	2.36778	1.56846
Hedgehog_Pathway	0.414854	0.504466	-1.02375	0.710627	2.77681	-1.88628	7.55034	-0.520031	1.45666	-1.24094	2.41105
Hedgehog_Pathway_Repression_of_target_genes(Hh&BMP)	1.89268	1.59656	2.0542	0.458296	-3.13301	0.0426136	6.91843	0.71152	3.38023	-1.39479	4.07673
Hedgehog_Pathway_Target_genes(WNT&Ptc&BMP)	0.187549	0.459748	-0.826292	-0.245627	-0.286697	0	3.15859	-0.66802	0	0.0431654	0.852877
HGF_Pathway	-6.8203	-2.97178	-5.31624	-15.704	-6.37831	-9.22482	2.53171	-10.1077	0.521134	1.7454	-17.1032
HGF_Pathway_Anoikis	-1.93728	0.362734	0.25493	-4.94152	0.742453	-1.96013	-2.49973	0.157085	2.03176	3.25321	-2.61357
HGF_Pathway_Cell_adhesion&ell_mirgation	-1.32995	-2.0496	-4.97213	-7.15757	-5.39233	-4.72533	2.73309	-5.78126	-1.74975	1.19045	-7.70661
HGF_Pathway_Cell_cycle_progression	-1.60744	-0.927754	0.229275	-3.34648	3.17746	-5.1096	0.00391602	0.495894	-0.305636	0.463587	-4.28066
HGF_Pathway_Cell_polarity&motility	-0.426548	0	0	0	0	-0.497872	0	-0.469906	-0.45443	0	0
HGF_Pathway_Cell_scattering	0.36596	1.72508	1.94153	1.48157	1.74818	2.59253	-0.673249	3.31712	3.27676	3.69391	0.114608
HGF_Pathway_Cell_survival	0.36596	1.72508	1.94153	1.48157	1.74818	2.59253	-0.673249	3.31712	3.27676	3.69391	0.114608
HGF_Pathway_IP3_pathway	0.36596	1.12012	1.94153	1.48157	1.74818	1.74912	-0.673249	3.7239	2.70213	3.2868	0.114608
HGF_Pathway_PKC_pathway	1.07426	0	0	0.698807	0.934107	0	0.959289	0	0.614349	0	0
HIF1Alpha_Pathway	0.052938	-2.80876	-3.82358	4.04164	-10.5259	-3.2391	-0.288794	-3.00597	-1.61053	-2.66419	-4.5422
HIF1Alpha_Pathway_Gene_Expression	-2.15282	0.510503	-2.16516	-1.97147	-3.52521	-0.82594	-0.920708	-2.91907	0.339532	-1.26761	-1.35229
HIF1Alpha_Pathway_HIF1alpha_degradation	-0.40467	-0.355322	-0.387206	1.07249	-1.83828	-2.19951	2.20174	0	1.00674	-0.060288	-1.00406
HIF1Alpha_Pathway_NOS_pathway	-1.98958	0.421535	-3.36308	-1.18007	-4.70579	-0.315529	-1.39141	-3.04162	-0.878618	-1.93021	-1.61188
HIF1Alpha_Pathway_p53_Hypoxia_pathway	0.723105	-0.355322	-0.974626	1.4044	-1.954	-2.46085	1.42761	-0.272715	1.00674	-0.795522	-1.24069
HIF1Alpha_Pathway_Pyruvate	-2.15282	0.510503	-1.15758	-1.97147	-6.39183	0.164001	-3.67777	-2.91907	0.932226	-0.576247	-3.93203
HIF1Alpha_Pathway_VEGF_pathway	-2.95396	-1.06126	-5.22074	-4.04077	-5.8164	-1.39661	-1.39141	-3.83912	-2.22657	-3.20792	-3.10416
Hypoxia_induced_EMT_in_cancer_and_fibrosis_3	-6.24462	-7.05473	-6.60774	-6.10584	-8.92017	-7.33285	-4.04073	-6.52673	-7.14729	-6.1324	-4.83188
Hypoxia_induced_EMT_in_cancer_and_fibrosis_4	-6.24462	-7.05473	-6.60774	-6.10584	-8.92017	-7.33285	-4.04073	-6.52673	-7.14729	-6.1324	-4.83188
Hypoxia_induced_EMT_in_cancer_and_fibrosis_5	-6.24462	-7.05473	-6.60774	-6.10584	-8.92017	-7.33285	-4.04073	-6.52673	-7.14729	-6.1324	-4.83188
Hypoxia_induced_EMT_in_cancer_and_fibrosis_6	-6.24462	-7.05473	-6.60774	-6.10584	-8.92017	-7.33285	-4.04073	-6.52673	-7.14729	-6.1324	-4.83188
IGF1R_Signaling_Pathway	-6.90137	-8.19719	-7.70174	-15.3704	-12.893	-2.35277	-7.98476	-7.24064	-5.24246	-5.27187	-18.809
IGF1R_Signaling_Pathway_Cell_Survival	-5.93404	0.194219	-2.14415	-6.19358	-2.95852	-1.5849	-1.66421	-5.7172	-0.755264	-3.18465	-8.97953
IGF1R_Signaling_Pathway_Glucose_Uptake	0.469086	1.41891	0.920979	0	0	1.74783	0	0.111472	1.48819	1.31644	0.753612
IGF1R_Signaling_Pathway_Glycogen_Synthesis	-0.518003	0	-1.30665	0.543653	0	-0.498059	0.154107	-0.527857	-0.567171	0.404705	-0.129795
IGF1R_Signaling_Pathway_IKB_Degradation	0.749846	0.967088	0.465411	0	0.316906	1.26208	1.24554	0.244974	0.8158	1.06803	-1.58544
IGF1R_Signaling_Pathway_Protein_Synthesis	0.821404	-0.160697	1.69346	1.15524	1.00329	0.725887	-0.439149	1.05535	-0.567171	2.80209	0.466488
IL_10_Pathway	-2.72731	-0.543928	4.91154	-0.100661	-5.34214	-4.05649	-0.666175	-0.560385	-4.31396	8.75326	-3.56842
IL_10_Pathway_Gene_Expression	-2.75041	-2.60726	-1.04883	-0.836292	-3.82313	-3.78614	-3.15155	-2.57262	-3.05901	0.439854	-4.46135
IL_10_Pathway_Stability_Determination	0.274059	-0.226062	-0.330684	-0.248424	-0.394137	-0.344773	-0.220226	-0.332369	-0.323287	0.395579	-0.350741
IL_10_Pathway_Translational_Modulation	-0.735152	-1.43725	-0.0656826	0.77569	-1.35028	-2.01818	-1.27388	-1.2445	-2.15635	2.3762	-0.882279
IL_2_Pathway	-1.75851	9.66991	12.4923	2.27608	20.4866	4.38606	12.0393	0.936205	8.56175	13.7504	5.65607
IL_2_Pathway_Actin_reorganization	-0.379424	-0.628909	4.15388	0.47064	3.04849	0.00734514	5.29118	0.995693	-0.0101042	2.67669	3.78549
IL_2_Pathway_Apoptosis	-1.26025	-0.169914	0.407207	0.0774989	-0.141516	0.540071	-0.141235	2.34438	1.08722	0.766476	0.177759
IL_2_Pathway_Apoptosis_Inhibition	-1.26025	-0.186291	0.505696	0.0774989	0.873126	-0.0859254	-0.493496	1.80488	0.992094	0.341978	-0.387363
IL_2_Pathway_Protein_Synthesis	-1.57273	-1.53117	-0.384952	-1.65902	0.682176	0	0.122781	0	-1.0845	-0.468889	0.547298
IL_6_Pathway	-5.72633	-5.20296	2.19947	1.14641	-12.6126	-8.40893	-4.46317	-0.34615	-9.71404	3.13315	-4.53719
IL_6_Pathway_IKBs_Degradation	0	0	0	0	0	0	0	0	0	0	0
ILK_Pathway	-77.6789	-84.9261	-89.0273	-91.8328	-136.091	-97.3884	-24.1139	-101.829	-94.8883	-84.8161	-80.8755
ILK_Pathway_Apoptosis	-44.4393	-44.0319	-57.5848	-58.0248	-75.5494	-66.2587	-8.01963	-54.1333	-50.5754	-48.0753	-52.2152
ILK_Pathway_Cell_adhesion_cell_motility&opsonization	-43.5307	-45.3825	-57.2041	-57.0744	-73.4492	-66.6144	-5.45162	-52.1144	-52.0311	-47.1773	-49.7681
ILK_Pathway_Cell_cycle_proliferation	-44.7909	-46.8586	-56.1833	-56.9969	-73.5907	-66.7003	-6.05642	-50.3096	-50.9968	-46.8353	-50.2482
ILK_Pathway_Cell_Migration/Retraction	-44.1949	-46.1232	-57.2041	-57.0744	-72.7128	-66.6144	-5.45162	-51.4019	-51.6183	-47.1773	-49.7681
ILK_Pathway_Cell_Motility	-51.2613	-59.6141	-63.0333	-65.347	-81.6807	-75.2544	-8.50353	-61.5037	-64.2061	-60.8722	-61.7505
ILK_Pathway_Cytoskeletal_reorganization	-48.072	-52.4219	-58.8064	-61.3989	-75.793	-69.6002	-3.9032	-56.7935	-59.1063	-50.218	-59.0425
ILK_Pathway_G2_phase_arrest	-44.7909	-46.8586	-56.1833	-56.9969	-73.5907	-66.7003	-6.05642	-50.3096	-50.9968	-46.8353	-50.2482
ILK_Pathway_Induced_cell_proliferation	-4.17787	-1.61127	-0.477192	-1.63419	-1.58433	-4.38918	0.0713418	-2.99149	-3.56334	-0.552364	-3.05812
ILK_Pathway_Regulation_of_intermediate_filaments	-43.1043	-45.3825	-56.7125	-57.0744	-73.0007	-66.6144	-5.00094	-52.1144	-51.5521	-47.1773	-49.7681
ILK_Pathway_Regulation_of_junction_assembly_of_desmosomes	-42.5675	-43.8218	-55.9848	-54.8854	-73.4492	-64.1525	-4.98036	-50.4475	-50.764	-45.2582	-48.9743
ILK_Pathway_Wound_Healing	-44.4938	-46.044	-59.4416	-61.5119	-75.0237	-71.4544	-5.45162	-53.4832	-52.5477	-51.7149	-52.8943
Integrin_Signaling_Pathway	-52.7145	-54.5776	-64.0317	-76.0265	-84.9076	-71.1658	-6.64892	-73.4534	-56.5796	-46.9153	-69.2333
Integrin_Signaling_Pathway_Cell_survival	-8.90332	-3.90593	-8.18539	-19.33	-12.4989	-7.69548	-0.740334	-15.3395	-1.45015	3.84015	-17.5178
Integrin_Signaling_Pathway_Cytoskeleton_contraction_integrin_modulation_cell_invasion_and_migration	-5.46451	-2.18837	-1.55807	-5.48854	-2.9177	-1.00144	2.06341	-7.40466	-0.489776	-0.0953823	-4.94711
Integrin_SIgnaling_Pathway_Focal_adhesion_and_stress_fibers	-1.40902	-2.47533	-2.78726	-2.1932	-5.0604	-1.17406	2.31323	-4.16978	-1.68663	-1.96287	-1.86529
Integrin_Signaling_Pathway_Translocates_to_the_nucleus	0	-0.406141	0	-2.90308	0.127185	0.708979	0	0	0.430363	0.660999	-0.29238
Interferon_Pathway	-7.73862	-5.93026	-3.4247	-9.24255	-5.45783	1.92073	-2.82586	-11.5532	-9.37688	4.63388	-11.778
Interferon_Pathway_Gene_Expression	1.06248	-0.278479	3.49178	1.64032	0.64854	0.104676	0.920158	-0.373179	-0.801893	3.73784	0.188591
Interferon_Pathway_Transcription	-3.91018	-4.25971	-3.86708	-4.59333	-4.52739	-3.16253	-3.29911	-5.40022	-3.93758	-3.47002	-5.90797
Interferon_Pathway_Translation	1.33941	0.269339	1.40663	0.585167	1.00329	2.85726	0.0202708	1.58321	0	2.14518	1.19084
IP3_Pathway	-5.45205	-3.88922	-8.82081	-15.5632	10.707	-2.84979	-0.790972	-2.33596	0.589608	-9.88672	-16.103
IP3_Pathway_Gene_Expression	-3.5484	-0.988708	-4.4349	-5.10873	-2.67281	-2.74327	-1.28476	-4.94914	-1.33701	-3.22129	-5.94011
JAK_mStat_Pathway	-5.75382	-3.81109	-5.975	-9.96699	-10.9391	-6.03441	-5.93223	-6.61705	-3.57417	-8.71749	-12.6127
JAK_mStat_Pathway_Akt_Pathway	-15.6134	-9.36526	-10.5884	-10.6836	-19.0748	-10.4549	-11.6187	-11.2327	-11.3703	-8.99814	-6.92696
JAK_mStat_Pathway_JAK_degradation	8.2558	5.48734	10.9075	2.55118	11.8608	-1.00932	6.76037	0.973897	12.0183	6.24855	3.97018
JNK_Pathway	-36.9237	-29.1923	-31.5771	-31.6889	-52.7681	-30.9576	-13.7984	-42.3713	-41.1715	-25.7097	-24.9774
JNK_Pathway_Apoptosis_Inflammation_Tumorogenesis_Cell_Migration	-7.29113	-3.27536	-6.50696	-5.84084	-6.80756	-5.94487	-2.97966	-7.72021	-4.67112	-7.57847	-7.75106
JNK_Pathway_Insulin_signaling	-0.559112	0.216165	-3.07238	-2.85865	0.619769	1.7219	0.505563	-3.3112	-1.70945	-0.540885	-3.11655
Mab_targets	-4.71542	-1.35038	-2.4408	-5.86691	-2.43101	-4.21643	-5.47153	-4.5608	-2.52764	-4.152	-3.77597
MAPK_Family_Pathway	-18.3529	-5.11011	-5.45329	-16.1035	-16.4149	-11.1978	3.53444	-15.525	-13.574	9.13706	-12.7845
MAPK_Family_Pathway_Chromatin_Remodeling	-1.81343	-1.15972	2.18575	0.391192	-0.413942	-0.162426	0.993789	-0.879045	-0.785659	1.97808	-2.05442
MAPK_Family_Pathway_Cytoskeleton	-2.33066	-0.154551	0.513556	-0.76098	-1.99315	0.358818	-1.12247	-0.401447	0.017738	1.11663	-2.72094
MAPK_Family_Pathway_Gene_Expression	-4.13137	-1.32943	-0.941687	-3.71877	-2.6988	-1.36858	-0.631847	-2.78867	-1.35727	0.957925	-5.89906
MAPK_Family_Pathway_IKBs_Degradation	1.15824	0.362137	0.465411	0	0.316906	0.418675	1.24554	0.651752	0.241163	0.660922	-0.938402
MAPK_Family_Pathway_Translation	-0.499768	0	-1.14791	-0.628697	0	-0.630482	0	0	0	0	0
MAPK_Signaling_Pathway	-84.6874	-75.8447	-96.4859	-100.254	-140.043	-105.43	-30.8815	-104.063	-89.1571	-67.6699	-92.9788
MAPK_Signaling_Pathway_Cell_Servival_Cell_Militory_Inflammation_Apoptosis_Osmoregulation	-3.24984	-3.33104	-2.65948	-3.06592	-1.96346	-4.58125	-0.903735	-3.56781	-4.67579	-2.41819	-0.862344
MAPK_Signaling_Pathway_Gene_Expression	-11.0116	-6.19362	-6.21778	-11.4735	-5.67297	-9.42561	-3.08854	-14.9043	-5.53876	-2.75476	-14.3223
Mismatch_repair_effect	4.2597	-0.0655517	4.63006	2.71231	5.69037	-1.31393	1.41683	5.80166	1.75577	3.94781	6.98984
Mismatch_Repair_Pathway	8.90908	5.35124	10.3159	4.56759	13.014	-0.404553	4.44477	12.2698	6.54995	8.81848	13.0558
Mitochondrial_Apopotosis_m_Pathway	10.4501	8.75603	14.6008	6.87882	19.4771	17.3265	4.66283	14.2873	7.37869	13.8329	2.82797
Mitochondrial_Apopotosis_m_Pathway_Apoptosis	-1.88908	-4.04999	-0.280825	-4.95026	-4.26074	-4.69695	-1.46124	-0.467174	-4.40948	-5.74024	-2.09447
Mitochondrial_Apopotosis_m_Pathway_Depolarization	1.34287	0	0.714621	0	0	0.756503	-0.0700211	0.471164	0	0.649133	0.51154
Mitochondrial_Apopotosis_m_Pathway_DNA_fragmentation	-2.17724	-1.0843	-1.09645	-1.94761	-0.960313	-0.69797	0.0345787	-0.631733	-1.27867	-0.486451	-1.18527
Mitochondrial_Apopotosis_m_Pathway_Gene_expression	1.34287	-0.428298	0.973866	0	-0.87892	0.742692	0.910413	2.19478	0	0.246006	0.0452054
mTOR_Pathway	-21.7677	-24.9063	-16.2125	-21.762	-39.5405	-13.4869	-13.0491	-22.3894	-27.367	-7.11145	-10.354
mTOR_Pathway_Actin_organization	-1.80417	-1.94062	1.04391	-2.80887	4.58527	1.80269	1.54672	-1.08708	-2.14842	4.23586	-2.60619
mTOR_Pathway_Akt_signaling	-0.518003	0.604951	-0.693108	0	0.51074	-0.30894	-0.985215	0.148505	0.574637	1.69462	-0.160401
mTOR_Pathway_Scanning	0.73495	-1.05769	5.50156	2.53475	1.53786	3.07531	0.432765	3.55209	-0.24564	4.23758	2.19135
mTOR_Pathway_Translation_on	1.33535	2.912	5.92517	1.6603	3.02454	3.52428	1.37141	4.72337	3.98045	6.64924	6.18169
mTOR_Pathway_VEGF_pathway	0	0	0	0	-1.25495	0	0	0	0	0.804091	0.563955
NGF_m_Pathway	0.387237	0.371515	0.331895	-0.986883	-0.306817	0.992638	1.14291	-0.59925	0.288135	-0.359854	0.141366
NGF_m_Pathway_Apoptosis	0.781843	-0.132964	0.331895	-0.986883	-0.306817	0.856788	0.656326	0.320732	-0.195276	0.28538	0.140632
NGF_p_Pathway	-8.60381	-1.23367	0.446439	-8.10619	-1.49855	-2.48089	-1.60025	-1.72506	-0.804826	2.07603	-8.36978
NHEJ_mechanisms_of_DSBs_repair_effect	0.87006	2.5598	1.1479	1.02999	5.61429	-0.00924354	1.50887	0.909689	0.636838	2.31022	3.83005
Notch_Pathway	-1.8777	0.588644	0.255057	2.0713	4.98445	1.57321	0.938549	-0.467445	0.439532	1.83804	2.28496
Nucleotide_excision_repair_effect	5.02274	2.82269	3.92901	0.462963	7.70751	1.71354	1.30681	-1.03795	2.06762	3.3634	1.87064
p38_m_Signaling_Pathway	-30.2456	-22.6846	-36.5366	-32.7232	-54.4406	-37.0205	-10.1803	-41.6008	-41.9009	-14.0502	-34.2135
p38_p_Signaling_Pathway	-30.2456	-22.6846	-36.5366	-32.7232	-54.4406	-36.6123	-10.1803	-41.6008	-41.9009	-13.3675	-34.2135
p53_Signaling_m_Pathway	-3.32953	-11.5751	-3.56634	-0.7866	-14.1981	-7.691	-6.72626	-4.40194	-10.6907	1.06782	-12.5806
p53_Signaling_m_Pathway_p53_Degradation	13.9703	7.90256	17.4696	10.7266	12.0911	7.99254	11.2253	8.37522	14.9241	13.3729	10.0653
PAK_Pathway	-13.3246	-22.0007	-25.6496	-19.1898	-42.5544	-22.7985	-0.599027	-35.3366	-34.7529	-17.854	-18.2596
PAK_Pathway_Actin_Cytoskeleton	-12.34	-18.1946	-10.9371	-6.16178	-16.3602	-18.3383	-2.07666	-14.3944	-24.797	-3.7425	-14.9149
PAK_Pathway_Myosin_Activation	-1.02787	-6.58391	-0.282653	-4.62059	-3.70901	-1.45107	-0.908176	-6.56617	-5.22095	-6.19711	-5.39387
PPAR_Pathway	-7.8676	-11.2553	-16.9863	-13.9891	-24.0695	-15.9028	-5.43182	-16.6824	-15.3186	-6.39342	-13.4826
PTEN_Pathway	9.71041	6.07571	3.6051	9.29	1.89162	2.64435	0.761097	6.98517	4.06129	-1.91364	7.91824
RANK_Signaling_in_Osteoclast_Pathway	-8.3046	-7.12274	-5.47575	-5.95134	-8.33373	-4.42036	-4.40174	-8.52032	-7.69226	-2.03117	-12.351
RANK_Signaling_in_Osteoclast_Pathway_IKBs_Degradation	1.70552	0.917999	0.895093	0.0253322	0.779806	1.20761	1.24554	1.21365	-0.193366	1.21939	-0.938402
RAS_Pathway	-23.75	-15.3148	-20.4402	-29.7037	-12.1945	-12.3815	-0.421932	-26.735	-11.8497	-10.1251	-25.7012
Regulation_of_telomere_length_and_cellular_immortalization_effect	2.96197	1.75306	3.44793	5.80643	4.50386	0.277224	0.0288107	5.91592	5.17775	6.19382	4.67316
RNA_Polymerase_II_Complex_Pathway	3.54935	5.66067	9.5622	7.7223	10.5627	4.00205	2.75938	6.04394	8.98229	8.36151	9.4095
Sister_chromatid_cohesion_effect	2.74553	1.04984	4.48488	3.38274	5.24831	1.21741	2.97648	4.70357	2.20354	7.59149	6.06223
SMAD_m_Pathway	-18.706	-27.5647	-29.1326	-19.6668	-38.7265	-23.0481	-13.2999	-14.9333	-30.5249	-26.9147	-22.4347
SMAD_m_Pathway_Degradation	-8.71278	-10.9989	-16.9547	-7.39116	-17.2013	-9.57726	-7.63633	-6.76259	-15.242	-12.3331	-10.0923
SMAD_p_Pathway	-18.706	-27.5647	-29.1326	-19.6668	-38.7265	-23.0481	-13.2999	-14.9333	-30.5249	-26.9147	-22.4347
SMAD_p_Pathway_Degradation	-8.71278	-10.9989	-16.9547	-7.39116	-17.2013	-9.57726	-7.63633	-6.76259	-15.242	-12.3331	-10.0923
Spindle_assembly_and_chromosome_separation_effect	6.55368	3.31148	2.84997	2.29601	4.98969	0.526702	7.21301	5.28357	6.49066	1.88344	2.27704
Start_of_DNA_replication_in_early_S_phase_effect	8.2656	4.35949	10.4037	5.09464	13.8991	1.41128	8.70086	12.7887	6.48049	9.79162	12.608
STAT3_Pathway	-4.24428	-1.20708	-3.51431	1.16694	-20.0074	-10.4168	0.244231	-4.76445	-15.9838	10.6058	-11.5698
TGF_beta_Pathway	-15.2738	-13.4834	-14.3714	-14.4644	-40.3935	-16.2469	-8.713	-26.0706	-23.8515	-3.95171	-6.97592
TGF_beta_Pathway_Epithelial_mesenchymal_transdifferentiation	-1.52391	-1.15927	-2.49889	-0.724275	-3.20119	-2.02738	-1.46181	-0.866764	0.146546	-1.00986	-1.38066
TGF_beta_Pathway_Post_transcriptional_G1_arrest	1.16319	2.04817	-2.79874	-1.97413	-2.49267	0.512728	0.574189	-0.667594	2.42699	1.5762	2.23508
TGF_beta_Pathway_SnON_degradation	1.32498	-1.38189	-0.281989	0.483329	-3.39038	2.89013	-0.795835	-2.85839	-1.26033	0.525911	0.875774
TGF_beta_Pathway_Tumor_suppression	-2.14619	-1.38189	-2.79715	-1.05565	-3.39038	-1.8715	-1.40601	-2.85839	-1.26033	-3.86788	-2.06918
TGF_beta_Pathway_Tumorogenesis	-2.14619	-1.38189	-2.79715	-1.05565	-3.39038	-1.8715	-1.40601	-2.85839	-1.26033	-3.86788	-2.06918
TNF_m_Pathway	-2.44696	-2.99027	-0.836032	-2.58143	1.40926	-2.42152	-0.589891	0.970695	-3.62208	-2.15703	-2.16627
TNF_m_Pathway_Apoptosis	-1.791	-2.99027	-0.166921	-2.03162	1.18034	-1.89445	-0.589891	0.970695	-3.04283	-1.58639	-1.61713
TNF_p_Pathway	-6.52956	-2.43178	-3.83289	-6.38111	-5.22072	-5.54807	-2.93413	-7.63142	-4.75697	-3.01469	-8.27662
TNF_p_Pathway_Gene_expression_Cell_Survival	-1.38256	-0.0111356	-1.32308	-2.79997	-1.87948	-1.4801	0.343704	-2.0292	0.422894	-1.3522	-3.00685
TNF_p_Pathway_IKBs_degradation	0.763634	0.866615	0.465411	0	0.316906	0.554524	1.73212	-0.26823	0.724574	1.0978	-0.937668
TRAF_m_Pathway	2.25477	-0.474534	1.85984	1.10484	0.827986	0.918184	1.99937	0.861302	0.268002	0.704759	2.58967
TRAF_m_Pathway_IKBs_Degradation	0.0938895	1.10283	-0.843022	-0.0604047	0.434028	-0.108398	1.24554	0.651752	-0.338091	0.0902763	-1.38277
TRAF_p_Pathway	-5.00398	-4.20825	-2.09676	-4.09086	-7.13952	-7.22909	-4.71377	-7.85423	-9.98007	3.78184	-11.2372
TRAF_p_Pathway_IKBs_Degradation	0.0938895	1.10283	-0.843022	-0.0604047	0.434028	-0.108398	1.24554	0.651752	-0.338091	0.0902763	-1.38277
Transcription_of_mRNA_Pathway	2.54323	4.58875	7.21513	5.66364	8.42242	0.860369	1.82349	4.31572	7.30666	5.92097	6.17948
Transition_and_termination_of_DNA_replication_effect	5.92558	3.20417	4.96903	1.6992	5.15649	-0.79288	1.66184	2.63462	1.97797	5.10424	5.74742
Translation_Regulation_of_EIF4F_activity	-1.14856	1.78549	-0.275607	-0.907386	-3.47779	3.45298	2.02746	-0.853805	2.28359	4.79245	0.669908
Ubiquitin_Proteasome_Pathway	11.5005	11.5736	19.4509	8.49523	23.5351	10.9848	16.4099	7.38173	21.0977	17.1853	17.8907
Ubiquitin_Proteasome_Pathway_Degraded_Protein	1.20125	1.62508	4.41314	0.377515	5.69288	2.7639	4.52073	0.572164	2.91106	5.0921	-0.536694
VEGF_Pathway	-9.42962	-9.78066	-6.62804	-10.1057	-10.1745	-3.22909	-5.28867	-11.9462	-7.83371	-3.09562	-10.9622
VEGF_Pathway_Actin_Reorganization	-3.6988	-4.97631	-2.74963	-1.75285	-3.80237	-3.32193	-1.69816	-2.29483	-5.55325	-0.889548	-5.91847
VEGF_Pathway_Nitric_Oxide_Prodaction	0.548228	1.1417	1.19792	1.77693	1.18058	0.843406	0.470706	0.664908	1.79279	1.6474	1.04122
Wnt_Pathway	1.08011	3.81799	-2.41224	-10.3386	-6.99008	-8.41619	13.6838	-14.2629	17.4628	1.32836	-7.77287
Wnt_Pathway_Ctnn-b_Degradation	10.0682	6.96728	12.4986	8.61175	12.0911	3.63804	9.84806	5.42923	14.1923	8.60562	9.55379
Metabolic pathways	A549	BT474	HeLa	HepG2	Jurkat	MCF7	NGP	NT2D1	Skov3	T3M4	Tera1
125-dihydroxyvitamin_Dsub3sub_biosynthesis	0	-0.500751	0	-0.683479	-0.232907	0	2.45534	0.435442	0.607189	-1.0364	0
1D-imyoi-inositol_hexakisphosphate_biosynthesis_II_mammalian	-1.2105	-0.573057	-0.653597	0.940797	-2.49909	0.107355	0.0160167	-1.13765	-1.24178	-0.807285	-1.54184
1D-imyoi-inositol_hexakisphosphate_biosynthesis_V_from_Ins134P3	0.693842	0.515607	0.487255	0	0	0	0.447359	0	0.496595	0	0.640389
2-amino-3-carboxymuconate_semialdehyde_degradation_to_glutaryl-CoA	0.50866	0	0.444053	0	0	1.00501	0	0.626596	-0.431854	0	0.781536
2-deoxy-alpha-D-ribose_1-phosphate_degradation	7.44252	2.99324	3.65454	2.54071	-0.460136	-0.212051	-1.20053	2.08028	0.809712	5.23222	-0.857712
2-oxobutanoate_degradation	1.85002	-1.4232	1.03339	2.44382	1.39033	2.20145	-0.0979879	1.64344	-0.603297	0.571964	1.21861
2-oxoglutarate_decarboxylation_to_succinyl-CoA	0.444843	-0.455942	0.449166	-0.157074	-1.15345	-0.9953	-0.597135	0.0501025	0	0.650749	-0.0088895
2-oxoisovalerate_decarboxylation_to_isobutanoyl-CoA	0.326298	-1.1004	-0.336035	-0.569809	-0.909577	-0.293953	-0.427708	0.0926037	-1.04049	-0.139421	0.0785565
3-phosphoinositide_biosynthesis	-0.240957	-0.642596	-0.94252	-0.0880014	0.872888	1.58189	-0.365148	2.25576	0.436357	1.10667	0.149735
3-phosphoinositide_degradation	-2.59545	-1.49552	-1.61135	-2.27903	-3.73132	0.217405	-2.09394	-1.49347	-1.80116	-1.06338	-2.11831
4-aminobutyrate_degradation	1.06275	0.892619	0.668105	2.4861	1.448	0.974679	0	1.1837	0.705044	0.835736	0.514112
4-hydroxy-2-nonenal_detoxification	0.839713	0.242724	0.955228	-1.18416	0.761906	-1.84638	1.17374	-2.81775	-0.100131	0.247265	1.23761
4-hydroxybenzoate_biosynthesis	0	0	0	0	0	0	0	0	0	0	0
4-hydroxyproline_degradation	0	-0.499029	0	2.44474	0	0	0	0	-0.42756	0	0
5-aminoimidazole_ribonucleotide_biosynthesis	2.55578	2.02176	2.88437	3.5612	3.96487	0.243583	2.11974	2.8434	1.88054	2.64799	4.1711
7-3-amino-3-carboxypropyl-wyosine_biosynthesis	0.635004	0	0.758978	0.996985	1.65964	-0.589265	0.692866	1.19182	0	0.695091	1.26224
acetate_conversion_to_acetyl-CoA	0.554258	0.758534	0	1.38023	0.405089	0.572469	0.812858	0	0.683513	0	-1.02908
acetone_degradation_I_to_methylglyoxal	-6.08356	-1.27888	-1.4712	-3.03576	-0.444092	1.98263	0.0579857	-0.678703	-2.1719	-0.839714	2.10941
acetyl-CoA_biosynthesis_from_citrate	0	0	0	0	0	-1.38704	0	0	0	-1.11194	0
acyl-CoA_hydrolysis	0	0	0.445028	0	-0.676203	-0.426835	0	0	0	0	0.81339
acyl_carrier_protein_metabolism	0	0	0	0	0	0	0	0	0	0	0
adenine_and_adenosine_salvage_I	0	0	0	0	0	0.444716	-0.700554	0	0	0	0
adenine_and_adenosine_salvage_II	0.634921	0.474435	1.37154	1.08368	0.466499	0.946411	0.710521	1.01845	0.901638	0.734395	0
adenine_and_adenosine_salvage_III	1.03478	0.632029	1.2925	0.531345	3.25062	0	0	0.775858	1.06081	1.095	0.566272
adenosine_deoxyribonucleotides_ide_novoi_biosynthesis	1.11192	-1.83101	-1.24486	1.07186	-0.151919	1.69537	-1.45435	0.401183	-0.381682	-1.38305	0.607539
adenosine_nucleotides_degradation	-0.87749	-1.84856	-3.06093	-3.42987	-0.436917	-1.78698	-2.34706	-1.34902	-2.32121	0.469974	-3.03186
adenosine_ribonucleotides_ide_novoi_biosynthesis	1.09627	0.0468397	1.82454	1.12832	-1.38252	0.359545	0.609183	1.6179	0.175748	1.29678	-1.01982
alanine_biosynthesisdegradation	0	0	0	0	0	0	0	0	0	0	0
allopregnanolone_biosynthesis	0	0	0.629357	0	0	0.441009	0	0	0	0.511656	0
alpha-tocopherol_degradation	0.481392	0	0.455733	0	0	0.45758	0	0	0.447805	0.479976	0.415414
anandamide_degradation	0	0.500301	0.995948	0.410044	0	1.36148	0.483954	1.14416	1.04178	0.595904	2.31234
androgen_biosynthesis	2.53477	0.981194	1.55438	1.59156	-3.33855	-1.3633	0	0	1.38524	1.65599	-3.53574
arsenate_detoxification_I_glutaredoxin	-1.00415	-0.965921	0	0	-1.00676	-1.44096	0	-0.991618	0	0	-1.08435
ascorbate_recycling_cytosolic	0.194466	-0.965921	0	1.54411	0.110911	-1.44096	1.3488	-0.991618	0	0	-0.370649
asparagine_biosynthesis	0	0	0.746193	1.09478	0	0	1.30227	0	0	0	0.435626
asparagine_degradation	0.944546	1.47581	0.197822	1.64148	1.49257	-0.46923	1.15805	1.09507	1.04523	-0.377424	1.33733
aspartate_biosynthesis	0	0	0	0	0	0	0	0	0	0	0
aspirin-triggered_lipoxin_biosynthesis	0	0.424949	0	0	0	0.799913	0	0	0	0	0
aspirin_triggered_resolvin_D_biosynthesis	0	0.424949	0	0	0	0.799913	0	0	0	0	0
aspirin_triggered_resolvin_E_biosynthesis	0	0.424949	0	0	0	0.799913	0	0	0	0	0
beta-alanine_degradation	0.423668	0	0	0	0	0.918895	0.534241	0.45431	0.469853	0	0
bile_acid_biosynthesis_neutral_pathway	2.76042	-4.18555	-3.62882	3.21221	-2.12997	-1.84682	-1.3493	1.52113	-3.8491	-3.24435	-1.92111
biotin-carboxyl_carrier_protein_assembly	0	0	0	0	0	0	0	0	0	0	0
bupropion_degradation	1.25241	0	0	0.793025	0	0	0	0	0	0.476948	1.70495
C20_prostanoid_biosynthesis	-2.61861	-1.8967	-3.07671	-3.45559	-3.56977	-3.56837	-2.57193	-3.69249	-1.95854	-3.01884	-3.89391
cardiolipin_biosynthesis	0	0.408637	0	1.60708	0.982799	-0.485394	0.596099	0	1.0608	0	0.588366
carnosine_biosynthesis	0	0	0	0	0	0	0	0	0	0	0
catecholamine_biosynthesis	0	0	0	1.53083	0	2.24139	0	0	0	0	0
CDP-diacylglycerol_biosynthesis	1.10588	2.82946	1.65455	3.02803	0.0317978	0.963498	0.609531	-0.860695	0.755674	1.70722	1.14206
ceramide_ide_novoi_biosynthesis	-1.36417	-0.494685	-0.918501	-0.725451	-0.641578	0	-0.525408	-0.490591	-0.730793	-0.925713	-1.14914
cholesterol_biosynthesis_I	-0.618621	5.28397	0.827185	1.85696	3.20754	1.18223	4.07439	6.55766	2.76167	-1.16587	7.01055
cholesterol_biosynthesis_III_via_desmosterol	-0.618621	5.28397	0.827185	1.85696	3.20754	1.18223	4.07439	6.55766	2.76167	-1.16587	7.01055
cholesterol_biosynthesis_II_via_2425-dihydrolanosterol	-0.618621	5.28397	0.827185	1.85696	3.20754	1.18223	4.07439	6.55766	2.76167	-1.16587	7.01055
choline_degradation	0.772761	0.987265	0	2.29656	-1.89804	0.981931	0.71348	1.21915	0.707887	0	1.34059
chondroitin_and_dermatan_biosynthesis	0.600616	-0.605315	-0.419843	-0.555021	0	0	-0.447769	-0.416734	-0.985921	-0.460303	-0.960981
chondroitin_sulfate_biosynthesis	-1.3384	0.110178	-2.27519	-0.288981	1.82428	-0.796866	-0.646158	-2.33443	-1.4352	-2.34358	1.02391
chondroitin_sulfate_biosynthesis_late_stages	-1.11297	-0.93311	-1.98219	0.138568	0.667492	-1.2283	-1.66627	-2.09653	-0.598456	-2.23061	1.23852
chondroitin_sulfate_degradation_metazoa	-0.643964	-1.6711	-1.3808	1.72045	-2.24717	-1.43574	-0.551078	0.305786	-2.37193	-1.83748	-1.48907
citrulline-nitric_oxide_cycle	-0.581529	0.637057	0.245854	0.610609	-0.45304	0.0930382	-0.465645	1.55809	-0.508391	-0.43009	-0.523591
CMP-iNi-acetylneuraminate_biosynthesis_I_eukaryotes	0.451799	0.576453	0.183605	0.40026	1.26349	1.15906	0.413891	0.608076	0.85142	1.59336	1.04609
CMP_phosphorylation	1.11192	-1.83101	-1.24486	1.07186	0.68353	1.69537	-1.45435	0.401183	-0.381682	-1.38305	0.607539
coenzyme_A_biosynthesis	0.976863	1.76181	1.00587	2.74289	0.507219	-0.93368	0.511998	0.272357	1.79831	0.756862	1.25424
creatine-phosphate_biosynthesis	0	1.43205	-2.35501	0.996919	-0.488237	-2.57627	0.0648221	-2.19615	0.86544	-3.51516	-1.21137
creatine_biosynthesis	0	-0.83656	-0.786193	0	0	-0.728484	0	0	-0.800893	-0.149821	0
cysteine_biosynthesis	0.966089	0.523205	0.959296	2.17816	0.76908	2.02722	1.25487	5.48709	0	1.17349	3.96854
cysteine_biosynthesishomocysteine_degradation_trans-sulfuration	0	0	0	0	0	1.39017	1.25487	4.37415	0	0	2.91402
D-galactose_degradation_V_Leloir_pathway	-0.760038	1.07723	-0.583975	-0.934653	-0.539406	-0.502388	-1.70877	0.511514	0.729485	0.611687	0.910259
D-glucuronate_degradation	0	0	0	0.721149	0	1.39097	0	0	0	0	-0.803519
D-imyoi-inositol-5-phosphate_metabolism	4.07369	3.80146	1.75568	2.44424	1.03641	3.5582	3.75375	0.88371	5.73608	2.95912	1.25963
D-imyoi-inositol_134-trisphosphate_biosynthesis	-1.90434	-0.314439	-1.14085	1.37609	-2.49909	0.107355	0.0808001	-1.13765	-1.32894	-0.382944	-2.18223
D-imyoi-inositol_145-trisphosphate_biosynthesis	2.88363	1.66193	-1.38289	1.0774	0.0594747	2.06907	3.03633	0.307005	2.24477	1.94393	-0.104433
D-imyoi-inositol_145-trisphosphate_degradation	-0.900524	1.54231	-1.37615	-1.01167	-6.01533	-2.76988	-0.825434	-0.306704	0.712759	-1.70973	-1.3224
D-imyoi-inositol_1456-tetrakisphosphate_biosynthesis	0.693842	0.515607	0.487255	0	0	0	0.447359	0	0.496595	0	0.640389
D-imyoi-inositol_3456-tetrakisphosphate_biosynthesis	0.693842	0.515607	0.487255	0	0	0	0.447359	0	0.496595	0	0.640389
D-mannose_degradation	0	0	0	0	-0.407108	0	0	0	-0.410357	0	-0.611606
dermatan_sulfate_biosynthesis	-2.8656	-1.9127	-3.47026	-5.10718	-0.753749	-2.5088	-1.94472	-4.60322	-3.9449	-2.78561	-3.68447
dermatan_sulfate_biosynthesis_late_stages	-2.85241	-1.98903	-2.46644	-3.78742	-1.54067	-2.56971	-2.21833	-3.59099	-1.76029	-1.88234	-2.10454
dermatan_sulfate_degradation_metazoa	-1.18681	-3.41256	-2.23553	-1.04171	-3.13443	-1.23038	-2.11158	-1.47689	-2.58511	-2.54838	-3.93086
diphthamide_biosynthesis	0	0	0	0	0	0	0	0	0	-0.435585	1.13156
dolichol_and_dolichyl_phosphate_biosynthesis	0	0	-0.404448	0	0	0	0	0	0	0	-0.468947
dolichyl-diphosphooligosaccharide_biosynthesis	0.348269	-0.589387	1.37201	1.26625	0.820097	-0.966191	-1.84968	0.913562	-0.174994	0.670123	1.08276
dopamine_degradation	2.43429	0.461584	0.114121	3.31237	-1.09823	1.42495	0	-0.362586	-1.61258	0.176905	-1.30229
dTMP_ide_novoi_biosynthesis_mitochondrial	0	0	0	0	1.18876	0	0.572188	0	0.638163	0	0
eicosapentaenoate_biosynthesis	2.2298	3.62654	0	2.80907	0.553803	-1.46429	2.57445	1.60074	1.31095	0.966447	-0.869596
epoxysqualene_biosynthesis	0	1.60984	0	0.485378	1.69955	0	1.03389	0	0.656213	0	1.80909
estradiol_biosynthesis_I	0	0	0.486618	0.236023	0	0	-0.432078	0	-0.435749	0	-0.406365
estradiol_biosynthesis_II	0	0	0	0	0	0	0	0	0	0	0
ethanol_degradation_II	3.82983	0.363253	1.47812	4.25721	-0.89995	-0.669824	1.40525	1.99138	-0.61915	1.12101	-0.518592
ethanol_degradation_IV	3.82983	0.363253	1.47812	4.25721	-0.89995	-0.669824	1.40525	1.99138	-0.61915	1.12101	-2.20017
eumelanin_biosynthesis	0	-0.861904	-0.877535	-0.895811	-1.05442	-0.871229	-0.642387	-0.916232	-0.804147	-1.15123	-0.8885
fatty_acid_activation	3.34655	1.85946	0	4.1805	1.66261	0.369237	0.694828	3.76514	1.31095	2.04749	0.0239195
fatty_acid_alpha-oxidation	5.65084	0.990645	-0.476159	1.60164	0.676734	1.45152	-0.994937	4.0544	0.687711	1.66584	-0.687441
fatty_acid_alpha-oxidation_III	4.07124	0.813491	0.598788	1.01909	0	1.13908	0	1.76352	0.84744	1.89063	1.20749
fatty_acid_beta-oxidation	6.52813	2.65644	0.34493	7.17685	3.28249	2.63346	2.38932	8.54807	2.74768	2.04749	0.885307
fatty_acid_beta-oxidation_peroxisome	3.25416	0.420967	-1.45535	6.27011	1.34551	-1.03988	-0.772344	3.59435	-0.126596	0.476373	-0.980587
fatty_acid_beta-oxidation_unsaturated_odd_number	0.33268	1.87968	-0.0171728	1.54324	0	0.956932	-0.51488	1.42126	2.1844	-0.806858	-0.862335
fatty_acid_biosynthesis_initiation	0.552515	0.808964	1.0734	1.44142	0	0	1.6596	0.836889	0.949039	0.888233	1.07724
fatty_acid_elongation_--_saturated	1.20332	1.26534	1.73664	1.97895	0.752723	0.705236	2.17731	1.60258	1.69651	1.51026	1.99504
flavin_biosynthesis	0.435201	0	0.490454	0	0	0	0	0.604404	0	0	0
folate_polyglutamylation	0.815784	0	1.38689	0.465169	0.547501	-0.568246	0.431364	0.79667	0.890216	0.918811	0
folate_transformations	2.34085	0.627067	1.62646	0.90376	0.868924	0.775949	0.215682	1.61125	0.52429	2.07739	-0.129796
formaldehyde_oxidation	1.09399	1.20554	1.33169	1.4339	1.70294	1.70017	1.39768	1.03333	1.68566	1.18288	1.05198
fructose_26-bisphosphate_synthesisdephosphorylation	0	0	0	0	0	0	0	0	0	0	0
GABA_shunt	1.06275	0.892619	0.668105	2.4861	1.448	1.91031	0	2.2088	1.43869	0.835736	0.514112
gamma-glutamyl_cycle	4.0694	0.512683	3.46942	3.31071	1.9143	1.6611	1.06611	1.89834	0.920975	4.303	-0.00947133
gamma-linolenate_biosynthesis	3.98721	1.85946	0	4.1805	1.66261	0.369237	1.11566	3.76514	1.31095	2.04749	0.0239195
GDP-glucose_biosynthesis_II	-1.86558	0	0	-2.01251	-0.823276	1.67207	0	-0.639491	0.52189	0	0.903289
GDP-L-fucose_biosynthesis_II_from_L-fucose	0	0.591855	-0.504425	0	0	0.493434	-0.530311	0	0	-0.406549	-0.775106
GDP-L-fucose_biosynthesis_I_from_GDP-D-mannose	0	0	-0.6615	1.12585	0.663022	0	-0.569812	-0.179586	0.301892	-0.411163	0
GDP-mannose_biosynthesis	1.14194	-0.449363	-0.022336	0.793178	-1.38728	1.3568	-0.660656	-0.00403638	-0.27064	-0.773477	-2.10159
geranylgeranyldiphosphate_biosynthesis	0	0	0	0	0	0	0	0	0	0	0
glucocorticoid_biosynthesis	0	0	0	0	0	0	0	0	0.407241	0	0
gluconeogenesis	1.54667	0	1.36906	0.943299	0.0309085	3.1433	0.431612	2.23542	1.01072	1.50628	2.62418
glutamate_biosynthesisdegradation	-0.640342	0	-0.538161	0.642516	0	0.0756533	-0.580737	-0.474881	-0.433204	-0.526293	-0.561843
glutamate_dependent_acid_resistance	0	0	0	0	0	0.935629	0	1.02509	0.733649	0	0
glutamate_removal_from_folates	0.780078	1.1712	0.841934	1.21849	0.74693	0	1.56208	0.935085	1.08382	0	0.528168
glutamine_biosynthesis	0	0	0	0	0	0	0	0	0	0	0
glutamine_degradationglutamate_biosynthesis	0.642056	0	0.796587	0.561102	0.645259	0.623905	0	0.514399	0.588506	0.660833	0.801966
glutaryl-CoA_degradation	1.86522	2.6285	1.44026	2.40911	2.45022	0.289647	1.72978	2.88859	3.23032	0.198395	0.986647
glutathione-mediated_detoxification	-3.00997	-3.74938	-0.436112	-2.42369	-5.57443	-1.99394	1.14896	0.0721906	-4.17827	-3.66755	-3.85908
glutathione_biosynthesis	2.86312	0.982363	2.94924	2.1862	1.4371	0.802897	1.22943	1.92004	1.31745	4.07271	-0.521521
glutathione_redox_reactions_I	1.79221	-1.06838	-0.633629	5.73688	-2.16835	-3.28377	-0.810411	-2.51676	-1.68528	0.721783	-0.742284
glutathione_redox_reactions_II	0.711865	0.740394	0.698854	1.18124	0.457829	0.701896	0	0.526148	0.677077	0.426855	0.63465
glycerol-3-phosphate_shuttle	0	0	0	0	0	0	0	0	0	0	0
glycerol_degradation	-1.73169	-1.68214	-0.441427	-0.370155	-0.902868	-0.907912	-1.82342	-1.22371	-0.982569	-0.825183	-1.56046
glycineserine_biosynthesis	0	0	0	0	0	0	0	0	0	0	0
glycine_betaine_degradation	0	0.508177	0.680419	1.67347	0.535036	0.563561	0	0	0.434024	0	0.463352
glycine_biosynthesisdegradation	0	0	0	0	0	0	0	0	0	0	0
glycine_cleavage	0	0	0	0	0	0	0	0	0	0	0
glycoaminoglycan-protein_linkage_region_biosynthesis	-0.613807	0.68164	-0.583976	-0.764736	0.78692	0.060909	0.721379	-0.5955	-1.19869	-0.442967	-0.61895
glycogenolysis	1.50788	3.05287	0.13031	-0.508786	-1.81596	-0.781218	0.382054	1.46164	2.8336	2.06595	2.66328
glycogen_biosynthesis	-1.04212	-2.5245	-1.57122	-1.31335	-3.33868	-1.13347	-1.08123	-2.20751	-1.24305	-2.13275	-1.8999
glycolysis	1.04344	0.387731	2.84422	-4.23082	-1.51733	5.30769	4.48669	-0.126687	1.9176	2.03757	0.75972
guanine_and_guanosine_salvage	1.03478	0.632029	1.2925	0.531345	0.86347	0	0	0.775858	1.06081	1.095	0.566272
guanosine_deoxyribonucleotides_ide_novoi_biosynthesis	2.74365	-1.83101	0.339868	2.25013	2.22218	2.18804	0.233117	2.7261	0.967951	-1.6264	1.23929
guanosine_nucleotides_degradation	0.840803	0.435619	0	0	0	1.43106	0	0.716818	0	0	0
guanosine_nucleotides_ide_novoi_biosynthesis	2.27817	-2.97754	1.52552	1.99743	2.89313	2.13957	-0.730114	3.53343	0.0574263	-0.763086	1.19481
guanosine_ribonucleotides_ide_novoi_biosynthesis	0.646443	-2.97754	-0.0591986	0.819156	0.519032	1.6469	-2.41759	1.20852	-1.29221	-0.519736	0.563067
heme_biosynthesis	0.711814	1.24809	-0.248981	-0.21749	0.873805	-0.855923	0	0.331345	0.481398	-1.18026	-0.254228
heme_biosynthesis_from_uroporphyrinogen-III_I	0	0	0	0	0	-0.855923	0	0.491781	0	-0.518747	-0.487405
heme_degradation	1.93728	1.3854	1.03046	0.346276	-0.840461	2.25663	0.787123	0.731726	0.592124	-0.402325	0.701305
heparan_sulfate_biosynthesis	-2.64469	-0.252668	-2.72262	-1.7561	-1.54217	-3.32097	1.59455	-2.60892	-2.99099	0.106508	-3.67549
heparan_sulfate_biosynthesis_late_stages	-2.03088	-0.934309	-2.13864	-0.991361	-2.32909	-3.38188	0.873175	-2.01342	-1.7923	0.549475	-3.05654
histamine_biosynthesis	0	0	0	0	0.855787	0	0	0	0	0	0
histamine_degradation	-0.773132	-0.619521	0	0.582964	-0.8044	0	-0.622642	-0.691929	0	0	0
histidine_degradation	0.815784	0.828887	0.842548	2.19701	1.00111	0.606113	0.907105	1.31213	2.08589	1.38433	0.551569
homocarnosine_biosynthesis	0	0	0	0	0	0	0	0	0	0	0
hydrogen_sulfide_biosynthesis_trans-sulfuration	0	0	0	0	0	1.39017	1.25487	4.37415	0	0	2.91402
hypusine_biosynthesis	0	0.95864	0	0.499515	1.52924	0.925001	0	0.41066	0	0.520459	0.987989
imyoi-inositol_ide_novoi_biosynthesis	1.76513	2.26826	0.643868	1.6345	0.17231	1.08115	0.552841	4.08559	2.04326	0.448562	3.37772
iNi-acetylglucosamine_degradation_I	-1.08212	0	0	0.418645	0	-0.188277	-0.738785	0	0	0.978152	0
iNi-acetylglucosamine_degradation_II	-2.29036	-1.13737	-1.49228	-1.13337	-0.926604	-0.188277	-1.58176	-1.18321	-1.04669	-0.553628	-0.933651
inosine-5-phosphate_biosynthesis	2.48977	2.67797	3.59688	4.00165	4.05949	1.83163	2.43628	2.85291	1.64949	2.9296	3.71126
inositol_pyrophosphates_biosynthesis	0	-0.407228	0	0	0.548311	0	0.420074	0	0	0	0
iron-sulfur_cluster_biosynthesis	0	0	0	0	0	0	0	0	0	0	0
iSi-methyl-5-thio-alpha-D-ribose_1-phosphate_degradation	0.60309	0.849405	0.730795	0	0.944966	0.0357587	0.686471	0	0.397632	0	1.53655
iSi-methyl-5-thioadenosine_degradation	-0.698912	0	0.77013	0	-0.820347	-1.1393	0	1.19186	0	-0.811972	0.488936
isoleucine_degradation	2.79571	1.5281	1.94789	1.8393	2.10717	-0.00430522	1.83153	3.91438	2.18983	0.0589742	2.19365
itrans_transi-farnesyl_diphosphate_biosynthesis	0.442614	0	0.44585	0.415922	0.924393	0	0.869869	1.03831	0.834473	0	0
ketogenesis	-0.78143	-0.424051	0	-0.754018	-0.887431	-1.62486	-1.60679	-0.655611	0	-1.22585	-2.42796
ketolysis	-0.672159	-1.06193	0.516464	-0.652907	0.56737	-2.29493	-1.14014	0.951838	-0.601337	-0.811188	-1.99098
L-carnitine_biosynthesis	0.419425	-0.49062	-0.470814	-1.09087	0	-0.135699	0	0	0	0	0
L-cysteine_degradation_I	-0.457609	0	0	-0.407767	-0.504011	0	0.562619	-0.458175	-0.427446	0	0.408407
L-cysteine_degradation_II	0	0	0	0.588289	0	0	0	0	0	0	0
L-dopachrome_biosynthesis	0	0	0	0	0	0	0	0	0	0	0
L-dopa_degradation	0	0	0	0	0	0	0	0	-0.973817	0	-1.81277
L-glutamine_tRNA_biosynthesis	-0.428993	0	-0.543596	0	0	-0.740463	0	0	-0.744948	-0.751236	0
L-kynurenine_degradation	3.7876	0.420405	3.0624	3.67159	0.212926	3.2068	0	3.39026	0.0806567	3.3251	1.3505
L-serine_degradation	0.689971	0.614154	0.500427	0	0	0.590204	0	-0.696133	0	0	0
lactate_fermentation_reoxidation_of_cytosolic_NADH	0	0	0	0	0	0	0	0	0	0	0
lactose_degradation_III	0	-0.738801	-0.984105	-0.817136	-1.04944	-0.444005	-0.52114	-0.731974	-0.767177	-0.811533	-0.762293
lanosterol_biosynthesis	-0.864752	0	-0.782944	-0.723191	0	0	0	0	0	-0.753179	0
leucine_degradation	-1.35461	-1.59284	-0.552094	-1.31441	-2.39963	-0.151476	-1.56254	-1.44785	-1.33919	0.00525888	-1.28466
leukotriene_biosynthesis	1.53809	2.08931	1.26974	1.60505	0.627161	1.86861	2.87789	1.4141	1.98445	0.410786	1.46056
lipoate_biosynthesis_and_incorporation	0	0	0.526376	0.514256	0.441257	0	0	0	0.429563	0.41017	0.555873
lipoate_salvage	0	0	0	0	0	0	0	0	0	0	0
lipoxin_biosynthesis	0	1.0392	1.77723	0	0	0.799913	0	0	0	0	0
lysine_degradation_II_pipecolate_pathway	0.475777	-0.0304728	-0.462331	0.698503	-2.12774	0.230919	-0.0165447	-0.256549	0.222333	-0.904126	2.306
lysine_degradation_I_saccharopine_pathway	1.28142	0.987265	0.444053	1.19923	-1.47219	1.53284	0.71348	1.24523	0.707887	0	2.13059
malate-aspartate_shuttle	1.12717	0.625788	2.48369	2.5495	1.13721	0.585993	2.42063	1.98991	1.44493	1.58563	2.44292
melatonin_degradation_I	0.178672	0.562616	-1.38065	0.886166	-3.49474	1.13687	-2.99305	-0.567391	1.13744	-0.690487	-0.911727
melatonin_degradation_II	0	-1.01875	-0.938948	0	-1.09823	0.466405	0	-1.15666	-1.31229	-0.944105	0
melatonin_degradation_III	0	0	0	0	0	0	0	0	0	0	0
methionine_degradation	0.966089	0.523205	0.959296	2.17816	0.76908	0.637055	0	1.11294	0	1.17349	1.05452
methionine_salvage	0	0.508177	0.680419	1.29892	0.535036	0.140072	0	0	0.434024	0	0.463352
methylglyoxal_degradation_I	0	0	0	0.448474	0.824072	1.30817	0	0	0	0	0
methylglyoxal_degradation_III	7.33596	1.27888	1.4712	3.82879	0.444092	-1.98263	-0.0579857	0.678703	2.1719	1.31666	-0.404459
methylglyoxal_degradation_VI	0	0	0	0.448474	0	1.30817	0	0	0	0	0
methylthiopropionate_biosynthesis	0	0	0	0	0	0	0	0	0	0	0
mevalonate_pathway	1.81075	4.89135	1.44026	1.97713	4.49921	-0.139849	3.58088	4.83797	3.07596	0.198395	3.60945
mineralocorticoid_biosynthesis	0	0	0	0	0	0	0	0	0.407241	0	0
mitochondrial_L-carnitine_shuttle	0	-1.51845	-1.87966	-1.44192	-2.00854	-1.42464	-1.43883	0	-1.6458	0	-1.85293
molybdenum_cofactor_biosynthesis	-0.412032	-0.428618	0.551006	0.00234185	0.530554	-0.415068	-0.467857	0	-0.420752	0.417389	-0.90381
morphine_biosynthesis	0	0	0	0	0	0	0	0	0	0	0
mRNA_capping	0	0.418605	0.494218	0	0.42388	0	0.543816	0	1.19294	0	0.40688
mucin_core_1_and_core_2_iOi-glycosylation	3.54878	-2.03628	-3.03104	-1.60485	-1.40667	3.44165	-1.45703	-0.00257878	-2.08418	0.533825	-2.22961
NADH_repair	1.41177	1.19837	2.15773	0	1.02013	1.6065	1.88201	1.16292	1.2221	0.689622	1.99093
NAD_biosynthesis_from_2-amino-3-carboxymuconate_semialdehyde	-2.12688	0.446636	-1.62962	1.79598	-0.662887	1.21587	-3.07215	0	0.594823	-2.78626	0.573867
NAD_ide_novoi_biosynthesis	1.15206	1.40098	0.988723	5.21765	-0.662887	3.41767	-3.07215	2.76367	1.53364	0.538843	1.14283
NAD_phosphorylation_and_dephosphorylation	0	-1.45961	0	0	0	0	0	0	-1.41946	0	-1.30255
NAD_salvage	0.853027	-0.530787	1.08089	0.793473	0	0.571235	-0.56839	0	0	1.39775	0.451584
nicotine_degradation_III	-0.482189	-1.44214	-1.11263	2.91143	-1.83763	-0.519813	-0.681617	-2.16803	-1.15053	-0.713377	-0.189192
nicotine_degradation_IV	-0.951853	-2.02504	-1.72841	3.32566	-1.83763	-0.519813	-1.15915	-2.75483	-1.72001	-1.23137	-0.663267
noradrenaline_and_adrenaline_degradation	3.27557	-1.41404	0.53917	4.988	-2.40327	-0.775888	0.592393	0.834721	-3.58877	0.176905	-1.30229
oleate_biosynthesis	1.30908	1.76708	-0.417799	0.380103	2.09765	-0.244442	2.99925	2.23601	0	1.91528	-0.593069
ornithine_ide_novo_i_biosynthesis	-0.55321	-0.17046	0	0.0292647	-0.779918	-0.664717	0	-1.07327	0	-0.404944	0.525472
oxidative_ethanol_degradation_III	3.82983	0.846585	1.47812	4.25721	-0.89995	-0.669824	0.973126	1.99138	-0.61915	1.12101	-0.518592
oxidized_GTP_and_dGTP_detoxification	0.762539	0	0	0	1.14784	0	0	0	0	0	1.36015
palmitate_biosynthesis	1.868	1.26534	1.73664	1.97895	1.38679	1.44208	2.17731	2.06362	1.69651	2.57695	1.59184
pentose_phosphate_pathway	5.18471	1.90984	-0.0375909	-0.291542	0.663127	2.69567	-1.04823	2.1019	1.49436	0.375523	-0.365857
pentose_phosphate_pathway_non-oxidative_branch	1.43187	0	0.454254	0.516843	1.06279	0.83896	-0.790623	0.725768	0.0985526	0.454254	-0.152827
pentose_phosphate_pathway_oxidative_branch	3.75284	1.90984	-0.491844	-0.808385	-0.399661	1.85671	-0.257606	1.37613	1.3958	-0.0787303	-0.21303
phenylalanine_degradationtyrosine_biosynthesis	0	0	0.405664	2.3658	0	0	0	0	0	0.450615	0
phenylethylamine_degradation_I	3.27557	0.0189514	1.47812	2.87697	-1.30504	-1.24229	1.12043	1.99138	-0.823982	1.81986	0.959506
phosphatidylcholine_biosynthesis	-1.30893	1.03802	-0.601734	1.53534	0.692488	-0.622481	-0.452626	-0.859262	-0.0181396	0	0.246329
phosphatidylethanolamine_biosynthesis_II	-0.894919	1.04469	-0.194427	0.944132	1.37971	0.584231	0.822179	0.870461	0.699801	0.430413	1.36363
phosphatidylserine_biosynthesis_I	0.66391	0	1.27684	0.437541	0.83899	0.745007	0	0.440693	0	0.672195	0.841868
phospholipases	0.324296	0.943834	-1.03395	0.582018	-2.86865	1.60785	-1.41109	-1.39452	0.16122	1.64519	-2.42843
phytol_degradation	1.77178	0.813491	0.598788	2.28123	0	0	0	0.79407	0	0.704222	0.510486
pregnenolone_biosynthesis	0	0	0	0	0	0	0	0.818357	0	0	0.519813
progesterone_biosynthesis	0.444858	0	0.508671	0	0	0	0	0	0	0	0
proline_biosynthesis	0.805644	1.64476	0.906384	2.12743	0.655545	1.30192	0.730025	1.50178	0.485554	0.904126	1.00958
proline_degradation	0	-0.499029	0	0.933541	0	1.61154	0	0	-0.42756	0	1.52383
propionyl-CoA_degradation	1.52372	-0.322793	1.36942	3.01363	2.29991	2.49541	0.32972	1.55084	0.437192	0.711385	1.14006
protein_citrullination	0.762925	0	0	0.510318	0.588353	1.58892	1.06571	0.56943	0.416401	0.455664	1.09648
protein_iOi-iNi-acetyl-glucosylation	0.526469	0	0	0.016557	0	0.472593	0	0	0	0	0.402348
PRPP_biosynthesis	0.674227	0	0.720057	0	0.613864	0	0	0.721709	0	0.67899	1.02018
purine_deoxyribonucleosides_degradation	0	0	0	0	2.38715	0	0	0	0	0	0
purine_deoxyribonucleosides_salvage	1.23326	-2.10329	-0.533974	1.47711	2.12436	2.31206	-1.20319	0.440707	-0.248508	-1.14588	0.716178
purine_nucleotides_degradation	-0.273223	-1.41294	-1.34413	-2.7183	0.234034	-1.15365	-2.34706	0.221843	-2.32121	2.22522	-2.32645
purine_nucleotides_ide_novoi_biosynthesis	7.09683	1.04005	7.90791	9.30082	7.3792	4.32799	2.83556	9.14608	2.63144	5.79903	7.14824
purine_ribonucleosides_degradation_to_ribose-1-phosphate	-0.442127	0	0	0	2.83115	0	-0.701516	0	0	0.470341	0
putrescine_biosynthesis_I	1.06804	1.23063	1.7993	2.26419	1.72806	0	0	1.51415	1.47205	0.993079	1.23722
putrescine_biosynthesis_II	0	-0.439455	-0.403655	1.27696	-0.472008	-0.414713	0	0	0	-0.41191	0
putrescine_degradation_III	11.1602	0.675579	3.4457	8.28102	-4.33678	-0.548234	0.0933816	2.915	-2.67324	5.01287	0.2562
pyridoxal_5-phosphate_salvage	0.283569	0.765092	-0.286235	-1.43402	-2.01144	-0.0619596	-1.49664	-0.88616	-0.0718442	0	-1.55818
pyrimidine_deoxyribonucleosides_degradation	0.87296	0.440248	0	0.455473	-0.405887	0	1.17279	0.909911	0	1.08076	1.90721
pyrimidine_deoxyribonucleosides_salvage	2.18077	1.31451	1.75694	0.361274	2.36516	0.661668	2.51682	1.22781	2.65275	1.1291	0.446862
pyrimidine_deoxyribonucleotides_biosynthesis_from_CTP	2.74365	-1.83101	0.339868	2.79681	3.90155	1.71915	0.805305	2.11046	2.09339	-1.13087	0.563888
pyrimidine_deoxyribonucleotides_ide_novoi_biosynthesis	2.74365	-1.83101	0.339868	2.79681	3.90155	1.15558	0.805305	2.7261	2.09339	-1.13087	0.422072
pyrimidine_deoxyribonucleotide_phosphorylation	1.11192	-1.83101	-1.24486	1.61853	1.17414	1.69537	-1.45435	0.401183	0.105595	-0.887523	0.607539
pyrimidine_ribonucleosides_degradation	0.87296	0.440248	0	0.455473	-0.405887	0	1.17279	0.909911	0	1.08076	1.90721
pyrimidine_ribonucleosides_salvage_I	-0.00978861	0.440248	0	0	0.0957225	-1.37749	-0.455896	0.909911	0	0	-0.848436
pyruvate_decarboxylation_to_acetyl_CoA	0.897499	0.440942	1.32764	0.451651	0.954735	-0.889844	0.431259	1.94549	0.424021	0.650749	3.2505
Rapoport-Luebering_glycolytic_shunt	0	0	0	0	0	0	0	0	0	0	0
resolvin_D_biosynthesis	0	0.424949	0	0	0	0.799913	0	0	0	0	0
retinoate_biosynthesis_I	5.9937	-1.22562	1.81321	7.48973	-1.00876	0	0.629644	0.0281213	-1.81167	3.91954	1.44776
retinoate_biosynthesis_II	0.677731	0.413886	0	4.84139	-0.12487	0	0	0.0281213	-0.081919	1.1643	1.44776
retinol_biosynthesis	1.34815	0.228903	0.682417	5.07098	-0.326753	1.11273	1.73323	0.546714	-1.17863	4.09974	-0.662536
S-adenosyl-L-methionine_biosynthesis	0	0	0	0.704767	0	0	0	0.479949	0	0	0
S-reticuline_biosynthesis	0	0	0	0	0	0	0	0	0	0	0
selenocysteine_biosynthesis	2.13271	2.93787	1.22643	2.73063	2.44862	0.571272	3.02704	0.704756	1.72242	0.763263	2.60771
serine_and_glycine_biosynthesis	0.455032	0.652832	1.67136	2.00272	0.834354	-0.984794	0	3.01475	1.29815	-1.1024	-0.536456
serine_biosynthesis_phosphorylated_route	0.455032	1.31524	2.15145	2.00272	0.834354	-0.546239	0	3.01475	1.93932	-0.533132	0.146282
serotonin_and_melatonin_biosynthesis	0	0	0	1.53083	0	0	0	-0.408527	0	0	0
serotonin_degradation	3.48928	-0.285197	0.341114	7.09039	-2.40327	0.730702	0.592393	0.834721	-1.23737	0.155056	0.100761
sorbitol_degradation_I	0	0	0.6562	0.802773	0	0	0	0	0	0.876354	0
spermidine_biosynthesis	0	0	-0.47575	0	0	-0.638651	0	0	0	-0.734879	0
spermine_and_spermidine_degradation_I	1.49658	-0.0195843	-0.748007	2.35419	-1.49969	0.0113014	0.528038	0.02669	-0.308842	0.77293	1.05245
spermine_biosynthesis	1.02728	1.10106	0.680121	1.03125	0.61467	0.0329864	1.5812	1.06493	1.41487	-0.0896324	2.56002
sphingomyelin_metabolismceramide_salvage	-0.127401	-1.24674	-0.300088	-0.986883	-0.769803	-0.192549	-0.744743	-0.116513	-0.723031	-0.816815	-0.853431
sphingosine_and_sphingosine-1-phosphate_metabolism	1.53731	-1.1637	1.52163	1.27303	-0.817428	-0.46998	-0.659912	0.777592	0.241598	1.28451	-1.8917
stearate_biosynthesis	4.01123	0.92765	0	3.70392	1.24983	0.417865	1.34871	3.76514	0.906781	3.11418	0.847397
sucrose_degradation	-0.199781	0.461876	1.4157	1.7147	0.219591	3.00702	0.696149	0.897822	0.227712	0	-0.797014
sulfate_activation_for_sulfonation	0	-1.77333	-1.2957	-2.08638	-1.4733	-1.06587	-1.02839	-1.40982	-1.79077	-1.91757	-1.55417
sulfite_oxidation	0	0	0	0	-0.863658	0	0	0	0	0	0
superoxide_radicals_degradation	-0.94251	0.0699105	-0.852144	-0.391545	-0.772691	-0.848538	-0.965152	-0.948497	-0.410559	-0.258442	-2.55532
superpathway_of_cholesterol_biosynthesis	1.19213	10.1753	2.26744	3.83409	7.70675	1.04238	7.65527	11.3956	5.83763	-0.96747	10.62
superpathway_of_choline_degradation_to_L-serine	1.9142	2.15894	0.680419	4.62903	-0.427407	2.06165	1.42584	2.03546	2.05615	0	2.8267
superpathway_of_D-imyoi-inositol_145-trisphosphate_metabolism	-0.926741	2.45791	-0.894051	2.41441	-4.66655	-2.2728	0.633641	0.165126	1.11981	-0.726084	-1.40565
superpathway_of_geranylgeranyldiphosphate_biosynthesis_I_via_mevalonate	1.81075	4.89135	1.44026	1.97713	4.49921	-0.139849	3.58088	4.83797	3.07596	0.198395	3.60945
superpathway_of_inositol_phosphate_compounds	2.62224	2.95281	0.159567	3.73233	-0.0414747	5.24745	4.33683	2.00182	5.3401	3.68284	-0.132483
superpathway_of_melatonin_degradation	0.178672	-0.456139	-2.3196	0.886166	-4.59297	1.60328	-2.99305	-1.72405	-0.174847	-1.63459	-0.911727
superpathway_of_methionine_degradation	2.3585	-0.899991	1.99268	4.21422	0.791743	4.22868	1.7195	6.67235	-1.03074	1.74545	5.59556
superpathway_of_purine_nucleotide_salvage	8.25009	1.42964	10.6612	10.2299	10.0363	7.36284	2.6189	12.6024	6.26824	7.08114	5.25117
superpathway_of_pyrimidine_deoxyribonucleoside_salvage	3.29269	-0.5165	0.512081	1.97981	3.5393	2.35704	1.06247	1.62899	2.75834	0.241578	1.0544
superpathway_of_pyrimidine_deoxyribonucleotides_ide_novoi_biosynthesis	3.18517	-1.3103	1.53612	2.79681	3.98321	2.09656	0.805305	4.27695	3.32288	-0.711527	2.84814
superpathway_of_pyrimidine_ribonucleotides_ide_novoi_biosynthesis	1.55344	-1.3103	-0.0485998	1.07186	-0.0702555	2.63634	-1.45435	1.95203	0.847811	-0.963704	3.03361
superpathway_of_steroid_hormone_biosynthesis	2.53477	0.981194	2.041	1.82759	-3.33855	-1.3633	-0.432078	0.818357	1.35674	1.65599	-3.42229
superpathway_of_tryptophan_utilization	5.77747	1.2164	1.04557	13.3059	-6.56089	5.7422	-5.03562	3.24907	0.297804	0.0252618	1.52313
taurine_biosynthesis	-0.457609	0	0	-0.856837	-0.504011	0	0.562619	-0.458175	-0.427446	0	-0.246761
TCA_cycle	3.68168	0.589281	5.63823	2.32323	3.02276	0.775759	1.90422	5.09528	5.44143	4.63467	1.77206
terminal_iOi-glycans_residues_modification	3.03235	0.405192	-0.199228	3.44506	-0.431278	0.47325	0.132652	0.610934	0.432537	0	1.1913
tetrahydrobiopterin_ide_novoi_biosynthesis	0.69587	0	0.56177	0.911687	0.654321	-0.477191	0	0.620229	0.588522	0.415552	-0.939238
tetrahydrofolate_salvage_from_510-methenyltetrahydrofolate	1.43076	0.646784	2.49236	1.74527	1.71468	0.425243	1.11543	1.6947	1.63207	2.21749	1.05093
tetrapyrrole_biosynthesis	0.711814	1.24809	-0.248981	-0.21749	0.873805	0	0	-0.160436	0.481398	-0.661516	0.233177
the_visual_cycle_I_vertebrates	1.34815	-1.29615	1.24959	3.3042	-0.326753	1.11273	1.73323	1.56113	-1.08685	4.09974	-0.214727
thiamin_salvage_III	-0.408502	0.589815	0	-0.513278	0	-0.417644	-0.529694	0	0	0	0
thio-molybdenum_cofactor_biosynthesis	0	0	0	0	0	0	0	0	0	0	0
thioredoxin_pathway	1.2333	-0.426832	0.508122	-0.961215	-1.03122	0	0	1.12594	-0.916177	0	-1.71697
thiosulfate_disproportionation_III_rhodanese	1.24202	0	0	0	0	0.666813	0	1.06471	0	0	0
threonine_degradation	1.64741	-0.0180828	0.164392	-0.569809	-0.909577	0.738873	-0.427708	-0.60353	-0.623392	0.297025	0.0785565
thymine_degradation	0	0	0	0	0	0	0	0	0	0	0
thyroid_hormone_biosynthesis	0	0	-1.25867	-1.57421	-1.55367	0	-1.56013	-1.51696	-1.46144	0	-1.52499
thyroid_hormone_metabolism_II_via_conjugation_andor_degradation	-0.44879	0.461992	-0.652337	4.03826	0	0.548045	0	1.05914	0.704055	-0.0218494	-0.409725
thyroid_hormone_metabolism_I_via_deiodination	0.439573	0.407032	0	1.44071	0.451756	0.474248	0	1.05914	0.61091	0	0
thyronamine_and_iodothyronamine_metabolism	0.439573	0.407032	0	1.44071	0.451756	0.474248	0	1.05914	0.61091	0	0
trehalose_degradation	0	0	-0.941038	0.502517	-1.14383	0.514235	-0.795054	0	-1.13805	0	0
triacylglycerol_biosynthesis	0.560937	2.09327	-1.32627	0.673265	-2.31188	-1.8058	0.150462	-2.09121	-0.294583	-1.16262	-0.187609
triacylglycerol_degradation	0.785292	1.22599	-0.580498	0.47018	-1.15959	1.02632	2.61991	-0.511182	1.67575	1.07889	-0.0971947
tRNA_charging	7.11028	7.44856	12.8083	9.69246	11.1898	2.25478	13.2213	10.26	6.49693	5.78667	11.9715
tRNA_splicing	2.72334	3.01501	2.02619	1.31769	1.84667	2.91235	1.01706	2.44046	2.71825	2.15649	1.34021
tryptophan_degradation	3.7876	0.954342	3.0624	3.42167	0	3.2068	0	3.39026	0.506966	3.3251	1.3505
tryptophan_degradation_to_2-amino-3-carboxymuconate_semialdehyde	3.27894	0.954342	2.61835	3.42167	0	2.2018	0	2.76367	0.93882	3.3251	0.568967
tryptophan_degradation_X_mammalian_via_tryptamine	1.77178	0.813491	0.598788	4.16035	0	0	0.437182	0.79407	0	1.12101	0.510486
tyrosine_degradation	0.561464	0.286588	-0.156237	3.91249	0	1.10234	0	-0.317403	0.43468	0	-0.49333
ubiquinol-10_biosynthesis	1.45965	-0.238356	2.0096	0.625395	1.05128	-1.81184	0.677149	1.60376	2.30336	-0.0238124	0.535384
UDP-D-xylose_and_UDP-D-glucuronate_biosynthesis	1.27405	0	-0.464818	0.863989	-1.3048	0	-1.321	0	0	0	-0.153756
UDP-iNi-acetyl-D-galactosamine_biosynthesis_I	0	0.842296	0	0.481635	0	0.432242	0.419245	0	0.569262	0.769301	0
UDP-iNi-acetyl-D-galactosamine_biosynthesis_II	3.15036	2.98997	2.61126	5.01255	-0.306149	2.30004	1.02886	1.61364	4.11332	3.07371	1.03353
UDP-iNi-acetyl-D-glucosamine_biosynthesis_II	-0.0780852	-0.42103	1.24372	1.72366	-0.306149	1.03485	0.609617	0.74057	0.362278	0.578543	0.347543
UMP_biosynthesis	0.441512	0.520708	1.19626	0	0	0	0	0.925375	1.22949	0.419346	1.17057
uracil_degradation	0	0	0	0	0	0	0	0	0	0	0
urate_biosynthesisinosine_5-phosphate_degradation	-0.273223	-1.43202	-1.34413	-2.262	-2.60847	-1.18235	-1.50173	-0.259709	-2.32121	1.75525	-2.32645
urea_cycle	-0.163661	1.10042	1.43666	0.151589	-0.0392937	0.576081	-0.465645	5.79654	0.396595	-0.43009	-0.523591
UTP_and_CTP_dephosphorylation_I	0	0	0	0	-0.753785	0.940974	0	0.625475	0	0	1.2555
UTP_and_CTP_dephosphorylation_II	0	0	0	0	-0.753785	1.44165	0	0.0395886	0	0.406999	1.2555
UTP_and_CTP_ide_novoi_biosynthesis	1.11192	-1.83101	-1.24486	1.07186	-0.0702555	2.63634	-1.45435	1.02666	-0.381682	-1.38305	1.86304
valine_degradation	1.64974	0.649645	0.217192	-0.214855	-0.287333	0.66526	1.51513	0.0972239	0.772864	-1.24316	2.82943
wybutosine_biosynthesis	0.635004	0	0.758978	0.996985	1.65964	-0.589265	0.692866	1.19182	0	0.695091	1.26224
zymosterol_biosynthesis	0.623847	2.17793	0.684075	0.445499	0.150286	1.72598	1.39741	2.45065	0.570722	0.453286	2.01127

## Sheet: GSE37013 normalization
Signaling pathway	A549	BT474	HeLa	HepG2	Jurkat	MCF7	NGP	NT2D1	Skov3	T3M4	Tera1
0_IL_6_Pathway_IKBs_Degradation	1.98253	2.16507	1.33345	1.77143	1.88623	1.73501	2.43105	1.02404	1.49744	2.35564	-0.124812
AHR_Pathway	20.5039	20.3342	22.8591	21.5086	26.6003	23.5885	20.5363	19.1298	21.3562	23.6129	20.4275
AHR_Pathway_AHR_Degradation	13.6145	11.9307	13.5091	12.3324	14.1704	12.3396	12.0871	12.3302	13.2098	13.5991	10.95
AHR_Pathway_C_Myc_Expression	8.41895	10.3418	10.4811	10.2982	13.4886	12.1983	9.97681	8.09344	9.55725	11.234	11.0109
AHR_Pathway_Cath_D_Expression	6.93375	8.17872	8.82064	9.2268	11.5102	9.56517	8.72833	6.28616	7.77563	9.06922	10.078
AHR_Pathway_PS2_Gene_Expression	7.91266	8.30206	8.67197	8.64079	10.7151	11.8724	8.27663	6.15636	7.85909	9.68176	8.71192
AKT_Pathway	-80.9439	-77.6138	-91.0709	-92.8347	-117.152	-84.0482	-60.7105	-99.1741	-93.0752	-73.5149	-96.1821
AKT_Pathway_Aggregation_&_Neurodegeneration	3.22558	2.92972	5.56699	2.08438	2.92458	6.75233	9.3794	6.2395	2.52407	4.06265	-0.271523
AKT_Pathway_Apoptosis_Inhibition	-8.9602	-10.0514	-8.05077	-8.94602	-8.86	-4.47387	-2.22353	-4.89385	-10.3131	-8.5271	-12.3807
AKT_Pathway_Blocks_Apoptosis	4.42262	4.89586	5.60786	6.12652	5.54264	5.53472	5.85574	5.19037	4.68013	6.358	2.61071
AKT_Pathway_Cardiovascular_Homeostasis	2.97667	1.82524	4.98463	2.18664	2.94584	5.51933	9.01426	5.6979	1.59571	3.83642	-0.100909
AKT_Pathway_Caspase_Cascade	-1.34598	-1.08484	1.17132	1.28941	1.9103	-0.178374	1.95368	2.08493	-1.05724	1.61519	-1.15752
AKT_Pathway_Cell_Cycle	7.65432	6.63658	7.54891	5.69077	4.93585	6.69809	10.1821	7.02924	6.85961	7.06442	8.31918
AKT_Pathway_Cell_Cycle_Progression	1.49896	4.08016	4.93149	3.00957	5.12504	2.59715	2.91878	4.97287	5.30508	4.34613	3.02088
AKT_Pathway_Cell_Survival	0.605219	1.23907	-0.769307	-0.0772369	-0.196227	0.894501	-0.181275	-0.465351	0.768638	0.345185	-0.115672
AKT_Pathway_Death_Genes	-1.69479	0.509033	1.22911	1.81221	1.17308	0.583999	1.72835	3.21606	-0.212051	1.86368	-1.02197
AKT_Pathway_Elevation_of_Glucose_Import	-1.69479	-0.640346	1.22911	1.33562	1.17308	0.16418	1.72835	3.21606	-0.745268	1.36397	-1.4754
AKT_Pathway_ERK_Pathway	0.809183	1.32483	1.84671	1.95551	2.55036	1.41409	2.74855	2.14514	0.810804	2.67301	0.36225
AKT_Pathway_Genetic_Stability	-1.19936	-1.30418	0.482766	1.31449	0.000340475	1.13172	1.72835	2.33085	-1.31479	0.793369	-2.69237
AKT_Pathway_Glucose_Uptake	2.97667	1.82524	4.98463	1.61095	2.94584	5.51933	9.01426	5.6979	1.59571	3.83642	-0.100909
AKT_Pathway_Glycogen_Synthesis	-5.64757	-5.40368	-6.21234	-6.08255	-5.64659	-5.2108	-5.89529	-5.64185	-5.29564	-5.6756	-6.19827
AKT_Pathway_Insulin_Stimulated_Mitogenesis	3.74328	2.47008	5.74221	2.33122	3.4977	6.02057	9.53433	6.37462	2.17439	4.35897	1.36197
AKT_Pathway_JNK_Pathway	-0.677661	0.494036	2.34094	2.3975	2.2294	1.23385	2.8167	4.31019	0.23686	2.50733	-0.418569
AKT_Pathway_Neuroprotection	2.97667	1.82524	4.98463	1.61095	2.94584	5.51933	9.01426	5.6979	1.59571	3.83642	-0.100909
AKT_Pathway_NF_kB_Pathway	1.88072	0.347015	3.74314	0.252242	1.43589	4.15337	8.02104	3.94283	-0.0310967	2.71351	-2.15002
AKT_Pathway_p53_Degradation	8.81939	7.91139	7.16039	8.13827	7.84186	8.4155	8.25767	7.52923	8.41176	8.01369	6.91631
AKT_Pathway_p73_Mediated_Apoptosis	-3.75342	-3.23277	-1.32906	-2.08981	-0.0121975	-1.2267	-0.395103	0.16725	-3.24702	-0.97397	-3.87915
AKT_Pathway_Protein_Synthesis	0.739365	0.640689	1.08621	0.87875	1.27138	0.54354	1.11335	1.03438	1.15868	1.55049	1.32204
AKT_Pathway_Regeneration_of_Cyclic_Nucleotide	-1.69479	-0.640346	1.22911	1.33562	2.22855	0.16418	1.72835	4.0077	-0.745268	1.36397	-1.4754
AKT_Pathway_Respiratory_Burst	2.97667	1.82524	4.98463	1.61095	2.94584	5.51933	9.01426	5.6979	1.59571	3.83642	-0.100909
AKT_Pathway_Survival_Genes	6.66575	8.27454	7.81051	8.23542	8.3967	7.96101	9.26301	8.24273	6.32044	8.7536	5.94437
AKT_Pathway_Synaptic_Signaling	-7.71519	-7.7978	-6.21718	-6.07954	-6.12857	-6.87587	-5.82486	-3.80976	-8.00324	-6.00733	-8.08809
AKT_Pathway_Translation	2.8362	2.34751	3.02183	2.82521	2.57372	3.85638	2.41529	2.65504	2.74339	2.9935	3.32586
Androgen_receptor_Pathway	-46.7464	-49.8835	-50.2688	-56.2859	-58.1103	-50.6996	-49.2893	-44.1088	-42.6707	-39.3242	-54.8804
Androgen_receptor_Pathway_Apoptosis	-3.05962	-1.92372	-1.87655	-1.66855	-2.24224	-1.23611	-1.93507	0.105625	-1.26606	-1.74168	-2.46451
Androgen_receptor_Pathway_AR_Degradation	-30.6392	-35.0659	-35.5746	-35.722	-39.5356	-30.5037	-36.5068	-27.8887	-34.9212	-29.3643	-38.3746
Androgen_receptor_Pathway_Cell_Survival_&_Cell_Growth	4.01516	3.52187	3.98807	2.2803	3.04247	5.69562	4.07861	1.44981	4.88603	7.51774	2.00232
Androgen_receptor_Pathway_Gonadotropin_Regulation	18.9388	19.7417	23.6565	18.4071	20.3169	16.3659	18.1394	18.4449	22.1496	24.0343	20.236
Androgen_receptor_Pathway_Histone_Modification	18.9388	19.7417	23.6565	18.4071	20.3169	16.3659	18.1394	18.4449	22.1496	24.0343	20.236
Androgen_receptor_Pathway_Prostate_Differentiation_&_Development	18.9388	19.7417	23.6565	18.4071	20.3169	16.3659	18.1394	18.4449	22.1496	24.0343	20.236
Androgen_receptor_Pathway_Sexual_Differentiation_&_Sexual_Maturation_at_Puberty	18.9388	19.7417	23.6565	18.4071	20.3169	16.3659	18.1394	18.4449	22.1496	24.0343	20.236
ATM_Pathway	-0.8197	1.18835	-0.78739	1.31586	-3.20221	4.16068	1.19931	-2.03957	-1.11595	1.13766	-2.15661
ATM_Pathway_Apoptosis	-1.43058	-1.37655	-1.42811	-1.62015	-1.43837	-1.45937	-1.57818	-1.68473	-1.40862	-1.96021	-1.65649
ATM_Pathway_Apoptosis_&_Senescense	-2.20057	-2.20041	-2.1863	-2.98423	-2.05478	-2.50964	-2.64447	-2.21271	-3.26776	-2.4187	-2.56881
ATM_Pathway_Cell_Cicle_Checkpoint_Control	-0.398499	0.0875617	-0.410497	-1.45732	0.487002	-0.469698	-0.572331	-0.511659	-0.187571	-0.259455	-0.714698
ATM_Pathway_Cell_Survival	5.42625	7.44799	6.60017	6.41303	5.29808	6.41718	6.14565	5.24287	5.97641	7.52257	5.04646
ATM_Pathway_Checkpoint_Activation	-0.398499	0.0875617	-0.410497	-1.45732	-0.158847	-0.469698	-0.572331	-0.511659	-0.187571	-0.259455	-0.714698
ATM_Pathway_DNA_Repair	0.0707938	1.06835	0.0700039	-0.564208	1.11986	-0.581881	-0.572331	0.00607722	0.515205	0.717765	-0.171326
ATM_Pathway_G2_Mitosis_Progression	-0.934952	-0.663832	-1.16422	-1.22367	-1.17274	-0.572703	0	-0.885209	-0.56952	-1.46186	-1.21697
ATM_Pathway_G2/M_Checkpoint_Arrest	-0.402902	-1.85335	-1.71885	0.642236	-4.80302	1.84513	0.328958	-1.71729	-2.17203	-1.19927	-3.46364
ATM_Pathway_MDMX_Ubiquitination_&_Degradation	-3.06731	-2.20041	-2.1863	-2.55616	-2.05478	-2.92665	-2.70845	-2.21271	-2.84209	-2.4187	-2.56881
ATM_Pathway_NF_kB_Pathway	-1.92723	-1.44626	-1.79839	-2.99769	-1.5433	-1.94086	-2.06898	-1.8218	-1.69978	-1.73771	-2.30523
ATM_Pathway_S_Phase_Arrest	-0.398499	0.0875617	-0.410497	-1.45732	0.699293	-0.469698	-0.572331	-0.511659	0.250107	-0.259455	-0.19222
ATM_Pathway_S_Phase_Progresion	-2.34623	-2.6697	-3.15451	-2.53231	-3.26918	-2.22115	-2.31627	-3.62211	-3.08943	-3.29953	-2.28664
ATM_Pathway_Synaptic_Vesicle_Transport	-1.92723	-1.44626	-1.79839	-2.99769	-1.5433	-1.94086	-2.06898	-1.8218	-1.69978	-1.73771	-2.30523
Brca1_as_a_transcription_regulator_effect	2.19239	-4.17884	-2.93182	-0.78566	0.366236	-0.242377	-2.2335	-0.919896	-2.74726	-2.03918	-2.12218
BRCA1_Pathway	9.05673	10.8927	12.8783	10.4055	22.1785	9.42841	10.9238	14.193	16.8727	13.1545	21.8559
cAMP_Pathway	-44.5523	-41.0904	-47.1992	-39.6462	-57.1982	-31.5142	-36.2706	-39.9905	-47.3134	-35.954	-38.4906
cAMP_Pathway_Axonal_Growth	-12.9501	-11.8069	-11.0801	-11.1019	-11.6327	-10.7729	-12.2988	-10.5053	-12.1847	-12.1551	-11.3396
cAMP_Pathway_Cardiovascular_Homeostasis	0.117311	0.307211	0.165967	-0.183013	0.444005	0.626834	-0.403805	0.226771	0.253055	0.208503	0.116739
cAMP_Pathway_Cell_Growth	1.24156	1.58573	1.58475	1.36899	1.70266	1.08346	1.19388	1.50491	1.70678	2.08549	1.82484
cAMP_Pathway_Cell_Proliferation	-0.384882	-0.230403	-0.332567	-0.673253	0.0127251	0.0869186	-0.484333	-0.24376	-0.295037	-0.326501	-0.386059
cAMP_Pathway_Cell_Survival	6.88752	8.58672	9.0149	6.18194	9.56808	6.93059	7.38589	6.56801	8.29501	8.52214	7.93418
cAMP_Pathway_Cell_Survival_&_Chemotaxis	2.11646	1.83701	1.95225	1.87519	1.73361	3.85276	1.38246	2.09119	1.71831	1.97801	1.92729
cAMP_Pathway_Cytokine_Production	0.502192	0.115538	1.90339	1.96411	0.43128	-0.0132586	0.0805286	0.470532	-0.0318914	2.90425	0.502797
cAMP_Pathway_Degradation_of_Cell_Cycle_Regulators	-1.92487	-1.50855	-2.30808	-1.50748	-2.91146	0.392709	-0.868952	-1.68073	-2.19317	-2.0337	-3.03215
cAMP_Pathway_Endothelial_Cell_Regulation	-2.29597	-2.74105	-3.06135	-3.12783	-3.00279	-2.83389	-2.05181	-3.17718	-2.79087	-3.2873	-2.93701
cAMP_Pathway_Glycogen_Synthesis	-0.384882	-0.230403	-0.332567	-0.673253	0.0127251	0.0869186	-0.484333	-0.24376	-0.295037	-0.326501	-0.386059
cAMP_Pathway_Glycolysis	1.7016	2.54386	1.45886	2.12104	-0.149593	2.55235	1.03158	0.929106	1.74119	2.5726	1.2468
cAMP_Pathway_Metabolic_Energy	-3.05962	-1.92372	-1.87655	-1.66855	-1.59948	-1.23611	-1.46431	0.105625	-1.26606	-1.74168	-2.46451
cAMP_Pathway_Myocardial_Contraction	-9.95365	-10.4641	-12.054	-10.8397	-9.56071	-6.24263	-11.236	-8.41475	-10.5655	-11.0196	-9.96388
cAMP_Pathway_Oncogenesis	-0.384882	-0.230403	-0.332567	-0.673253	0.0127251	0.0869186	-0.484333	-0.24376	-0.295037	-0.326501	-0.386059
cAMP_Pathway_Protein_Retention	2.25485	2.32676	2.10465	3.85779	0.765957	4.83189	1.65432	3.1317	2.28665	2.10141	1.54726
cAMP_Pathway_Regulation_of_Cytoskeleton	1.10043	2.23758	0.713899	1.28271	3.25956	1.25878	1.37036	1.06775	2.04062	1.51224	1.6773
Caspase_Cascade	21.9242	12.2227	17.0641	19.0689	27.8855	21.9586	11.3173	22.7698	11.7025	8.63112	19.4658
Caspase_Cascade_Activated_Tissue_Trans_glutaminase	-5.17956	-10.1674	-9.05323	-9.4791	-7.78686	-6.88136	-8.47617	-5.5323	-12.481	-7.70019	-8.44953
Caspase_Cascade_Apoptosis	-4.05326	-4.90454	-4.6988	-3.75841	-3.56036	-4.59279	-6.18562	-2.95684	-7.75631	-4.81387	-4.57388
Caspase_Cascade_Cell_Survival	-16.4188	-16.539	-15.9247	-14.5874	-14.553	-16.2446	-14.7089	-14.229	-16.5436	-17.014	-15.0351
Caspase_Cascade_ICAD_Degradation	-2.19902	-3.35857	-5.05326	-1.23639	-0.769932	-5.15598	-5.01768	-1.38299	-4.74113	-2.86694	-2.66795
CD40_Pathway	-13.9744	-14.2027	-10.2099	-11.6691	-12.8274	-12.0111	-11.1693	-11.5892	-13.7698	-9.56193	-14.6016
CD40_Pathway_Cell_Survival	-9.068	-9.08398	-8.53065	-9.28885	-9.43655	-7.95985	-8.68941	-9.21859	-9.34707	-8.66931	-9.19735
CD40_Pathway_Gene_Expression	-1.62889	-1.97872	-1.24149	-1.84451	-2.38451	-0.664973	-0.99322	-2.37046	-2.19666	-1.12292	-2.58258
CD40_Pathway_IKBs_Degradation	0.780502	0.636239	1.24941	0.690554	1.15388	0.0902098	1.98079	0.617477	0.157372	1.59554	0.431968
Cellular_Anti_Apoptosis_Pathway	-28.3323	-26.5227	-33.7889	-24.0815	-40.0629	-30.2525	-19.627	-32.2702	-30.2785	-23.4237	-30.213
Cellular_Anti_Apoptosis_Pathway_Apoptosis	3.01595	2.33859	0.268555	2.72275	2.3285	1.53544	3.20853	0.161499	3.68934	1.90433	1.5583
Cellular_Anti_Apoptosis_Pathway_Depolarization	0.866742	0	0	0	0	0.417011	0.948213	1.06133	0	0	0
Chemokine_Pathway	-15.671	-13.8434	-10.5404	-12.1984	-11.9272	-4.07894	-13.9289	-13.024	-12.1357	-6.42568	-18.3919
Chemokine_Pathway_Cell_Activation	0.121447	-0.175632	2.1735	3.47327	-0.507837	3.74558	1.23775	1.09532	-0.0512601	3.65361	0.587753
Chemokine_Pathway_Gene_Expression_&_Apoptosis	6.12857	5.86399	7.48681	4.87763	2.93522	7.2905	5.50898	4.82738	6.56229	8.83093	5.83361
Chemokine_Pathway_Internalization_Degradation_Recycling	-1.10777	-0.690227	-0.112214	-0.770052	2.01873	1.06677	1.40659	-1.02318	0.209963	2.26202	-0.54391
Chromatin_Pathway	4.96851	5.40723	6.51932	6.26589	9.98752	6.0878	6.67848	5.97974	7.73902	5.52377	10.211
Chromatin_Pathway_Octamer_Sliding	0	0	0	0	0	0	0	0	0	0	0
Chromatin_Pathway_Octamer_Transfer	0	0	0	0	0	0	0	0	0	0	0
Circadian_Pathway	-0.800487	-1.02959	-0.57137	-0.614689	-1.39685	-1.03525	-1.41141	0.093793	-1.94988	0.642451	-1.53409
CREB_Pathway	-23.861	-24.3483	-30.1641	-30.2448	-33.6792	-24.661	-17.3814	-24.0461	-25.9038	-19.3928	-27.505
CREB_Pathway_Gene_Expression	15.6987	15.2267	13.787	13.6737	16.0261	14.4339	17.2668	14.2169	14.9058	17.2576	13.6188
Cytokine_Network_Pathway	-1.58533	0.49828	3.25526	-2.3545	-1.86946	-0.759082	-0.337555	-2.43903	-1.59634	3.92529	-1.57205
DNA_damage_induced_apoptosis_effect	-3.09634	-3.64845	-4.46473	-4.30081	-1.09231	-4.98426	-4.61879	-3.10421	-3.72682	-3.46236	-1.62687
DNA_damage_induced_responses_effect	-1.59049	-2.36241	-2.30977	-2.37977	-1.51073	-3.0666	-2.36338	-2.09854	-2.60597	-2.64763	-1.3349
DNA_Repair_Mechanisms_Pathway	-24.6635	-27.2101	-29.5678	-29.5729	-17.0143	-27.6239	-28.9831	-17.5133	-29.1911	-22.8366	-23.0095
EGFR1_Pathway	1.55479	4.4917	3.75165	-8.73111	-8.18938	10.4551	-5.5937	-0.111904	6.05022	7.64225	-7.04971
ErbB_Family_Pathway	-3.23738	6.28917	5.7496	-1.49059	-1.2666	8.86037	-2.44374	-2.75184	4.99792	11.3607	-0.866701
ErbB_Family_Pathway_Anti_Apoptosis	1.62234	3.15503	1.11695	2.2884	1.70823	2.68166	1.61565	1.45393	2.50818	2.30355	1.71142
ERK_Signaling_Pathway	-79.2103	-78.461	-86.4209	-100.118	-111.807	-93.1165	-48.5279	-88.9761	-95.8924	-68.1704	-96.2642
Erythropoeitin_Pathway	27.3926	35.7593	31.4926	22.1539	19.3863	32.7244	28.6451	25.9638	35.145	35.1279	24.4741
Estrogen_Pathway	-35.3519	-26.1761	-29.047	-36.3511	-53.4884	-33.8275	-28.5549	-32.9159	-30.6803	-26.6963	-35.413
Fas_m_Signaling_Pathway	8.0509	7.86067	10.3804	7.01868	16.7017	4.45988	9.85999	8.93646	8.99163	10.1664	10.3985
Fas_p_Signaling_Pathway	-1.16165	-2.50784	-1.05151	-2.4413	-3.29799	-1.58124	0.00267541	-3.215	-3.23911	-1.42698	-3.69031
FLT3_Signaling_Pathway	8.88145	12.0212	12.1243	8.49273	9.01218	10.5247	10.5596	10.9668	12.1622	15.0805	6.51119
G_protein_signaling_Cross_talk_between_Ras_family_GTPases	-3.10961	-2.49591	-2.83971	-2.29419	-2.02288	-1.35485	-1.76343	-3.26883	-1.96107	-1.49289	-0.260041
Glucocorticoid_Receptor_Pathway	11.0083	14.8562	28.9954	20.6142	11.2345	15.2824	14.6351	11.4786	12.9462	28.184	12.1301
Glucocorticoid_Receptor_Pathway_Cell_Cycle_Arrest	2.53499	-0.0434221	0.486776	3.62432	0	2.85351	2.07881	1.80349	-0.671335	1.04418	0.828035
Glucocorticoid_Receptor_Pathway_Cell_cycle_progression	2.21285	2.85802	3.55817	2.26954	1.32726	2.62499	2.3672	2.71619	2.52182	3.50729	0.917272
Glucocorticoid_Receptor_Pathway_Gene_Expression	12.1359	17.1915	20.6648	17.2453	24.5329	14.8361	15.3519	14.601	17.9417	18.5834	20.558
Glucocorticoid_Receptor_Pathway_Inflammatory_Cytokines	-11.0773	-11.1176	-3.38247	-7.53146	-15.0914	-11.1047	-8.597	-10.8626	-14.1035	-1.15414	-11.2707
Glucocorticoid_Receptor_Pathway_SMAD_signaling	10.6398	10.1306	12.7426	10.1399	6.39834	10.9343	6.57954	7.55211	11.3722	12.1951	6.77155
GPCR_Pathway	-17.3026	-11.0381	-9.2305	-21.3083	-25.9711	-10.497	-1.0887	-15.9979	-16.2152	3.01911	-18.4411
GPCR_Pathway_Gene_Expression	9.82899	10.886	13.4464	9.70449	10.9629	11.0201	10.9163	9.42281	9.68657	16.3837	6.94248
Growth_Hormone_Pathway	2.85189	5.92231	8.41223	5.44986	4.2182	6.87752	3.10837	4.07184	6.75519	10.2616	-0.9541
Growth_Hormone_Pathway_Cell_survival	0	0	0	0.47369	0	0	0	0	0	0	0
Growth_Hormone_Pathway_Gene_Expression	-1.29561	0.435298	3.85138	0.152341	-0.507671	0.000113052	0.391507	1.41388	1.46048	4.89895	-4.47654
Growth_Hormone_Pathway_Glucose_Uptake	2.85189	5.92231	8.41223	5.44986	4.2182	6.87752	3.10837	4.07184	6.75519	10.2616	-0.9541
Growth_Hormone_Pathway_Protein_Synthesis	0	0	0	0	0	0	0	0	0	0	0
GSK3_Pathway	-109.344	-106.35	-110.934	-110.96	-130.562	-104.343	-106.674	-107.736	-115.18	-101.962	-100.474
GSK3_Pathway_Degradation	-53.4217	-53.5673	-58.2759	-54.4182	-56.4046	-49.1657	-54.2856	-49.5639	-57.8073	-53.1952	-55.3379
GSK3_Pathway_Gene_Expression	-5.11906	-5.14388	-4.45512	-6.58186	-1.17286	-4.37345	-4.12567	-5.76813	-3.4208	-5.28614	-2.17173
GSK3_Pathway_Translation	6.47843	8.17189	9.47351	7.53729	6.88434	6.54866	5.27099	6.65465	7.93318	9.07808	9.17514
Hedgehog_Pathway	-4.07789	-3.17772	-3.08817	-3.78159	-1.85742	-4.85988	1.47624	-3.50928	-2.02713	-4.92377	-2.01427
Hedgehog_Pathway_Repression_of_target_genes(Hh&BMP)	3.5039	3.94779	3.03196	2.60141	0.362897	-0.981692	8.25652	2.49543	4.60641	1.00474	7.22449
Hedgehog_Pathway_Target_genes(WNT&Ptc&BMP)	0.439901	0.83779	0.447209	0.477925	0.441873	0.627057	3.5024	0.482767	0.571108	0.372867	0.499463
HGF_Pathway	11.724	11.575	11.3913	3.32005	7.69804	10.3046	13.1034	8.34681	10.3021	18.4359	1.29987
HGF_Pathway_Anoikis	0.661385	2.75209	4.66447	-1.35846	3.23225	2.29729	-1.26114	5.26718	1.84996	6.28907	-0.795954
HGF_Pathway_Cell_adhesion&ell_mirgation	6.39658	4.06102	2.22421	2.26668	-0.374092	3.0515	9.28416	0.959929	2.60235	7.58824	-0.518654
HGF_Pathway_Cell_cycle_progression	6.91588	6.72926	8.15415	5.18663	10.962	5.82701	6.76961	10.232	6.10367	8.44619	4.85344
HGF_Pathway_Cell_polarity&motility	-0.92488	-0.881028	-1.03197	-0.909888	-1.31026	-0.467202	-0.85343	-1.18844	-1.0366	-0.607256	0
HGF_Pathway_Cell_scattering	-4.89769	-3.03771	-3.72342	-3.45336	-3.12026	-2.6827	-5.26387	-2.491	-2.90882	-2.16187	-5.37456
HGF_Pathway_Cell_survival	-4.89769	-3.03771	-3.72342	-3.45336	-3.12026	-2.6827	-5.26387	-2.491	-2.90882	-2.16187	-5.37456
HGF_Pathway_IP3_pathway	-5.50291	-3.90898	-3.72853	-3.72961	-3.77217	-3.87487	-5.79116	-2.85079	-3.90166	-2.82235	-5.57572
HGF_Pathway_PKC_pathway	0.0187284	-0.713181	-0.6719	-0.698353	-0.0799533	-0.629478	-0.102386	-0.726434	-0.649286	-0.717387	-0.700456
HIF1Alpha_Pathway	28.7514	30.5653	28.0729	31.4672	23.0682	27.3347	27.3687	26.9236	30.3398	30.0978	24.6384
HIF1Alpha_Pathway_Gene_Expression	6.6493	9.26538	7.2393	7.07179	6.78956	8.42038	7.8078	6.35378	9.04455	8.56808	6.44455
HIF1Alpha_Pathway_HIF1alpha_degradation	14.7817	16.0477	15.7673	14.5031	14.963	13.5424	14.6404	14.2079	16.9351	15.7089	13.0713
HIF1Alpha_Pathway_NOS_pathway	4.47273	6.94185	4.14959	5.59659	3.39968	6.70804	5.30933	4.08401	5.78849	5.3327	3.61948
HIF1Alpha_Pathway_p53_Hypoxia_pathway	15.047	15.6229	15.3134	14.5943	14.875	13.3821	13.9161	14.2086	16.3689	15.3282	12.8327
HIF1Alpha_Pathway_Pyruvate	9.5276	12.4096	11.2492	9.97323	7.82102	12.3696	8.91048	9.00307	12.5914	12.259	7.55178
HIF1Alpha_Pathway_VEGF_pathway	3.04047	4.99637	2.10934	1.84489	1.57284	4.03146	4.32359	2.20731	4.08738	4.01911	1.70783
Hypoxia_induced_EMT_in_cancer_and_fibrosis_3	2.70628	2.02755	1.69079	3.1524	2.43026	3.02509	4.66684	2.54904	1.86926	3.26699	2.87996
Hypoxia_induced_EMT_in_cancer_and_fibrosis_4	2.70628	2.02755	1.69079	3.1524	2.43026	3.02509	4.66684	2.54904	1.86926	3.26699	2.87996
Hypoxia_induced_EMT_in_cancer_and_fibrosis_5	2.70628	2.02755	1.69079	3.1524	2.43026	3.02509	4.66684	2.54904	1.86926	3.26699	2.87996
Hypoxia_induced_EMT_in_cancer_and_fibrosis_6	2.70628	2.02755	1.69079	3.1524	2.43026	3.02509	4.66684	2.54904	1.86926	3.26699	2.87996
IGF1R_Signaling_Pathway	21.8593	20.2102	21.7642	14.5561	16.2319	24.1117	16.9278	20.683	22.7474	22.9324	13.8385
IGF1R_Signaling_Pathway_Cell_Survival	15.9873	17.8096	16.3491	13.6205	16.3437	17.9407	17.2722	15.39	18.1595	16.0392	12.1932
IGF1R_Signaling_Pathway_Glucose_Uptake	-0.248022	0.871268	0.00511298	-0.631007	-0.28798	1.19217	-0.604656	-0.457502	0.99284	0.660479	0.201161
IGF1R_Signaling_Pathway_Glycogen_Synthesis	6.25279	6.27495	6.21745	6.83249	6.2985	6.40297	6.42258	6.00165	6.28848	6.33608	6.39943
IGF1R_Signaling_Pathway_IKB_Degradation	0.965407	1.03069	0.221612	0.709556	0.829912	0.665337	1.3427	-0.0700917	0.515315	1.21228	-1.18164
IGF1R_Signaling_Pathway_Protein_Synthesis	7.92071	6.31667	10.1	8.83835	7.6271	7.81446	6.30875	7.69338	7.58374	9.32556	8.45209
IL_10_Pathway	12.9757	12.6998	17.1305	13.3382	10.4376	10.1319	17.4244	14.2526	11.6759	22.7335	9.85187
IL_10_Pathway_Gene_Expression	0.353718	0.56244	1.31587	1.67249	-0.491806	-1.14234	0.239452	-0.0220014	-0.453362	2.74737	-1.48438
IL_10_Pathway_Stability_Determination	0.0174574	-0.251433	-0.513228	-0.436794	-0.540301	-0.529152	-0.231739	-0.511667	-0.532737	0.135292	-0.53341
IL_10_Pathway_Translational_Modulation	4.22589	3.31642	4.4529	3.873	2.60469	2.42732	3.37081	3.159	2.69339	6.17481	2.83148
IL_2_Pathway	8.2784	14.2535	16.8118	13.1895	24.7737	13.8505	13.7958	8.19035	13.785	22.0904	12.886
IL_2_Pathway_Actin_reorganization	-2.63291	-3.26125	-0.899686	-3.50229	-0.229913	-3.03821	1.07707	-2.00931	-3.01148	-0.731283	-0.629171
IL_2_Pathway_Apoptosis	-3.66484	-2.79499	-1.88166	-1.9448	-2.25139	-2.42828	-1.99161	-0.25417	-2.2589	-2.40216	-2.66567
IL_2_Pathway_Apoptosis_Inhibition	-8.74512	-7.49773	-7.52607	-7.00094	-7.23463	-6.90344	-7.03406	-4.9589	-6.87492	-7.08012	-8.35336
IL_2_Pathway_Protein_Synthesis	-4.67035	-4.6286	-4.7896	-4.91052	-3.91888	-3.91026	-3.23401	-3.30968	-4.23203	-3.52136	-4.34384
IL_6_Pathway	0.0073457	-0.0682533	1.49018	4.35713	-5.54067	-3.3231	0.856772	2.80893	-2.12788	6.58404	-5.49158
IL_6_Pathway_IKBs_Degradation	0	0	0	0	0	0	0	0	0	0	0
ILK_Pathway	-17.6595	-25.3037	-32.6442	-47.2827	-76.7306	-44.3821	24.2174	-37.7282	-37.9234	-29.8122	-39.7476
ILK_Pathway_Apoptosis	-2.01057	-7.89728	-13.8816	-16.546	-31.6137	-21.2965	24.8711	-9.37476	-10.8433	-10.1502	-11.2504
ILK_Pathway_Cell_adhesion_cell_motility&opsonization	0.632216	-6.09191	-11.6408	-15.0415	-29.7001	-21.4669	29.0929	-8.14535	-9.91862	-5.9392	-8.94132
ILK_Pathway_Cell_cycle_proliferation	-2.46995	-8.3897	-13.5224	-16.3974	-31.2633	-23.1827	26.3314	-7.8102	-12.1775	-9.01722	-10.8855
ILK_Pathway_Cell_Migration/Retraction	-3.01709	-8.83452	-15.2502	-17.8373	-32.1209	-24.764	24.9892	-10.4893	-13.5778	-10.786	-12.4011
ILK_Pathway_Cell_Motility	2.02429	-10.2648	-13.1771	-15.5039	-29.8574	-23.006	32.9338	-9.37496	-12.8698	-11.9239	-10.4264
ILK_Pathway_Cytoskeletal_reorganization	15.3216	6.64756	3.75896	-0.380806	-13.9893	-7.13933	49.6079	6.27478	3.77156	7.1288	1.60211
ILK_Pathway_G2_phase_arrest	-2.46995	-8.3897	-13.5224	-16.3974	-31.2633	-23.1827	26.3314	-7.8102	-12.1775	-9.01722	-10.8855
ILK_Pathway_Induced_cell_proliferation	0.0126737	3.24177	3.77705	1.95663	2.72548	1.00054	4.57445	2.15318	0.504815	3.42352	0.539319
ILK_Pathway_Regulation_of_intermediate_filaments	0.632216	-6.09191	-11.6408	-15.0415	-29.7001	-21.4669	29.0929	-8.14535	-9.91862	-5.9392	-8.94132
ILK_Pathway_Regulation_of_junction_assembly_of_desmosomes	0.632216	-5.3029	-11.1166	-13.6884	-29.7001	-19.8493	29.0929	-7.26728	-9.35928	-4.83393	-8.94132
ILK_Pathway_Wound_Healing	4.25243	-2.17945	-9.4007	-15.0415	-26.7641	-21.4669	33.4278	-4.96336	-5.82831	-5.9392	-7.59811
Integrin_Signaling_Pathway	21.2935	17.1327	12.8096	-1.12845	-10.0755	4.79221	52.2732	4.75075	14.4669	21.6908	2.64373
Integrin_Signaling_Pathway_Cell_survival	9.00844	11.3249	8.18032	2.15576	4.92776	8.91262	12.8456	4.05661	11.1785	17.0799	-0.770418
Integrin_Signaling_Pathway_Cytoskeleton_contraction_integrin_modulation_cell_invasion_and_migration	-3.85726	-1.42424	0.313209	-4.37709	-2.12677	0.88599	1.09777	-4.67249	-0.634071	0.115251	-2.2264
Integrin_SIgnaling_Pathway_Focal_adhesion_and_stress_fibers	6.97879	6.55318	7.20487	6.75099	4.87057	7.92115	10.5646	5.34795	7.1382	6.56834	6.62951
Integrin_Signaling_Pathway_Translocates_to_the_nucleus	-2.22664	-1.92052	-2.09075	-4.24439	-3.55836	-1.43174	-1.91825	-1.56054	-1.55583	-1.44878	-3.09311
Interferon_Pathway	1.53856	4.99911	7.93316	2.20289	5.6582	8.03634	9.04033	1.32764	3.50797	13.1563	-1.22354
Interferon_Pathway_Gene_Expression	0.981086	0.54198	2.62763	0.817753	0.0578454	-0.504184	1.59368	0.366361	0.099999	3.70261	-0.873789
Interferon_Pathway_Transcription	1.97944	1.28564	1.87757	1.37603	1.51971	2.72693	2.31052	0.927429	1.30971	2.19602	0.475447
Interferon_Pathway_Translation	5.68249	4.81534	6.15884	5.44132	5.59114	6.91899	4.6896	6.27395	5.12942	6.54914	5.64158
IP3_Pathway	-16.6066	-15.374	-18.0707	-23.6819	-4.35647	-13.92	-13.3014	-13.134	-13.1484	-15.9589	-26.0713
IP3_Pathway_Gene_Expression	14.0057	14.0825	11.6145	11.3772	13.2782	14.2715	14.8866	12.6329	14.5814	12.7538	10.0547
JAK_mStat_Pathway	17.3881	17.935	14.7773	11.9897	11.4058	15.7592	12.1997	14.399	16.5194	15.9997	8.48156
JAK_mStat_Pathway_Akt_Pathway	-31.3405	-27.2632	-31.7357	-33.8015	-37.7693	-30.585	-28.953	-30.9317	-30.1305	-29.2033	-31.7366
JAK_mStat_Pathway_JAK_degradation	54.0692	54.1478	57.4973	50.6451	57.1506	46.6516	52.2103	48.7488	58.4178	52.1546	54.0942
JNK_Pathway	-67.4894	-61.8291	-67.4666	-70.8974	-83.7309	-69.9859	-53.8648	-71.6349	-71.7783	-61.3348	-66.8399
JNK_Pathway_Apoptosis_Inflammation_Tumorogenesis_Cell_Migration	-9.08556	-4.53783	-6.02848	-8.59292	-8.25271	-7.08036	-5.38364	-8.77086	-6.65906	-7.80034	-7.59066
JNK_Pathway_Insulin_signaling	-5.67533	-5.20069	-4.71482	-5.3504	-3.96188	-0.759402	-3.93172	-6.23487	-4.20583	-3.73965	-3.19137
Mab_targets	-10.2641	-7.44046	-7.87391	-10.7668	-10.7885	-10.8451	-10.3186	-10.7106	-8.80076	-9.97568	-10.4126
MAPK_Family_Pathway	-26.1915	-14.3751	-13.5858	-15.4008	-18.6624	-20.7539	-8.84755	-23.9546	-20.0805	0.12222	-24.1219
MAPK_Family_Pathway_Chromatin_Remodeling	0.387553	-0.404475	2.5561	0.998581	-0.79406	0.842439	1.81741	0.21037	0.520141	2.98496	-1.16943
MAPK_Family_Pathway_Cytoskeleton	4.42891	5.40696	6.12736	5.61473	3.74035	6.29119	4.64909	5.33721	5.7765	6.19428	3.58448
MAPK_Family_Pathway_Gene_Expression	6.71496	7.14361	8.20756	8.55588	5.02617	7.70294	8.49307	5.66886	6.52942	10.3905	3.89367
MAPK_Family_Pathway_IKBs_Degradation	0.360188	0.159422	0.216499	0.433308	0.177999	-0.526833	0.815399	-0.429886	-0.477525	0.551805	-0.924566
MAPK_Family_Pathway_Translation	0	1.38213	0	0.631201	0.877885	0.735273	0	0.623138	0.808191	0.791647	0.955226
MAPK_Signaling_Pathway	-63.0768	-55.1302	-71.4311	-82.2048	-112.013	-81.7048	-25.2219	-77.4638	-72.4292	-48.1084	-77.9807
MAPK_Signaling_Pathway_Cell_Servival_Cell_Militory_Inflammation_Apoptosis_Osmoregulation	-8.30408	-8.12465	-6.88733	-8.35481	-7.07937	-8.68204	-6.88168	-8.69565	-9.59586	-7.60699	-6.75366
MAPK_Signaling_Pathway_Gene_Expression	-6.93438	-2.88902	-1.53996	-7.98126	-2.26966	-2.67176	-1.719	-4.64297	-4.23129	0.926892	-8.46422
Mismatch_repair_effect	12.0717	9.07903	11.8499	10.5474	13.7081	6.89728	9.90102	12.5006	10.7905	11.7436	14.0384
Mismatch_Repair_Pathway	13.7832	10.7179	14.6264	10.6774	16.8024	5.65043	9.92322	15.1139	11.978	12.8759	16.4332
Mitochondrial_Apopotosis_m_Pathway	10.4647	6.64641	10.4751	3.99942	17.1234	15.0844	6.14195	9.88555	7.22846	9.01291	7.86923
Mitochondrial_Apopotosis_m_Pathway_Apoptosis	3.99423	2.49588	4.91228	1.76126	3.49196	1.36107	3.9871	4.73449	1.89129	1.70617	3.6633
Mitochondrial_Apopotosis_m_Pathway_Depolarization	0.866742	0	0	0	0	0.417011	0.524025	0	0	0	0
Mitochondrial_Apopotosis_m_Pathway_DNA_fragmentation	-2.87218	-1.91387	-1.51975	-2.5709	-1.40384	-0.686923	-0.576161	-1.83799	-2.85944	-1.19046	-1.20959
Mitochondrial_Apopotosis_m_Pathway_Gene_expression	2.01572	0.99605	1.15415	1.02926	0.967765	1.62676	2.07998	2.19225	1.14358	1.19194	1.20582
mTOR_Pathway	19.3674	15.1348	24.3577	16.5027	3.93644	19.2972	20.6143	16.0975	15.6951	29.0736	22.9504
mTOR_Pathway_Actin_organization	5.23602	5.64571	9.1259	4.80598	10.3407	8.67298	8.44234	7.12932	6.88096	10.0218	4.1037
mTOR_Pathway_Akt_signaling	4.31325	4.7795	4.03014	4.31742	4.64664	4.08683	4.1357	5.13596	4.89661	5.79837	4.28995
mTOR_Pathway_Scanning	30.9839	28.2769	35.8854	32.5383	30.8901	32.892	29.2813	33.1021	29.6488	33.6029	33.182
mTOR_Pathway_Translation_on	33.235	32.4085	38.336	34.0245	33.7708	33.7375	31.2202	34.6565	34.6475	36.3993	38.0904
mTOR_Pathway_VEGF_pathway	1.09364	2.30535	1.82686	0.953426	0.671134	1.07178	1.80014	1.09172	2.12747	2.9977	0.777415
NGF_m_Pathway	-2.68187	-2.99254	-2.41438	-2.3733	-3.16096	-2.17893	-2.2421	-3.07112	-2.14008	-2.52365	-2.33101
NGF_m_Pathway_Apoptosis	-2.84693	-3.22351	-3.03061	-3.47981	-3.79095	-2.67339	-2.44855	-3.07112	-3.12586	-3.18365	-3.02555
NGF_p_Pathway	12.391	18.952	19.5921	14.6169	19.7556	18.5557	17.3172	16.4505	18.3598	20.5919	12.748
NHEJ_mechanisms_of_DSBs_repair_effect	-2.81029	-1.68175	-2.45367	-2.98302	1.51116	-5.11152	-3.38647	-3.08148	-2.93215	-1.23971	0.15762
Notch_Pathway	0.284921	1.62	2.87851	2.85564	4.69797	2.67011	3.96855	1.78031	1.57826	1.35878	3.52124
Nucleotide_excision_repair_effect	8.25764	5.58049	7.5652	4.63224	11.5746	5.64468	6.32199	4.83526	5.63761	7.74458	7.27266
p38_m_Signaling_Pathway	-83.5145	-70.0765	-85.9722	-84.4054	-96.4376	-86.813	-68.4852	-93.7081	-89.0941	-65.7328	-89.393
p38_p_Signaling_Pathway	-82.8707	-69.575	-85.4047	-84.4054	-96.4376	-86.1673	-67.9362	-93.1154	-88.5684	-64.8771	-89.393
p53_Signaling_m_Pathway	8.42812	2.64731	8.28446	9.96338	-1.43988	7.10739	2.08194	7.93987	1.09359	10.0408	1.21353
p53_Signaling_m_Pathway_p53_Degradation	54.7378	53.9419	60.2055	54.7438	55.3529	51.4496	53.8472	50.4289	58.2685	55.5664	54.8109
PAK_Pathway	-15.4962	-20.2854	-23.7806	-17.4968	-34.0468	-23.8873	-5.3613	-31.2015	-30.1824	-15.8599	-24.0253
PAK_Pathway_Actin_Cytoskeleton	-15.7845	-20.3021	-16.7797	-10.7783	-16.4807	-22.3887	-8.10506	-19.8625	-26.4716	-10.894	-22.4824
PAK_Pathway_Myosin_Activation	3.33817	-1.45751	0.186132	-0.232615	1.13083	1.53339	2.85015	-1.65943	0.300336	-0.940122	0.147708
PPAR_Pathway	-5.91708	-8.99972	-10.6707	-7.8391	-18.6427	-10.8421	-0.227379	-10.5265	-13.8076	-1.24042	-12.5446
PTEN_Pathway	0.804321	-3.28475	-4.01844	1.63929	-5.30076	-5.40046	-2.8491	-0.0123397	-3.22385	-8.71046	-0.768127
RANK_Signaling_in_Osteoclast_Pathway	-6.50622	-5.87417	-0.588834	-2.83957	-4.95121	-3.06682	-1.93748	-2.35612	-5.21361	-0.666892	-7.30665
RANK_Signaling_in_Osteoclast_Pathway_IKBs_Degradation	-6.72818	-6.94783	-6.33616	-6.85534	-6.16357	-7.44185	-5.98736	-7.024	-7.85681	-5.86911	-7.53453
RAS_Pathway	-36.4953	-35.2271	-36.5131	-44.2856	-33.7513	-32.3305	-26.1278	-37.3081	-34.8789	-28.804	-41.6087
Regulation_of_telomere_length_and_cellular_immortalization_effect	6.07949	4.26103	6.92661	8.0586	7.47167	4.24735	3.37525	8.09338	6.89649	8.75864	6.50657
RNA_Polymerase_II_Complex_Pathway	16.8804	18.4629	21.2356	21.0752	22.0958	14.2609	14.479	17.4658	20.0221	19.8979	20.5897
Sister_chromatid_cohesion_effect	4.71484	3.25048	6.32287	5.07361	6.30806	2.07921	4.77454	6.47559	4.13647	8.29021	5.92165
SMAD_m_Pathway	-22.937	-32.8092	-36.2363	-26.8858	-41.9296	-26.7451	-22.1175	-21.5919	-38.259	-30.6785	-34.9421
SMAD_m_Pathway_Degradation	-38.4019	-43.0353	-46.6669	-40.4311	-46.511	-39.2812	-41.0553	-38.1181	-46.0795	-41.5645	-46.1559
SMAD_p_Pathway	-22.937	-32.8092	-36.2363	-26.8858	-41.9296	-26.7451	-22.1175	-21.5919	-38.259	-30.6785	-34.9421
SMAD_p_Pathway_Degradation	-38.4019	-43.0353	-46.6669	-40.4311	-46.511	-39.2812	-41.0553	-38.1181	-46.0795	-41.5645	-46.1559
Spindle_assembly_and_chromosome_separation_effect	13.9334	14.4244	13.1294	13.1734	16.2816	11.8342	17.1415	14.2675	14.7671	12.1539	13.0428
Start_of_DNA_replication_in_early_S_phase_effect	19.1036	14.9117	21.9635	17.4005	24.2502	12.5382	19.6397	22.8607	17.0462	20.2487	21.8033
STAT3_Pathway	-42.747	-41.8972	-44.3966	-38.4891	-57.4522	-46.9238	-41.4849	-48.2149	-51.1966	-32.4126	-53.25
TGF_beta_Pathway	-28.0941	-26.5111	-25.8658	-28.1692	-48.1148	-29.1022	-25.9279	-34.6072	-33.619	-17.7639	-29.1391
TGF_beta_Pathway_Epithelial_mesenchymal_transdifferentiation	0.505957	-0.474867	-0.764711	1.40256	-0.969125	-0.109544	0.53359	0.730998	0.172838	0.0440264	-0.479532
TGF_beta_Pathway_Post_transcriptional_G1_arrest	1.81704	0.534872	-0.851019	0.196633	-0.743259	0.47611	-0.25199	-1.08584	1.888	0.123241	1.62039
TGF_beta_Pathway_SnON_degradation	2.38706	0.786333	2.05445	0.697253	-2.1838	4.74781	-0.555647	0.0194603	0.40904	2.76702	1.20401
TGF_beta_Pathway_Tumor_suppression	1.10232	1.94551	1.74674	0.922174	-0.223417	2.11693	0.440825	2.01652	1.76839	0.748249	1.20401
TGF_beta_Pathway_Tumorogenesis	1.10232	1.94551	1.74674	0.922174	-0.223417	2.11693	0.440825	2.01652	1.76839	0.748249	1.20401
TNF_m_Pathway	0.0752641	1.00786	0.576056	-0.259327	3.40348	-0.694384	1.26892	1.81771	-0.936546	-0.592938	0.246633
TNF_m_Pathway_Apoptosis	0.761028	1.00786	1.27048	0.355865	3.34951	-0.0943588	1.26892	2.29327	-0.301756	0.0363923	0.861826
TNF_p_Pathway	8.60829	9.19139	11.4784	9.42682	5.70809	8.70056	10.0641	7.25648	7.20968	11.8777	7.38062
TNF_p_Pathway_Gene_expression_Cell_Survival	6.52346	7.80474	7.14949	6.91818	4.62691	6.22659	6.69391	6.05212	6.43956	7.59963	5.1315
TNF_p_Pathway_IKBs_degradation	-0.0964191	0.390394	0.83273	0.966358	0.807983	-0.526833	1.02184	-0.429886	0.50826	1.2118	-0.888863
TRAF_m_Pathway	2.21793	1.47268	1.48945	2.06012	1.81474	1.91336	2.14995	0.952125	0.843334	1.408	2.43436
TRAF_m_Pathway_IKBs_Degradation	-3.98171	-2.86253	-4.06635	-3.44118	-3.63665	-4.34314	-2.22751	-4.54015	-4.23446	-3.68419	-5.24716
TRAF_p_Pathway	-13.3235	-12.088	-7.71388	-10.9737	-15.9	-13.7865	-11.3933	-13.4306	-16.6084	-1.9188	-16.0688
TRAF_p_Pathway_IKBs_Degradation	-3.98171	-2.86253	-4.06635	-3.44118	-3.63665	-4.34314	-2.22751	-4.54015	-4.23446	-3.68419	-5.24716
Transcription_of_mRNA_Pathway	16.3939	17.9649	20.1487	19.7883	20.7424	13.159	14.9163	16.8312	19.818	18.1965	18.4104
Transition_and_termination_of_DNA_replication_effect	0.829393	-0.51509	1.16574	-0.0681402	1.71046	-5.78334	-1.82948	0.062641	-1.34771	0.0176488	0.972171
Translation_Regulation_of_EIF4F_activity	17.1684	14.5619	17.966	16.6574	13.6234	19.2512	15.5602	15.5272	15.6525	20.435	16.8465
Ubiquitin_Proteasome_Pathway	63.004	63.2534	69.5672	61.811	71.9107	60.3675	62.6846	57.6581	69.6909	65.0286	69.0156
Ubiquitin_Proteasome_Pathway_Degraded_Protein	24.4771	23.4422	25.1145	21.8803	27.6571	23.1169	23.4534	21.7276	24.198	25.7398	22.342
VEGF_Pathway	7.27051	9.72221	11.1531	6.76025	7.53908	12.6631	8.26557	4.62983	9.37632	11.9074	4.54441
VEGF_Pathway_Actin_Reorganization	2.0618	2.57845	4.96063	4.91903	3.5559	2.6837	5.22846	4.11794	1.21306	3.75932	0.0749585
VEGF_Pathway_Nitric_Oxide_Prodaction	3.08203	3.45575	3.25418	3.56702	3.8216	3.47244	2.98374	3.03821	4.14159	3.9997	3.20484
Wnt_Pathway	34.209	44.2937	41.311	28.6528	38.5476	32.6372	46.9351	29.38	47.356	39.3694	36.5745
Wnt_Pathway_Ctnn-b_Degradation	53.4217	54.146	58.2759	54.4182	56.4046	49.1657	54.2856	49.5639	59.0242	53.8704	56.214
Metabolic pathways	A549	BT474	HeLa	HepG2	Jurkat	MCF7	NGP	NT2D1	Skov3	T3M4	Tera1
125-dihydroxyvitamin_Dsub3sub_biosynthesis	0.685012	0	0.73658	0.890638	0.421815	0.766758	2.62484	0.576157	0.500468	0	0.549887
1D-imyoi-inositol_hexakisphosphate_biosynthesis_II_mammalian	-3.83705	-2.34145	-4.21893	-2.31274	-5.18824	-2.49765	-3.92794	-2.95616	-3.26208	-2.80966	-4.85926
1D-imyoi-inositol_hexakisphosphate_biosynthesis_V_from_Ins134P3	-0.885405	-0.821351	-0.928238	-0.957714	-0.891266	-0.766152	-0.868033	-0.950249	-0.89282	-0.866454	-0.8902
2-amino-3-carboxymuconate_semialdehyde_degradation_to_glutaryl-CoA	0.426703	0	0	0	0	0.763456	0	0.497222	0	0	0.599433
2-deoxy-alpha-D-ribose_1-phosphate_degradation	4.76689	0.0459994	0.525168	0.0220663	-2.01195	-2.35046	-2.60445	-0.789087	-1.49421	3.05337	-2.03256
2-oxobutanoate_degradation	5.69277	2.76101	4.74244	5.43948	4.87436	5.68626	2.57446	4.62064	2.87619	3.40398	3.34555
2-oxoglutarate_decarboxylation_to_succinyl-CoA	1.8544	1.34761	2.20292	1.4353	1.33474	1.18599	0.804323	1.6957	1.4602	2.1647	1.68862
2-oxoisovalerate_decarboxylation_to_isobutanoyl-CoA	3.09866	1.57318	2.49915	1.98226	2.23374	2.6374	1.36179	2.58521	1.03434	2.21996	1.68862
3-phosphoinositide_biosynthesis	-5.99446	-4.93149	-4.56215	-4.47311	-5.96694	-4.61129	-4.51059	-2.46505	-5.45597	-4.71448	-5.68943
3-phosphoinositide_degradation	-3.17673	-1.92763	-2.95368	-3.30749	-4.1685	-1.05323	-4.27792	-2.24732	-1.28743	-2.08691	-3.38506
4-aminobutyrate_degradation	0.647175	0.532918	0	1.03806	0.944849	0.587058	0	0.736353	0.420932	0.497305	0
4-hydroxy-2-nonenal_detoxification	4.28716	3.96959	3.81221	1.37679	4.03548	0.933594	4.72765	0.583187	3.58855	3.85514	4.54409
4-hydroxybenzoate_biosynthesis	-1.49136	-1.39237	-1.50297	-1.49817	-1.51126	-1.47811	-1.50915	-1.50557	-1.49663	-1.51044	-1.48718
4-hydroxyproline_degradation	-3.35336	-4.3606	-4.30638	-2.60545	-4.22791	-3.25401	-4.33304	-4.21876	-4.40056	-4.3295	-4.37819
5-aminoimidazole_ribonucleotide_biosynthesis	2.07223	1.53449	2.14555	2.32982	2.81533	0.0944348	1.59313	2.02856	1.34888	1.51259	3.12558
7-3-amino-3-carboxypropyl-wyosine_biosynthesis	-0.291107	-0.931409	-0.169516	-0.165793	0.511623	-1.17919	-0.488261	-0.0202167	-0.957551	-0.0859325	0.0283196
acetate_conversion_to_acetyl-CoA	-0.769434	0.517091	-0.556989	-0.138581	0.00453876	-0.809983	0.553485	0	0.468644	0	-1.11167
acetone_degradation_I_to_methylglyoxal	-9.4433	-4.77447	-3.6764	-6.18803	-3.2134	-1.33009	-2.81423	-3.93977	-4.9329	-4.08004	-1.63996
acetyl-CoA_biosynthesis_from_citrate	2.16179	1.77155	1.62074	1.99375	2.06896	0.956644	2.04566	2.04654	1.928	1.20245	2.15043
acyl-CoA_hydrolysis	0.367778	-0.0325576	0.532098	0.446396	0.587311	-0.427769	0.35591	0.147895	0.686926	0.446182	1.2584
acyl_carrier_protein_metabolism	0	0	0	0	0	0	0	0	0	0	0
adenine_and_adenosine_salvage_I	0.761901	0.700507	0.563499	0.509066	0.707402	1.01343	0	0.532561	0.75555	0.406981	0.495966
adenine_and_adenosine_salvage_II	0	0	0.670589	0.441767	0	0	0	0	0	0	0
adenine_and_adenosine_salvage_III	3.4648	2.18226	3.21549	2.15515	5.68417	2.71971	1.84672	3.02373	2.63295	2.51608	2.09544
adenosine_deoxyribonucleotides_ide_novoi_biosynthesis	5.82637	3.11336	3.24101	5.0913	5.30506	5.55313	3.7512	5.75222	3.76703	3.06409	4.83863
adenosine_nucleotides_degradation	4.39492	2.75147	2.42592	1.55924	5.12789	3.94063	2.29753	4.02889	1.77733	3.27768	2.30599
adenosine_ribonucleotides_ide_novoi_biosynthesis	2.07229	1.36015	3.1108	2.67624	1.33372	0.857883	2.01301	2.91596	1.46315	2.41732	2.53708
alanine_biosynthesisdegradation	0	0	0	0	0	0	0	0	0	0	0
allopregnanolone_biosynthesis	-1.40253	-1.31852	-0.711378	-1.25911	-1.31799	-0.653904	-1.36752	-0.95373	-0.943502	-0.615132	-1.29402
alpha-tocopherol_degradation	0	0	0	0	0	0	0	0	0	0	0
anandamide_degradation	-1.65617	-1.62516	-1.54839	-1.60881	-1.7231	-1.48057	-1.68967	-1.21007	-1.5648	-1.53131	-0.608882
androgen_biosynthesis	3.57727	2.41941	2.52294	3.17016	-1.31799	-0.076052	0.203621	2.24294	3.24025	3.27885	-1.29402
arsenate_detoxification_I_glutaredoxin	1.49321	1.31737	1.46845	2.17839	1.43415	0.941037	1.55068	1.40257	1.6143	1.64379	1.4149
ascorbate_recycling_cytosolic	3.31494	2.21043	2.38024	4.34063	3.22299	1.71557	3.59898	2.1809	2.43797	2.48779	2.72081
asparagine_biosynthesis	1.30631	1.04052	2.66303	2.31305	0.564831	0.282434	2.97587	2.56032	1.0146	0.778587	1.1116
asparagine_degradation	2.0178	1.58724	1.94786	2.31305	2.12913	1.05262	2.53073	2.27194	1.74781	1.43096	2.25761
aspartate_biosynthesis	0	0	0	0	0	0	0	0	0	0	0
aspirin-triggered_lipoxin_biosynthesis	-1.47493	-1.89695	0.113543	-2.04109	-2.06494	-1.71395	-1.9805	-0.858784	-2.00146	-0.704356	-2.00283
aspirin_triggered_resolvin_D_biosynthesis	-1.47493	-1.89695	0.113543	-2.04109	-2.06494	-1.71395	-1.9805	-0.858784	-2.00146	-0.704356	-2.00283
aspirin_triggered_resolvin_E_biosynthesis	-1.47493	-1.89695	0.113543	-2.04109	-2.06494	-1.71395	-1.9805	-0.858784	-2.00146	-0.704356	-2.00283
beta-alanine_degradation	0	0	0	0	0	0	0	0	0	0	0
bile_acid_biosynthesis_neutral_pathway	3.52938	-0.342955	-0.0379869	6.44175	1.63825	0.424244	2.59433	3.69765	-0.113986	-0.369033	1.81302
biotin-carboxyl_carrier_protein_assembly	0	0	0	0	0	0	0	0	0	0	0
bupropion_degradation	0.538912	0	0	0	0	0	0	0	0	0	0.901728
C20_prostanoid_biosynthesis	4.97722	3.78613	6.02583	2.94692	2.53046	2.67213	2.40524	5.39333	3.60368	6.52709	2.89189
cardiolipin_biosynthesis	2.50072	2.5897	2.28896	3.57235	2.83146	1.33563	2.22502	1.91114	2.88842	2.23752	2.43858
carnosine_biosynthesis	0	0	0	0	0	0	0	0	0	0	0
catecholamine_biosynthesis	-2.49466	-2.61602	-2.27479	-1.49585	-2.09484	-0.656603	-2.66755	-2.61786	-2.62809	-2.75222	-2.59336
CDP-diacylglycerol_biosynthesis	-0.170931	0.0874525	-1.2943	1.48357	-1.78912	-0.290773	-1.40471	-2.03129	-0.945978	-0.521036	-1.46864
ceramide_ide_novoi_biosynthesis	-0.515856	0	-0.526931	0	0	0	0	0	0	0	0
cholesterol_biosynthesis_I	4.49119	10.3632	6.68844	7.53699	8.01007	5.99257	10.1178	11.0996	8.23589	4.13018	10.6141
cholesterol_biosynthesis_III_via_desmosterol	4.49119	10.3632	6.68844	7.53699	8.01007	5.99257	10.1178	11.0996	8.23589	4.13018	10.6141
cholesterol_biosynthesis_II_via_2425-dihydrolanosterol	4.49119	10.3632	6.68844	7.53699	8.01007	5.99257	10.1178	11.0996	8.23589	4.13018	10.6141
choline_degradation	2.25495	2.4852	1.86222	2.93325	0	2.00566	2.19279	2.09551	2.18509	1.07399	2.33749
chondroitin_and_dermatan_biosynthesis	0	-0.492216	-0.410999	-0.462706	-0.590891	-0.544988	-0.626257	0	-0.649939	-0.532917	-0.605358
chondroitin_sulfate_biosynthesis	-1.23082	0.116482	-1.47927	-0.0847981	-0.56602	-1.29962	-0.909551	-1.27101	-0.522757	-3.327	1.52203
chondroitin_sulfate_biosynthesis_late_stages	0.451927	0.815395	0.0801282	2.61736	1.10097	-0.138243	0.13425	0.46806	0.873758	-1.0515	3.61179
chondroitin_sulfate_degradation_metazoa	2.14434	2.30135	1.94178	3.92748	1.71889	1.90112	2.92494	3.28948	1.80139	1.93968	1.95887
citrulline-nitric_oxide_cycle	-0.488224	0.462269	0.546582	0.575688	-0.743672	0.415612	0	1.89135	0	0	0
CMP-iNi-acetylneuraminate_biosynthesis_I_eukaryotes	1.80836	0.633619	1.02207	1.27647	1.02582	2.26072	1.31628	1.60328	1.88399	1.96876	1.17918
CMP_phosphorylation	5.82637	3.11336	3.24101	5.0913	5.30506	5.55313	3.7512	5.75222	3.76703	3.06409	4.83863
coenzyme_A_biosynthesis	1.57248	2.42767	1.58387	2.74081	1.00333	-0.494437	0.606288	0.967172	2.73889	1.7423	1.6398
creatine-phosphate_biosynthesis	0.602605	1.74115	-0.626349	1.30747	0	-1.29926	1.06687	-0.294145	1.18703	-2.07072	0.757049
creatine_biosynthesis	-0.870135	-1.13407	-1.11262	-0.505155	-0.574215	-1.09036	-0.862135	-0.507222	-1.11871	-1.1565	-0.987095
cysteine_biosynthesis	2.26758	1.54412	1.35433	1.55129	2.44765	2.15924	2.33896	6.02136	0.734616	0.648117	3.57293
cysteine_biosynthesishomocysteine_degradation_trans-sulfuration	0	0	0	0	0	1.19813	1.0625	3.84803	0	-0.998258	2.37831
D-galactose_degradation_V_Leloir_pathway	3.955	4.78763	3.34028	3.4812	3.89173	3.26229	3.68585	4.51829	5.4347	4.03884	5.21835
D-glucuronate_degradation	0	0	0	0.666799	0	1.2486	0	0	0	0	0
D-imyoi-inositol-5-phosphate_metabolism	-6.32052	-5.80138	-6.01359	-6.04002	-5.29026	-5.26158	-4.05356	-7.70578	-5.49976	-4.9374	-5.87326
D-imyoi-inositol_134-trisphosphate_biosynthesis	-4.40645	-2.34145	-4.7068	-3.01133	-5.77811	-3.01761	-4.47786	-3.53063	-3.26208	-2.80966	-4.85926
D-imyoi-inositol_145-trisphosphate_biosynthesis	-6.25599	-5.39598	-6.02621	-5.90024	-5.1645	-4.71086	-3.61957	-6.95136	-5.81515	-4.27969	-5.4175
D-imyoi-inositol_145-trisphosphate_degradation	-0.0493297	3.3474	-0.571354	-0.188078	-2.71296	0.0887711	-1.18696	1.86175	1.55183	0.608276	0.24913
D-imyoi-inositol_1456-tetrakisphosphate_biosynthesis	0.569392	0	0.487866	0.698586	0.589871	0	0.549919	0	0	0	0
D-imyoi-inositol_3456-tetrakisphosphate_biosynthesis	-0.885405	-0.821351	-0.928238	-0.957714	-0.891266	-0.766152	-0.868033	-0.950249	-0.89282	-0.866454	-0.8902
D-mannose_degradation	0	-0.500695	-0.407051	-0.442312	-0.524995	-0.431246	-0.460993	-0.49186	-0.527221	-0.428039	-0.660611
dermatan_sulfate_biosynthesis	0.0564431	0.767345	-0.0769223	-0.882808	0.466322	0.311844	0.646665	0.306424	-0.104774	-0.239098	0.835885
dermatan_sulfate_biosynthesis_late_stages	0	0	0	0	0.581699	0.00111239	0	0	0.00716148	0.441902	0.928814
dermatan_sulfate_degradation_metazoa	2.62456	2.32656	2.4854	3.78742	2.18191	3.09186	3.32936	3.27096	2.34388	2.45019	1.98862
diphthamide_biosynthesis	0.553006	0.460266	0.65667	0.525049	0.750744	0.586889	0.487811	0.929286	0.457008	0.412552	1.35276
dolichol_and_dolichyl_phosphate_biosynthesis	-1.07572	-0.837634	-0.663388	-0.699697	-1.08406	-1.13714	-0.821668	-0.542425	-0.528257	-0.63714	-1.02476
dolichyl-diphosphooligosaccharide_biosynthesis	3.25252	2.4611	3.49348	2.67409	2.9091	2.35042	1.0328	3.15029	2.40647	2.20556	3.68579
dopamine_degradation	3.36768	3.0031	2.6142	4.33811	1.27063	2.80284	2.74817	2.56635	1.97124	2.61404	0.724165
dTMP_ide_novoi_biosynthesis_mitochondrial	1.68221	1.40133	1.31819	1.66557	2.46952	0	1.83149	1.79307	1.90471	1.51526	1.1675
eicosapentaenoate_biosynthesis	2.98919	4.53339	1.57691	3.86126	1.81699	1.00087	4.17181	2.70916	2.91323	1.82058	0.642298
epoxysqualene_biosynthesis	2.8684	4.60137	3.73463	3.61231	4.69028	3.38177	4.66229	3.3771	3.91522	2.60487	4.79647
estradiol_biosynthesis_I	-4.02563	-4.44724	-4.2015	-3.58294	-4.65194	-4.53084	-4.68618	-4.16256	-4.60967	-4.1284	-4.60807
estradiol_biosynthesis_II	-2.35708	-2.36014	-2.36101	-2.30313	-2.37616	-2.33844	-2.38424	-2.46417	-2.30425	-2.32439	-2.32236
ethanol_degradation_II	2.99886	1.48316	1.53734	3.28282	0.00453876	-0.809983	2.02053	2.54876	1.11198	1.24088	0.378156
ethanol_degradation_IV	2.99886	1.48316	1.53734	3.95213	0.470455	-0.295633	2.02053	2.54876	1.11198	1.24088	-0.417555
eumelanin_biosynthesis	-3.57456	-3.81161	-3.8678	-3.90578	-3.962	-3.89202	-3.77146	-3.85248	-3.78115	-4.09126	-3.92675
fatty_acid_activation	1.44406	0.922166	-0.221149	2.53478	0.287573	0.0139206	0.365096	2.07082	0.636539	0.429054	-0.158828
fatty_acid_alpha-oxidation	4.394	1.39678	0.0778878	1.83118	0.0380261	0.55327	-0.014128	3.5149	1.32454	1.37607	-0.14666
fatty_acid_alpha-oxidation_III	3.68905	2.00834	1.48262	2.33546	1.00172	1.32666	1.43909	2.69017	2.26129	2.78594	2.19739
fatty_acid_beta-oxidation	9.76068	7.09981	5.82358	10.1099	6.35296	7.43626	7.77743	11.7348	7.45908	5.13281	5.95405
fatty_acid_beta-oxidation_peroxisome	0.807788	-0.888835	-1.4558	3.68611	0.0882614	-0.985659	-0.666356	1.94368	-0.709068	-1.70445	-0.179831
fatty_acid_beta-oxidation_unsaturated_odd_number	2.12464	3.29574	2.00161	3.24817	1.74609	2.75161	1.96132	2.76349	3.60848	1.27566	1.23097
fatty_acid_biosynthesis_initiation	2.51286	2.77623	3.08686	3.49798	1.90153	2.3513	3.70132	2.8103	2.94373	2.86462	3.08937
fatty_acid_elongation_--_saturated	2.51286	2.77623	3.08686	3.49798	2.35215	2.77684	3.70132	3.26708	3.39213	2.86462	3.63323
flavin_biosynthesis	0.546609	0	0.58788	0	0	0	0	0.67418	0	0	0.496265
folate_polyglutamylation	1.94114	1.47107	2.37432	1.88052	1.667	0.622653	1.28319	2.04833	1.67208	2.00241	0.962943
folate_transformations	4.05304	3.34097	4.13198	3.91757	3.65379	3.47867	2.98412	3.89054	3.41442	3.73013	2.16506
formaldehyde_oxidation	1.38934	1.49417	1.61585	1.7143	1.98494	1.983	1.67831	1.33381	1.96952	1.47422	1.34991
fructose_26-bisphosphate_synthesisdephosphorylation	0	0	0	0	0	0	0	0	0	0	0
GABA_shunt	0.647175	0.532918	0	1.03806	0.944849	0.587058	0	0.736353	0.420932	0.497305	0
gamma-glutamyl_cycle	5.12652	3.08545	5.10841	4.441	3.60578	3.55704	3.29758	3.0923	3.60932	5.95447	3.41257
gamma-linolenate_biosynthesis	1.44406	0.281894	-0.855576	1.92	-0.389994	-0.572784	0.111517	1.51032	0.00478188	-0.265743	-0.806524
GDP-glucose_biosynthesis_II	0.855235	1.36521	2.23631	1.32252	1.21392	4.06966	1.94641	1.21696	1.92355	2.4678	2.75758
GDP-L-fucose_biosynthesis_II_from_L-fucose	0	0.74538	0	0	0	0.671137	0	0	0	0	0
GDP-L-fucose_biosynthesis_I_from_GDP-D-mannose	0.262664	0.312688	-0.140761	1.75542	0.909292	0.70188	0.255161	0.545571	0.892706	0.533703	0.448351
GDP-mannose_biosynthesis	3.75302	1.05774	2.63969	2.69696	0.965216	3.27993	0.902771	2.17535	1.71573	1.64555	0.212426
geranylgeranyldiphosphate_biosynthesis	0.521564	0.55167	0	0.475669	0.571739	0	0	0.599241	0.444811	0.593702	0.806815
glucocorticoid_biosynthesis	0	0	0	0	0	0	0	0	0	0	0
gluconeogenesis	5.95692	4.92557	5.06264	4.76163	4.39414	7.07662	4.43991	5.78358	5.38539	4.86356	5.09643
glutamate_biosynthesisdegradation	2.09146	2.00068	2.36113	3.24628	2.39236	2.56212	1.93013	1.92372	1.89877	2.22935	2.37345
glutamate_dependent_acid_resistance	0	0	0	0	0	0	0	0	0	0	0
glutamate_removal_from_folates	1.42954	1.81195	1.48705	1.85969	1.39857	0.618824	2.21379	1.57737	1.72456	0.856737	1.19782
glutamine_biosynthesis	0	0	0	0	0	0	0	0	0	0	0
glutamine_degradationglutamate_biosynthesis	0	0	0	0	0	0	0	0	0	0	0
glutaryl-CoA_degradation	4.67866	5.40369	4.40723	5.84934	5.06178	3.62044	5.17948	6.07234	6.15159	3.01981	3.97873
glutathione-mediated_detoxification	2.48422	1.51272	2.23514	1.81333	-0.131511	1.37447	5.78699	4.10976	1.44454	1.39821	0.885852
glutathione_biosynthesis	3.13555	1.5907	3.08061	2.44212	1.76481	1.20127	1.68488	1.96515	1.8353	4.01823	0.956274
glutathione_redox_reactions_I	6.55564	3.85879	3.55821	10.2637	2.94842	2.80217	5.02305	3.43821	3.09651	6.08867	4.91832
glutathione_redox_reactions_II	0.406976	0.426616	0	0.76636	0	0	0	0	0	0	0
glycerol-3-phosphate_shuttle	0	0	0	0	0	0	0	0	0	0	0
glycerol_degradation	0	0	0	1.03058	0	0	0	0.408539	0	0	0
glycineserine_biosynthesis	0	0	0	0	0	0	0	0	0	0	0
glycine_betaine_degradation	-1.00981	-0.930004	-0.965508	-0.679046	-0.942358	-0.914123	-0.933246	-0.881428	-1.00197	-0.979311	-0.905798
glycine_biosynthesisdegradation	0	0	0	0	0	0	0	0	0	0	0
glycine_cleavage	0	0	0	0	0	0	0	0	0	0	0
glycoaminoglycan-protein_linkage_region_biosynthesis	0.0564431	1.25956	0.334077	-0.420102	0.475513	0.85572	1.27292	0.306424	0.538004	-0.148084	0.512429
glycogenolysis	1.95435	2.96359	0.167476	0.353704	-1.14143	-0.0450107	1.43966	1.47791	3.43785	2.43175	1.59214
glycogen_biosynthesis	-3.70785	-4.2551	-3.48286	-3.9149	-5.03015	-3.86772	-3.88056	-3.99225	-3.3067	-3.46709	-3.41966
glycolysis	8.08021	6.43866	9.20726	4.33249	4.91624	11.314	10.2453	6.40726	7.30914	8.33425	6.45572
guanine_and_guanosine_salvage	2.03767	1.63092	2.31309	1.53423	1.86563	1.37752	1.34945	1.77529	2.06443	2.10046	1.56866
guanosine_deoxyribonucleotides_ide_novoi_biosynthesis	6.96788	3.96381	4.51906	5.81253	8.24942	5.71075	4.93857	7.8886	5.34346	4.2112	5.85374
guanosine_nucleotides_degradation	1.90912	1.08607	0.826533	0.808298	1.00863	2.52184	1.10678	1.77602	0.946012	0.648529	1.35448
guanosine_nucleotides_ide_novoi_biosynthesis	10.6819	6.89443	9.9158	10.1561	12.7158	9.81824	8.02706	12.8583	8.94141	9.20742	9.97166
guanosine_ribonucleotides_ide_novoi_biosynthesis	9.54034	6.04398	8.63775	9.43489	9.77145	9.66063	6.83968	10.722	7.36498	8.06031	8.95655
heme_biosynthesis	3.76164	4.73389	2.85781	2.40698	3.63081	2.52195	2.23824	3.56725	3.48905	2.16212	3.85638
heme_biosynthesis_from_uroporphyrinogen-III_I	1.55686	1.75895	1.80765	1.39114	1.10566	1.14562	1.34981	1.94403	1.31538	1.44705	1.93289
heme_degradation	3.80331	2.86142	3.94584	2.83805	1.70186	4.1414	2.50343	3.02187	2.82798	1.65005	1.88627
heparan_sulfate_biosynthesis	-9.00783	-7.71342	-9.26469	-10.3361	-9.63009	-8.75883	-5.74581	-8.62119	-8.9076	-7.2065	-8.86734
heparan_sulfate_biosynthesis_late_stages	-9.06427	-8.97299	-9.59877	-9.91603	-10.1056	-9.61455	-7.01874	-8.92761	-9.4456	-7.05841	-9.37977
histamine_biosynthesis	-0.556103	-0.614866	-0.655857	-0.568021	0	-0.749623	-0.746864	-0.564401	-0.616788	-0.593362	-0.639951
histamine_degradation	-1.60574	-1.53489	-1.50344	-0.849878	-1.62437	-1.4509	-1.53597	-1.56453	-1.50531	-1.43809	-1.51989
histidine_degradation	-0.683328	-0.566904	-0.296894	-0.0596126	0.0387134	-0.523031	-0.926585	0.67183	0.143306	-0.230897	-0.547798
homocarnosine_biosynthesis	0	0	0	0	0	0	0	0	0	0	0
hydrogen_sulfide_biosynthesis_trans-sulfuration	0	0	0	0	0	1.19813	1.0625	3.84803	0	-0.998258	2.37831
hypusine_biosynthesis	0.862388	1.19061	1.07111	0.970678	1.68487	1.66572	1.05588	1.18625	1.00987	1.2854	1.28893
imyoi-inositol_ide_novoi_biosynthesis	0.559421	1.75378	-0.415947	0.48382	-0.64527	-0.0223725	-0.720243	2.72221	0.922078	-0.276273	1.92855
iNi-acetylglucosamine_degradation_I	0.953818	1.87091	2.30384	1.65768	1.59518	1.39535	1.74336	1.78189	1.38883	2.14117	1.17134
iNi-acetylglucosamine_degradation_II	0.953818	1.87091	2.30384	1.65768	2.02642	2.28111	2.25018	1.78189	1.38883	2.14117	1.59637
inosine-5-phosphate_biosynthesis	6.05496	6.25524	7.24939	7.68778	7.75375	5.1698	6.00142	6.43258	5.59281	6.51239	7.39404
inositol_pyrophosphates_biosynthesis	-2.23459	-2.11949	-2.17732	-2.34904	-2.00847	-2.01508	-2.05278	-2.15668	-2.19145	-2.13694	-2.22048
iron-sulfur_cluster_biosynthesis	0	0	0	0	0	0	0	0	0	0	0
iSi-methyl-5-thio-alpha-D-ribose_1-phosphate_degradation	0.945824	1.3024	0.496321	1.18801	1.78974	0.534522	1.41305	0.830188	0.843605	0.688193	1.81215
iSi-methyl-5-thioadenosine_degradation	0	0.65987	1.33613	0.98053	0	0	0.796451	1.73467	0.670139	0	1.08351
isoleucine_degradation	9.6242	8.19667	8.76884	9.36582	8.85476	7.06839	8.41051	10.8601	8.56007	6.01777	7.21635
itrans_transi-farnesyl_diphosphate_biosynthesis	1.29593	1.14686	0.586417	1.34748	1.56876	0.723079	0.986168	1.58937	1.34546	0.17967	1.16701
ketogenesis	1.8316	2.33858	2.16977	2.5335	1.81733	1.57623	1.06174	2.27903	2.4938	1.497	1.26937
ketolysis	1.8316	1.86106	2.24256	2.5335	2.40298	1.06831	1.49222	3.15365	1.99928	1.47183	1.26937
L-carnitine_biosynthesis	1.83714	1.37251	1.3921	0.744703	1.86867	1.21949	1.4691	2.06043	1.58522	1.51634	1.49591
L-cysteine_degradation_I	0	0	0	0	0	0	0	0	0	0	0
L-cysteine_degradation_II	0	0	0.424733	0.567852	0	0.434855	0	0	0	0	0
L-dopachrome_biosynthesis	0	0	0	0	0	0	0	0	0	0	0
L-dopa_degradation	1.5054	1.62936	1.82209	1.9222	1.27063	1.47923	1.7155	1.617	0.916951	1.37316	0
L-glutamine_tRNA_biosynthesis	-2.50542	-2.45052	-2.53912	-1.72591	-1.85628	-2.49938	-2.49955	-1.90936	-2.47862	-2.56614	-2.45419
L-kynurenine_degradation	0.0614903	-2.54768	-0.970394	-0.52548	-2.67582	-0.673324	-2.78288	-0.730021	-2.5084	0.441366	-1.61056
L-serine_degradation	0	0	0	-0.706422	-0.831625	0	-0.441961	-0.879516	0	-0.606932	-0.717564
lactate_fermentation_reoxidation_of_cytosolic_NADH	0	0	0	0	0	0	0	0	0	0	0
lactose_degradation_III	0.964345	0.60123	0	0.533804	0	0.865635	0.798394	0.607604	0.575644	0.538334	0.580514
lanosterol_biosynthesis	0	0	0	0	0	0	0.545175	0	0	0	0
leucine_degradation	3.64649	1.96444	3.25159	2.47128	3.02988	3.85036	1.44571	2.88766	1.68063	3.18566	2.05455
leukotriene_biosynthesis	-3.65724	-3.5739	-3.56051	-3.83525	-4.22561	-3.38013	-2.10352	-3.91064	-3.36075	-4.3937	-4.24257
lipoate_biosynthesis_and_incorporation	0	0	0.43775	0.430587	0	0	0	0	0	0	0.455666
lipoate_salvage	0	0	0	0	0	0	0	0	0	0	0
lipoxin_biosynthesis	-2.00612	-1.89695	-1.02489	-2.04109	-2.06494	-1.71395	-1.9805	-2.00028	-2.00146	-1.95141	-2.00283
lysine_degradation_II_pipecolate_pathway	2.68165	1.99937	1.44568	1.41294	0	2.08234	2.19279	1.75047	2.18509	0.65884	3.35493
lysine_degradation_I_saccharopine_pathway	1.51708	1.29611	0.677054	1.11963	-1.01738	1.63423	1.11214	1.43851	0.957828	-0.0530175	2.13502
malate-aspartate_shuttle	10.051	9.14009	11.1057	10.7682	10.2407	8.93568	11.1063	10.736	9.92797	10.1219	10.8724
melatonin_degradation_I	-0.247984	0.26406	-1.09021	-0.108446	-2.94994	1.15966	-2.2853	-0.671607	0.210412	-1.58242	-1.77632
melatonin_degradation_II	0	0	0	0.499402	0	0.726457	0.609751	0	0	0	0
melatonin_degradation_III	0	0	0	0	0	0	0	0	0	0	0
methionine_degradation	2.26758	1.54412	1.35433	1.55129	2.44765	0.961104	1.27646	2.17334	0.734616	1.64637	1.19462
methionine_salvage	0	0	0	0	0	0	0	0	0.442015	0	0.509528
methylglyoxal_degradation_I	-0.921758	-0.694951	-1.40485	-0.523725	-0.20391	0.0158197	-1.06241	-0.707082	-0.801503	-1.42679	-1.4813
methylglyoxal_degradation_III	9.98221	4.77447	3.6764	6.18803	3.2134	1.33009	2.81423	3.93977	4.9329	4.08004	2.54169
methylglyoxal_degradation_VI	0	0	0	0	0	0.486528	0	0	0	0	0
methylthiopropionate_biosynthesis	0.945824	0.833793	0.496321	0.991438	1.0135	0.534522	0.747268	1.07363	0.843605	0	0.648678
mevalonate_pathway	4.01707	7.85868	4.21451	5.46425	7.55309	2.20233	7.71091	8.37151	7.05746	3.76605	6.05187
mineralocorticoid_biosynthesis	-1.07782	-1.18442	-1.2117	-1.14998	-1.11148	-1.19529	-1.19007	-1.09506	-1.09016	-1.1162	-1.08085
mitochondrial_L-carnitine_shuttle	-2.50152	-2.87363	-2.78483	-3.27408	-3.16433	-3.26197	-2.56547	-2.2781	-2.84143	-3.01103	-2.31304
molybdenum_cofactor_biosynthesis	-1.15344	-1.14292	-1.12304	-1.15059	-1.11419	-1.13403	-1.16895	-1.11944	-1.13774	-1.07644	-1.14254
morphine_biosynthesis	0	0	0	0	0	0	0	0	0	0	0
mRNA_capping	-4.63804	-4.45885	-4.74328	-4.6991	-3.99069	-4.76724	-4.60087	-4.72839	-4.12208	-4.71938	-4.5192
mucin_core_1_and_core_2_iOi-glycosylation	-1.58167	-4.79466	-5.2205	-4.60133	-4.15333	-1.28324	-4.68353	-3.68046	-4.8417	-4.37192	-4.28344
NADH_repair	6.96978	6.33602	7.5075	5.7083	7.09662	7.16467	7.72509	6.81719	6.76868	6.6845	7.41235
NAD_biosynthesis_from_2-amino-3-carboxymuconate_semialdehyde	0.671853	2.63254	0	3.25862	0.949071	2.70212	0	1.77049	2.92363	0	1.76997
NAD_ide_novoi_biosynthesis	2.00141	1.86373	0.535547	4.30379	-0.246836	2.78459	-1.32295	2.22306	2.19678	1.84916	1.0403
NAD_phosphorylation_and_dephosphorylation	0	0	0.443989	0.452706	0.754296	0.545838	0.727558	0.792165	0	0.456466	0
NAD_salvage	-2.64921	-3.42031	-2.89151	-2.78554	-3.34389	-3.26273	-3.44397	-3.07821	-3.38521	-2.57956	-3.21465
nicotine_degradation_III	0.538912	0	0	1.80675	0	0	0	0	0	0	0.901728
nicotine_degradation_IV	-0.0479533	-1.15589	-1.10098	1.30805	-0.639748	-0.66098	-0.678534	-1.10986	-1.11527	-1.10379	0.256582
noradrenaline_and_adrenaline_degradation	3.6779	1.09547	2.40987	4.85302	-0.252932	0.716085	2.22653	2.65953	0.027086	1.05926	-0.0632223
oleate_biosynthesis	3.73169	3.5907	1.8351	2.57503	3.64905	1.36487	4.9886	4.03839	1.82398	3.17789	1.37898
ornithine_ide_novo_i_biosynthesis	1.37169	1.15421	1.68981	1.24564	1.1703	1.27484	1.64007	0.92227	1.71725	1.50776	2.43816
oxidative_ethanol_degradation_III	1.70145	0.469015	0.233046	1.86968	-1.34686	-2.14008	0.57234	1.18903	-0.175721	-0.0503249	-1.01568
oxidized_GTP_and_dGTP_detoxification	1.01251	0.451489	0.64355	0.731855	1.35737	0.473228	0.549706	0.761796	0.568113	0.693759	1.55301
palmitate_biosynthesis	1.85783	1.71989	2.07997	2.5114	2.32975	2.28291	2.72819	2.19829	2.7723	2.58769	3.0178
pentose_phosphate_pathway	10.2152	6.46029	4.57709	5.24216	4.7173	7.72957	3.82445	6.06168	6.97946	4.77514	4.55527
pentose_phosphate_pathway_non-oxidative_branch	5.70549	4.5137	4.11867	4.91915	4.13484	4.79819	3.32783	4.46337	4.9727	4.12616	4.15948
pentose_phosphate_pathway_oxidative_branch	4.50972	1.94659	0.45842	0.323008	0.582466	2.93138	0.496619	1.59831	2.00677	0.648973	0.39579
phenylalanine_degradationtyrosine_biosynthesis	0	0	0	1.13248	0	0	0	0	0	0	0
phenylethylamine_degradation_I	2.40437	-0.251056	0.793574	2.20472	-1.18028	-1.28634	0.300614	1.24329	-0.474816	0.146386	0.290171
phosphatidylcholine_biosynthesis	-1.56116	-1.44607	-1.62588	0.113229	-1.32374	-1.40854	-1.63198	-1.45463	-1.58919	-2.10772	-1.89122
phosphatidylethanolamine_biosynthesis_II	-2.9237	-3.07682	-2.44532	-2.35138	-2.39155	-3.02841	-2.34397	-2.80077	-2.89566	-2.86055	-2.6639
phosphatidylserine_biosynthesis_I	1.87082	1.56139	2.50927	1.64678	2.04502	1.95459	1.5968	1.64951	1.50677	1.88083	2.0484
phospholipases	-6.83264	-5.49516	-6.47378	-4.66751	-4.8087	-4.76991	-6.41536	-6.02757	-7.19808	-4.42651	-6.86746
phytol_degradation	1.86228	0.966069	0.792106	2.25385	0	0	0.422926	0.949351	0.643335	1.24088	0.724165
pregnenolone_biosynthesis	-1.39367	-1.48833	-1.51759	-1.47175	-1.42138	-1.47599	-1.45776	-1.09284	-1.39598	-1.42233	-1.27944
progesterone_biosynthesis	0	0	0	0	0	0	0	0	0	0	0
proline_biosynthesis	0	0.485832	0.41654	0.762808	0	0.686781	0	0.842265	0	0.415145	0.480462
proline_degradation	-0.846154	-1.72551	-1.84214	-0.941716	-1.67451	0	-1.86936	-1.66318	-1.86757	-1.89081	-0.989589
propionyl-CoA_degradation	2.59411	1.18784	2.24329	3.45723	2.64062	3.04886	1.21267	2.03543	1.84185	1.18402	1.65692
protein_citrullination	-3.80507	-3.78287	-3.86187	-3.76297	-3.82462	-3.81053	-3.8875	-3.88702	-3.86824	-3.82255	-3.89104
protein_iOi-iNi-acetyl-glucosylation	2.14488	1.23326	1.62659	1.15358	0.876088	2.38187	1.39086	1.30539	1.16947	1.50871	1.6728
PRPP_biosynthesis	2.85071	1.86204	2.73942	1.95991	2.80151	0.898087	2.00729	2.68432	2.20239	2.36056	2.76574
purine_deoxyribonucleosides_degradation	1.42713	0.551344	0.902398	0.620921	3.81854	1.34219	0.497274	1.24843	0.568518	0.415615	0.526774
purine_deoxyribonucleosides_salvage	6.00307	2.82476	3.92225	5.40356	7.00772	6.22076	3.97111	5.84406	4.15744	3.49986	5.13015
purine_nucleotides_degradation	7.00143	4.64488	6.19774	4.69912	7.79912	6.57494	4.18131	7.60383	4.12058	7.00091	5.01712
purine_nucleotides_ide_novoi_biosynthesis	17.8271	12.9115	18.6224	19.7139	20.1857	14.1037	14.3074	20.6494	14.1247	16.6701	19.95
purine_ribonucleosides_degradation_to_ribose-1-phosphate	1.42713	0.551344	0.902398	0.620921	4.37993	1.34219	0.497274	1.24843	1.01439	0.99453	0.526774
putrescine_biosynthesis_I	1.94018	2.10382	2.69775	3.22007	2.62798	0.821923	1.22247	2.41125	2.36384	1.86536	2.11167
putrescine_biosynthesis_II	0	0	0	1.12289	0	0	0	0	0	0	0
putrescine_degradation_III	12.3622	3.55281	5.64397	9.18674	-1.33256	2.52467	2.97362	4.84095	0.776872	7.13516	3.667
pyridoxal_5-phosphate_salvage	11.2532	10.057	8.82359	8.36903	8.20906	11.2324	9.29213	9.00996	9.57519	10.2321	9.48623
pyrimidine_deoxyribonucleosides_degradation	-0.370368	-0.479968	-0.268128	-0.626401	-1.0925	-1.12713	0.529227	-0.00257092	-0.483031	0.526064	1.38998
pyrimidine_deoxyribonucleosides_salvage	3.62633	3.15283	3.14921	2.92646	3.82476	0.628651	3.94138	3.67053	4.02811	3.48383	2.35257
pyrimidine_deoxyribonucleotides_biosynthesis_from_CTP	9.32334	5.88282	6.33237	8.00746	11.3584	5.71075	7.45928	9.68166	7.24817	6.55793	7.02123
pyrimidine_deoxyribonucleotides_ide_novoi_biosynthesis	8.65009	5.36515	6.54983	7.4781	11.3863	5.71075	7.2933	10.3389	7.24817	6.3548	7.02123
pyrimidine_deoxyribonucleotide_phosphorylation	5.82637	3.11336	3.24101	5.0913	5.30506	5.55313	3.7512	5.75222	3.76703	3.06409	4.83863
pyrimidine_ribonucleosides_degradation	-2.86464	-2.24327	-2.7344	-3.08563	-3.57821	-3.64668	-1.52377	-2.55393	-1.9753	-1.97609	-1.05505
pyrimidine_ribonucleosides_salvage_I	1.15925	1.53816	1.63546	2.26266	2.25104	1.20229	1.16828	2.51238	1.44581	2.0153	0.777509
pyruvate_decarboxylation_to_acetyl_CoA	4.6933	3.52836	4.92969	4.54877	5.18192	1.87418	3.99529	4.92099	4.6244	4.45823	7.03615
Rapoport-Luebering_glycolytic_shunt	0.0354785	-0.631232	-0.0184843	0.103909	0.100263	-0.558305	-0.00850817	-0.506926	-0.596519	-0.543457	-0.543806
resolvin_D_biosynthesis	-2.00612	-1.89695	-2.02431	-2.04109	-2.06494	-1.71395	-1.9805	-2.00028	-2.00146	-1.95141	-2.00283
retinoate_biosynthesis_I	6.41609	0	2.87215	6.86316	0.666122	1.20824	1.66001	1.2364	0	4.93615	1.31853
retinoate_biosynthesis_II	0	0	0	3.14598	0	0	0	0	0	1.03779	0.763101
retinol_biosynthesis	3.1458	2.28788	2.10981	5.01777	1.24517	2.58947	2.55067	2.5185	1.65574	4.48741	0.573716
S-adenosyl-L-methionine_biosynthesis	-0.401509	-0.666444	-1.30685	-1.69208	-0.0216808	-1.37414	-0.595509	-0.160088	-1.3336	-1.25053	-1.56562
S-reticuline_biosynthesis	0	0	0	0	0	0	0	0	0	0	0
selenocysteine_biosynthesis	4.91716	5.96037	5.25615	5.38696	5.58039	4.82704	6.11184	4.57498	5.34711	4.14114	5.61297
serine_and_glycine_biosynthesis	1.81117	3.88326	4.28319	3.26671	3.54823	-0.419671	3.6936	4.71376	3.52554	0.744515	2.19178
serine_biosynthesis_phosphorylated_route	1.81117	3.88326	4.28319	3.26671	3.54823	-0.419671	3.6936	4.71376	3.52554	0.744515	2.19178
serotonin_and_melatonin_biosynthesis	-3.02721	-3.23805	-3.23015	-2.11751	-3.1456	-3.25454	-3.57991	-3.25835	-3.08948	-3.29037	-3.09981
serotonin_degradation	4.51782	2.75043	2.66406	7.52095	1.04583	2.7311	3.14673	3.58401	1.89946	1.92071	1.87385
sorbitol_degradation_I	0	0	0	0	0	0	0	0	0	0	0
spermidine_biosynthesis	2.16705	1.69316	2.12764	2.79051	2.93465	1.39332	1.88959	2.78899	2.1635	1.84296	2.96587
spermine_and_spermidine_degradation_I	4.38413	2.39048	2.32606	5.18171	0.644986	3.43931	2.95413	2.84654	1.97812	2.94959	3.63157
spermine_biosynthesis	3.35135	3.45786	3.34352	3.57938	3.28394	2.70173	4.01943	3.70244	3.91359	2.60433	5.55001
sphingomyelin_metabolismceramide_salvage	0	0	0	0	0.403112	0	0	0	0	0	0
sphingosine_and_sphingosine-1-phosphate_metabolism	5.32295	3.93012	5.48691	5.31677	2.98606	3.20979	2.9894	4.16968	4.80455	4.75697	2.02861
stearate_biosynthesis	3.05484	1.58552	0.509352	3.4077	0.265172	0.660991	2.28201	3.25644	1.53297	2.4192	1.29685
sucrose_degradation	-2.66236	-1.77703	-2.23536	-1.52939	-2.4266	-0.121754	-2.51837	-2.29313	-1.35437	-2.50133	-3.67792
sulfate_activation_for_sulfonation	1.88969	0.842544	0.759193	0.558546	0.770016	0.903326	1.11382	0.897549	0.578735	0.0252572	0.712575
sulfite_oxidation	0	0	0	0	-0.423108	0	0	0	0	0	0
superoxide_radicals_degradation	3.42176	4.92488	4.43502	5.43638	4.12402	4.34118	3.22542	3.32056	4.56822	4.5922	2.75358
superpathway_of_cholesterol_biosynthesis	9.02982	18.7736	10.9029	13.4769	16.1349	8.1949	17.8287	20.0704	15.7382	8.48994	17.4728
superpathway_of_choline_degradation_to_L-serine	3.18501	3.55607	2.75913	4.16236	1.14935	2.87799	3.27795	3.63285	3.13648	1.48405	2.75472
superpathway_of_D-imyoi-inositol_145-trisphosphate_metabolism	-2.48659	1.6843	-2.94299	-0.593678	-5.03835	-2.17931	-2.78303	-0.23994	-0.288615	-0.806335	-2.08816
superpathway_of_geranylgeranyldiphosphate_biosynthesis_I_via_mevalonate	4.53863	8.41035	4.21451	5.93992	8.12482	2.20233	7.71091	8.97075	7.50227	4.35975	6.85869
superpathway_of_inositol_phosphate_compounds	-17.5012	-14.3725	-16.0438	-14.2172	-16.5275	-13.09	-13.6768	-14.9079	-14.4511	-13.732	-16.66
superpathway_of_melatonin_degradation	-0.247984	0.26406	-1.09021	0.390956	-2.94994	1.88612	-1.67555	-0.671607	0.210412	-1.58242	-1.77632
superpathway_of_methionine_degradation	7.96035	4.30513	6.09677	6.99077	6.8989	7.8455	4.91343	10.642	3.61081	4.0521	6.91848
superpathway_of_purine_nucleotide_salvage	40.0031	33.6993	42.6884	40.0938	44.8753	37.6277	34.3504	44.2855	38.1077	39.1295	39.9544
superpathway_of_pyrimidine_deoxyribonucleoside_salvage	9.45271	6.26619	6.39023	8.01776	9.12982	6.18178	7.69258	9.42275	7.79513	6.54792	7.1912
superpathway_of_pyrimidine_deoxyribonucleotides_ide_novoi_biosynthesis	7.89602	4.66971	6.03691	6.5975	10.569	5.4794	6.31599	10.9001	6.65751	5.5849	7.60585
superpathway_of_pyrimidine_ribonucleotides_ide_novoi_biosynthesis	5.0723	2.41792	2.7281	4.2107	4.48779	5.32179	2.77388	6.31345	3.17636	2.29419	5.42324
superpathway_of_steroid_hormone_biosynthesis	-2.91984	-4.70058	-4.40785	-3.03451	-8.50279	-7.27816	-7.13038	-4.10752	-3.85555	-3.38808	-8.26238
superpathway_of_tryptophan_utilization	3.99065	1.67782	-0.408059	8.41735	-5.14653	4.2268	-3.52256	2.49511	1.49497	-0.525809	-0.453271
taurine_biosynthesis	-0.828492	-0.557968	-0.670048	-0.924675	-0.623527	-0.145529	-0.547855	-0.643489	-0.574527	-0.748267	-1.42736
TCA_cycle	18.2523	15.4402	19.9585	17.3354	18.4311	14.1164	16.5538	17.5466	19.568	18.5099	17.821
terminal_iOi-glycans_residues_modification	-0.140021	-2.94103	-2.99887	-0.252843	-2.85938	-3.07333	-3.20728	-2.42065	-3.40991	-3.02081	-1.78049
tetrahydrobiopterin_ide_novoi_biosynthesis	1.77227	1.24974	1.81937	1.65562	0.910003	0.765296	0.974342	1.82515	1.81041	1.53393	1.04079
tetrahydrofolate_salvage_from_510-methenyltetrahydrofolate	0.687625	0	1.43393	0.421507	0.481171	-0.417008	0	0.67183	0.749215	0.772384	0
tetrapyrrole_biosynthesis	2.20478	2.97494	1.05016	1.01585	2.52514	1.37634	0.888432	1.62322	2.17367	0.71507	1.92349
the_visual_cycle_I_vertebrates	2.35301	0.628445	2.10981	3.28932	0.8221	1.76701	2.00819	2.97981	0.273293	4.44405	0.573716
thiamin_salvage_III	0	0.430171	0	0	0	0	0	0	0	0	0
thio-molybdenum_cofactor_biosynthesis	0.620324	0	1.16129	1.37232	0	0.471699	0.618242	1.2816	0.456558	1.20637	0
thioredoxin_pathway	5.72461	3.93826	5.48617	3.61281	4.05647	4.27056	5.30836	6.01614	3.57588	4.05576	2.91449
thiosulfate_disproportionation_III_rhodanese	2.63859	1.17472	1.73231	1.82774	0.812211	2.03724	1.6819	2.4606	1.14573	1.57513	0.632461
threonine_degradation	3.09866	1.57318	2.49915	1.27583	1.40212	2.6374	0.919832	1.70569	1.03434	1.61303	0.971058
thymine_degradation	-2.49428	-1.7633	-2.46627	-2.45923	-2.48571	-2.51956	-2.053	-2.55136	-1.49226	-2.50215	-2.44502
thyroid_hormone_biosynthesis	-0.330727	0.0811782	-0.725706	-1.0899	-1.09258	0.637675	-1.10662	-1.12294	-1.09979	-0.460902	-1.09925
thyroid_hormone_metabolism_II_via_conjugation_andor_degradation	-1.14712	-0.486575	-1.28656	1.33918	-0.809686	-0.429977	-0.809047	0.0319602	-1.03079	-1.1113	-1.44834
thyroid_hormone_metabolism_I_via_deiodination	-1.89665	-1.86326	-1.85629	-1.49546	-1.85551	-1.83747	-1.87898	-1.00329	-1.87597	-1.79113	-1.83235
thyronamine_and_iodothyronamine_metabolism	-1.89665	-1.86326	-1.85629	-1.49546	-1.85551	-1.83747	-1.87898	-1.00329	-1.87597	-1.79113	-1.83235
trehalose_degradation	0.697523	0	-0.523612	0.483858	-0.425489	0.908155	-0.404379	0.161595	-0.455682	-0.409505	0
triacylglycerol_biosynthesis	-10.9553	-9.59064	-11.7045	-9.51591	-12.2125	-10.4574	-11.2888	-12.2379	-10.9454	-11.2827	-11.1198
triacylglycerol_degradation	1.70545	1.7828	1.10485	2.48033	0.603855	1.77775	2.11614	0.679884	2.50433	1.43288	1.06746
tRNA_charging	36.6324	40.9099	43.9133	41.0484	40.8166	31.9908	45.4403	43.7236	39.2391	37.9894	43.2167
tRNA_splicing	1.78751	1.93588	0.917676	0.572922	1.15858	2.05239	1.11484	1.52838	1.57037	1.53386	0.137716
tryptophan_degradation	1.75626	-0.768812	0.535547	1.04518	-1.19591	0.845921	-1.32295	0.949795	-0.726852	1.84916	-0.130242
tryptophan_degradation_to_2-amino-3-carboxymuconate_semialdehyde	1.32956	-0.768812	0.535547	1.04518	-1.19591	0.0824647	-1.32295	0.452573	-0.726852	1.84916	-0.729675
tryptophan_degradation_X_mammalian_via_tryptamine	1.47601	0.807554	0.471027	2.34569	-0.238579	-0.144219	0.489283	0.581919	0.295914	0.907526	0.563069
tyrosine_degradation	-1.01575	-1.39237	-1.50297	1.58277	-1.51126	-1.05488	-1.50915	-1.50557	-1.49663	-1.08775	-1.48718
ubiquinol-10_biosynthesis	3.33305	2.71127	3.67327	1.84268	2.53138	0.959851	2.7188	2.98272	3.72541	2.03017	2.01437
UDP-D-xylose_and_UDP-D-glucuronate_biosynthesis	0.442867	-1.21148	-1.62072	-0.0552668	-2.08451	-0.635942	-2.21735	-1.13402	-0.978957	-1.2763	-1.41891
UDP-iNi-acetyl-D-galactosamine_biosynthesis_I	-1.41684	-1.09821	-1.41171	-1.3297	-1.64339	-1.35614	-1.36352	-1.47917	-1.2786	-1.14943	-1.52867
UDP-iNi-acetyl-D-galactosamine_biosynthesis_II	3.80719	3.81794	4.50346	5.26831	1.76384	3.9986	2.3771	3.30342	5.4448	4.3444	2.22108
UDP-iNi-acetyl-D-glucosamine_biosynthesis_II	0.0845484	-0.0880968	1.40833	1.71931	0.321835	1.59622	0.636869	0.918777	1.40668	0.820379	0.823838
UMP_biosynthesis	-0.754072	-0.69544	-0.512916	-0.880599	-0.817274	-1.04288	-0.977311	0	-0.590666	-0.769897	-0.506695
uracil_degradation	-2.49428	-1.7633	-2.46627	-2.45923	-2.48571	-2.51956	-2.053	-2.55136	-1.49226	-2.50215	-2.44502
urate_biosynthesisinosine_5-phosphate_degradation	5.27817	3.97285	4.59836	3.94819	3.67985	5.15616	3.92675	5.35096	3.28926	6.36587	4.06561
urea_cycle	-4.32042	-2.81445	-2.65854	-3.36474	-4.55175	-3.32061	-3.40361	2.40627	-3.2443	-3.41273	-3.82011
UTP_and_CTP_dephosphorylation_I	0	0	0	0	0	0.811536	0	0.561232	0	0	1.09131
UTP_and_CTP_dephosphorylation_II	0.740395	0.488193	0.591557	0.66929	0.413847	1.77375	0.692025	0.561232	0.657321	0.874949	1.87208
UTP_and_CTP_ide_novoi_biosynthesis	5.82637	3.11336	3.24101	5.0913	5.30506	6.36466	3.7512	6.31345	3.76703	3.06409	5.92994
valine_degradation	7.72621	6.89948	7.06073	6.35146	6.05761	7.3448	6.28556	7.12691	6.70018	4.47808	6.63954
wybutosine_biosynthesis	-0.291107	-0.931409	-0.169516	-0.165793	0.511623	-1.17919	-0.488261	-0.0202167	-0.957551	-0.0859325	0.0283196
zymosterol_biosynthesis	-0.222875	1.3331	-0.336162	-0.396506	-0.158188	0.51603	0.573702	1.28206	-0.249031	-0.66726	0.378717

## Sheet: GSE40645 normalization
Signaling pathway	A549	BT474	HeLa	HepG2	Jurkat	MCF7	NGP	NT2D1	Skov3	T3M4	Tera1
0_IL_6_Pathway_IKBs_Degradation	2.65003	3.22943	1.59544	1.62544	2.49319	3.65471	3.51943	2.1359	3.43056	2.71358	0.747801
AHR_Pathway	5.33098	6.31991	7.12185	5.80305	10.1029	9.68371	3.93296	4.35199	6.05743	7.62116	6.79502
AHR_Pathway_AHR_Degradation	4.82163	3.38461	4.8614	3.12772	4.4966	3.08577	1.52556	3.83112	3.37743	4.17899	2.69108
AHR_Pathway_C_Myc_Expression	0.509352	4.31995	2.00585	1.68762	5.20482	6.98929	1.72692	-0.201426	1.95125	2.60567	3.52443
AHR_Pathway_Cath_D_Expression	-0.509352	2.56437	0.793518	1.68762	3.64698	4.71249	1.72692	-1.57448	0.605563	0.848538	3.52443
AHR_Pathway_PS2_Gene_Expression	0.509352	2.67523	0.606167	0.451065	2.74143	7.02257	0.447045	-1.73774	0.672842	1.48415	1.59975
AKT_Pathway	40.6837	39.9783	33.1219	30.9958	19.6975	33.702	50.8498	22.1675	29.4076	44.164	35.9994
AKT_Pathway_Aggregation_&_Neurodegeneration	2.77627	3.24469	3.00744	1.22648	4.91172	4.46944	5.84563	4.75536	3.33628	2.60475	1.11626
AKT_Pathway_Apoptosis_Inhibition	-1.51655	-1.91007	-2.56683	-1.2432	-0.378942	1.04071	2.17478	2.29958	-2.06525	-2.83459	-3.19129
AKT_Pathway_Blocks_Apoptosis	-0.526351	0.14095	-0.176624	0.258278	0.693973	1.02978	-0.071859	0.181473	0.929019	1.24472	-1.8641
AKT_Pathway_Cardiovascular_Homeostasis	2.77627	3.24469	3.00744	1.22648	4.91172	4.01961	5.84563	4.31618	2.90462	2.60475	1.11626
AKT_Pathway_Caspase_Cascade	0.87103	0.701676	1.61138	1.22648	3.57725	1.02978	2.97085	2.68261	1.44575	3.10681	1.11626
AKT_Pathway_Cell_Cycle	5.9981	4.37826	5.36044	2.91846	3.7409	4.33063	7.96179	5.24169	5.12634	5.18338	5.1101
AKT_Pathway_Cell_Cycle_Progression	-0.097959	3.56631	1.61138	-1.43295	3.57725	0.435737	0.256834	3.18628	3.57601	1.02081	3.27418
AKT_Pathway_Cell_Survival	0.944764	1.3505	0	0	1.03547	1.63318	0.93645	0.761238	1.31864	1.13725	0
AKT_Pathway_Death_Genes	0.87103	1.68362	1.61138	1.22648	3.57725	1.97071	2.97085	4.75536	1.44575	2.60475	1.11626
AKT_Pathway_Elevation_of_Glucose_Import	0.87103	1.68362	1.61138	1.22648	3.57725	1.97071	2.97085	4.75536	1.44575	2.60475	1.11626
AKT_Pathway_ERK_Pathway	0.87103	1.21943	1.17073	0.258278	2.45119	1.02978	1.6663	1.75034	0.929019	2.48589	0.662058
AKT_Pathway_Genetic_Stability	0.333322	0.961737	0.79338	0.337462	2.29311	1.97071	2.97085	3.78249	0.830307	1.48284	-0.218342
AKT_Pathway_Glucose_Uptake	2.77627	3.24469	3.00744	1.22648	4.91172	4.46944	5.84563	4.75536	3.33628	2.60475	1.11626
AKT_Pathway_Glycogen_Synthesis	0.944764	1.3505	0	0	1.03547	1.63318	0.93645	0.761238	1.31864	1.13725	0
AKT_Pathway_Insulin_Stimulated_Mitogenesis	3.53074	3.86098	3.75165	1.93043	5.42139	4.46944	6.31881	5.40877	3.87623	3.08084	2.63445
AKT_Pathway_JNK_Pathway	0.87103	1.68362	1.61138	1.22648	3.57725	1.97071	2.97085	4.75536	1.44575	2.60475	1.11626
AKT_Pathway_Neuroprotection	2.77627	3.24469	3.00744	1.22648	4.91172	4.46944	5.84563	4.75536	3.33628	2.60475	1.11626
AKT_Pathway_NF_kB_Pathway	4.48153	5.12363	4.60287	2.85192	6.36944	6.49097	8.42862	6.13002	5.4482	4.18108	1.86406
AKT_Pathway_p53_Degradation	1.11148	-0.0613157	-0.728894	-1.3207	-0.0769808	0.6689	0.771819	-0.178316	0.393954	0.505202	-1.04749
AKT_Pathway_p73_Mediated_Apoptosis	0.87103	1.68362	1.17073	0.735402	3.57725	1.97071	2.54652	3.85854	1.44575	2.60475	1.11626
AKT_Pathway_Protein_Synthesis	0	0	0	0	0	0	0	0	0	0	0
AKT_Pathway_Regeneration_of_Cyclic_Nucleotide	0.87103	1.68362	1.61138	1.22648	4.77582	1.97071	2.97085	5.84733	1.44575	2.60475	1.11626
AKT_Pathway_Respiratory_Burst	2.77627	3.24469	3.00744	1.22648	4.91172	4.46944	5.84563	4.75536	3.33628	2.60475	1.11626
AKT_Pathway_Survival_Genes	0.87103	2.29529	1.17073	0.258278	2.45119	2.15321	1.6663	1.75034	0.929019	2.48589	0.662058
AKT_Pathway_Synaptic_Signaling	1.34805	1.68362	1.61138	1.22648	3.57725	1.97071	2.97085	4.75536	1.44575	2.60475	1.6494
AKT_Pathway_Translation	0	-0.412296	0	0	-0.422455	-0.522767	-0.69005	0	0	-0.429258	0
Androgen_receptor_Pathway	15.0933	20.7839	15.737	14.4826	17.8327	14.7434	22.2614	16.7817	20.8123	22.8203	14.2712
Androgen_receptor_Pathway_Apoptosis	0.944764	2.33244	0.440643	0.968197	1.49868	2.57411	1.77494	3.76625	1.83537	1.25611	0.454202
Androgen_receptor_Pathway_AR_Degradation	-4.03866	-3.49565	-8.12629	-5.4752	-7.82603	-6.38823	-5.71694	-3.74827	-7.27008	-0.471172	-7.82049
Androgen_receptor_Pathway_Cell_Survival_&_Cell_Growth	4.87261	2.79719	4.53062	4.52845	3.83474	4.40674	4.75696	3.70595	5.65395	4.86064	2.34415
Androgen_receptor_Pathway_Gonadotropin_Regulation	3.67746	4.2354	5.928	4.20273	9.1506	4.12844	3.59707	3.43686	7.08023	7.37286	6.8462
Androgen_receptor_Pathway_Histone_Modification	3.67746	4.2354	5.928	4.20273	9.1506	4.12844	3.59707	3.43686	7.08023	7.37286	6.8462
Androgen_receptor_Pathway_Prostate_Differentiation_&_Development	3.67746	4.2354	5.928	4.20273	9.1506	4.12844	3.59707	3.43686	7.08023	7.37286	6.8462
Androgen_receptor_Pathway_Sexual_Differentiation_&_Sexual_Maturation_at_Puberty	3.67746	4.2354	5.928	4.20273	9.1506	4.12844	3.59707	3.43686	7.08023	7.37286	6.8462
ATM_Pathway	0.0960126	-1.13417	-0.722981	2.24239	-2.87274	2.04	0.664078	-1.46654	-0.631595	2.84944	-2.43827
ATM_Pathway_Apoptosis	0	0	0	0	0	0	0	0	0.413384	0	0
ATM_Pathway_Apoptosis_&_Senescense	1.57025	1.27418	1.53573	0.917661	0.938392	1.28689	1.55982	1.40765	0.732596	1.74254	0.643712
ATM_Pathway_Cell_Cicle_Checkpoint_Control	0	0.867343	0	0	1.06193	0	0.797927	0	1.19421	0.701739	0
ATM_Pathway_Cell_Survival	-1.28978	0.572451	0.449626	0.643511	-0.675786	-0.372124	-0.501621	-1.27363	0.0846738	2.03007	-1.29457
ATM_Pathway_Checkpoint_Activation	0	0.867343	0	0	0.566982	0	0.797927	0	1.19421	0.701739	0
ATM_Pathway_DNA_Repair	1.04875	1.84104	1.47381	0.913355	2.57414	0	2.10769	1.1898	2.74567	2.39896	1.56426
ATM_Pathway_G2_Mitosis_Progression	-0.537709	-0.72188	-1.28334	-0.889013	-1.74783	0	0	-0.972868	-0.615446	-1.12191	-1.78944
ATM_Pathway_G2/M_Checkpoint_Arrest	-0.0737899	-3.19873	-2.95436	0.0735264	-4.70005	1.79917	-0.293946	-1.09616	-2.72989	-0.982163	-4.32914
ATM_Pathway_MDMX_Ubiquitination_&_Degradation	0.488968	1.27418	0.994434	0.917661	0.938392	0.712919	0.863614	1.40765	0.732596	1.2495	0.643712
ATM_Pathway_NF_kB_Pathway	0	0.867343	0	0	0.566982	0	0.797927	0	1.19421	0.701739	0
ATM_Pathway_S_Phase_Arrest	0	0.867343	0	0	0.566982	0	0.797927	0	1.19421	0.701739	0
ATM_Pathway_S_Phase_Progresion	-0.537709	-1.24806	-1.61717	-0.305667	-1.41964	-0.527575	-0.713734	-1.69418	-0.77544	-1.14518	-0.390893
ATM_Pathway_Synaptic_Vesicle_Transport	0	0.867343	0	0	0.566982	0	0.797927	0	1.19421	0.701739	0
Brca1_as_a_transcription_regulator_effect	2.44184	-5.3826	-1.04247	-0.838216	-1.00197	-1.48049	-0.780665	-1.3889	-1.76671	-0.975507	-3.4559
BRCA1_Pathway	5.0605	10.6388	12.6471	7.17087	14.9927	7.14536	6.25351	8.41958	13.7693	11.5987	16.2521
cAMP_Pathway	19.815	27.3708	19.3561	24.1538	13.309	39.9609	26.6487	18.9144	17.8491	28.3732	24.2934
cAMP_Pathway_Axonal_Growth	-3.77866	-1.89022	-1.92742	-2.77072	-1.60774	-0.206945	-3.36261	-2.00028	-3.76155	-1.64587	-1.71052
cAMP_Pathway_Cardiovascular_Homeostasis	0	0	0	0	0	0.345382	0	0	0	0	0
cAMP_Pathway_Cell_Growth	0	0	0	0	0	0	0	0	0	0	0
cAMP_Pathway_Cell_Proliferation	0	0	0	0	0	0.345382	0	0	0	0	0
cAMP_Pathway_Cell_Survival	4.29282	6.50854	5.57426	2.46967	6.12307	4.3338	4.47181	2.45578	5.40153	5.43934	4.30755
cAMP_Pathway_Cell_Survival_&_Chemotaxis	0	0	0	0	0	0	0	0	0	0	0
cAMP_Pathway_Cytokine_Production	-1.28978	-1.37075	0.449626	0.643511	-1.24277	-1.49555	-1.29955	-1.27363	-1.52292	1.32833	-1.29457
cAMP_Pathway_Degradation_of_Cell_Cycle_Regulators	0	0	-1.23882	0	0.711898	0.961553	0	0.542725	0	-0.989718	-1.22098
cAMP_Pathway_Endothelial_Cell_Regulation	-0.710493	-0.684961	-0.723122	-0.643746	-0.748035	-0.667074	-0.29007	-0.77187	-0.917711	-0.660039	-0.758391
cAMP_Pathway_Glycogen_Synthesis	0	0	0	0	0	0.345382	0	0	0	0	0
cAMP_Pathway_Glycolysis	3.07873	4.17841	2.07684	2.77888	-0.0235369	3.79974	2.97234	2.12244	3.95945	3.52599	2.8478
cAMP_Pathway_Metabolic_Energy	0.944764	2.33244	0.440643	0.968197	2.16153	2.57411	2.241	3.76625	1.83537	1.25611	0.454202
cAMP_Pathway_Myocardial_Contraction	-2.55037	0.345486	-2.07301	-0.596604	-1.06952	3.08722	-0.743676	-0.267669	-1.59468	-0.737088	-0.80914
cAMP_Pathway_Oncogenesis	0	0	0	0	0	0.345382	0	0	0	0	0
cAMP_Pathway_Protein_Retention	2.36734	2.27441	2.14346	3.98881	0.719295	5.05924	1.82406	2.42888	2.30138	2.13597	1.73244
cAMP_Pathway_Regulation_of_Cytoskeleton	0	0	0	0	0	0.345382	0	0	0	0	0
Caspase_Cascade	-24.6554	-31.8098	-26.6803	-23.4042	-18.8548	-23.491	-30.6817	-17.6182	-27.94	-31.3424	-23.4579
Caspase_Cascade_Activated_Tissue_Trans_glutaminase	3.57948	0.269921	1.3683	1.55186	5.77809	2.74716	0.868925	4.71604	-1.28941	1.56848	2.41103
Caspase_Cascade_Apoptosis	-0.165086	-0.992805	-1.23393	1.93884	1.58648	-0.997044	-1.93608	1.41292	-1.57719	0.922626	-0.914511
Caspase_Cascade_Cell_Survival	-6.64951	-8.27513	-6.89149	-3.68341	-7.43832	-6.90155	-6.45273	-4.7828	-8.63468	-8.72409	-5.68085
Caspase_Cascade_ICAD_Degradation	0.0752103	-0.400188	-2.90263	3.1311	3.7134	-2.6136	-1.77033	1.54123	-1.67132	0.649905	-0.391577
CD40_Pathway	-0.101021	1.49012	3.95402	3.74699	2.89749	3.82932	3.35444	4.3411	2.84353	4.98049	1.96174
CD40_Pathway_Cell_Survival	0	0	0	0	0	0	0	0	0	0	0
CD40_Pathway_Gene_Expression	1.70526	1.87894	1.59544	1.62544	1.45772	2.02154	2.58298	1.37466	2.11192	1.57634	0.747801
CD40_Pathway_IKBs_Degradation	1.70526	1.87894	2.26698	1.62544	2.1968	2.73211	3.34944	2.60972	2.82008	2.29199	2.326
Cellular_Anti_Apoptosis_Pathway	10.4364	11.5929	7.36083	10.4458	2.64189	11.8512	14.2996	5.35715	5.71703	11.3544	9.80893
Cellular_Anti_Apoptosis_Pathway_Apoptosis	3.02663	2.57207	2.77623	0.599587	3.19482	2.17959	0.937971	0.00667519	3.45059	1.26722	0.99829
Cellular_Anti_Apoptosis_Pathway_Depolarization	1.08128	0	0.541293	0	0	0.573966	1.27818	1.28457	0	0.493039	0
Chemokine_Pathway	11.1375	10.3605	15.0913	15.5947	14.9419	21.1362	14.986	12.9707	15.6575	16.8055	10.8494
Chemokine_Pathway_Cell_Activation	-3.58578	-3.71676	-1.18346	0.120123	-3.15824	1.25281	-2.87634	-2.37514	-2.07298	0.884938	-1.83055
Chemokine_Pathway_Gene_Expression_&_Apoptosis	-0.688074	0.606459	3.31966	1.06195	-0.185174	3.34714	0.320914	0.741782	2.60927	3.74532	2.79799
Chemokine_Pathway_Internalization_Degradation_Recycling	0.882108	0.731635	1.70985	1.83146	2.43659	2.20152	1.92609	0	0.868256	3.39605	2.106
Chromatin_Pathway	2.15033	5.95917	6.63969	6.54616	9.77951	5.46978	4.9341	4.39152	6.28329	6.36553	9.59369
Chromatin_Pathway_Octamer_Sliding	0	0	0	0	0	0	0	0	0	0	0
Chromatin_Pathway_Octamer_Transfer	0	0	0	0	0	0	0	0	0	0	0
Circadian_Pathway	0	0.0308109	-0.0673423	0	0	0.772208	1.20682	0.178311	-0.948766	1.07905	-1.06593
CREB_Pathway	24.388	27.3298	21.6359	26.7563	21.0789	27.9468	31.4361	24.0928	24.5896	27.1783	24.1256
CREB_Pathway_Gene_Expression	6.12113	4.92746	4.39234	6.1618	6.39037	4.59195	6.22711	3.61735	5.94765	6.36153	5.4788
Cytokine_Network_Pathway	0	1.34496	3.30666	0	0	1.73929	0	0	0	5.75476	0
DNA_damage_induced_apoptosis_effect	3.2796	2.38257	2.99797	0.889013	4.09786	1.00158	1.56529	2.34276	2.34553	2.93594	4.81664
DNA_damage_induced_responses_effect	2.31768	1.26112	2.49831	0.889013	3.07159	0.573966	1.56529	1.7573	1.02883	2.23553	3.05251
DNA_Repair_Mechanisms_Pathway	9.06295	5.82304	1.53742	2.0262	12.4618	-0.524102	2.31308	9.87588	-0.0329015	7.5308	11.5997
EGFR1_Pathway	18.0922	18.4868	18.4323	10.1267	11.5808	27.1847	13.5562	14.8689	22.0872	21.2495	11.4213
ErbB_Family_Pathway	4.00648	9.2908	9.14843	5.39365	4.04577	11.0162	5.52526	2.58795	10.3116	10.5047	3.63621
ErbB_Family_Pathway_Anti_Apoptosis	0.944764	1.3505	0	0	1.03547	1.63318	0.93645	0.761238	1.31864	1.13725	0
ERK_Signaling_Pathway	51.3412	45.3433	38.3407	35.9089	31.1495	42.9607	75.6366	38.2855	36.7647	52.986	41.8276
Erythropoeitin_Pathway	14.8701	20.7632	17.9391	15.453	13.6453	18.3129	17.2185	17.9181	21.1434	19.4766	15.1392
Estrogen_Pathway	23.4183	29.9273	25.3201	23.0812	11.9914	29.3403	29.9454	19.6801	25.0185	28.7923	24.6313
Fas_m_Signaling_Pathway	6.8288	5.9549	8.36678	3.5083	12.7529	4.66447	8.30468	7.85471	5.27345	5.16717	8.01827
Fas_p_Signaling_Pathway	2.75781	2.67589	4.68638	1.62544	2.39112	4.48164	4.47097	2.55967	3.74997	3.62251	2.15401
FLT3_Signaling_Pathway	2.29786	5.62394	4.35952	2.03015	3.73123	5.8986	2.27885	3.289	5.39287	5.74145	2.22995
G_protein_signaling_Cross_talk_between_Ras_family_GTPases	1.42099	1.36992	1.44624	2.25853	2.15892	1.88762	3.13142	1.54374	1.83542	1.32008	3.64949
Glucocorticoid_Receptor_Pathway	11.9798	11.4668	19.6067	23.4683	16.7723	17.179	14.53	10.0083	10.7959	18.1627	20.3632
Glucocorticoid_Receptor_Pathway_Cell_Cycle_Arrest	2.3727	0	0	4.16818	0	2.74176	2.71402	1.56908	0	1.58394	0
Glucocorticoid_Receptor_Pathway_Cell_cycle_progression	0	0	0	0	0	0	0	0	0	0	0
Glucocorticoid_Receptor_Pathway_Gene_Expression	1.23242	5.29824	6.68503	5.87705	11.3692	6.8666	4.00727	2.43448	4.41122	5.29514	8.70406
Glucocorticoid_Receptor_Pathway_Inflammatory_Cytokines	5.7545	3.09971	8.83295	10.2953	2.94215	6.22056	4.98398	3.30989	1.3331	10.9501	9.03315
Glucocorticoid_Receptor_Pathway_SMAD_signaling	4.49968	3.34117	5.68114	3.73687	4.30404	2.19445	2.2885	2.69481	4.60868	2.37843	4.02197
GPCR_Pathway	34.6563	39.5231	42.2449	33.807	29.3088	41.1173	50.7778	31.3808	38.0905	49.7729	37.0174
GPCR_Pathway_Gene_Expression	3.979	4.56337	5.57356	3.89315	3.56892	4.32961	4.26277	2.13523	4.97101	7.82902	1.93719
Growth_Hormone_Pathway	1.29115	3.18038	3.43209	3.28275	4.49584	4.18254	2.30904	3.80145	4.22822	3.48933	2.66263
Growth_Hormone_Pathway_Cell_survival	0	0	0	0	0	0	0	0	0	0	0
Growth_Hormone_Pathway_Gene_Expression	-0.432288	1.17111	2.38073	1.61171	1.77329	1.42654	0.771458	2.76602	2.1655	2.0175	1.69178
Growth_Hormone_Pathway_Glucose_Uptake	1.29115	3.18038	3.43209	3.28275	4.49584	4.18254	2.30904	3.80145	4.22822	3.48933	2.66263
Growth_Hormone_Pathway_Protein_Synthesis	0	0	0	0	0	0	0	0	0	0	0
GSK3_Pathway	13.2126	13.9878	10.5381	10.7568	-0.0894403	15.8921	14.6673	10.213	6.74417	20.437	22.765
GSK3_Pathway_Degradation	-8.39053	-6.6507	-11.1787	-8.14444	-9.61875	-8.1587	-7.83176	-6.94494	-11.4861	-7.27888	-9.08608
GSK3_Pathway_Gene_Expression	3.00126	2.47567	2.73838	2.55596	6.44488	2.14163	3.09716	2.16235	2.50116	2.40879	3.4503
GSK3_Pathway_Translation	0.436628	-1.47715	0.424897	-0.734719	-2.32242	-1.73074	-2.15419	0.66117	-0.278627	0.672863	0.468506
Hedgehog_Pathway	1.90778	3.05195	1.82138	2.65875	3.23065	0.454481	7.20884	2.94471	3.32094	0.977192	3.06088
Hedgehog_Pathway_Repression_of_target_genes(Hh&BMP)	2.949	4.62565	3.53955	3.41151	2.19888	2.63901	10.3572	2.75421	4.78998	0.194785	9.16716
Hedgehog_Pathway_Target_genes(WNT&Ptc&BMP)	0.260035	0.693029	0.267904	0.300628	0.262107	0.464146	3.57823	0.30591	0.40222	0	0.324548
HGF_Pathway	11.1794	8.36805	9.7175	7.01568	13.7635	9.73877	14.5453	9.9628	9.84482	14.4809	4.84594
HGF_Pathway_Anoikis	2.86326	4.97758	4.55641	2.16058	6.08314	4.40371	2.38064	6.37682	4.20203	5.55237	2.40649
HGF_Pathway_Cell_adhesion&ell_mirgation	4.19913	1.05603	1.29094	2.28401	2.4627	2.1845	7.13341	1.83357	1.14611	5.75054	1.26887
HGF_Pathway_Cell_cycle_progression	1.30674	1.15827	2.27303	1.9031	7.62451	0	1.83912	3.48719	1.60065	2.43598	0.89067
HGF_Pathway_Cell_polarity&motility	0	0	0	0	0	0	0	0	0	0	0
HGF_Pathway_Cell_scattering	2.86326	4.31064	1.97818	2.65165	2.99393	4.40371	2.80497	5.35781	3.53213	3.74613	1.51582
HGF_Pathway_Cell_survival	2.86326	4.31064	1.97818	2.65165	2.99393	4.40371	2.80497	5.35781	3.53213	3.74613	1.51582
HGF_Pathway_IP3_pathway	1.91849	2.96014	1.97818	2.65165	1.95846	2.77053	1.86852	4.59657	2.21349	2.60888	1.51582
HGF_Pathway_PKC_pathway	1.54708	0	0	1.14512	1.39551	0	1.42275	0	1.05969	0	0
HIF1Alpha_Pathway	8.64468	8.53014	8.71765	9.71877	7.36434	6.56075	6.41238	5.76744	7.12387	7.5292	9.73205
HIF1Alpha_Pathway_Gene_Expression	2.11184	3.57732	2.59623	1.49354	2.36201	2.42828	1.80277	1.42746	3.30148	3.41643	1.80179
HIF1Alpha_Pathway_HIF1alpha_degradation	-0.116991	-0.214393	0.724784	-1.3207	0.218121	-0.639039	-0.288433	-0.939553	0.395788	0.279582	-1.04749
HIF1Alpha_Pathway_NOS_pathway	0.797575	2.27328	0.630986	0	0	1.97845	0.572405	-0.439177	0.888806	1.40467	0
HIF1Alpha_Pathway_p53_Hypoxia_pathway	1.08	0.503177	0.724784	-0.147004	1.43706	0.707931	-0.288433	0.323923	1.08945	0.279582	0.0419964
HIF1Alpha_Pathway_Pyruvate	2.11184	3.57732	4.00795	1.49354	2.36201	2.42828	1.80277	1.42746	3.30148	3.41643	1.80179
HIF1Alpha_Pathway_VEGF_pathway	0.797575	2.27328	1.04647	0	0	2.42828	0.572405	0	1.32047	1.40467	0
Hypoxia_induced_EMT_in_cancer_and_fibrosis_3	1.97112	1.70374	1.89485	3.29288	3.60339	4.72479	4.06423	1.51597	1.32047	3.63961	3.09216
Hypoxia_induced_EMT_in_cancer_and_fibrosis_4	1.97112	1.70374	1.89485	3.29288	3.60339	4.72479	4.06423	1.51597	1.32047	3.63961	3.09216
Hypoxia_induced_EMT_in_cancer_and_fibrosis_5	1.97112	1.70374	1.89485	3.29288	3.60339	4.72479	4.06423	1.51597	1.32047	3.63961	3.09216
Hypoxia_induced_EMT_in_cancer_and_fibrosis_6	1.97112	1.70374	1.89485	3.29288	3.60339	4.72479	4.06423	1.51597	1.32047	3.63961	3.09216
IGF1R_Signaling_Pathway	8.88251	14.8659	13.6232	8.21425	10.5146	14.7357	9.49395	9.80485	15.2652	10.9815	7.27783
IGF1R_Signaling_Pathway_Cell_Survival	0.616298	4.81442	2.78385	0.119662	4.50679	5.00583	1.81414	-1.51849	4.9273	1.81015	1.47945
IGF1R_Signaling_Pathway_Glucose_Uptake	1.58814	2.29396	1.04262	0.581786	1.57958	2.66044	0.93645	1.44563	2.3538	2.16897	0.890353
IGF1R_Signaling_Pathway_Glycogen_Synthesis	0	0	0	0	0	0	0	0	0	0	0
IGF1R_Signaling_Pathway_IKB_Degradation	2.65003	3.22943	1.59544	1.62544	2.49319	3.65471	3.51943	2.1359	3.43056	2.71358	0.747801
IGF1R_Signaling_Pathway_Protein_Synthesis	1.23292	-0.778093	1.91265	0.357019	-0.400263	-0.766198	-0.984544	0.773134	-0.785582	1.43591	-0.771597
IL_10_Pathway	3.56688	3.95773	8.80129	4.20642	2.94821	2.0445	6.51063	7.43826	2.76132	12.7493	3.88839
IL_10_Pathway_Gene_Expression	-1.28978	-0.388815	0.449626	0.643511	-1.24277	-0.554616	-1.29955	-0.292859	-1.52292	0.82627	-1.29457
IL_10_Pathway_Stability_Determination	0	0	0	0	0	0	0	0	0	0	0
IL_10_Pathway_Translational_Modulation	-1.28978	-1.37075	0.449626	0.643511	-1.97663	-1.49555	-1.29955	-1.27363	-1.52292	1.32833	-1.29457
IL_2_Pathway	7.32736	14.4304	19.076	14.208	26.8064	13.4975	13.6156	10.7822	13.2533	19.1422	16.0397
IL_2_Pathway_Actin_reorganization	2.2176	1.81697	4.07453	0.488782	4.22781	1.33949	5.0855	2.33797	1.78807	3.44789	4.11169
IL_2_Pathway_Apoptosis	0	0.98194	0.440643	0.968197	1.12606	0.940931	1.30455	3.00502	0.516734	0.118861	0.454202
IL_2_Pathway_Apoptosis_Inhibition	0	0.98194	0.440643	0.968197	1.12606	1.3592	1.30455	3.41233	0.516734	0.118861	0.454202
IL_2_Pathway_Protein_Synthesis	0	0	0	0	0	0.752031	0.517893	0.602205	0	0	0
IL_6_Pathway	4.70021	1.46059	7.12777	8.45714	-0.381801	5.37917	2.38496	7.15113	0.888673	10.8984	1.93697
IL_6_Pathway_IKBs_Degradation	0	0	0	0	0	0	0	0	0	0	0
ILK_Pathway	70.0779	65.5546	60.047	42.8139	41.6107	56.8143	104.39	52.9364	54.852	66.7936	59.6721
ILK_Pathway_Apoptosis	24.0555	14.4115	8.94267	7.69338	0.838362	7.5495	44.2742	16.3092	13.2631	14.0624	15.6092
ILK_Pathway_Cell_adhesion_cell_motility&opsonization	22.8125	12.4842	10.1131	7.55751	-0.365898	3.83994	45.7618	14.2663	12.0252	16.151	15.1025
ILK_Pathway_Cell_cycle_proliferation	22.8125	13.4661	9.61372	8.5257	0.760162	4.78087	45.6832	17.2713	12.5419	14.9902	15.5567
ILK_Pathway_Cell_Migration/Retraction	21.2415	12.4842	9.17307	7.55751	-0.365898	2.70449	44.3787	14.2663	11.3548	14.0901	13.997
ILK_Pathway_Cell_Motility	30.54	18.0583	16.2464	12.5957	9.60026	8.08898	56.6745	22.0103	18.7163	21.0109	20.8385
ILK_Pathway_Cytoskeletal_reorganization	33.479	22.3692	23.1512	16.1344	13.9893	13.9539	62.5353	24.5277	23.1943	28.1341	22.6005
ILK_Pathway_G2_phase_arrest	22.8125	13.4661	9.61372	8.5257	0.760162	4.78087	45.6832	17.2713	12.5419	14.9902	15.5567
ILK_Pathway_Induced_cell_proliferation	3.30875	5.45085	3.49293	4.06331	7.60552	4.06265	4.97861	3.27223	2.39987	3.67535	3.94942
ILK_Pathway_Regulation_of_intermediate_filaments	22.8125	12.4842	10.1131	7.55751	-0.365898	3.83994	45.7618	14.2663	12.0252	16.151	15.1025
ILK_Pathway_Regulation_of_junction_assembly_of_desmosomes	22.8125	13.272	10.6008	8.96358	-0.365898	5.52901	45.7618	15.1518	12.5525	17.2833	15.1025
ILK_Pathway_Wound_Healing	25.5848	15.5702	11.4164	7.55751	1.72683	3.83994	49.219	16.6077	15.258	16.151	15.1025
Integrin_Signaling_Pathway	39.3346	32.9957	30.4474	17.842	23.0683	22.373	67.5901	27.8106	32.7712	40.0076	29.0696
Integrin_Signaling_Pathway_Cell_survival	8.82452	8.38521	6.34369	4.36264	9.62901	11.3527	12.5707	5.78884	8.28463	15.3471	4.74669
Integrin_Signaling_Pathway_Cytoskeleton_contraction_integrin_modulation_cell_invasion_and_migration	1.53231	3.81866	4.07928	0.266824	6.41267	4.72612	7.67437	1.96617	3.75535	4.6939	3.47359
Integrin_SIgnaling_Pathway_Focal_adhesion_and_stress_fibers	3.4052	3.08764	2.83543	1.38614	2.47756	1.39836	6.18783	1.74105	3.54757	2.61956	2.49808
Integrin_Signaling_Pathway_Translocates_to_the_nucleus	2.44248	2.76625	2.60574	1.21374	1.11219	1.83964	2.71472	3.12108	3.20303	3.27073	1.3733
Interferon_Pathway	2.56229	6.55901	7.10215	2.78645	3.65248	8.06649	6.85094	4.5282	3.78487	9.90757	3.16743
Interferon_Pathway_Gene_Expression	-1.28978	-1.37075	0.449626	0.643511	-1.24277	-1.49555	-0.169464	-1.27363	-1.52292	0.90742	-1.72159
Interferon_Pathway_Transcription	0.857492	0	0	0	0	0.757765	0	0	0.763986	0.622077	0
Interferon_Pathway_Translation	1.23292	0	1.48775	1.09174	0.915943	0.96454	0	1.48775	0	1.43591	0
IP3_Pathway	8.12335	12.8472	11.33	9.9579	24.6911	12.6692	12.0719	10.7137	12.6564	7.39887	5.17334
IP3_Pathway_Gene_Expression	-0.842629	0.199375	-0.862987	0.420705	-0.624507	-1.15557	0.569448	-2.73523	0.939047	-3.12056	-1.11758
JAK_mStat_Pathway	11.1858	8.94356	9.51497	6.83187	9.25915	9.74707	4.72128	7.61317	10.2577	8.8138	5.9822
JAK_mStat_Pathway_Akt_Pathway	9.26126	11.7175	7.5086	6.12083	3.32246	8.48875	7.97424	7.11199	9.52542	9.13979	6.34131
JAK_mStat_Pathway_JAK_degradation	13.7374	11.0469	15.0629	12.1157	16.52	11.5522	10.9728	9.11615	17.8298	10.8386	13.0721
JNK_Pathway	23.8862	26.0379	21.5908	22.1486	18.865	24.6525	32.5454	16.0937	19.2374	26.0402	29.9643
JNK_Pathway_Apoptosis_Inflammation_Tumorogenesis_Cell_Migration	-1.48314	1.59988	-0.744405	-1.1567	3.02979	0.060763	-0.489603	-0.420337	0.766549	-2.659	1.21443
JNK_Pathway_Insulin_signaling	-0.889135	-1.67758	-0.684951	-3.45201	-0.7833	0.708877	-0.191285	-0.86973	-0.493178	-1.28182	-0.546642
Mab_targets	-0.521255	1.68308	1.51608	-0.932824	-0.639257	-0.717499	-1.04812	-1.06265	0.826785	-0.867576	-0.436788
MAPK_Family_Pathway	13.9299	18.1703	25.4468	21.1178	20.9903	24.6655	25.4457	16.8467	13.653	30.7266	20.3903
MAPK_Family_Pathway_Chromatin_Remodeling	-1.28978	-1.37075	1.12116	0.643511	-0.82986	0.866851	0.59699	-0.0545983	0.214874	0.90742	-0.938489
MAPK_Family_Pathway_Cytoskeleton	-0.339159	-0.131889	2.29211	1.67807	0.30588	3.47695	0.268958	0.941069	1.28773	2.21072	0.580949
MAPK_Family_Pathway_Gene_Expression	0.415481	2.25099	4.3323	2.26895	1.27254	4.01181	2.04989	2.11644	2.9967	4.71628	1.12701
MAPK_Family_Pathway_IKBs_Degradation	1.70526	1.87894	1.59544	1.62544	1.45772	2.02154	2.58298	1.37466	2.11192	1.57634	0.747801
MAPK_Family_Pathway_Translation	0	0	0	0	0	0	0	0	0	0	0
MAPK_Signaling_Pathway	45.9484	44.6125	35.6626	31.238	15.0041	27.9173	70.7441	29.3175	33.9279	53.685	38.2115
MAPK_Signaling_Pathway_Cell_Servival_Cell_Militory_Inflammation_Apoptosis_Osmoregulation	-3.11181	-2.16507	-3.76693	-3.50671	-0.403844	-3.36085	-2.23332	-4.12669	-3.30732	-3.48827	0.0452326
MAPK_Signaling_Pathway_Gene_Expression	2.22753	2.22001	0.823113	-0.00599503	8.08502	4.1899	3.20686	-0.608339	2.34241	3.59604	1.68198
Mismatch_repair_effect	5.1527	0.691186	4.86434	2.53535	6.16244	0	1.84955	5.14802	2.14375	4.75163	7.04281
Mismatch_Repair_Pathway	10.0765	6.69637	11.1117	5.7625	14.0578	1.18939	5.66207	11.8189	8.03682	9.87137	13.9482
Mitochondrial_Apopotosis_m_Pathway	-4.58169	-12.424	-5.99924	-13.6908	-3.28776	-5.08262	-9.71446	-5.67643	-8.301	-7.15364	-6.569
Mitochondrial_Apopotosis_m_Pathway_Apoptosis	3.01685	0.796954	4.19856	0.832323	3.707	1.8294	3.26854	4.06155	1.30332	0.804866	3.33292
Mitochondrial_Apopotosis_m_Pathway_Depolarization	1.08128	0	0.541293	0	0	0.573966	0.696206	0	0	0.493039	0
Mitochondrial_Apopotosis_m_Pathway_DNA_fragmentation	0.79065	0	0	0.828571	0	0.758295	0.529875	0	0	0	0.604813
Mitochondrial_Apopotosis_m_Pathway_Gene_expression	1.08128	0	0.0759511	0	-0.463693	0.573966	1.27818	1.28457	0	0.493039	-0.454833
mTOR_Pathway	21.2948	21.005	25.3742	18.7387	14.26	19.3949	27.867	19.2048	21.1653	30.7825	26.0178
mTOR_Pathway_Actin_organization	7.33177	6.46073	9.6718	5.65337	10.9111	8.51282	11.5167	8.12323	8.85938	10.8545	3.81638
mTOR_Pathway_Akt_signaling	0.944764	1.3505	0	0	1.03547	1.63318	0.93645	2.20774	1.31864	2.34122	0
mTOR_Pathway_Scanning	0.669189	-1.20777	3.2307	1.76613	1.02346	-0.00854442	-1.68101	2.27572	0.326675	2.58959	3.9596
mTOR_Pathway_Translation_on	2.75588	0.766572	4.69889	3.00139	2.43545	0.594848	-0.311411	3.49851	2.6973	3.8733	6.36241
mTOR_Pathway_VEGF_pathway	0.797575	1.19742	0.630986	0	0	0.899202	0.572405	0	1.32047	1.40467	0
NGF_m_Pathway	1.87193	0	1.21283	0.828571	0	2.04283	1.99253	0.189014	0.708164	0.493039	1.38792
NGF_m_Pathway_Apoptosis	1.87193	0	1.21283	0.828571	0	2.04283	1.99253	0.666334	0.708164	0.493039	1.38792
NGF_p_Pathway	5.78161	10.3582	10.7012	5.46694	13.0452	12.0051	8.69006	10.0286	10.027	12.2296	5.60235
NHEJ_mechanisms_of_DSBs_repair_effect	3.00429	3.16935	2.64787	2.71101	5.58772	1.0974	3.13658	3.27384	1.07771	3.81444	5.12344
Notch_Pathway	2.56288	4.58348	5.1322	5.89992	8.69362	5.25289	5.26749	4.4136	6.14004	4.99994	6.55121
Nucleotide_excision_repair_effect	9.35468	7.19937	7.74335	5.80601	11.0381	4.31947	4.87904	4.98218	6.63397	7.46764	8.86562
p38_m_Signaling_Pathway	36.189	41.8311	30.5382	37.0465	30.6145	35.311	44.0371	21.0172	30.1289	45.615	35.0465
p38_p_Signaling_Pathway	36.6826	41.8311	30.9454	37.0465	30.6145	35.8069	44.0371	21.4536	30.1289	46.3506	35.0465
p53_Signaling_m_Pathway	1.60061	-5.65825	0.0195442	6.63508	-5.57994	-2.05368	-2.39288	2.15342	-4.05759	2.76044	-0.214189
p53_Signaling_m_Pathway_p53_Degradation	10.7974	6.81773	14.3447	9.49621	9.61875	9.60433	8.52796	8.3273	12.5697	10.5541	9.08608
PAK_Pathway	29.9345	29.4439	26.3549	27.2127	20.2068	27.1018	40.3059	18.0589	20.4605	33.3017	24.1771
PAK_Pathway_Actin_Cytoskeleton	20.4835	16.9053	16.7345	23.258	23.5539	15.2812	23.9809	18.0889	12.6357	25.1247	13.8756
PAK_Pathway_Myosin_Activation	8.03391	4.63279	6.34838	4.248	7.21443	5.07626	8.79845	4.44176	6.70965	7.1879	4.6496
PPAR_Pathway	12.5345	9.03327	5.86057	10.3605	5.48824	6.80894	15.819	8.8821	4.28433	13.7443	7.64161
PTEN_Pathway	-2.68223	-4.72488	-4.71892	-2.07517	-9.96305	-5.73948	-7.33556	-3.76307	-5.83958	-7.52725	-2.45811
RANK_Signaling_in_Osteoclast_Pathway	1.27015	4.30768	5.87755	5.2672	6.05989	4.58628	6.13851	5.02044	5.65061	7.32233	3.85694
RANK_Signaling_in_Osteoclast_Pathway_IKBs_Degradation	1.70526	1.87894	1.59544	1.62544	2.1968	2.02154	2.58298	1.94339	2.11192	2.29199	1.5429
RAS_Pathway	35.0682	36.9254	37.8882	30.731	45.2853	39.8131	45.271	33.3567	39.6626	40.6516	31.1629
Regulation_of_telomere_length_and_cellular_immortalization_effect	8.925	6.54027	8.12597	9.47982	10.1558	5.59611	5.76909	9.04632	8.85711	9.71068	8.42265
RNA_Polymerase_II_Complex_Pathway	6.14503	6.76584	9.98367	7.64137	9.99539	6.59446	6.02319	6.23457	9.1112	9.17774	9.93419
Sister_chromatid_cohesion_effect	5.72159	4.64471	7.1181	5.87025	6.97527	2.54959	5.4671	6.43601	6.87362	8.42746	7.88023
SMAD_m_Pathway	-5.06652	-9.5392	-14.5134	-7.58107	-15.0321	-12.0335	-5.65645	-6.09675	-14.7231	-10.1832	-13.8863
SMAD_m_Pathway_Degradation	-9.32245	-11.265	-14.734	-10.864	-12.9607	-15.0027	-11.2187	-9.84638	-15.0331	-10.6214	-13.3117
SMAD_p_Pathway	-5.06652	-9.5392	-14.5134	-7.58107	-15.0321	-12.0335	-5.65645	-6.09675	-14.7231	-10.1832	-13.8863
SMAD_p_Pathway_Degradation	-9.32245	-11.265	-14.734	-10.864	-12.9607	-15.0027	-11.2187	-9.84638	-15.0331	-10.6214	-13.3117
Spindle_assembly_and_chromosome_separation_effect	3.09859	5.08369	3.29466	2.92514	4.8997	2.16259	9.14937	2.19006	5.62213	1.478	2.35412
Start_of_DNA_replication_in_early_S_phase_effect	10.5689	8.06055	13.2499	6.85562	15.9642	1.69137	10.6126	13.3355	9.20242	10.3166	13.3842
STAT3_Pathway	20.142	15.6013	16.1913	23.8564	8.53837	17.0739	18.4821	14.9414	13.1954	26.11	14.0115
TGF_beta_Pathway	18.7572	18.3238	18.9868	19.6129	6.70855	20.7232	22.4902	12.2596	12.0171	24.7867	24.8683
TGF_beta_Pathway_Epithelial_mesenchymal_transdifferentiation	2.37817	2.33244	0.440643	2.32208	2.16153	2.57411	2.241	3.76625	1.83537	1.25611	0.454202
TGF_beta_Pathway_Post_transcriptional_G1_arrest	3.5201	1.97435	1.46819	2.58915	1.41199	0.603392	1.3696	1.22279	2.37063	1.2837	2.40281
TGF_beta_Pathway_SnON_degradation	2.33012	0	1.26386	0.952135	0	3.82559	0	0	0	0.552828	2.39375
TGF_beta_Pathway_Tumor_suppression	0	0	0	0	0	0	0	0	0	-1.68212	0
TGF_beta_Pathway_Tumorogenesis	0	0	0	0	0	0	0	0	0	-1.68212	0
TNF_m_Pathway	1.9264	1.54434	2.29416	1.3318	4.87807	0.80828	2.34491	3.67388	1.16992	1.72139	1.87457
TNF_m_Pathway_Apoptosis	1.9264	1.54434	2.29416	1.3318	4.38312	0.80828	2.34491	3.67388	1.16992	1.72139	1.87457
TNF_p_Pathway	2.11946	2.87504	5.57537	2.85386	2.88651	2.86341	2.93184	1.93545	3.41611	5.76401	2.36352
TNF_p_Pathway_Gene_expression_Cell_Survival	1.70526	3.44884	3.85556	2.21035	2.81413	1.78452	3.26703	2.41904	3.30097	2.91517	1.80961
TNF_p_Pathway_IKBs_degradation	1.70526	1.87894	1.59544	1.62544	1.45772	2.02154	2.58298	0.897342	2.11192	1.57634	0.747801
TRAF_m_Pathway	2.4906	0	1.02398	1.3318	2.27713	2.15657	1.38055	0.963689	0	0	3.03221
TRAF_m_Pathway_IKBs_Degradation	1.70526	1.87894	1.59544	1.62544	1.45772	2.02154	2.58298	1.37466	2.11192	1.57634	0.747801
TRAF_p_Pathway	2.29162	2.92895	5.90706	3.31368	1.60748	1.97961	3.70647	3.85447	0.372484	12.4181	1.16848
TRAF_p_Pathway_IKBs_Degradation	1.70526	1.87894	1.59544	1.62544	1.45772	2.02154	2.58298	1.37466	2.11192	1.57634	0.747801
Transcription_of_mRNA_Pathway	5.28804	6.00254	7.51741	5.69038	7.8587	5.00895	6.02319	4.8761	8.04017	6.61844	8.53005
Transition_and_termination_of_DNA_replication_effect	7.44277	6.61824	6.86661	5.73281	7.93483	0.915371	5.58476	7.77579	5.79807	5.60957	9.44887
Translation_Regulation_of_EIF4F_activity	2.03029	1.96966	5.21987	3.78195	3.1302	3.13016	3.18353	3.26404	3.756	5.75143	2.89749
Ubiquitin_Proteasome_Pathway	13.6606	13.0271	16.0494	12.1322	17.4941	17.0133	13.4908	10.4953	19.1345	16.4897	18.7095
Ubiquitin_Proteasome_Pathway_Degraded_Protein	1.65134	2.00916	2.00265	0.44862	3.49437	2.94699	2.68844	0.258695	3.53125	3.73888	3.78625
VEGF_Pathway	3.78641	4.68351	6.37751	4.00122	6.50303	9.82348	5.70106	0.978297	5.68654	8.86757	3.71911
VEGF_Pathway_Actin_Reorganization	1.00463	2.03739	3.52253	3.64176	3.83744	3.5786	4.27256	3.57232	0.806302	3.14786	1.30858
VEGF_Pathway_Nitric_Oxide_Prodaction	2.25903	2.65453	1.96524	1.49354	2.98457	1.18335	2.16682	1.74952	2.86798	3.14901	1.80179
Wnt_Pathway	33.2673	40.7177	38.2913	30.4789	42.0903	40.1975	41.4207	28.3945	42.1279	37.4577	36.9093
Wnt_Pathway_Ctnn-b_Degradation	8.39053	6.6507	11.1787	8.14444	9.61875	8.1587	7.83176	6.94494	11.4861	7.27888	9.08608
Metabolic pathways	A549	BT474	HeLa	HepG2	Jurkat	MCF7	NGP	NT2D1	Skov3	T3M4	Tera1
125-dihydroxyvitamin_Dsub3sub_biosynthesis	0.610868	0	0.671578	0.844929	0	0.706627	2.04813	0.488363	0	0	0.45808
1D-imyoi-inositol_hexakisphosphate_biosynthesis_II_mammalian	1.66945	2.52695	1.3478	2.34236	0.0830451	0.758739	1.89925	1.11919	1.42857	1.57321	0.643753
1D-imyoi-inositol_hexakisphosphate_biosynthesis_V_from_Ins134P3	0.76644	0.605886	0.582949	0	0	0	0.54656	0	0.589252	0.478697	0.717606
2-amino-3-carboxymuconate_semialdehyde_degradation_to_glutaryl-CoA	0	0	0	0	0	0	0	0	0	0	0
2-deoxy-alpha-D-ribose_1-phosphate_degradation	7.66832	2.32836	3.23594	2.72549	0.527521	0	0	1.81354	0.564715	5.31212	0.525458
2-oxobutanoate_degradation	-0.814456	-1.04341	-0.636245	0.0873601	-0.66517	-0.0592353	-0.361994	-0.605175	-1.43336	-0.577567	0.185818
2-oxoglutarate_decarboxylation_to_succinyl-CoA	0	0	0	0	-1.04919	0	0	0	0	0	0
2-oxoisovalerate_decarboxylation_to_isobutanoyl-CoA	-1.45035	-1.46539	-1.27324	-1.42261	-1.35591	-1.4206	-0.999784	-1.16343	-1.43336	-1.27685	-1.16823
3-phosphoinositide_biosynthesis	0.585198	1.13373	-0.297953	0.602195	0.579125	1.65166	1.23101	3.43924	-0.385443	0.595826	0.0756501
3-phosphoinositide_degradation	1.42209	2.50441	1.85479	1.10685	1.25991	1.98382	1.0486	1.46014	1.89373	1.95391	1.71994
4-aminobutyrate_degradation	0	0	0	0.591723	0	0	0	0	0	0	0
4-hydroxy-2-nonenal_detoxification	1.90742	2.16696	2.04358	0	1.82622	0	2.2672	0	1.79951	2.07786	1.84584
4-hydroxybenzoate_biosynthesis	0	0	0	0	0	0	0	0	0	0	0
4-hydroxyproline_degradation	0	0	0	0.995261	0	0	0	0	0	0	0
5-aminoimidazole_ribonucleotide_biosynthesis	2.87934	2.32804	3.2377	3.83802	4.24868	0.496923	2.42662	3.11539	2.21048	2.96138	4.47066
7-3-amino-3-carboxypropyl-wyosine_biosynthesis	0.451179	0	0.559015	0	0	0	0	0	0	0.502522	0.562571
acetate_conversion_to_acetyl-CoA	-1.89905	-1.30529	-1.65935	-1.87206	-2.40782	-1.94446	-1.13281	-1.30581	-1.19107	-1.15218	-2.29558
acetone_degradation_I_to_methylglyoxal	-1.4348	-1.32325	0	0	0	0	0	0	-1.69334	0	1.05447
acetyl-CoA_biosynthesis_from_citrate	1.45965	1.04399	0.881917	1.28314	1.36431	0	1.33728	1.33841	1.21223	0	1.4491
acyl-CoA_hydrolysis	1.08216	0.993279	1.57677	1.14859	0.833163	0	1.2756	0.72489	1.66699	1.11897	2.2658
acyl_carrier_protein_metabolism	0	0	0	0	0	-0.468434	0	0	0	0	0
adenine_and_adenosine_salvage_I	0.689413	0.619958	0.470884	0	0.628576	0.966441	0	0.437587	0.68265	0	0
adenine_and_adenosine_salvage_II	0	0	0	0	0	0	0	0	0	0	0
adenine_and_adenosine_salvage_III	1.07146	0	0	0	3.62954	0.97687	0	0.871075	0	0	0
adenosine_deoxyribonucleotides_ide_novoi_biosynthesis	4.83058	1.90491	2.97233	4.06196	5.25734	4.25202	3.04679	3.57896	2.23467	1.62987	3.54799
adenosine_nucleotides_degradation	3.08094	0.922677	0	0	3.62954	3.02383	0.857743	2.07104	0	2.00891	0
adenosine_ribonucleotides_ide_novoi_biosynthesis	0	0	0	0	0	0	0	0	0	0	0
alanine_biosynthesisdegradation	0	0	0	0	0	0	0	0	0	0	0
allopregnanolone_biosynthesis	0	0	0.728392	0	0	0.577974	0	0.52029	0	0.63249	0
alpha-tocopherol_degradation	0	0	0	0	0	0	0	0	0	0	0
anandamide_degradation	0	0	0	0	0	0	0	0.661847	0	0	1.3284
androgen_biosynthesis	4.09931	2.86608	3.09788	3.53454	0	0.577974	0	2.85203	3.28585	3.66719	0
arsenate_detoxification_I_glutaredoxin	0	0	0	1.27158	0	0	0	0	0	0	0
ascorbate_recycling_cytosolic	1.5993	0	0	3.27715	1.50446	0	1.77624	0	0	0	1.04703
asparagine_biosynthesis	0.924415	1.72756	2.09354	1.14197	0	0.472493	1.80649	2.40072	1.05302	0.610048	0.751123
asparagine_degradation	0	0.716126	0	0.442579	0.730157	0	0	0.435536	0.930577	0	0.801658
aspartate_biosynthesis	0	0	0	0	0	0	0	0	0	0	0
aspirin-triggered_lipoxin_biosynthesis	0	0	2.19995	0	0	0	0	1.11946	0	1.23593	0
aspirin_triggered_resolvin_D_biosynthesis	0	0	2.19995	0	0	0	0	1.11946	0	1.23593	0
aspirin_triggered_resolvin_E_biosynthesis	0	0	2.19995	0	0	0	0	1.11946	0	1.23593	0
beta-alanine_degradation	0	0	0	0	0	0.61255	0	0	0	0	0
bile_acid_biosynthesis_neutral_pathway	3.41049	0.0546922	0.671578	4.7263	1.01191	0.706627	1.27412	3.62445	-0.781157	0.498885	1.48559
biotin-carboxyl_carrier_protein_assembly	0	0	0	0	0	0	0	0	0	0	0
bupropion_degradation	0.647735	0	0	0	0	0	0	0	0	0	1.05447
C20_prostanoid_biosynthesis	3.5895	1.26253	5.33516	1.63418	1.47849	1.34081	1.51799	4.41549	2.04099	4.83293	1.65757
cardiolipin_biosynthesis	0	0	0	1.67294	0	0	0	0	0	0	0
carnosine_biosynthesis	0	0	0	0	0	0	0	0	0	0	0
catecholamine_biosynthesis	0	0	0	0.938593	-0.412989	1.65744	0	0	0	0	0
CDP-diacylglycerol_biosynthesis	2.12485	3.69067	2.56209	4.03554	1.15277	3.31804	1.37537	1.42009	2.26188	2.57526	3.03915
ceramide_ide_novoi_biosynthesis	0	0	0	0	0	0	0	0	0	0	0
cholesterol_biosynthesis_I	3.94717	8.04368	4.66514	5.52904	5.05329	4.07084	7.8137	9.38987	6.34974	3.01543	7.81956
cholesterol_biosynthesis_III_via_desmosterol	3.94717	8.04368	4.66514	5.52904	5.05329	4.07084	7.8137	9.38987	6.34974	3.01543	7.81956
cholesterol_biosynthesis_II_via_2425-dihydrolanosterol	3.94717	8.04368	4.66514	5.52904	5.05329	4.07084	7.8137	9.38987	6.34974	3.01543	7.81956
choline_degradation	1.85043	2.10359	1.42821	2.70686	0	1.58525	1.78637	1.68251	1.77861	0.571245	1.9421
chondroitin_and_dermatan_biosynthesis	0.448325	0	0	0	0	0	0	0	0	0	0
chondroitin_sulfate_biosynthesis	1.93174	2.22727	0.950396	3.1393	2.76634	2.06719	2.13842	1.24776	2.45238	1.25895	4.48643
chondroitin_sulfate_biosynthesis_late_stages	1.33783	0.99834	1.29411	4.12486	2.59449	1.5309	1.76856	1.46155	2.14398	1.55049	5.30178
chondroitin_sulfate_degradation_metazoa	1.74891	0.579363	1.14091	2.5386	0	1.11647	2.07636	1.97958	0	1.09676	0
citrulline-nitric_oxide_cycle	0	1.1907	1.2844	0.525489	0	0.689814	0	2.32798	0.466858	0.886681	0
CMP-iNi-acetylneuraminate_biosynthesis_I_eukaryotes	1.8858	2.26552	0.738099	1.46465	1.95166	2.64578	0.915843	1.66039	2.45218	2.0625	2.49544
CMP_phosphorylation	4.83058	1.90491	2.97233	4.98093	6.21177	4.25202	3.04679	3.57896	3.17547	1.62987	3.54799
coenzyme_A_biosynthesis	2.06798	2.75111	1.49959	2.92002	1.74548	0	1.48695	1.54538	2.81674	2.83768	2.41282
creatine-phosphate_biosynthesis	0	1.14465	-0.930659	0.678567	0	-0.931316	0	-0.0176727	0.54491	-1.63586	-0.0349314
creatine_biosynthesis	0	0	0	0	0	0	0	0	0	0	0
cysteine_biosynthesis	1.71104	1.37615	2.33819	2.61147	0.932794	2.22018	2.0773	4.96515	1.02892	1.55167	4.73464
cysteine_biosynthesishomocysteine_degradation_trans-sulfuration	0.417766	1.37615	1.05297	0.69588	0.932794	2.22018	2.0773	4.96515	1.02892	0	3.335
D-galactose_degradation_V_Leloir_pathway	1.50303	1.44783	1.04054	1.44783	1.85915	1.81943	1.44969	1.25101	1.42376	1.14774	1.48861
D-glucuronate_degradation	0	0	0	0	0	0.706206	0	0	0	0	0
D-imyoi-inositol-5-phosphate_metabolism	0.57704	1.35378	0.553578	0	0.832404	1.30612	3.7984	0	0.455177	1.76815	0.690033
D-imyoi-inositol_134-trisphosphate_biosynthesis	0.903011	2.43881	0.764849	1.81165	-0.325186	0.758739	1.35269	1.11919	0.839321	1.09451	-0.0738531
D-imyoi-inositol_145-trisphosphate_biosynthesis	1.16224	2.31356	0.446268	0.131883	1.54538	2.01685	4.24425	0.683151	0.607021	2.45641	1.50039
D-imyoi-inositol_145-trisphosphate_degradation	2.0153	2.97515	1.55971	1.6891	0.884881	0.832849	1.35702	0.722024	2.22944	1.35237	2.18906
D-imyoi-inositol_1456-tetrakisphosphate_biosynthesis	0.76644	0.605886	0.582949	0.530714	0.408231	0	0.54656	0	0.589252	0.478697	0.717606
D-imyoi-inositol_3456-tetrakisphosphate_biosynthesis	0.76644	0.605886	0.582949	0	0	0	0.54656	0	0.589252	0.478697	0.717606
D-mannose_degradation	0	0	0	0	0	0	0	0	0	0	0
dermatan_sulfate_biosynthesis	1.93174	2.22727	0.950396	0.739318	2.10234	2.06719	2.57944	1.24776	1.656	1.25895	2.18539
dermatan_sulfate_biosynthesis_late_stages	0	0	0	0	0.545394	0.415648	0.441014	0	0	0	0.937186
dermatan_sulfate_degradation_metazoa	1.80021	0	1.14091	2.5386	0	1.11647	2.07636	1.97958	0	1.09676	0
diphthamide_biosynthesis	0	0	0	0	0	0	0	0	0	0	0.571331
dolichol_and_dolichyl_phosphate_biosynthesis	0	0	0	0	0	0	0	0	0.526347	0.458878	0
dolichyl-diphosphooligosaccharide_biosynthesis	0.546575	0.55586	0.992239	1.07755	0.589547	0.660449	0	1.97193	0	0.455081	2.56666
dopamine_degradation	0.825739	0	0	0	0	0	0	0	0	0	0
dTMP_ide_novoi_biosynthesis_mitochondrial	2.23297	1.93365	1.8429	2.21535	3.11763	0.664434	2.3948	2.35016	2.47346	2.05485	1.68132
eicosapentaenoate_biosynthesis	2.27338	3.66806	0.942238	3.39265	1.71734	0	2.73565	2.10686	1.39387	1.80975	0.643801
epoxysqualene_biosynthesis	0	0	0	0	0	0	0	0	0	0	0
estradiol_biosynthesis_I	0.71419	0	0	1.24307	0.463101	0	0.520775	0.68726	0	0.605541	0
estradiol_biosynthesis_II	0	0	0	0	0	0	0	0	0	0	0
ethanol_degradation_II	-1.07331	-1.30529	-1.65935	-1.87206	-2.40782	-1.94446	-1.13281	-1.30581	-1.19107	-1.15218	-2.29558
ethanol_degradation_IV	-1.07331	-1.30529	-1.65935	-0.752503	-1.5135	-0.994881	-1.13281	-1.30581	-1.19107	-1.15218	-2.29558
eumelanin_biosynthesis	0	0	0	0	0	0	0	0	0	0	0
fatty_acid_activation	2.21983	0.565851	0	3.00059	1.01191	0	0	2.52623	0	1.22228	0.543699
fatty_acid_alpha-oxidation	4.04987	0	0	0.745628	1.01191	0	0	3.43789	0	0.498885	0
fatty_acid_alpha-oxidation_III	2.37621	0	0	0	0	0	0	0.911658	0	0	0
fatty_acid_beta-oxidation	2.23744	0.672557	0.764236	3.81413	0.434451	1.22742	0.696143	4.37693	0.348758	1.22228	1.59614
fatty_acid_beta-oxidation_peroxisome	1.51837	-0.315067	-0.877834	4.51669	0.377407	0	-0.978864	1.71972	-0.418378	0.535351	0.618247
fatty_acid_beta-oxidation_unsaturated_odd_number	0	1.50197	0	0.480091	0	1.22742	0	0.982402	1.54057	0	0
fatty_acid_biosynthesis_initiation	2.33941	2.65168	2.96951	3.38253	1.66518	2.15478	3.58469	2.68757	2.82502	2.74854	2.97353
fatty_acid_elongation_--_saturated	2.33941	2.65168	2.96951	3.38253	1.66518	2.15478	3.58469	2.68757	2.82502	2.74854	2.97353
flavin_biosynthesis	0	0	0	0	0	0	0	0	0	0	0
folate_polyglutamylation	0	0	0	0	0	0	0	0	0	0	0
folate_transformations	1.11188	0	0	0	0.481313	1.08896	0.483373	0	0.565171	0	0.643451
formaldehyde_oxidation	1.24719	1.36263	1.49535	1.59952	1.89194	1.88976	1.56134	1.18601	1.87492	1.34073	1.20318
fructose_26-bisphosphate_synthesisdephosphorylation	0	0	0	0	0	0	0	0	0	0	0
GABA_shunt	0	0	0	0.591723	0	0.786984	0	0.864513	0.624048	0	0
gamma-glutamyl_cycle	5.38708	3.40814	5.36567	4.39999	4.14306	3.49328	2.2408	2.7125	3.02715	6.24515	3.21736
gamma-linolenate_biosynthesis	2.21983	0.565851	0	3.00059	1.01191	0	0	2.52623	0	1.22228	0.543699
GDP-glucose_biosynthesis_II	0	0	0.411965	-0.649462	0	2.44941	0	0	0	0.572202	0.869829
GDP-L-fucose_biosynthesis_II_from_L-fucose	0	0.416555	0	0	0	0	0	0	0	0	0
GDP-L-fucose_biosynthesis_I_from_GDP-D-mannose	0	0	0	1.71007	0	0.520815	0	0	0	0	0
GDP-mannose_biosynthesis	1.55512	0	0	0.850018	0	1.49878	0	0.641006	0	0	0
geranylgeranyldiphosphate_biosynthesis	0	0	0	0	0	0	0	0	0	0	0
glucocorticoid_biosynthesis	0	0	0	0	0	0	0	0	0	0	0
gluconeogenesis	0.753934	0	0	0	0	2.03118	0	0	0	0	0
glutamate_biosynthesisdegradation	1.60337	1.50179	1.90627	2.87631	1.93959	2.13649	1.42385	1.41726	1.39063	1.75403	1.91966
glutamate_dependent_acid_resistance	0	0	0	0	0	0.786984	0	0.864513	0.624048	0	0
glutamate_removal_from_folates	1.53999	1.95367	1.60331	2.00472	1.505	0.642365	2.38484	1.70094	1.85883	0.910812	1.28437
glutamine_biosynthesis	0	0	0	0	0	0	0	0	0	0	0
glutamine_degradationglutamate_biosynthesis	0	0	0	0	0	0	0	0	0	0	0
glutaryl-CoA_degradation	0	0.991029	0	0.992124	1.49495	0	1.96558	1.30879	1.27471	0	0.906519
glutathione-mediated_detoxification	5.28368	3.7166	5.89816	3.88388	3.33122	3.58874	4.65204	2.59241	3.65835	6.30705	5.82575
glutathione_biosynthesis	2.66334	1.39287	2.58706	1.75091	1.51976	0.438706	0.63168	1.73536	0.829672	3.62893	0
glutathione_redox_reactions_I	3.95722	0	1.29866	5.02582	0	1.30937	1.13484	0	0	3.44738	0
glutathione_redox_reactions_II	0	0	0	0.748577	0	0	0	0	0	0	0
glycerol-3-phosphate_shuttle	0	0	0	0	0	0	0	0	0	0	0
glycerol_degradation	-0.441832	0	0	1.1585	0	0	-0.53559	0.454871	0	-0.566205	0
glycineserine_biosynthesis	0	0	0	0	0	0	0	0	0	0	0
glycine_betaine_degradation	0	0	0	0	0	0	0	0	0	0	0
glycine_biosynthesisdegradation	0	0	0	0	0	0	0	0	0	0	0
glycine_cleavage	0	0	0	0	0	0	0	0	0	0	0
glycoaminoglycan-protein_linkage_region_biosynthesis	1.48341	2.22727	0.950396	0.739318	1.55694	1.65154	2.13842	1.24776	1.656	1.25895	1.2482
glycogenolysis	3.83267	4.17841	2.07684	2.77888	1.08971	3.23214	2.97234	2.12244	3.95945	4.07379	1.96796
glycogen_biosynthesis	-1.39571	-1.33588	0	-1.10317	-1.70845	-0.652712	-1.65832	-1.73782	-0.750695	-0.835432	-1.18381
glycolysis	3.03474	1.56107	1.80803	-0.649462	1.33447	4.29135	2.19582	0	1.89053	0.572202	0.869829
guanine_and_guanosine_salvage	0	0	0	0	0	0	0	0	0	0	0
guanosine_deoxyribonucleotides_ide_novoi_biosynthesis	6.26583	1.90491	4.4061	4.9322	8.31235	4.87069	4.54904	5.77155	3.79823	2.2749	3.54799
guanosine_nucleotides_degradation	1.34511	0	0	0	0	2.04696	0	1.19996	0	0	0
guanosine_nucleotides_ide_novoi_biosynthesis	6.26583	1.90491	5.86865	4.9322	8.31235	4.87069	4.54904	6.98578	3.79823	4.16858	3.54799
guanosine_ribonucleotides_ide_novoi_biosynthesis	4.83058	1.90491	4.43487	4.06196	5.25734	4.25202	3.04679	4.7932	2.23467	3.52355	3.54799
heme_biosynthesis	0	0	0	0	0	0.420892	0	0.571171	0	0	0
heme_biosynthesis_from_uroporphyrinogen-III_I	0	0	0	0	0	0.420892	0	0.571171	0	0	0
heme_degradation	3.45539	1.72733	2.71647	2.6253	1.25818	3.36487	0.754769	1.37722	1.30466	0.714654	1.01799
heparan_sulfate_biosynthesis	3.99982	5.25083	3.53371	2.6267	2.54152	2.79901	6.63422	2.22177	3.91454	3.99913	3.25113
heparan_sulfate_biosynthesis_late_stages	2.51641	3.02355	2.58331	1.88738	0.984581	1.14747	4.4958	0.974007	2.25853	2.74017	2.00293
histamine_biosynthesis	0	0	0	0	0	0	0	0	0	0	0
histamine_degradation	0	0	0	0	0	0	0	0	0	0	0
histidine_degradation	0	0	0	0	0	0	0	0	0	0	0
homocarnosine_biosynthesis	0	0	0	0	0	0	0	0	0	0	0
hydrogen_sulfide_biosynthesis_trans-sulfuration	0.417766	1.37615	1.05297	0.69588	0.932794	2.22018	2.0773	4.96515	1.02892	0	3.335
hypusine_biosynthesis	0	0	0	0	0	0	0	0	0	0	0
imyoi-inositol_ide_novoi_biosynthesis	1.05624	0.590996	0.752115	0.51855	0.884881	0	0.827808	1.32371	0.780405	0.674584	1.16906
iNi-acetylglucosamine_degradation_I	0	0	1.02946	0.823738	0	0	0.926507	0.959699	0	1.36162	0
iNi-acetylglucosamine_degradation_II	0	0	1.02946	0.823738	0	0	0.926507	0.959699	0	1.36162	0
inosine-5-phosphate_biosynthesis	2.84161	1.78428	3.4265	4.30531	4.18755	2.67538	1.56134	3.22623	1.72046	3.45229	4.21809
inositol_pyrophosphates_biosynthesis	0	0	0	0	0	0	0	0	0	0	0
iron-sulfur_cluster_biosynthesis	0	0	0	0	0	0	0	0	0	0	0
iSi-methyl-5-thio-alpha-D-ribose_1-phosphate_degradation	0	0	0	0.636819	0.60661	0	0	0	0	0	1.0293
iSi-methyl-5-thioadenosine_degradation	0	0	0.671056	0	-0.587566	-0.740463	0	1.10387	0	-0.583737	0
isoleucine_degradation	-1.45035	-0.474357	-0.509007	-0.430487	0.139037	-1.4206	0.965795	0.997738	-0.158655	-1.27685	0.790733
itrans_transi-farnesyl_diphosphate_biosynthesis	0	0	0	0	0	0	0	0	0	0	0
ketogenesis	0	0	0	0	0	0	0	0	0	0	0
ketolysis	0	0	0	0	0	0	0	0.718276	0	0	0
L-carnitine_biosynthesis	0	0	0	0	0	0	0	0	0	0	0
L-cysteine_degradation_I	0	0	0	0	0	0	0.488937	0	0	0	0
L-cysteine_degradation_II	0	0	0	0	0	0	0	0	0	0	0
L-dopachrome_biosynthesis	0	0	0	0	0	0	0	0	0	0	0
L-dopa_degradation	0	0	0	0	0	0	0	0	0	0	0
L-glutamine_tRNA_biosynthesis	0	0	0	0	0	0	0	0	0	0	0
L-kynurenine_degradation	1.70378	0	0	1.43293	0.407306	0	0	1.14036	0	2.85105	0.478832
L-serine_degradation	0.90322	0.83703	0.735505	0	0	0.815219	0.500708	0	0.620675	0	0
lactate_fermentation_reoxidation_of_cytosolic_NADH	0	0	0	0	0	0	0	0	0	0	0
lactose_degradation_III	1.07759	0.680288	0	0.606517	0	0.969801	0.892616	0.687279	0.653249	0.611772	0.658013
lanosterol_biosynthesis	0	0	0	0	0	0	0.701481	0	0	0	0
leucine_degradation	-2.7076	-2.50193	-2.42369	-2.50372	-2.44162	-2.65009	-2.11718	-2.41157	-2.57158	-2.36117	-2.36714
leukotriene_biosynthesis	1.86466	1.95261	2.07002	1.26497	1.29486	1.81059	3.19936	1.71194	2.16292	0	1.28163
lipoate_biosynthesis_and_incorporation	0	0	0	0	0	0	0	0	0	0	0
lipoate_salvage	0	0	0	0	0	0	0	0	0	0	0
lipoxin_biosynthesis	0	0	1.13329	0	0	0	0	0	0	0	0
lysine_degradation_II_pipecolate_pathway	1.85043	1.53832	0.943896	0.88281	0	0.789997	1.78637	0.710502	1.77861	0.0885111	2.3479
lysine_degradation_I_saccharopine_pathway	1.85043	2.10359	1.42821	1.76735	0	1.58525	1.78637	1.68251	1.77861	0.571245	1.9421
malate-aspartate_shuttle	0	0	0	0	0	0	0	0	0	0	0
melatonin_degradation_I	2.62872	2.79123	1.93139	2.01274	0	3.47676	0.57798	1.92202	2.58008	1.39782	1.51255
melatonin_degradation_II	0	0	0	0	0	0	0	0	0	0	0
melatonin_degradation_III	0	0	0	0	0	0	0	0	0	0	0
methionine_degradation	1.29327	0	1.28522	1.91559	0	0	0	0	0	1.55167	1.39965
methionine_salvage	0	0	0	0	0.481313	0	0.483373	0	0.565171	0	0.643451
methylglyoxal_degradation_I	-0.915609	-0.865252	-0.863635	-0.768621	-0.855349	0	-0.891689	-0.805395	-0.875743	-0.850787	-0.797666
methylglyoxal_degradation_III	2.08254	1.32325	0	0	0	0	0	0	1.69334	0	0
methylglyoxal_degradation_VI	-0.915609	-0.865252	-0.863635	-0.768621	-0.855349	0	-0.891689	-0.805395	-0.875743	-0.850787	-0.797666
methylthiopropionate_biosynthesis	0	0	0	0	0	0	0	0	0	0	0
mevalonate_pathway	1.12207	4.49174	0.642334	1.75934	4.87962	0.544878	5.23175	4.81255	3.59853	0.78449	4.9095
mineralocorticoid_biosynthesis	0	0	0	0	0	0	0	0	0	0	0
mitochondrial_L-carnitine_shuttle	-1.16052	-0.859517	-0.997571	-1.23295	-1.13578	-1.09972	-1.15054	-1.19707	-1.04255	-0.95544	-1.17122
molybdenum_cofactor_biosynthesis	0	0	0	0	0	0	0	0	0	0	0
morphine_biosynthesis	0	0	0	0	0	0	0	0	0	0	0
mRNA_capping	0	0	0	0	0.614541	0	0.74393	0	0.751037	0	0
mucin_core_1_and_core_2_iOi-glycosylation	5.51484	0.577105	0.73171	2.16256	1.54725	4.7021	0.613138	3.46997	1.11749	2.29514	2.05115
NADH_repair	0	0	0	0	0	0	1.64886	0	0	0	0
NAD_biosynthesis_from_2-amino-3-carboxymuconate_semialdehyde	0.315141	2.72537	0	2.97265	0.871803	2.77948	0	1.74884	3.04515	-0.537395	1.76562
NAD_ide_novoi_biosynthesis	2.01892	2.72537	0	4.40557	0.871803	2.77948	0	2.88919	3.04515	1.72787	1.76562
NAD_phosphorylation_and_dephosphorylation	0	0	0	0	0	0	0	0	0	0	0
NAD_salvage	0.730655	0	0.453418	0	0	0	0	0	0	0.806097	0
nicotine_degradation_III	0.647735	0	0	1.86384	0	0	0	-0.578308	0	0	1.05447
nicotine_degradation_IV	-0.235717	-1.39186	-1.0922	0.957463	-1.0448	-1.03064	-1.02376	-1.97933	-0.978583	-1.0476	0.141072
noradrenaline_and_adrenaline_degradation	0.825739	0	0	0.468721	-0.412989	0	0	0	0	0	0
oleate_biosynthesis	4.6643	4.4022	2.53298	2.88975	4.09907	1.9	5.1585	4.72186	1.39387	4.06836	1.6377
ornithine_ide_novo_i_biosynthesis	0.738262	1.37647	0.802794	1.47416	1.05501	1.23795	0	0.916877	1.03033	0.771184	1.80597
oxidative_ethanol_degradation_III	-1.07331	-0.844152	-1.65935	-1.87206	-2.40782	-1.94446	-1.13281	-1.30581	-1.19107	-1.15218	-2.29558
oxidized_GTP_and_dGTP_detoxification	0.45207	0	0	0	0.828332	0	0	0	0	0	1.04359
palmitate_biosynthesis	3.35102	3.64496	3.85405	3.89272	2.99888	2.74792	4.33956	3.41246	4.03361	4.17523	4.1877
pentose_phosphate_pathway	7.47762	2.50945	1.78614	0.412305	0.840391	2.74153	0	3.53873	1.93778	1.78614	2.16943
pentose_phosphate_pathway_non-oxidative_branch	2.81028	1.75216	1.78614	0.412305	0.840391	2.2121	0	2.57626	1.93778	1.78614	2.16943
pentose_phosphate_pathway_oxidative_branch	4.66734	0.757291	0	0	0	0.529435	0	0.962462	0	0	0
phenylalanine_degradationtyrosine_biosynthesis	0	0	0	1.73091	0	0	0	0	0	0	0
phenylethylamine_degradation_I	0.825739	0	0	0	0	0	0	0	0	0	0
phosphatidylcholine_biosynthesis	0.921824	0.513656	0.500651	2.89786	0.91803	1.1296	0	0	0	0	0
phosphatidylethanolamine_biosynthesis_II	0	0	0.500651	0.694493	0.91803	0	0.457214	0	0.446507	0	0.684253
phosphatidylserine_biosynthesis_I	0	0	1.06523	0	0	0	0	0	0	0	0
phospholipases	-1.71896	-0.156797	-1.82649	-0.180417	-1.49598	0.354333	-0.997423	-1.76567	-2.28785	0.874637	-1.91225
phytol_degradation	0.825739	0	0	0.872277	0	0	0	0	0	0	0
pregnenolone_biosynthesis	0	0	0	0	0	0	0	0.46827	0	0	0
progesterone_biosynthesis	0	0	0	0	0	0	0	0	0	0	0
proline_biosynthesis	0.738262	1.94174	1.28711	2.3587	1.05501	2.0332	0	1.88888	1.03033	1.25392	1.41555
proline_degradation	0	0	0	0	0	0.683892	0	0	0	0	0.604679
propionyl-CoA_degradation	0.635891	0.421974	0.636999	1.50997	0.690739	1.36136	0.63779	0.558256	0	0.699288	1.35405
protein_citrullination	0	0	0	0	0	0	0.550118	0	0	0	0
protein_iOi-iNi-acetyl-glucosylation	0	0	0	0	0	0	0	0	0	0	0
PRPP_biosynthesis	2.12837	0.627338	2.00812	0.581897	2.07386	0.491168	0.829183	1.94934	1.4152	1.08796	1.42246
purine_deoxyribonucleosides_degradation	1.07146	0	0	0	3.62954	0.97687	0	0.871075	0	0	0
purine_deoxyribonucleosides_salvage	5.83371	2.3232	3.97946	5.50449	7.56009	5.45217	3.99957	3.57896	3.71545	3.12056	4.71165
purine_nucleotides_degradation	3.08094	0.922677	1.46255	0	3.62954	3.02383	0.857743	3.28527	0	3.90259	0
purine_nucleotides_ide_novoi_biosynthesis	11.2692	6.01723	11.816	12.6404	15.2211	7.73366	7.78587	12.2311	6.94738	10.2597	12.2367
purine_ribonucleosides_degradation_to_ribose-1-phosphate	1.07146	0	0	0	4.15706	0.97687	0	0.871075	0	0.5478	0
putrescine_biosynthesis_I	0	0	0	1.55865	0	0	0	0	0	0	0
putrescine_biosynthesis_II	0	0	0	0	0	0	0	0	0	0	0
putrescine_degradation_III	10.2062	3.89668	4.82162	6.05988	0	2.81151	1.45625	2.95137	1.6127	7.2934	3.183
pyridoxal_5-phosphate_salvage	1.91818	2.47742	0.940406	-0.457327	0	1.39251	0	1.65847	1.70771	0.867124	0
pyrimidine_deoxyribonucleosides_degradation	1.01404	0.968133	1.14262	0	0	0	1.66845	0.90753	0.457969	1.98249	2.96623
pyrimidine_deoxyribonucleosides_salvage	4.7208	4.50997	4.20685	3.96658	4.8396	1.34875	4.50758	4.58349	4.95754	4.8879	3.74381
pyrimidine_deoxyribonucleotides_biosynthesis_from_CTP	8.49881	3.83856	6.249	7.14755	11.43	5.53512	6.94384	8.12171	6.27169	4.32975	5.22931
pyrimidine_deoxyribonucleotides_ide_novoi_biosynthesis	8.90983	3.83856	7.03183	7.14755	12.1602	5.53512	7.50888	8.83996	6.27169	5.01376	5.22931
pyrimidine_deoxyribonucleotide_phosphorylation	4.83058	1.90491	2.97233	4.98093	6.21177	4.25202	3.04679	3.57896	3.17547	1.62987	3.54799
pyrimidine_ribonucleosides_degradation	1.01404	1.80845	1.14262	0	0	0	2.09576	0.90753	1.42452	1.98249	2.96623
pyrimidine_ribonucleosides_salvage_I	0.506181	0.517887	0.431522	0.6426	0	0	0	1.38608	0	0.412591	0.46985
pyruvate_decarboxylation_to_acetyl_CoA	-0.917097	-0.923901	-0.980507	-0.779925	-0.595336	-1.1989	-1.24546	-0.680252	-0.790296	-0.77421	0.0579516
Rapoport-Luebering_glycolytic_shunt	0	0	0	0.530714	0.408231	0	0	0	0	0	0
resolvin_D_biosynthesis	0	0	0	0	0	0	0	0	0	0	0
retinoate_biosynthesis_I	5.84636	0	2.88519	4.50281	0	0.310732	0.782418	1.07828	0	3.19738	0
retinoate_biosynthesis_II	0	0	0	1.9244	0	0	0	0	0	0	0
retinol_biosynthesis	2.297	3.33677	2.03517	2.71304	1.44936	1.92887	2.61806	1.7192	1.58033	4.13832	1.64233
S-adenosyl-L-methionine_biosynthesis	0	0	0	0	0	0	0	0	0	0	0
S-reticuline_biosynthesis	0	0	0	0	0	0	0	0	0	0	0
selenocysteine_biosynthesis	3.6543	4.79631	3.54393	4.17657	4.37695	3.20974	4.95354	2.76657	4.1327	2.4483	4.43469
serine_and_glycine_biosynthesis	3.27239	5.22174	5.126	4.89004	5.18558	1.59417	5.10757	6.06999	4.45932	2.97771	3.90043
serine_biosynthesis_phosphorylated_route	3.27239	5.22174	5.126	4.89004	5.18558	1.59417	5.10757	6.06999	4.45932	2.97771	3.90043
serotonin_and_melatonin_biosynthesis	0	0	0	0.938593	0	0	0	0	0	0	0
serotonin_degradation	0.825739	0	0	1.16781	0	0	0	0	0	0	0
sorbitol_degradation_I	0	0	0.518836	0.633573	0	0	0	0	0	0.695657	0
spermidine_biosynthesis	0	0	0	0	0	0	0	0	0	0	0.748457
spermine_and_spermidine_degradation_I	3.10665	2.02024	1.58568	4.38551	0	2.81151	1.45625	1.5786	1.53514	2.52907	2.65754
spermine_biosynthesis	1.98439	2.06904	2.13766	1.9863	1.5112	1.56964	2.64817	2.02777	2.4381	1.54145	4.46672
sphingomyelin_metabolismceramide_salvage	0	0	0	0	0	0	0	0	0	0	0
sphingosine_and_sphingosine-1-phosphate_metabolism	3.47071	1.98167	3.13826	2.89633	0.976252	1.14727	1.1069	2.37158	2.86529	2.91381	-0.617422
stearate_biosynthesis	4.79667	2.43501	2.42896	4.67637	2.77217	1.816	3.08593	4.82155	2.29866	4.34284	3.53894
sucrose_degradation	0	0	1.17239	0.799546	0.503956	1.01616	0	0.766108	0	0	0.97465
sulfate_activation_for_sulfonation	2.28634	1.01897	0.927226	1.28626	1.56239	1.08528	1.31529	1.07817	1.16712	0.618537	0.876296
sulfite_oxidation	0	0	0	0	0	0	0	0	0	0	0
superoxide_radicals_degradation	0	0	0	1.11955	0.894324	0.94958	0	0	1.64406	0	0
superpathway_of_cholesterol_biosynthesis	5.06924	12.5354	5.30748	7.28838	9.93291	4.61572	13.0454	14.2024	9.94828	3.79992	12.7291
superpathway_of_choline_degradation_to_L-serine	2.58766	3.82104	3.22617	4.32455	2.12743	3.17964	3.4794	4.18347	3.74289	1.81152	2.56472
superpathway_of_D-imyoi-inositol_145-trisphosphate_metabolism	1.9455	3.60852	1.51696	2.89178	0.559694	0.758739	2.18049	1.11919	2.22906	1.7691	1.58417
superpathway_of_geranylgeranyldiphosphate_biosynthesis_I_via_mevalonate	1.12207	4.49174	0.642334	1.75934	4.87962	0.544878	5.23175	4.81255	3.59853	0.78449	4.9095
superpathway_of_inositol_phosphate_compounds	2.83169	5.53221	1.60342	2.94456	1.49457	3.71652	6.92866	3.58006	1.49831	2.91152	1.40944
superpathway_of_melatonin_degradation	2.62872	2.79123	1.93139	2.01274	0	3.47676	0.57798	1.92202	2.58008	1.39782	1.51255
superpathway_of_methionine_degradation	0.896583	0.33274	1.70195	2.69883	0.267624	2.16094	2.20424	4.35998	-0.404439	0.974103	4.92046
superpathway_of_purine_nucleotide_salvage	4.62237	-0.628606	5.54451	2.80938	11.1342	4.95805	0.371904	6.91276	2.56433	2.16532	2.28602
superpathway_of_pyrimidine_deoxyribonucleoside_salvage	9.55138	6.41489	7.17918	8.9475	11.0514	5.60077	7.55437	8.16245	8.13301	6.51777	7.2918
superpathway_of_pyrimidine_deoxyribonucleotides_ide_novoi_biosynthesis	9.52126	4.51659	7.91745	8.53262	13.6552	6.31117	7.50888	10.3774	8.01344	5.6077	7.20249
superpathway_of_pyrimidine_ribonucleotides_ide_novoi_biosynthesis	5.44201	2.58294	3.85794	5.44704	6.75232	5.02807	3.04679	5.1164	3.97642	2.22381	5.52118
superpathway_of_steroid_hormone_biosynthesis	4.8135	2.86608	3.09788	4.77761	0.463101	0.577974	0.520775	4.00756	3.28585	4.27273	0
superpathway_of_tryptophan_utilization	6.04761	6.46699	2.74095	8.56519	1.58384	7.24423	1.71736	5.48072	6.25715	3.90603	4.09909
taurine_biosynthesis	0	0	0	0	0	0.753387	0.488937	0	0	0	0
TCA_cycle	-2.76387	-0.862058	-0.706786	-1.04654	-1.82332	-2.2585	-2.34838	-1.41233	-0.485177	-0.88201	-0.964902
terminal_iOi-glycans_residues_modification	4.30676	0.577105	0.725474	2.82315	0.699267	0.734739	0	1.11081	0.659066	0.623025	1.96828
tetrahydrobiopterin_ide_novoi_biosynthesis	0.583714	0	0	0	0	0	0	0	0	0	0
tetrahydrofolate_salvage_from_510-methenyltetrahydrofolate	0.672024	0.704151	1.73752	1.34366	1.22383	0.496923	0.739403	0.950061	0.796841	1.36061	1.10453
tetrapyrrole_biosynthesis	0	0	0	0	0	0	0	0	0	0	0
the_visual_cycle_I_vertebrates	2.297	2.05326	2.03517	1.60248	1.44936	1.92887	2.61806	3.07163	0.586044	4.57702	1.64233
thiamin_salvage_III	0	0	0	0	0	0	0	0	0	0	0
thio-molybdenum_cofactor_biosynthesis	0.588718	0	1.18971	1.4227	0	0.417301	0.586512	1.32338	0	1.23773	0
thioredoxin_pathway	2.41424	0.854475	1.54957	1.10787	0.954533	0.930711	0.975976	2.24058	1.01164	0.857748	0
thiosulfate_disproportionation_III_rhodanese	0	0	0	0	0	0	0	0	0	0	0
threonine_degradation	-0.547126	-0.628356	-0.537739	-1.42261	-1.35591	-0.605379	-0.499076	-1.16343	-0.812686	-1.27685	-1.16823
thymine_degradation	0	0.840315	0	0	0	0	0.427307	0	0.966549	0	0
thyroid_hormone_biosynthesis	0	0.829162	0	0	0	1.2835	0	0	0	0	0
thyroid_hormone_metabolism_II_via_conjugation_andor_degradation	0	0	0	1.16781	0	0	0	0.89007	0	0	0
thyroid_hormone_metabolism_I_via_deiodination	0	0	0	0	0	0	0	0.89007	0	0	0
thyronamine_and_iodothyronamine_metabolism	0	0	0	0	0	0	0	0.89007	0	0	0
trehalose_degradation	0	0	0	0	0	0	0	0	0	0	0
triacylglycerol_biosynthesis	2.43039	3.96367	1.85994	2.09345	1.15277	2.2753	1.91096	1.40182	2.45775	2.29246	2.34178
[truncated: 22 more rows]

## Sheet: GSE42656 normalization
Signaling pathway	A549	BT474	HeLa	HepG2	Jurkat	MCF7	NGP	NT2D1	Skov3	T3M4	Tera1
[truncated: 594 more rows]

[truncated: 4 more sheets: GSE52130 normalization, GSE54563 normalization, GSE57218 normalization, GSE60709 normalization]
