# Supplementary material for: Combinatorial high-throughput experimental and bioinformatic approach identifies molecular pathways linked with the sensitivity to anticancer target drugs
Source: Oncotarget. 2015 Jul 30;6(29):27227–38. doi: 10.18632/oncotarget.4507 (PMC4694985; doi:10.18632/oncotarget.4507)
Supplement: Supplementary file 4 [file oncotarget-06-27227-s004.xlsx]

## Sheet: Лист1
Supplementary dataset 6. IC50 (GDS data) for Pazopanib, Sunitinib, Sorafenib and Temsirolimus, calculated for 227 cell lines
IC50 (mcM)	Pazopanib_IC_50	Sorafenib_IC_50	Sunitinib_IC_50	Temsirolimus_IC_50
697	22.0402	7.05989	0.614246	0.0107195
8-MG-BA	35.9586	136.72	6.51507	0.408428
A101D	91.22	21.3752	2.78304	0.07229
A253	11.3911	34.2296	275.451	0.418946
A3-KAW	35.5285	1.8842	1.62546	0.200324
A4-Fuk	444.127	9.7561	1.34141	0.106864
ACN	22.4965	46.434	58.1687	0.588973
ALL-PO	31.9592	0.0318429	0.0798933	1.24481
AM-38	733.068	225.061	197.528	0.408092
ARH-77	54.5758	186.838	7.53597	18.9868
ATN-1	257.003	191.795	3.67114	0.0921884
BB30-HNC	23.539	14.0609	2.22375	0.0718799
BB49-HNC	217.323	58.7223	3.70508	0.482082
BB65-RCC	10.0298	0.47073	18.4162	0.00700401
BC-1	14.6038	3.7402	7.24812	0.91045
BE-13	889.429	2.69609	3.23111	0.00065643
Becker	39.1235	191.402	645.34	0.0798862
BL-41	29.6923	134.856	2.91222	0.0109998
BV-173	202.057	5.95682	2.3366	0.017526
C2BBe1	822.609	24.3239	208.215	0.58687
CA46	13.3899	214.974	7.58012	0.866656
Calu-6	553.194	13.6046	322.909	3.8595
CAS-1	7.76339	159.882	322.441	3.61667
CCRF-CEM	655.956	146.599	14.4169	0.000492931
CESS	281.476	36.2848	7.10438	0.442331
CGTH-W-1	0.0400081	0.250225	0.0309355	0.00369073
CMK	99.577	125.211	1.95517	1.00113
COLO-320-HSR	232.886	33.1603	12.1565	3.41625
COLO-668	506.39	286.671	30.792	8.4187
COLO-684	366.884	56.2901	90.4562	0.0802842
COLO-800	555.609	67.299	606.515	0.129395
COLO-824	138.567	173.044	273.365	18.1783
COR-L88	37.2976	26.5796	16.0012	6.3892
CPC-N	438.622	188.982	19.6661	3.39435
CTB-1	21.6855	33.1101	13.7294	0.0270818
CTV-1	6.20903	42.8406	1.72751	0.0428812
CW-2	1750.19	313.731	383.86	21.4137
D-263MG	152.411	253.556	200.071	0.158892
D-283MED	265.115	75.5793	16.8489	6.86372
D-502MG	7.78222	94.1906	984.381	1.91132
Daudi	3.66219	21.9304	8.23546	2.96088
DEL	57.8839	12.0985	2.08482	10.4646
DG-75	1258.76	43.7595	6.43069	0.00744833
DJM-1	85.4595	24.5221	91.5624	3.84886
DMS-114	56.0975	10.5441	77.1382	0.119431
DMS-79	354.12	455.991	288.357	3.1182
DSH1	103.044	65.3151	507.142	0.386161
DU-4475	163.105	23.8897	4.36729	0.0600246
EB2	3.28168	85.0014	656.71	12.1532
EB-3	85.2089	184.601	29.5309	1.9379
EC-GI-10	164.066	41.5805	1951.44	0.520101
EM-2	101.219	1.35578	18.5672	0.180033
EoL-1-cell	2.88901e-05	114.485	1.63528e-06	0.225268
ES1	27.6673	14.5549	10.2984	0.034528
ES3	263.139	18.8041	37.5004	0.0850972
ES5	104.881	62.0245	24.7349	0.0614163
ES6	6.02688	22.7366	0.981065	0.266417
ES7	54.4768	313.599	177.448	0.0858526
ES8	138.551	7.76503	146.113	0.0122486
ETK-1	147.2	66.2553	1.2858	0.0317786
EW-1	113.233	159.689	4.67911	0.200942
EW-11	129.773	926.943	34.4725	0.0155972
EW-13	15.8055	29.1746	55.5801	0.444873
EW-16	44.1094	170.978	2.13508	0.0285666
EW-18	335.184	11.9044	1720.22	0.175492
EW-24	496.909	16.1661	547.609	1.57619
EW-3	530.137	21.189	6.43207	0.275398
GCIY	87.7437	165.638	392.529	0.253746
GDM-1	0.103991	0.00914362	0.0384198	22.5183
GI-1	2.22951	202.32	8.20411	0.106883
GI-ME-N	18.453	184.102	775.149	0.553836
GOTO	231.39	17.8344	31.6085	1.2159
GR-ST	86.1177	313.381	10.2207	0.00127565
GT3TKB	87.4128	179.826	6.60763	0.198839
H9	1566.33	249.635	2.24286	6.02609
HAL-01	736.952	114.524	2.05946	0.065414
HC-1	129.517	161.705	5.43291	0.335734
HCC1187	93.8859	68.5815	18.0188	14.2695
HCC2157	370.606	168.841	314.433	0.30399
HCC2218	15.1714	3.12003	600.384	2.6867
HDLM-2	78.2917	16.0714	6.32109	0.921198
HEL	541.745	70.6038	3.48005	0.157614
HH	118.897	11.3876	4.20914	0.0161308
HL-60	154.421	3.06299	4.21065	1.05744
HT	682.5	96.7436	69.4708	0.115721
HT-144	20.3697	17.0059	28.69	0.544168
HUTU-80	1.28103	21.3947	13.7573	0.00111971
IM-9	304.933	916.559	1678.95	19.5548
IMR-5	153.217	505.117	7.54876	19.3043
IST-MEL1	8.91086	8.40002	12.8694	0.123196
IST-MES1	29.8144	40.3096	13.6729	0.325172
IST-SL1	292.052	14.9616	8.02417	2.33042
IST-SL2	44.9279	24.4362	6.12519	0.0985012
JiyoyeP-2003	1463.64	10.4745	26.2742	0.1062
J-RT3-T3-5	667.4	951.053	6.07909	0.00607389
JVM-2	155.399	211.056	28.2898	0.0501547
JVM-3	1252.89	369.991	1600.62	0.0326399
KARPAS-299	263.642	94.8125	2.11313	0.0392941
KARPAS-422	135.693	256.438	7.57206	0.0205883
KE-37	174.892	192.59	4.06158	0.013649
KGN	4.06709	212.555	2.60339	0.294514
KINGS-1	166.099	142.064	102.588	0.310296
KM12	82.936	1.02098	0.350142	1.35588
KM-H2	186.725	20.3184	44.9577	6.39211
KMOE-2	167.7	2.8135	8.1942	1.93074
KNS-42	235.318	37.1237	327.344	0.272934
KNS-81-FD	64.8287	45.4058	850.391	0.138471
KP-N-YN	104.952	889.05	59.1483	5.17794
KS-1	8.97341	3.88198	1.69247	0.0634564
KURAMOCHI	28.5975	84.9485	93.0871	0.263614
L-363	131.174	499.226	4.80621	0.000373411
L-428	306.226	203.141	18.0151	0.0993605
L-540	141.065	10.2449	66.5452	0.018799
LAMA-84	10.6573	1.37648	2.69545	0.0271804
LAN-6	745.372	68.1654	14.2457	6.31122
LB2241-RCC	101.438	33.3135	238.478	0.0392661
LB2518-MEL	12.4325	1.20809	528.802	3.17578
LB771-HNC	69.8959	270.974	333.075	0.855153
LB831-BLC	2.54566	36.0654	32.3843	0.514575
LC4-1	69.8024	16.6119	4.3807	1.30935
LNCaP-Clone-FGC	12.3581	279.12	882.124	0.184066
LOUCY	957.6	477.768	11.9875	0.162795
LP-1	456.937	33.9956	9.78083	8.80136
LS-1034	923.313	188.889	154.319	1.64213
LS-123	416.703	107.499	9.68161	2.17606
LS-411N	314.486	86.7013	377.461	5.41851
LS-513	1480.73	130.373	55.8775	8.59
LU-134-A	666.083	275.414	52.3349	1.15995
LU-65	293.927	26.8535	192.987	19.0609
LXF-289	53.9681	31.4492	2.72989	0.0463965
MEG-01	41.6116	1.8098	1.83563	0.29101
MFH-ino	20.2037	2.92185	150.608	0.00170556
MFM-223	55.2735	370.085	1294.06	0.314432
MHH-PREB-1	22.5088	4.40484	5.32312	0.0132601
ML-2	51.8465	6.52849	2.63512	1.63445
MN-60	53.6486	384.324	7.54088	0.69273
MONO-MAC-6	19.9061	0.00418146	0.0337953	0.269881
MPP-89	8.7782	159.432	42.0586	0.0703634
MRK-nu-1	37.0227	3.61468	104.991	1.11864
MS-1	78.8467	30.7278	3.83778	2.07038
MZ7-mel	109.19	3.66099	59.7662	8.32517
NB10	990.781	50.7368	1602.16	0.207208
NB13	247.919	25.0265	9.79994	0.540837
NB14	1499.83	8.63133	10.9276	0.514607
NB5	754.068	359.78	80.7193	0.111317
NB6	63.7395	9.76029	101.287	2.94381
NB69	489.891	304.958	290.226	0.00946356
NB7	2.4469	10.7526	27.9229	13.3773
NBsusSR	10.8727	4.44635	1.24841	0.0731428
NCI-H1092	713.949	222.775	342.185	7.20669
NCI-H1355	18.1318	303.349	7.45804	0.055882
NCI-H1395	44.1055	46.4756	486.681	2.96085
NCI-H1770	56.1447	229.807	14.5369	3.31851
NCI-H2141	1947.56	16.189	38.0843	16.4638
NCI-H226	160.757	670.868	139.255	1.24003
NCI-H23	242.238	21.3991	31.1063	0.20978
NCI-H345	563.597	211.58	295.124	3.01549
NCI-H446	288.656	473.256	27.4946	0.636391
NCI-H510A	24.5517	6.81986	15.051	1.45372
NCI-H524	394.054	90.3543	58.5696	2.37404
NCI-H526	285.303	437.515	55.1354	0.755309
NCI-H82	83.5858	45.5758	7.3785	1.83207
NCI-SNU-1	1549.42	2.3162	13.345	5.97164
NCI-SNU-16	270.385	9.21026	1.46486	7.54049
NCI-SNU-5	624.246	267.383	1501.04	0.0664136
NH-12	17.5557	99.6467	43.9359	0.493186
NKM-1	33.1404	0.0741585	0.0985184	0.577108
NMC-G1	6.55237	130.186	27.1822	0.208221
no-10	383.464	1.61726	21.0264	16.1357
no-11	51.6173	5.73568	7.77557	3.62102
NOMO-1	73.267	4.48905	4.33699	0.125281
NOS-1	0.659865	0.563598	0.0152956	0.72704
NTERA-S-cl-D1	11.7718	12.0278	17.8572	0.0206919
OCI-AML2	73.2192	6.61062	1.36851	14.0711
OCUB-M	3.31368	106.591	8.56508	0.350377
ONS-76	174.522	27.332	9.81016	0.0330325
OPM-2	124.582	39.8432	3.05954	0.714545
OS-RC-2	24.0858	9.11243	4.8731	0.0169901
P30-OHK	5.4694	12.5479	151.373	0.287395
P31-FUJ	111.378	525.808	1224.73	4.18387
PF-382	134.061	21.4403	3.4457	0.274128
PSN1	15.8665	65.1681	1.50676	0.387255
QIMR-WIL	12.7362	5.07294	3.63391	0.0989777
Raji	516.454	56.962	19.9565	1.24217
Ramos-2G6-4C10	182.378	16.1297	11.265	1.20962e-05
RCC10RGB	87.2656	162.527	366.742	6.73892
REH	28.9422	88.3911	12.6498	0.655817
RH-1	77.4134	97.4765	187.317	0.487242
RKO	76.7794	193.502	44.1252	0.13548
RL	715.393	20.9692	890.095	0.050184
RPMI-6666	22.5905	68.997	3.54171	0.10445
RPMI-8866	997.535	46.1873	75.2348	0.00277492
RS4-11	9.71841	393.7	2.17924	0.00844964
RXF393	17.8039	216.435	11.4834	0.0460659
SF126	2.47459	1.63812	3.06198	0.0233113
SF268	12.9423	102.242	3.32869	0.256783
SF539	311.363	5.13227	106.449	0.12088
SHP-77	155.413	9.71662	51.2678	4.61889
SJSA-1	276.928	143.358	7.66061	0.143307
SK-MEL-2	336.846	290.28	42.6405	0.573217
SK-MM-2	72.6655	34.9451	5.4782	3.13971
SK-N-DZ	2.02381	26.3414	4.67099	0.234224
SK-NEP-1	88.2251	4.16815	2.60237	0.231534
SNU-C1	695.911	455.704	67.4276	1.80635
SR	8.70202	6.00678	1.54572	0.00872947
ST486	69.1133	3.83673	6.3471	1.34963
SUP-T1	51.5329	914.674	181.297	6.26853
SW684	15.1418	478.338	895.465	2.04455
SW872	259.13	204.933	8.34758	0.0511301
SW954	8.75347	6.45866	4.63859	1.13951
SW962	98.2491	68.212	20.4293	0.0155853
TE-1	414.621	158.056	20.4104	1.2082
TE-10	614.343	8.76353	2.34384	14.494
TE-12	11.8178	5.24929	0.804555	1.04017
TE-15	7.16924	382.903	0.507614	3.08256
TE-5	451.944	3.13162	177.296	0.325696
TE-6	848.497	126.404	107.684	0.188903
TE-8	6.16473	21.6394	2.37038	0.20019
TE-9	14.5343	21.8513	37.0401	6.17025
TGBC1TKB	57.403	26.9828	12.002	0.136884
THP-1	139.04	27.2141	191.743	2.04465
TK10	27.1653	232.329	30.126	0.325369
TUR	57.5918	1278.29	1053.11	0.0782195
U-698-M	10.9926	22.4603	189.795	0.0206635
UACC-257	59.7772	13.5126	108.946	0.818648
VA-ES-BJ	11.1909	69.6861	9.99933	0.00589611
WSU-NHL	352.549	36.164	375.216	0.00426026
