# Supplementary material for: Combinatorial high-throughput experimental and bioinformatic approach identifies molecular pathways linked with the sensitivity to anticancer target drugs
Source: Oncotarget. 2015 Jul 30;6(29):27227–38. doi: 10.18632/oncotarget.4507 (PMC4694985; doi:10.18632/oncotarget.4507)
Supplement: Supplementary file 5 [file oncotarget-06-27227-s005.xlsx]

## Sheet: description
Supplementary file 7.
The PAS scores of CancerRxGene data which calculated independently for all the control datasets taken one by one.
The results for the 272 signaling and 321 metabolic pathways were obtained for each sample, being normalized separately on each of the 3 control datasets

## Sheet: GSE21212 normalization
Signaling pathway	_697	8-MG-BA	A101D	A253	A3-KAW	A4-Fuk	ACN	ALL-PO	AM-38	ARH-77	ATN-1	BB30-HNC	BB49-HNC	BB65-RCC	BC-1	BE-13	Becker	BL-41	BV-173	C2BBe1	CA46	Calu-6	CAS-1	CCRF-CEM	CESS	CGTH-W-1	CMK	COLO-320-HSR	COLO-668	COLO-684	COLO-800	COLO-824	COR-L88	CPC-N	CTB-1	CTV-1	CW-2	D-263MG	D-283MED	D-502MG	Daudi	DEL	DG-75	DJM-1	DMS-114	DMS-79	DSH1	DU-4475	EB2
0_IL_6_Pathway_IKBs_Degradation	1.93719	2.5807	5.21146	8.04342	12.7835	5.50055	-0.875407	7.50743	0.734576	13.389	14.1588	8.06138	1.09708	5.28904	16.3539	4.03653	-1.22522	13.0556	8.26388	-1.03794	14.5576	4.65951	4.60951	5.23287	19.3116	0.496995	3.61793	1.85696	3.1462	3.96594	-0.528461	4.85054	1.25685	-1.10816	16.0495	5.55471	2.05867	6.28973	-0.160887	1.12165	13.6294	8.84369	14.2038	13.172	1.0635	1.48349	15.0713	3.52045	20.7412
AHR_Pathway	3.77744	-4.44658	-5.07822	4.84766	-6.03862	-5.88379	1.03534	0.536169	-9.46261	4.00685	-3.90886	2.78819	-1.91253	-5.44584	-3.17283	6.94401	-2.7919	-3.64521	6.70379	-4.55686	-4.59346	-5.2527	-13.5981	2.131	-0.164476	-6.4939	-2.06124	-3.98815	1.86394	-6.44756	0.954024	-4.91736	-5.63108	-7.31785	1.59584	-1.13015	-3.79926	-3.95359	2.61093	-4.49176	-5.64976	-4.69691	-0.878506	2.4318	-8.2563	-3.33354	7.38123	-4.88434	-3.93003
AHR_Pathway_AHR_Degradation	-1.92403	-3.75247	-3.99449	1.98004	-7.80384	-8.42611	-2.77033	-2.89654	-7.6618	0.801453	-9.66823	2.57438	0.622447	-2.79698	-8.8426	0.970331	-2.53621	-8.41554	2.33481	-10.8865	-9.68618	-6.65583	-6.97379	-3.57886	-2.47157	-5.97379	-4.37677	-9.35654	-0.765272	-8.34819	-0.550924	-8.72565	-11.443	-10.0609	-4.87617	-6.98099	-6.20547	-2.1269	-7.6357	-4.02677	-8.9922	-6.7131	-10.4342	-3.54491	-3.75471	-8.04018	0.329274	-5.4855	-7.82237
AHR_Pathway_C_Myc_Expression	2.01897	0.925458	0.692798	6.24785	1.21044	2.58702	4.79926	4.01955	-2.66696	3.81194	3.45741	2.86017	0.398424	-0.629157	5.59055	5.81526	1.21688	5.03616	6.33406	2.25588	3.73022	1.39837	-6.72725	1.94918	3.11699	1.24908	2.0827	3.41246	3.38207	-0.926171	2.68537	0.404	0.784868	-1.37433	5.26295	6.43446	2.34438	-0.163973	5.19261	-0.652764	2.56449	4.56494	7.65872	7.34097	-3.46125	2.83685	9.34829	0.936145	2.1568
AHR_Pathway_Cath_D_Expression	4.10159	0.73369	0.63089	6.26421	1.61651	3.13163	6.35381	3.96585	-3.15884	4.76465	5.26343	3.90095	0.514796	-0.281183	7.89432	6.35986	1.75992	4.78588	7.48856	3.4483	3.32315	1.94298	-6.18198	2.49378	4.12456	1.79368	1.64937	3.41246	3.93676	-0.718184	4.05836	1.89376	1.32947	-0.263071	6.02796	6.48789	2.90383	-1.84315	5.19261	-0.108162	2.92986	5.10954	7.77212	7.6603	-4.43867	3.38145	11.0893	0.913331	3.25078
AHR_Pathway_PS2_Gene_Expression	1.87343	0.200296	0.37512	6.26421	0.380508	2.2463	4.44654	2.49946	-4.29647	3.98505	2.74277	2.97618	0.943027	0.46017	4.10115	4.91182	1.29043	2.98267	4.98584	2.81525	1.6621	0.347077	-7.12109	1.10275	2.7427	1.79368	0.304855	2.17163	3.93676	-2.55804	4.05836	0.920531	0.352008	-1.63414	4.80361	5.45448	2.09	-1.66039	3.17206	-0.555468	2.35289	4.49411	6.30297	6.0313	-3.1911	2.10778	9.44707	0.0859416	2.27198
AKT_Pathway	-227.562	-163.382	-155.018	-135.072	-169.487	-148.594	-214.843	-192.57	-122.002	-161.21	-126.175	-132.085	-37.9387	-101.077	-203.012	-227.933	-103.499	-249.706	-211.085	-171.452	-227.536	-146.48	-114.332	-216.883	-131.398	-126.842	-169.995	-229.102	-200.122	-245.385	-188.987	-242.194	-249.742	-252.334	-227.047	-201.328	-190.932	-142.522	-229.321	-153.368	-187.578	-170.294	-249.998	-124.893	-251.18	-233.582	-166.062	-189.8	-162.935
AKT_Pathway_Aggregation_&_Neurodegeneration	10.425	-3.49943	-4.85299	-2.77259	1.17154	-0.194223	2.974	2.62347	-4.50603	6.58802	6.19765	-8.99228	1.77422	-4.70863	-1.67294	9.37093	0.0327049	-3.98753	11.4189	-6.21267	-1.1685	4.70177	-11.0668	7.78735	7.73231	-0.457161	-4.6056	-6.42455	0.291042	-2.29263	2.31627	2.23863	-0.111589	3.31344	10.7503	-1.81774	-1.59386	4.40013	-2.81642	1.92355	-2.09826	-0.777028	1.9175	0.412527	1.31086	-4.57902	3.72394	-6.07684	4.79756
AKT_Pathway_Apoptosis_Inhibition	11.7791	1.58449	3.08662	-2.80142	7.23058	5.25593	2.68727	8.82613	0.696205	8.99332	4.79255	-11.8529	2.656	-2.70884	-0.0382458	10.6025	-1.56344	-0.225112	14.4094	0.328935	2.75146	5.11729	-8.6958	9.11562	10.3515	2.28557	0.832477	-1.32648	1.71509	0.446283	2.06943	2.91016	5.15592	4.7389	10.3395	1.38261	2.12563	5.09853	-0.265063	1.26507	0.00522145	-0.974485	6.37552	-0.102203	3.7699	-1.24513	2.05676	-5.13447	4.78211
AKT_Pathway_Blocks_Apoptosis	-3.07487	-0.581272	-2.67621	-3.49604	-1.50232	-1.43489	-4.53685	-1.86874	-1.85546	-5.15428	-1.52761	-7.40455	-1.97227	-5.97378	-3.15775	-2.97255	-3.67094	-8.2354	-1.03085	-4.63527	-7.70566	-3.07683	-4.589	-3.66368	-3.13832	-0.299493	-1.94569	-1.22872	-1.13313	-1.36006	-1.37505	0.440063	1.89112	-4.4769	-2.88953	-1.64997	-3.10985	0.169686	-6.8273	-5.88835	-5.85386	-5.07565	-7.47584	-2.65413	-6.43445	-7.76582	-6.54295	-4.15496	-5.85621
AKT_Pathway_Cardiovascular_Homeostasis	9.8727	-3.10501	-2.04411	-3.41576	3.6488	1.67006	2.2132	3.2654	-2.33318	7.70861	5.73351	-10.086	1.82608	-3.73691	-2.15438	7.65247	-1.31386	-3.67069	12.507	-4.59477	-0.716887	3.44329	-11.3548	7.37802	8.65507	-1.92938	-3.84287	-4.66778	3.16	-3.45998	0.988171	1.79656	1.89186	2.78345	8.08426	-1.67732	-0.165647	3.01016	-0.265063	-0.972923	-2.355	-2.23057	3.26394	-0.701542	0.13876	-2.48612	1.40096	-5.9265	3.35018
AKT_Pathway_Caspase_Cascade	7.44733	-5.57545	-6.37387	-2.8465	-3.29708	-3.05399	-2.01403	-2.04823	-10.1435	4.01669	-1.83252	-9.68165	1.82608	-8.07	-5.35797	4.66586	-2.36207	-7.58427	7.6735	-9.69768	-5.88675	0.0573407	-13.2033	4.99877	2.69223	-4.15992	-6.3616	-7.6909	1.34794	-4.55332	0.0866373	4.91764	-0.85329	0.0175933	3.99063	-1.93437	-5.16514	-1.6981	1.04097	-4.09924	-2.92097	-9.04075	-0.954632	-0.849055	-1.82625	-5.0201	-2.22259	-5.85552	2.0116
AKT_Pathway_Cell_Cycle	-2.19067	-2.37649	-2.37263	0.900654	-4.97678	2.4012	-2.65793	1.83658	1.96043	1.29377	4.01945	-0.118103	-0.773213	-2.57707	-0.919603	-3.72233	1.35926	-1.9748	-0.515501	0.0769801	-2.23778	0.519394	-0.79443	-3.72147	0.165503	-1.37759	-1.9268	0.65831	-5.72293	-6.97546	-1.30402	-5.71053	-7.52609	-7.51926	-1.29401	-1.25037	4.25384	-0.829187	-2.10332	0.480931	-0.803864	-4.86123	-2.7623	1.54127	0.614511	-6.20778	0.365902	-5.08065	-0.509356
AKT_Pathway_Cell_Cycle_Progression	8.70435	-0.789256	-6.35681	-2.38707	-1.75448	-2.52545	1.92422	-2.61521	-7.64058	4.61025	0.741411	-10.1039	3.3426	-4.31698	-4.65003	8.40758	2.03757	-5.55781	7.63825	-6.44262	-2.02999	6.33126	-7.47112	7.52238	3.01146	-0.423617	-3.36815	-3.19148	3.4125	-3.79359	1.3477	10.2495	0.217469	1.1214	1.33706	-1.65495	-5.23312	6.16995	-0.703101	-2.97156	3.25215	-7.40364	0.576408	-1.78931	6.6535	-6.8803	0.687766	-5.5683	5.78424
AKT_Pathway_Cell_Survival	4.90499	-1.00198	1.73995	2.00836	2.81775	1.07438	1.83731	2.80013	-0.148271	6.27098	0.995634	-0.382454	3.92071	-0.871214	-0.542443	0.0833859	2.98674	1.95952	3.95942	0.0337106	1.73548	1.66758	3.41852	0	-0.524341	0.744507	-0.0927563	5.97315	3.56614	2.51782	4.17532	1.14069	2.23453	7.08675	3.36737	-0.947933	-0.602335	-0.54618	2.06756	5.09264	4.19404	0.427945	1.12142	-0.641224	-0.890813	1.76923	0.921003	2.90021	-2.29742
AKT_Pathway_Death_Genes	13.1492	-2.49979	-3.30001	1.04806	1.97273	0.947872	1.58858	4.66845	-8.21557	9.59501	3.69314	-7.33053	4.61228	-6.35419	-0.508324	7.89837	0.0835981	-1.08459	13.3935	-5.25324	0.707278	3.74079	-10.9682	6.86468	5.89809	-2.95042	-4.48609	-3.72584	6.60967	-1.5486	4.17907	7.75348	3.5123	2.1283	9.55721	0.286285	-1.9146	0.86721	2.29208	-0.879343	3.1779	-5.64671	4.59259	3.27272	-0.300621	0.246209	3.30436	-4.13962	6.53193
AKT_Pathway_Elevation_of_Glucose_Import	11.991	-1.73013	-3.57481	-1.45233	0.971645	-0.64222	1.90512	3.3269	-6.2876	8.60183	3.02714	-9.2486	1.82608	-5.55889	-1.81529	8.95703	1.26566	-3.04683	12.1731	-5.18028	-1.68044	4.66196	-10.4535	9.36628	7.59687	-1.74093	-3.02127	-5.3568	5.3249	-1.86531	2.37421	8.93418	3.80089	2.16627	6.83535	1.93142	-0.462131	2.97345	1.04097	-2.81973	0.804786	-4.50428	2.90345	1.87714	1.225	-1.27563	2.50602	-3.17541	5.99301
AKT_Pathway_ERK_Pathway	-0.882194	0.99587	-4.22986	-2.28403	-0.482163	-0.0971825	-2.8555	-0.894456	-2.4191	-0.543961	-0.271979	-7.93855	0.812827	-7.63263	-1.90842	-2.29467	-2.4522	-5.93893	4.41309	-4.91145	-6.93317	0.121119	-3.74104	-0.948191	-0.833717	0.399707	-0.160186	-1.80718	1.00752	0.841552	-0.454482	4.9656	1.89112	-1.88134	-1.32923	-1.71496	-2.59306	1.79729	-1.1614	-5.88835	-5.85386	-5.07565	-4.43255	-1.45795	-2.54115	-3.78426	-3.35494	-0.513037	-4.98995
AKT_Pathway_Genetic_Stability	6.39993	-3.07463	-5.60613	-2.53005	-2.08324	-4.79948	-0.507404	-1.96738	-9.07792	1.07021	-1.78176	-10.1713	3.02015	-7.29885	-5.21863	2.68302	0.710605	-8.79019	4.55708	-9.54474	-5.79843	4.36515	-11.3244	2.84249	0.746207	-3.28	-10.0214	-8.84081	2.55199	-6.26184	1.0678	6.92591	-0.828628	-0.844957	0.937203	-2.84552	-5.76396	1.85099	-0.891939	-3.67717	-3.24542	-9.53992	-1.35679	-0.471316	-0.448121	-7.52042	1.57649	-7.47554	3.768
AKT_Pathway_Glucose_Uptake	9.8727	-3.10501	-2.04411	-3.41576	1.84231	-0.200548	2.2132	3.2654	-3.65465	7.70861	2.99076	-10.086	1.82608	-3.73691	-2.15438	7.65247	-1.31386	-3.67069	12.507	-4.59477	-0.716887	3.44329	-11.3548	7.37802	8.65507	-1.92938	-3.84287	-4.66778	0.346077	-3.45998	0.988171	1.79656	1.89186	2.78345	8.08426	-1.67732	-0.757056	3.01016	-0.265063	-0.972923	-2.355	-2.23057	3.26394	-0.701542	0.13876	-2.48612	1.40096	-5.9265	3.35018
AKT_Pathway_Glycogen_Synthesis	-4.08912	-4.80357	-1.76936	-3.66182	-1.44865	-3.12962	-2.44855	-0.954684	-1.17825	-3.08445	-4.05729	-6.24052	-3.08235	-2.52118	-3.53681	-5.4018	-1.25468	-2.85335	-1.01114	-4.65299	-3.65274	-2.49882	-0.863717	-3.10159	-4.9903	-1.37759	-3.86481	-0.0827504	-3.87895	0.258405	-2.75906	-2.5139	-3.02374	-3.44105	-3.74012	-4.54837	-3.36551	-2.91653	-2.03184	-2.02605	-4.32212	-3.50867	-4.34215	-6.28629	-4.39822	-4.6174	-3.22381	-2.49542	-7.75226
AKT_Pathway_Insulin_Stimulated_Mitogenesis	11.3497	-1.71041	-0.640869	-2.39312	2.99754	1.09493	3.06577	5.19291	-2.25306	10.086	5.29741	-9.20668	2.75243	-2.78039	0.0502813	9.75072	-0.497202	-2.3622	14.3684	-3.31204	0.597881	5.30633	-10.2773	9.6607	10.8515	-0.617984	-2.36037	-3.03633	1.9586	-1.5285	2.13151	4.1333	4.25938	4.74319	9.56312	0.461167	-0.757056	4.13519	0.426795	0.0057644	-0.373923	-1.06991	4.74701	-0.701542	2.28226	-1.41196	2.94728	-3.88423	5.44949
AKT_Pathway_JNK_Pathway	7.7432	-3.05848	-4.35178	-2.24098	-1.29985	-1.10388	0.39565	-0.26244	-7.15865	5.59753	1.95601	-9.58979	0.433141	-7.85307	-2.75734	9.21686	-0.308933	-5.20447	9.35548	-2.9708	-1.0282	2.37154	-11.8284	8.97639	4.66921	-2.95042	-5.59935	-6.01189	2.99847	-5.91101	1.05247	4.65994	-0.519853	-0.57705	5.31015	0.740686	-1.35563	0.86721	0.79424	-6.5799	1.24423	-5.5916	2.68053	2.50197	1.25872	-2.11858	0.60615	-3.81562	5.26479
AKT_Pathway_Neuroprotection	9.8727	-3.10501	-2.04411	-3.41576	1.84231	-0.200548	2.2132	3.2654	-3.65465	7.70861	2.99076	-10.086	1.82608	-3.73691	-2.15438	7.65247	-1.31386	-3.67069	12.507	-4.59477	-0.716887	3.44329	-11.3548	7.37802	8.65507	-1.92938	-3.84287	-4.66778	0.346077	-3.45998	0.988171	1.79656	1.89186	2.78345	8.08426	-1.67732	-0.757056	3.01016	-0.265063	-0.972923	-2.355	-2.23057	3.26394	-0.701542	0.13876	-2.48612	1.40096	-5.9265	3.35018
AKT_Pathway_NF_kB_Pathway	8.12682	-3.77117	-3.41695	-2.41541	3.10441	-1.64981	1.25205	4.95508	-5.28268	7.52487	5.24984	-11.5437	0.235656	-4.68032	1.01037	8.22655	-2.49877	-2.66281	14.2515	-6.0768	1.00208	2.56651	-10.9556	7.9149	10.1839	-3.01542	-5.18194	-6.77108	-0.848726	-4.12032	-0.423543	1.01335	0.402778	1.83417	9.20446	-1.46613	-1.50616	3.12805	-1.84357	-1.47718	-0.342281	-2.57076	3.96502	0.36291	0.881761	-3.15346	2.62804	-6.60887	5.30401
AKT_Pathway_p53_Degradation	-3.68761	-0.419248	2.74443	-3.5757	1.29003	-1.42762	0.436639	0.600792	-0.536761	0.314791	3.8533	-0.0231787	0	1.09147	0.695996	-1.00354	1.5939	-3.07513	-1.17685	-3.98093	-3.50175	-1.57983	2.15353	0.597135	3.77364	1.56629	-3.86069	3.20801	-1.9851	-0.83917	-0.478101	-1.6424	2.26124	1.18875	-2.06677	-8.39212	-0.433355	0.598281	-0.407485	4.06941	-2.45498	1.42224	-2.63612	1.88882	-2.24231	-1.47235	4.04452	7.43592	-0.655304
AKT_Pathway_p73_Mediated_Apoptosis	13.2576	-1.13685	-1.82642	-1.02063	5.29476	2.27107	1.27463	5.80784	-6.65562	11.2597	6.94126	-8.05254	2.24138	-6.46219	1.70792	13.1623	-0.126221	0.219112	15.6618	-7.43898	2.47413	3.13404	-9.35406	12.5247	10.9463	-1.18506	1.73855	-4.00923	6.98655	3.03787	2.59413	7.61055	7.22317	5.94908	9.60376	6.60338	-2.22047	2.31269	1.36744	-2.8332	3.97294	-2.99966	5.52138	0.316397	3.73046	0.604163	0.687766	0.752541	8.64322
AKT_Pathway_Protein_Synthesis	0.145579	-3.08754	-1.32226	-2.29171	-2.33372	-2.85623	-1.93511	-1.95148	-3.41351	0	-0.706535	0	-0.946284	-1.42076	0.989725	-1.20428	-2.8611	-0.387385	-2.55348	-1.58823	-1.47508	-2.49524	-2.3246	1.38869	-1.05845	-2.71532	-1.72835	-2.48366	-0.497008	-1.88067	-0.372122	-1.97522	-1.43342	-2.32575	0.0135336	2.7289	-2.57	-2.35228	-0.317937	-0.163198	0.477024	-1.34756	-1.20645	-0.337091	-2.79724	-1.62685	-2.15624	-0.724086	0.224225
AKT_Pathway_Regeneration_of_Cyclic_Nucleotide	11.991	-0.541511	-3.57481	-1.45233	1.99793	-0.0284282	3.87793	4.13054	-6.2876	9.16474	5.51536	-8.81556	1.82608	-5.55889	0.0166312	10.5454	1.26566	-2.43523	12.6185	-5.18028	-1.05184	4.66196	-10.4535	10.6308	7.59687	-1.74093	-1.32583	-5.3568	7.26049	-1.86531	4.04409	10.1522	5.79637	2.16627	9.01138	3.35872	-0.0266987	3.43252	2.89124	-3.25511	0.542563	-3.68373	3.59293	2.50436	1.225	-1.27563	3.59812	-3.17541	6.81928
AKT_Pathway_Respiratory_Burst	9.8727	-3.10501	-2.04411	-3.41576	1.84231	-0.200548	2.2132	3.2654	-3.65465	7.70861	2.99076	-10.086	1.82608	-3.73691	-2.15438	7.65247	-1.31386	-3.67069	12.507	-4.59477	-0.716887	3.44329	-11.3548	7.37802	8.65507	-1.92938	-3.84287	-4.66778	0.346077	-3.45998	0.988171	1.79656	1.89186	2.78345	8.08426	-1.67732	-0.757056	3.01016	-0.265063	-0.972923	-2.355	-2.23057	3.26394	-0.701542	0.13876	-2.48612	1.40096	-5.9265	3.35018
AKT_Pathway_Survival_Genes	-0.444691	-0.333551	-5.92899	-2.71817	-2.25425	-3.13401	-3.72875	-3.12833	-4.11145	-1.18392	-1.52761	-8.24256	-0.872591	-7.60381	-3.73996	-2.97255	-2.65957	-7.65837	3.02494	-7.44145	-8.52557	-1.32249	-6.15873	-1.76196	-2.21497	-1.72373	-1.79577	-4.23821	1.41687	-1.53871	-1.33038	3.82673	0.361703	-2.55428	-1.00054	-3.89685	-4.63994	-0.211922	-1.9301	-7.24157	-6.45707	-5.77059	-6.27279	-1.45795	-4.52256	-4.44074	-4.14509	-1.78702	-5.85621
AKT_Pathway_Synaptic_Signaling	6.32021	-4.86177	-11.9904	-2.27831	-2.34649	-4.07088	-3.48566	-2.6985	-9.7122	4.12363	-0.89139	-10.3931	3.34319	-10.9531	-6.42324	1.66589	-1.782	-7.47683	11.9059	-2.89424	-4.58472	4.53039	-14.0327	2.52154	1.73629	-2.37406	-3.48707	-5.89764	0.0237206	-4.55318	0.250732	2.60069	-0.355065	3.81465	2.95126	-1.65097	-4.60787	-0.575758	2.61396	-11.9013	-3.40809	-13.2536	-0.0526044	0.223191	-4.74932	-6.17502	-3.54414	-0.844534	1.78682
AKT_Pathway_Translation	-1.20835	-2.75765	-0.552027	-1.51493	-2.54305	-2.85525	-0.940302	-2.89492	-1.98411	-0.0267542	-1.23498	1.24699	-0.668693	1.11677	-3.20434	-1.28494	-2.14158	-2.64239	-1.9395	-1.6548	-3.83639	-2.90191	-2.35212	-1.15902	-0.885588	-2.57025	0.216013	-2.82812	-1.60271	-0.697343	1.61681	-1.46515	-1.23833	-1.50066	-0.930301	-2.8786	-0.791064	-2.09413	-0.0542516	-2.30799	-0.669893	-1.92653	-2.42527	-1.05386	-2.27299	-1.42248	-1.78865	-0.185874	-0.928983
Androgen_receptor_Pathway	-106.986	-80.4274	-46.376	-74.5857	-96.6037	-97.4501	-67.3593	-93.9819	-66.751	-110.986	-81.5795	-93.1245	-65.0953	-57.3327	-104.57	-109.467	-5.79316	-115.595	-93.3601	-79.5504	-87.7243	-49.3893	-51.2606	-102.901	-91.232	-29.7266	-67.1693	-72.6564	-71.1024	-41.4618	-72.7517	-71.4566	-84.1065	-82.5751	-100.557	-98.3682	-102.816	-60.8917	-61.0598	-61.5174	-81.6859	-76.968	-102.076	-77.4368	-96.3635	-57.8023	-57.5616	-79.5244	-107.705
Androgen_receptor_Pathway_Apoptosis	7.84656	-4.61441	1.78206	-0.50963	1.04819	-1.07301	4.12625	-0.621425	-6.51885	6.19745	-0.103924	-3.31984	-0.302179	-0.999727	-2.067	6.45031	3.34676	0.405793	4.75024	-3.0434	-1.22079	2.97464	-4.34054	6.59989	3.29018	-3.08859	-3.7602	-1.51993	4.76602	-0.994152	4.68193	4.21004	3.87024	5.01522	2.37981	0.663897	-0.769726	-1.74791	3.15056	-0.158858	1.77067	-2.58113	2.2284	-0.800686	0.481496	4.87212	3.61063	-0.550279	3.43024
Androgen_receptor_Pathway_AR_Degradation	-1.54607	13.2994	28.1583	-0.695047	0.90147	-4.51183	23.1787	4.79537	16.6786	-0.763663	8.07866	-6.77733	-8.99063	9.15403	19.2643	2.76973	14.5309	5.78082	2.78657	15.6607	16.5627	7.25416	14.3069	9.2253	4.30354	18.6225	2.15878	12.1813	12.9071	35.0642	15.8733	25.5827	22.2435	7.22352	9.92811	10.8471	6.21576	4.84952	8.63361	8.23852	13.4364	10.5963	16.0318	8.78233	2.64515	19.3759	15.5144	15.0241	15.5614
Androgen_receptor_Pathway_Cell_Survival_&_Cell_Growth	0.496787	-2.85347	8.70288	6.49789	2.80721	1.5737	10.494	5.00654	-1.14485	11.66	7.87939	-0.356672	-1.63681	1.34745	5.50118	11.5184	7.59138	15.5228	1.92809	-8.97238	16.0404	-0.30092	-0.585436	9.48872	-1.06287	2.18495	7.15029	-3.10147	4.16817	3.61974	7.57765	5.25719	2.87071	-2.08159	8.21076	1.34771	0.13233	-2.63545	-1.17727	-2.6429	13.3158	-2.15094	11.7848	-3.81506	1.93408	7.67358	5.68864	-1.46816	14.2988
Androgen_receptor_Pathway_Gonadotropin_Regulation	-4.67752	3.33466	-2.16359	9.89884	-4.75872	-2.91617	-2.21388	-6.04095	-4.27269	12.1538	-0.589783	13.1512	0.982597	4.25002	3.96425	-6.84901	-0.216884	-0.905291	-4.72105	-9.90144	-1.05456	0.00875892	-2.44937	-2.61151	5.71273	-2.49137	-7.76008	-6.18605	6.53375	-13.0516	-3.55059	-0.42091	-13.0779	-4.28846	10.3977	-1.78082	-5.01877	5.01947	-1.64533	2.89146	-3.71006	-0.692578	5.04993	8.39988	-13.0577	-5.3967	10.908	-7.67639	6.76821
Androgen_receptor_Pathway_Histone_Modification	-4.67752	3.33466	-2.16359	9.89884	-4.75872	-2.91617	-2.21388	-6.04095	-4.27269	12.1538	-0.589783	13.1512	0.982597	4.25002	3.96425	-6.84901	-0.216884	-0.905291	-4.72105	-9.90144	-1.05456	0.00875892	-2.44937	-2.61151	5.71273	-2.49137	-7.76008	-6.18605	6.53375	-13.0516	-3.55059	-0.42091	-13.0779	-4.28846	10.3977	-1.78082	-5.01877	5.01947	-1.64533	2.89146	-3.71006	-0.692578	5.04993	8.39988	-13.0577	-5.3967	10.908	-7.67639	6.76821
Androgen_receptor_Pathway_Prostate_Differentiation_&_Development	-4.67752	3.33466	-2.16359	9.89884	-4.75872	-2.91617	-2.21388	-6.04095	-4.27269	12.1538	-0.589783	13.1512	0.982597	4.25002	3.96425	-6.84901	-0.216884	-0.905291	-4.72105	-9.90144	-1.05456	0.00875892	-2.44937	-2.61151	5.71273	-2.49137	-7.76008	-6.18605	6.53375	-13.0516	-3.55059	-0.42091	-13.0779	-4.28846	10.3977	-1.78082	-5.01877	5.01947	-1.64533	2.89146	-3.71006	-0.692578	5.04993	8.39988	-13.0577	-5.3967	10.908	-7.67639	6.76821
Androgen_receptor_Pathway_Sexual_Differentiation_&_Sexual_Maturation_at_Puberty	-4.67752	3.33466	-2.16359	9.89884	-4.75872	-2.91617	-2.21388	-6.04095	-4.27269	12.1538	-0.589783	13.1512	0.982597	4.25002	3.96425	-6.84901	-0.216884	-0.905291	-4.72105	-9.90144	-1.05456	0.00875892	-2.44937	-2.61151	5.71273	-2.49137	-7.76008	-6.18605	6.53375	-13.0516	-3.55059	-0.42091	-13.0779	-4.28846	10.3977	-1.78082	-5.01877	5.01947	-1.64533	2.89146	-3.71006	-0.692578	5.04993	8.39988	-13.0577	-5.3967	10.908	-7.67639	6.76821
ATM_Pathway	8.35344	15.7172	5.08039	7.23803	15.2136	11.5733	-6.85943	8.41282	10.0797	10.6226	7.86067	7.57513	4.8506	7.04673	26.5457	8.35023	-0.316065	7.39487	22.2821	0.61259	15.4491	13.1005	9.61505	12.1556	22.3647	6.30343	1.29201	4.12096	11.2203	17.1443	-5.47518	14.6895	21.5353	16.507	17.7247	16.6648	14.1119	3.82588	11.699	0.669443	9.26407	12.4676	15.6978	14.4162	-1.38867	16.675	14.7369	12.4458	15.6637
ATM_Pathway_Apoptosis	0	0.475292	0.909557	-0.946905	-0.449617	0	1.03429	0.635097	0.811377	0.809872	-2.75544	-1.29306	0.776312	-0.891226	0.629364	0	0.525551	1.113	3.04088	-0.532183	1.76711	-0.49883	0.466199	1.07989	1.42581	0.527004	0	-1.10205	-1.435	-0.0199605	-1.15406	-1.5324	1.2035	0.792021	0.830816	0.141534	-1.80299	-1.73023	-0.0109033	-1.48778	0.80403	-0.916369	2.23262	-0.431819	0.164847	-0.369821	-0.756013	-2.09719	0.47172
ATM_Pathway_Apoptosis_&_Senescense	1.9463	-1.32457	-0.757741	-4.75054	1.26104	1.66529	2.42237	2.15637	0.472125	4.55502	0.50071	-0.138663	1.24799	-1.72754	3.34925	2.95803	1.3009	1.85665	5.74574	-2.22598	3.59799	-0.851267	1.70435	3.82113	4.01264	0.787986	0.0547769	0.252803	-0.732029	-3.62763	0.984287	-0.957765	0.74174	4.27473	5.68081	2.14901	-0.179521	-0.256259	1.08792	-1.01692	3.61263	3.97534	3.13444	-0.213635	-0.0843994	0.0698853	0.0659729	0.317949	5.0764
ATM_Pathway_Cell_Cicle_Checkpoint_Control	-0.549281	-2.50021	-1.0568	-2.08348	0	-0.189052	0.572022	1.14063	-0.935395	4.43939	-4.69533	0.306102	1.33068	0.791977	1.23507	1.25314	0.0164834	-0.481638	3.59782	-1.02045	0.739928	0.819497	0.412873	3.91325	2.6717	0.226359	1.50265	-1.65349	-0.177581	-2.0731	0.0752755	-0.168245	-2.34719	3.29636	3.54062	0.165124	-1.36779	-1.49511	-1.84836	-1.4923	-0.166328	1.48007	1.39288	1.71291	-0.308833	-2.39742	1.84395	-0.333773	2.34317
ATM_Pathway_Cell_Survival	-4.09513	-2.04188	-6.28337	-2.99177	3.45109	1.43807	-5.23429	-4.28175	-0.169709	1.63355	-4.28919	0.404159	0.202315	0.41761	4.68462	1.80945	-0.715566	-4.53367	0.184976	-0.919736	0.182646	2.18566	0.917143	3.9343	0.583514	-1.2422	-5.24329	-3.83007	1.55381	-2.71482	-5.38136	4.24678	2.71521	-0.253165	1.71537	-1.38034	2.06595	-4.79295	-2.97534	-2.83472	-4.19619	1.72626	1.71442	-0.534825	-4.09545	1.50861	-0.0392597	-1.39261	-0.746078
ATM_Pathway_Checkpoint_Activation	1.78389	0.528924	0.172061	-1.38373	3.24905	4.21057	3.00587	4.14857	2.21877	5.8116	1.21153	1.32582	2.17796	1.07509	4.87987	4.43759	1.52899	3.97597	6.3615	3.45227	5.5349	3.09336	0.968114	5.93666	4.54207	4.0047	3.8058	1.92896	1.17805	1.8386	1.12443	2.0479	2.49659	5.22106	5.66583	3.24121	1.40389	0.596565	1.08372	0.912619	3.16627	3.38584	4.38808	2.49368	5.44496	1.98544	3.22945	1.48325	4.75757
ATM_Pathway_DNA_Repair	4.69893	-2.84468	-5.71579	-5.0036	-3.43355	-0.239679	1.0369	0.017574	-1.96421	9.23296	1.74224	1.12024	-1.79944	-2.26397	3.10296	5.83077	-3.41985	4.41548	7.73439	0.0323818	2.24854	1.73188	-1.37417	10.6273	4.19749	-2.50884	4.25247	0.667447	2.00803	-0.394129	2.17544	2.30431	3.54631	8.12471	8.42598	0.899368	-0.881661	-1.64014	3.37568	0.158016	2.01037	0.790053	3.13905	-2.41704	1.592	4.44746	-2.1865	1.8563	3.5749
ATM_Pathway_G2_Mitosis_Progression	-0.248851	3.77642	6.17487	2.70908	6.01598	1.95713	3.16781	4.30948	2.26331	-0.512816	1.5754	1.46858	2.69219	1.06217	2.47981	0.252438	4.24416	0.659359	0.790864	1.5389	2.02775	2.37812	3.31376	-0.910181	0.989102	3.86715	0.384463	2.30786	0.563354	1.44035	1.7211	2.6431	1.77758	2.60052	-1.18065	2.28744	1.89139	2.95184	0.476761	0.591595	2.53214	3.28768	0.947046	3.66417	2.76857	-1.08387	2.58222	0.359828	2.55447
ATM_Pathway_G2/M_Checkpoint_Arrest	-4.38286	3.5301	5.82716	-0.0911002	2.60637	-1.28315	-2.06262	0.0992653	1.95764	-4.78096	-5.2264	-5.2798	1.4164	3.0303	2.819	-6.16899	-3.08759	-3.80453	0.049727	-8.32978	-0.198673	-3.61339	-2.34608	-7.59301	2.81504	-0.982761	-8.46445	-6.10812	-5.37535	-4.86012	-8.08596	-7.33707	-6.61551	-6.03422	-0.25729	2.98716	-2.6617	-1.39934	-4.20544	-3.84973	2.2583	-0.201229	1.03625	6.84413	-10.5026	-2.86433	7.93618	-4.71402	2.65335
ATM_Pathway_MDMX_Ubiquitination_&_Degradation	7.29465	0.887335	2.50482	0.045902	2.28903	2.6634	2.42237	2.43104	3.21026	5.34483	1.13038	0.324081	1.24799	1.26254	5.61667	2.48583	1.09659	3.55956	7.44527	1.11199	7.00823	1.60861	1.2296	3.9604	4.10015	1.026	2.4522	0.371847	1.49348	1.98494	1.45675	1.60275	2.08034	3.20156	7.91822	2.27546	-0.392356	-0.446063	3.30004	-0.46704	5.37028	3.35655	5.65836	0.0890527	2.15791	0.890409	0.673736	0.77737	5.37354
ATM_Pathway_NF_kB_Pathway	-0.549281	-3.31897	-0.881517	-3.46941	0	-0.189052	1.03429	-0.102601	-1.38496	3.36644	-2.48872	-0.973564	0.776312	-0.365444	2.3183	1.25314	0.0164834	-0.14998	2.47833	-1.02045	2.27359	5.74526	-1.09339	2.83811	1.15989	0.754192	0.284771	0.147655	0.969697	2.68318	0.250567	-0.772812	2.04001	5.67966	3.11563	-0.0497218	-2.44046	-2.1387	2.96657	-1.4923	3.27152	1.48007	1.89095	0.296469	3.43725	2.27956	0.183598	2.88977	1.67225
ATM_Pathway_S_Phase_Arrest	-0.549281	-3.31897	-1.77324	-4.01203	0	-0.189052	1.03429	-0.102601	-1.38496	3.36644	-2.48872	-0.973564	0.776312	-0.365444	1.23507	1.25314	0.0164834	-0.14998	2.47833	-1.02045	1.48217	0.819497	-1.09339	2.83811	1.15989	0.226359	0.284771	-1.65349	-1.25616	-2.0731	-0.490284	-0.772812	-1.46002	1.96579	3.11563	-0.640006	-2.44046	-2.1387	-1.1951	-1.4923	1.29787	1.48007	1.39288	0.296469	0.999112	-0.987309	0.183598	-1.43332	1.67225
ATM_Pathway_S_Phase_Progresion	1.76028	4.87693	4.18123	3.202	5.05199	4.15377	3.26808	4.47545	3.13364	0.638706	2.81872	2.23934	3.80058	0.697536	4.23463	1.83411	4.50252	4.30796	5.07434	2.13074	5.74705	4.5069	4.65705	1.97413	2.8612	4.97649	4.19341	3.81242	1.52087	2.31279	1.90695	4.11572	3.30366	4.29629	3.51089	2.62142	1.42579	2.6454	2.63718	0.976503	6.05673	4.34213	2.48997	3.10203	4.26447	1.14846	2.8426	1.82261	4.80836
ATM_Pathway_Synaptic_Vesicle_Transport	-0.549281	-3.31897	-0.881517	-3.46941	0	-0.189052	1.03429	-0.102601	-1.38496	3.36644	-2.48872	-0.973564	0.776312	-0.365444	2.3183	1.25314	0.0164834	-0.14998	2.47833	-1.02045	2.27359	5.74526	-1.09339	2.83811	1.15989	0.754192	0.284771	0.147655	0.969697	2.68318	0.250567	-0.772812	2.04001	5.67966	3.11563	-0.0497218	-2.44046	-2.1387	2.96657	-1.4923	3.27152	1.48007	1.89095	0.296469	3.43725	2.27956	0.183598	2.88977	1.67225
Brca1_as_a_transcription_regulator_effect	6.8515	-2.97241	3.97189	3.18804	3.25536	5.43867	-4.53268	3.11169	-0.336762	9.09285	7.88387	3.97397	3.48461	0.356408	9.73017	2.70686	-4.69358	3.88817	13.164	0.095967	1.34953	4.58395	-7.63482	10.4238	17.2517	-2.74908	-1.57706	-3.71205	10.1063	-0.797592	0.935988	-6.0026	11.0655	-0.538855	14.0877	6.45649	1.08063	1.03015	10.5473	1.85857	4.74009	10.8362	1.46188	3.53182	-4.38279	12.3002	9.26314	5.14867	22.654
BRCA1_Pathway	44.9671	14.7757	4.09093	11.1392	23.9898	25.8901	23.8645	32.0428	11.4208	38.7809	26.9713	24.3813	8.35671	6.02062	39.0576	35.9413	8.17363	45.131	47.7465	26.479	40.3026	25.0847	21.3803	39.612	31.4725	14.0514	40.285	33.1727	28.1927	27.6725	27.847	31.8877	29.9286	43.3881	39.5068	13.7337	17.5627	16.5217	32.3628	22.2998	29.503	20.7041	26.3804	10.409	36.3352	32.6854	21.5399	29.4164	27.8305
cAMP_Pathway	-150.662	-104.313	-88.2325	-83.771	-120.383	-105.777	-116.013	-149.457	-85.5935	-151.586	-140.825	-97.5345	-49.3687	-77.1154	-143.106	-154.478	-33.0474	-171.45	-153.093	-100.471	-119.809	-63.5361	-69.4098	-153.171	-132.514	-52.8966	-119.501	-109.573	-83.9781	-104.332	-114.148	-122.136	-93.1851	-116.889	-171.41	-121.852	-121.062	-65.8127	-111.025	-76.3054	-110.132	-119.471	-156.47	-95.9554	-140.548	-92.2326	-98.0597	-107.675	-157.33
cAMP_Pathway_Axonal_Growth	2.40645	6.53932	2.03462	4.39642	5.17277	6.0137	0.616244	4.70271	2.24485	3.44028	5.74282	0.541205	0.910005	0.908597	2.80458	5.11377	3.2661	7.27846	2.27058	-1.27729	9.91148	1.53063	2.96718	5.24414	3.52978	0.151638	3.64249	4.82451	2.65835	1.87613	1.54076	1.99005	1.44642	0.68136	8.43448	12.5351	-1.63751	3.27494	-4.11404	1.9178	5.24534	1.33988	5.2802	3.489	3.04197	-0.0774738	3.21046	-1.75527	5.45561
cAMP_Pathway_Cardiovascular_Homeostasis	-2.50916	-0.57071	-2.9536	-4.1849	-2.23679	-2.65168	-2.20592	-3.81467	-1.19538	-2.78736	-0.264254	-3.38255	-2.19415	-2.57265	-0.696479	-0.704252	-1.49001	-0.743975	-4.79736	-4.03623	-0.674862	-3.47244	-0.535289	-1.57971	-1.89953	-2.51253	-1.72048	-0.771764	-0.937456	-1.53752	-2.89993	-2.50464	-1.71468	-3.14648	-0.371247	-2.63767	-3.54374	-2.23202	-4.11404	-2.6044	-1.37743	-1.19406	-2.88882	-3.00096	-3.18275	-2.08862	-1.11554	-4.0431	-0.462729
cAMP_Pathway_Cell_Growth	1.26961	0	1.37429	0	-1.50495	0	0.835182	-0.962677	0	0	0.416007	0	0	0	0	0	0	0.466096	0.609457	0	0	0	0	0.851463	0	0.813907	0.706652	0	0	0.516723	1.13387	0	1.5082	-0.889664	0	-1.85742	0	0.896253	0.892846	0	0	0	0	0.709878	1.43618	0.909073	0	0.01303	0.567414
cAMP_Pathway_Cell_Proliferation	-3.62796	-1.45941	-2.01276	-5.0236	-0.949457	-3.09486	-2.9358	-3.46588	-1.33267	-3.54626	-1.23995	-3.38017	-1.98782	-3.21522	-1.12953	-1.72168	-1.63742	-1.16815	-6.05506	-4.24389	-1.01569	-4.25139	-0.755565	-2.2504	-2.87999	-2.97364	-1.48105	-1.36198	-1.87491	-1.07042	-3.26413	-2.87104	-1.23895	-3.79216	-1.25422	-1.65082	-3.10128	-3.00961	-4.55094	-2.91457	-2.40916	-1.59453	-3.85606	-4.20341	-2.74234	-2.75715	-1.82156	-4.23314	-0.549299
cAMP_Pathway_Cell_Survival	3.84056	-3.01559	-1.83318	-2.30207	-0.198098	-3.18735	1.99154	-1.2134	-0.365785	2.95517	5.13013	-1.07617	-3.50882	1.93177	2.25601	5.04272	1.17284	3.88645	0.405968	-3.53196	5.59091	-0.72795	-2.28963	2.89627	3.99183	-3.65217	6.24227	2.34257	3.97055	-2.39057	1.33661	10.1625	2.78015	2.34411	4.21369	3.12309	-2.99924	-3.82007	0.734405	-2.75714	5.62932	2.00573	4.68846	-1.16586	-1.12761	-1.17789	7.0643	-3.06033	3.76366
cAMP_Pathway_Cell_Survival_&_Chemotaxis	0	0	0	0	-1.50495	0	0	-0.962677	0	0	0	0.464106	0	0	0	0	0	0	0	0	0	0	0	0	0	0	0	0	0	-0.412732	0	0	-0.53573	0	0.470839	-2.30424	0	0	0	0	0.460999	0	0	0	0	0	0	-0.226258	0
cAMP_Pathway_Cytokine_Production	0	2.07736	-1.35493	0.916516	2.4884	2.17803	-0.953981	0.732487	1.05742	0	-0.367749	2.77247	1.63839	1.46679	4.84574	1.6557	-1.04237	0.18145	1.74874	3.00482	1.71536	4.48758	0.9889	1.05947	1.66901	-0.366667	0.447016	-0.54501	4.87257	0.291327	-1.71452	3.08239	3.50154	0.908601	-0.56215	-2.01102	5.00484	-1.24264	-0.50735	-0.180049	0.280835	1.5062	2.77843	1.65635	-0.703161	2.7758	1.99204	1.98945	-0.161436
cAMP_Pathway_Degradation_of_Cell_Cycle_Regulators	-0.620611	2.47167	0.344695	-1.20342	2.82192	-0.320272	-1.54141	-0.432055	0.826063	-2.33376	2.96278	-2.18147	-1.17888	0.119403	0.691799	-0.309393	1.16363	0.00544284	-3.79863	-0.266291	0.608071	-1.16609	1.24722	-1.07768	-1.71843	-0.68203	0.266913	0.285539	2.07436	2.22691	-0.321447	0.821581	1.58465	0.170102	0.146642	1.51115	0.190624	-0.488237	-4.3586	-0.52272	2.91485	-0.200206	-2.63362	-1.82634	-0.865217	0.420421	1.95309	-0.930539	0.886551
cAMP_Pathway_Endothelial_Cell_Regulation	-5.93245	3.04956	1.31444	-5.41555	-3.68173	-4.38839	-3.11518	-6.72545	-1.73118	-4.84733	-3.51239	-1.80175	1.5904	0.518725	-2.90635	-7.18136	-4.66317	-4.48581	-7.91674	2.77631	-3.14308	-2.72488	-0.888457	-6.53523	-2.84254	-3.90222	0.917002	-0.131633	-5.40088	-6.62873	-6.63189	-6.48059	-5.24161	-6.1387	-2.59276	-3.18572	-2.81494	0.195996	-5.56296	0.961806	-3.90844	-2.79183	-4.43522	-2.82058	0.563341	-7.32335	-3.05639	-5.46431	-6.35408
cAMP_Pathway_Glycogen_Synthesis	-3.62796	-1.45941	-3.7057	-5.0236	-1.77325	-3.63521	-2.9358	-4.08037	-2.10688	-3.54626	-1.23995	-4.16851	-2.74868	-3.21522	-1.72201	-1.72168	-2.45676	-1.6337	-6.05506	-5.31714	-1.64686	-4.25139	-1.36748	-2.2504	-2.87999	-2.97364	-2.61142	-1.95961	-1.87491	-2.24957	-3.70382	-4.16634	-2.43163	-4.67654	-1.25422	-1.65082	-4.75864	-3.00961	-5.08424	-3.32809	-2.40916	-2.09436	-3.85606	-4.20341	-4.18715	-3.18009	-2.23282	-4.81158	-1.06125
cAMP_Pathway_Glycolysis	-5.4442	-1.93418	2.42467	2.57304	1.60865	-0.534463	4.20357	-2.52561	-1.19363	-4.49497	-3.89055	1.94556	2.72794	1.77661	0.625732	-2.86257	0.774505	-3.12606	-4.40062	-0.328611	1.53089	1.25907	1.03499	-1.79972	-6.27385	-0.541328	-0.876987	2.76577	-2.15847	-0.443303	0.636638	3.10381	0.440045	-1.69656	-4.62617	-0.78127	0.979656	0.537861	-0.228277	4.72598	-3.09434	3.39845	-2.70325	0.928727	0.969951	-3.18354	0.510076	-1.33081	-2.59037
cAMP_Pathway_Metabolic_Energy	10.687	-1.70827	4.79048	0.674949	0.580481	-0.827827	6.95926	3.06183	-2.92418	7.23412	1.68648	-0.938513	1.94078	1.83112	-0.753855	7.98683	4.99314	1.77137	6.96353	-2.08092	1.79527	3.80859	-1.86826	8.62664	5.40362	0.178956	-1.75897	-1.12967	4.15333	1.48417	6.52446	6.17617	5.67018	6.76138	6.36059	0.981559	0.192757	1.46504	4.11305	3.87678	3.81444	-1.60003	4.56598	1.37915	3.5678	5.02045	4.39917	1.40793	6.24253
cAMP_Pathway_Myocardial_Contraction	2.78607	6.40762	1.17182	1.9456	4.06015	9.8863	-2.4993	6.78106	6.84009	2.30591	14.4663	-3.05678	-5.9723	2.14379	4.31374	16.547	7.93723	0.266279	7.18459	7.77752	9.38083	5.93533	2.91231	5.55921	4.5858	5.55284	12.5506	14.0737	16.5395	28.3391	0.0233449	7.93213	33.404	22.2041	-7.28657	5.92851	6.19069	5.1017	5.95121	-5.44875	9.08869	10.1977	3.54492	5.81276	7.62992	26.7623	7.3131	8.43369	1.81411
cAMP_Pathway_Oncogenesis	-2.50916	1.8136	-0.421632	-2.53558	0.91226	-0.936771	0.0153722	-1.87181	0.79928	-2.04618	0.701186	0.277709	-0.0570073	-1.57325	0.688303	2.28146	-0.469229	-0.284839	-3.99676	-2.25024	0.53678	-1.59046	1.58476	0.419119	0.521715	-0.0113674	0.138005	0.790827	-0.448346	1.04054	-1.4873	-0.343724	1.54591	-0.439137	0.318876	1.35315	-1.46189	-0.978143	-2.57245	-1.17761	0.352911	0.680356	-1.28404	-1.28582	-0.525003	0.195658	0.412682	-1.76122	1.56526
cAMP_Pathway_Protein_Retention	-10.0076	-7.60793	-5.49993	-8.13601	-6.15783	-4.35552	-4.45885	-11.0491	-6.40611	-10.2659	-9.7295	-7.5916	-3.69339	-3.9312	-7.47229	-9.05399	-3.90447	-9.50035	-12.9463	-8.9159	-9.3359	-9.65443	-3.68489	-10.7303	-10.5413	-5.71262	-9.92098	-6.86915	-8.73286	-8.13338	-7.0749	-8.81108	-9.82142	-10.2621	-9.48055	-9.2797	-8.47377	-7.95959	-10.5916	-9.15387	-9.92956	-10.2204	-12.4542	-9.34436	-9.48179	-8.37633	-6.51787	-8.90816	-8.49765
cAMP_Pathway_Regulation_of_Cytoskeleton	-2.69297	-2.8822	-4.85481	-6.63916	-3.52935	-3.96664	-3.83778	-3.11925	-3.14992	-4.55637	-0.904363	-4.82582	-5.13276	-7.67155	-1.25273	-1.36401	-5.15991	-2.25618	-5.65817	-4.64566	-2.36717	-4.59209	-3.66381	-1.99134	-3.50026	-4.98207	-3.51201	-1.18584	-2.12618	0.453545	-4.0369	-4.9447	-2.92068	-4.82004	0.195901	-2.441	-3.54374	-4.10273	-5.45351	-3.82075	-2.72426	-1.59024	-4.45876	-5.25148	-3.42825	-1.84286	-3.03476	-4.32961	-1.42404
Caspase_Cascade	111.103	96.5756	68.4627	46.3782	112.335	129.541	83.4262	114.533	84.5269	114.89	131.108	80.7238	44.831	43.1951	114.906	132.671	18.8416	110.208	109.701	92.744	99.8042	57.2457	37.6498	128.888	96.9139	33.9736	99.4388	100.871	87.0377	87.6453	70.7238	75.7062	122.275	108.112	102.768	123.403	107.762	52.107	71.98	52.7883	83.4586	112.904	109.779	72.9178	102.467	80.152	76.349	79.1453	104.9
Caspase_Cascade_Activated_Tissue_Trans_glutaminase	3.30317	2.96593	5.62559	4.37533	10.7769	18.5943	0.998084	8.55448	6.38227	11.8149	8.94617	7.77743	4.35645	-0.114262	7.98973	8.58995	10.1213	-6.36271	8.57138	2.46126	-3.34463	2.42162	2.50269	9.70719	12.6748	7.30601	11.8628	0.535603	8.31864	8.00113	2.78674	-14.341	9.31713	-10.6613	-10.4732	12.702	6.1651	9.85656	-5.58672	2.71793	-1.95739	11.7071	-7.73921	7.01456	0.0549133	1.53676	13.7695	6.55199	5.54264
Caspase_Cascade_Apoptosis	1.22004	1.13305	0.0886108	0.720215	10.0197	5.20197	-2.84133	3.44207	2.91955	-5.80749	-1.76815	-1.43804	-0.981835	1.06793	4.13813	6.19389	2.25866	-3.57166	-4.59454	4.66392	-0.915651	-4.16379	-1.88758	5.91735	-7.1812	2.68799	2.79915	-1.53781	1.69447	-6.60403	-4.78419	-17.2997	-0.790549	-10.0626	-5.18275	5.42299	-0.935777	-1.00056	-13.4629	-0.168054	-3.22715	0.0164508	-7.73092	5.78697	-5.94267	-6.83616	-0.00730968	-5.54926	-2.53971
Caspase_Cascade_Cell_Survival	1.97179	7.79488	5.72088	2.2863	4.53044	7.15414	0.0374265	7.7563	5.5819	-0.792874	3.3375	0.163407	0.394974	0.604117	5.53513	3.04052	0.888228	4.98509	1.84129	8.58267	6.84927	2.37832	3.60685	3.17568	2.16114	5.20967	6.13948	4.01975	2.05423	4.36228	0.670923	2.03006	2.43247	1.96512	2.69299	2.86479	6.41144	6.29631	-0.435894	3.2531	1.82274	3.02517	6.85864	4.47841	6.23733	2.9027	2.56292	-1.8027	4.29803
Caspase_Cascade_ICAD_Degradation	3.04124	-4.56497	-6.65763	-0.736785	3.39051	5.06937	-4.28287	1.45239	-2.46056	5.09163	-4.29029	2.56192	3.92672	-3.46478	2.64618	4.93966	0.461288	-7.40792	2.62302	-2.15283	-8.79116	-5.70919	-6.59852	4.71914	-4.20172	-3.41171	2.18763	-10.8601	0.344181	-10.6849	-1.28137	-19.908	-7.75514	-15.3615	-6.09371	1.46775	-1.89904	-0.973868	-12.7795	-7.19835	-4.89665	1.55206	-11.798	1.5896	-17.9387	-5.51507	-0.32478	-4.78711	0.319287
CD40_Pathway	12.5587	-9.0329	4.23802	8.86601	5.2978	-5.1815	7.43383	8.90249	-5.77934	21.3436	14.2553	6.9198	2.9539	9.92404	10.9545	11.0235	-2.07829	12.8528	13.9119	-5.94052	16.4836	0.784408	2.30605	17.574	28.2162	-4.80118	-4.78821	-8.05162	7.64716	-4.11103	3.27431	5.99899	-1.31988	6.23815	22.3858	8.80781	7.68162	-0.241958	5.08108	-1.38284	19.6402	2.88562	22.9107	4.3734	-0.639194	-0.0549908	9.01616	-0.00755815	31.7676
CD40_Pathway_Cell_Survival	3.88425	2.08731	7.31727	6.47649	5.98432	1.07427	2.80999	4.49717	0.808647	9.87214	4.65119	5.65466	4.71881	4.96007	2.7608	3.46244	0.381566	5.14709	4.31051	-0.544606	5.90277	0.691939	6.04714	5.34799	14.9581	2.01205	4.40537	3.3677	3.61629	5.7072	4.07722	3.17083	1.19058	0.863389	9.30342	3.93568	4.24719	0.816506	2.06614	0.468809	7.70119	2.32747	8.08038	2.13002	3.3113	3.26405	3.64541	2.17275	10.7773
CD40_Pathway_Gene_Expression	-0.748345	-4.68566	-2.10956	3.36971	-0.158327	-3.97885	0.848245	3.50513	-1.73421	0.279296	2.63185	2.52259	-3.52006	-0.0570789	0.299365	-0.567879	-1.69833	4.86038	3.25642	-3.76889	5.69774	-2.29349	-1.25466	0.441504	2.89426	-1.8043	-4.08945	-3.08168	-0.616664	-3.73631	-1.05567	-0.33231	-4.58226	-0.288056	4.69514	0.915843	-1.76577	2.52268	-0.999356	-1.91851	7.57953	0.471532	4.58223	3.50635	-3.11021	-4.33519	2.1617	-1.65299	3.27537
CD40_Pathway_IKBs_Degradation	-4.33002	-2.97065	0.114716	-1.70943	2.57175	-2.81229	1.33361	2.95881	-1.33458	5.44388	9.57622	-3.10383	-1.22437	1.12207	6.79501	-6.70836	-3.3523	0.513513	-0.382242	-5.00185	1.89366	-0.75101	1.29873	-2.31326	5.69726	-2.18853	-4.40245	-7.25495	-6.15833	-7.61003	-0.108416	-3.82184	-4.07823	-6.96131	6.04105	-0.121562	-4.2734	1.56817	-6.73699	-1.35338	2.23318	1.96657	0.684112	2.7122	-1.14654	-5.18348	0.659736	-1.56384	6.95829
Cellular_Anti_Apoptosis_Pathway	-101.565	-78.2819	-55.7321	-70.4606	-87.5527	-88.9769	-82.2035	-105.924	-66.4153	-108.626	-111.103	-87.0816	-37.935	-69.1895	-98.1452	-113.186	-28.3827	-124.425	-110.354	-77.3449	-107.825	-51.2538	-53.7569	-120.436	-108.443	-27.3973	-92.109	-96.7494	-69.8348	-101.031	-76.1568	-97.0874	-89.7851	-96.4436	-121.34	-102.693	-102.64	-54.164	-78.3294	-49.5617	-112.762	-85.1096	-122.399	-81.2509	-113.186	-59.3557	-95.6051	-84.6603	-114.943
Cellular_Anti_Apoptosis_Pathway_Apoptosis	7.13449	-5.85697	1.04394	-7.40605	-2.31553	0.312298	1.59442	0.0163231	-2.4417	5.66427	-1.7913	-7.01059	-1.76923	-1.67596	0.333275	1.02235	-1.74468	0.138216	5.59332	-5.11755	-2.03111	-4.92856	-5.39589	3.48077	-0.0530006	-1.4084	-7.08691	2.44104	3.54	2.67025	2.80261	0.0460951	-1.75655	5.71369	9.69259	-4.0228	-5.77341	-4.2711	4.25329	-1.87849	0.30284	-0.440807	1.36653	-4.38888	-0.381598	4.97951	-7.90918	-2.39418	5.84984
Cellular_Anti_Apoptosis_Pathway_Depolarization	-3.40245	2.39803	-2.43778	-2.80976	-2.00438	1.64144	1.74307	0.575299	-2.32957	-1.43205	0.777687	1.24902	-1.09124	-2.5436	-0.703188	-0.798951	-0.0269573	0.968613	-2.64246	-3.36526	-0.105394	0.0785099	-0.0512532	-0.976393	-1.04143	-0.533667	-3.65858	0.894035	-0.425561	-3.2629	-0.976393	-0.470084	1.5302	1.69882	-2.37736	-0.255771	-0.098153	-0.378112	-1.56338	-1.02888	-1.04839	1.05135	-0.00443717	-1.98815	-2.70791	0.738201	-0.976393	-0.869639	2.33058
Chemokine_Pathway	-28.4712	-47.99	-40.069	-18.4748	-29.3964	-34.2335	-43.4194	-24.2053	-25.9588	4.45406	-8.09442	-2.3084	-22.7977	-3.86669	-54.5437	-7.937	-32.0092	-47.051	-37.495	-39.3102	-22.4697	-22.235	-43.5621	-7.81232	9.82639	-34.7223	-37.7533	-29.2718	-24.3932	-40.8862	-44.7194	-22.5557	-34.3858	-42.1388	-25.192	-23.9381	-14.0195	-48.5852	-48.1115	-33.3539	-14.2804	-37.7885	-41.9715	-6.76423	-57.7272	-17.5136	-10.9995	-38.61	9.05042
Chemokine_Pathway_Cell_Activation	-6.29447	-3.92861	-7.50212	2.10174	-0.382004	-2.87211	-1.27916	-6.48951	-3.54338	0.437756	-11.7829	-1.28513	-0.00553578	-6.46532	-5.82101	-6.7383	-3.45702	-8.86888	-3.5888	-0.604198	-1.66447	1.62756	-4.52074	-6.93381	-4.43485	-1.91185	-4.9524	-5.49835	-0.347854	-1.84122	-4.5425	-0.244222	0.810402	-3.01304	-7.04919	-4.37696	11.3793	-2.716	-3.39731	-3.25873	-0.352598	-5.08055	-3.54263	3.16604	-7.97748	-3.09194	9.13466	3.53458	-1.78574
Chemokine_Pathway_Gene_Expression_&_Apoptosis	-13.0665	-4.43626	-12.4663	-2.30625	-11.7851	-11.5263	-7.67405	-12.1182	-3.89005	-7.42531	-14.9548	-2.72642	-3.4176	-0.0269884	-9.37724	-13.9129	0.543748	-14.6762	-6.22356	-7.68803	-10.1013	-1.94891	-4.45836	-14.9963	-6.01412	-5.22805	-14.0187	-4.27285	-9.63599	-9.91765	-16.9661	-7.89923	-7.71274	-14.1947	-8.51996	-7.79932	-5.41614	-11.8203	-4.88611	-8.91869	-8.02059	-16.4226	-9.66526	-7.45083	-10.2778	-6.64026	-0.775453	-6.11038	-5.87942
Chemokine_Pathway_Internalization_Degradation_Recycling	8.19965	4.53844	0.278271	3.2682	4.75019	1.31466	0.956428	14.6399	2.22239	0.694397	15.5353	3.61195	3.40663	-4.7996	0.707193	12.336	2.46795	1.17999	14.778	6.98004	7.59804	4.76746	1.25286	11.6649	9.09151	6.29139	13.0269	6.55037	2.7699	7.35986	1.77832	6.5041	3.30665	5.71989	3.32816	13.123	4.70798	-0.251753	-1.78319	0.205208	4.56257	2.10631	3.52414	-0.398626	2.06793	5.72939	2.27569	5.9103	3.03138
Chromatin_Pathway	3.9013	-0.786087	4.09511	-6.77166	-5.14571	0.469473	2.50306	5.26519	2.09906	-4.56916	-5.78152	1.40994	2.74537	-4.47134	1.28518	8.33209	-1.47094	8.07534	8.5168	6.03173	8.98991	7.25429	13.5222	0.189275	-0.170106	3.50875	3.93492	11.4581	-1.67137	13.0258	8.02156	3.13673	-1.84206	7.66548	-0.300646	9.23257	-2.22274	6.99629	14.2782	4.39647	3.16149	-5.22337	2.61011	-4.00535	11.2751	3.15497	8.47102	2.52944	2.62368
Chromatin_Pathway_Octamer_Sliding	0	0	0	0	0	0	0	0	0	0	0	0	0	0	0	0	0	0	0	0	0	0	0	0	0	0	0	0	0	0	0	0	0	0	0	0	0	0	0	0	0	0	0	0	0	0	0	0	0
Chromatin_Pathway_Octamer_Transfer	0	0	0	0	0	0	0	0	0	0	0	0	0	0	0	0	0	0	0	0	0	0	0	0	0	0	0	0	0	0	0	0	0	0	0	0	0	0	0	0	0	0	0	0	0	0	0	0	0
Circadian_Pathway	6.12989	2.59906	1.1092	7.49142	6.34008	5.28236	0.0911521	5.36575	-0.203591	7.42776	6.25169	4.5923	6.66436	-2.11375	5.93987	5.23908	7.78098	8.97457	6.42297	3.66216	4.92268	2.33796	0.0210119	4.62253	7.10437	6.84709	1.69145	4.85264	8.48515	8.12092	0.949797	8.32957	9.4488	12.754	6.84461	1.79853	1.83019	7.23477	5.65939	3.17532	6.50202	9.71829	5.91085	9.25087	6.25734	11.9919	-1.33452	7.3551	3.49672
CREB_Pathway	-108.01	-92.8116	-69.6645	-71.0335	-106.154	-92.6649	-86.9428	-104.741	-78.7468	-126.154	-104.353	-103.841	-51.154	-61.7044	-114.741	-113.256	-6.12676	-132.404	-119.95	-93.0901	-111.746	-56.4607	-45.1846	-117.607	-119.526	-27.6737	-84.6067	-97.6627	-77.3504	-65.8034	-75.0527	-86.5846	-99.199	-93.052	-143.055	-109.132	-118.996	-58.5837	-81.1583	-49.5635	-102.319	-97.7171	-130.05	-87.8157	-94.4636	-55.849	-89.3159	-85.99	-121.876
CREB_Pathway_Gene_Expression	-7.31678	-9.47976	-8.35238	-1.41331	-10.253	-5.11254	-5.28271	-2.27026	-11.997	-11.0558	0.879649	-6.97182	-6.45351	-10.7935	-3.62431	-6.74379	2.81791	-8.09027	-3.23585	-15.5799	-6.51117	-3.67629	-2.79045	-5.38334	-13.8889	-1.84469	0.0431892	-7.11417	-3.83961	4.3487	-2.49288	-4.91909	-5.34421	-3.17787	-5.51442	-10.7496	-11.9904	-6.2497	-8.12714	-3.1268	-7.73756	-5.76555	-5.91362	-7.57325	1.54956	7.6301	-1.50537	-4.15348	-8.94266
Cytokine_Network_Pathway	-22.7554	-16.3877	-19.6851	-9.92595	-13.8897	-18.8911	-24.1346	-21.2694	-11.3493	-2.46629	-18.654	-1.26969	4.17229	-3.30759	-5.03451	-23.8187	-16.3689	-20.1111	-19.0934	-23.3892	-21.8503	-23.0107	-22.7531	-16.374	-3.99136	-21.8815	-17.6419	-24.5933	-18.7923	-21.541	-23.457	-24.5246	-24.3611	-21.6579	-22.4803	-13.1468	-19.8273	-19.3634	-22.418	-23.3905	-15.1288	-10.461	-20.4708	-0.804031	-24.3516	-26.0966	-9.10258	-22.8841	-10.6956
DNA_damage_induced_apoptosis_effect	18.0768	12.0145	-1.57789	1.21029	6.28014	13.3849	8.8231	13.4829	10.1953	15.3069	11.3626	5.93645	3.13894	-0.0956567	17.7461	16.0498	1.10014	20.9847	25.1527	11.6713	15.9942	8.43488	9.52794	20.6549	17.6651	6.98339	16.8681	12.0965	8.49324	12.4615	9.27163	13.1747	16.0247	19.6775	18.2555	15.1282	14.7844	4.20051	16.0744	8.41599	10.302	8.26308	13.7454	1.4119	12.2408	17.5724	8.9927	12.3886	8.93307
DNA_damage_induced_responses_effect	5.22331	1.34094	-3.26684	-1.47701	-2.72965	2.48172	3.34891	0.92556	0.716125	5.58342	-1.12053	-0.943922	2.12943	-2.27774	4.19447	2.49734	-0.459491	4.4254	9.08263	-2.42275	2.67202	-0.301242	1.25407	6.17776	4.71112	0.20823	0.557217	-0.880107	0.480003	-2.54734	1.58865	-0.742831	1.29157	3.33376	6.34483	2.26438	1.16019	-0.0787484	4.2834	0.187845	1.88682	0.66714	4.75507	-1.03495	-1.21824	3.93167	1.42584	0.132922	3.03819
DNA_Repair_Mechanisms_Pathway	42.9128	9.63975	4.98117	-18.0737	14.0346	17.585	14.1585	27.0668	24.4099	30.0623	10.9456	-4.47174	-13.5132	-8.09254	19.3826	38.9269	-16.9264	39.4407	51.8488	30.1612	37.956	14.9102	1.73386	38.6156	14.6138	10.8236	41.0057	38.157	22.6062	62.9268	9.13912	41.5761	42.0362	54.2723	45.6551	26.2089	22.4636	10.4302	42.1993	12.3465	26.5874	17.5556	26.3811	-7.24264	40.4214	27.1353	9.79997	24.9537	7.18191
EGFR1_Pathway	-28.8752	-39.5814	-22.1159	12.9581	-33.8466	-39.9275	-12.9213	-34.4354	-19.4246	4.69025	-33.0335	10.136	-15.0047	2.4028	-35.0249	-20.1829	-4.17925	-57.1555	-35.7267	-29.5233	-36.1469	-26.7775	-21.4009	-23.2975	-16.7655	-26.2897	-46.8981	-29.0971	-13.6129	-46.5654	-13.2807	-8.11721	-42.7504	-45.0709	-23.1087	-28.6048	-27.0678	-24.8133	-26.6563	-5.58669	-33.3806	-28.7107	-49.8531	3.45349	-46.144	-15.8386	13.571	-25.6685	-22.6659
ErbB_Family_Pathway	5.84892	3.90815	15.9584	31.2001	11.1861	8.05781	16.7021	8.61195	14.3476	21.4543	3.03921	31.5219	7.29051	27.0866	9.5937	20.9022	18.5712	9.51152	8.09994	24.9493	21.3593	19.7502	14.3792	19.5718	19.3875	9.69127	1.08393	13.1163	15.7212	12.2733	17.6412	24.3981	22.1322	-0.299453	12.0972	21.1054	33.7226	-2.0655	8.01352	20.7669	18.8644	4.72777	10.2233	23.8085	9.48923	34.5476	37.2068	11.8429	19.9299
ErbB_Family_Pathway_Anti_Apoptosis	2.84243	3.3127	4.28085	5.4973	6.1396	5.42879	3.62196	6.53223	3.82787	3.74548	5.1916	4.97947	4.92334	-0.0286486	5.11093	3.57962	2.90295	5.2417	5.43022	4.87904	6.60755	4.828	4.9577	1.99883	3.93786	4.25542	1.39197	5.8945	3.86803	6.35112	4.36129	4.2645	5.33817	4.4034	4.05749	4.07067	4.58595	1.25388	2.29134	4.90095	6.05501	3.95359	5.92183	3.45973	3.02418	6.4263	4.14481	3.18307	3.35774
ERK_Signaling_Pathway	-326.748	-199.406	-147.142	-181.085	-276.591	-250.832	-272.974	-307.925	-202.287	-316.254	-290.316	-163.325	-68.0753	-136.257	-328.16	-318.778	-92.8043	-367.992	-312.065	-256.04	-336.69	-196.643	-106.634	-325.325	-276.547	-119.783	-263.174	-320.946	-264.91	-280.023	-230.27	-290.706	-314.02	-323.458	-362.432	-277.852	-280.384	-142.432	-279.269	-160.962	-299.675	-264.826	-377.035	-170.114	-295.255	-267.575	-242.407	-276.44	-302.131
Erythropoeitin_Pathway	-9.99047	-13.0149	9.54514	27.7156	1.83372	-1.54228	25.4921	-1.70159	-4.73183	32.6134	-0.481759	28.5071	-5.68278	34.8007	-5.33214	2.50686	14.8579	0.0368571	4.24819	-18.9875	11.7515	12.6225	-3.82012	4.10262	18.7288	-14.4285	3.512	0.375425	3.9521	-10.6324	8.21346	0.293369	-0.418145	-22.4745	6.19325	-1.23161	-1.42491	-7.67579	-9.43693	-4.07827	-3.4389	-20.2895	0.808312	17.8681	-14.8087	24.3389	48.8513	9.7647	34.544
Estrogen_Pathway	-151.637	-80.5406	-96.6187	-64.8897	-116.383	-117.268	-104.668	-141.562	-83.0504	-152.975	-139.309	-103.973	-52.4912	-70.7959	-128.277	-149.539	-15.7735	-163.717	-147.438	-91.402	-146.538	-49.2057	-46.5412	-161.161	-141.455	-35.7879	-124.956	-120.529	-81.2921	-100.931	-98.772	-106.244	-123.563	-142.556	-156.058	-131.719	-119.181	-72.0314	-99.3204	-64.226	-130.861	-121.086	-161.032	-85.2673	-113.796	-91.3335	-82.9452	-103.798	-143.462
Fas_m_Signaling_Pathway	-3.36351	-2.91875	-13.0436	-0.410579	-5.10689	0.777497	-11.1742	-4.20711	-3.57524	6.08914	-3.45669	-0.470502	-7.03291	-13.0406	4.12526	0.392079	-12.2769	-6.19134	6.93741	-11.3836	-9.27081	-13.918	-11.189	7.59399	-2.19683	-14.4198	-7.11255	-11.1732	-10.1942	-11.7928	-0.152992	-1.68225	-6.58026	-9.88627	-2.36951	0.730199	0.738604	-6.79613	-5.10357	-12.5011	-14.6611	-16.0639	-7.77563	-11.9792	-9.48288	-7.72736	-0.259637	-7.6275	-2.25424
Fas_p_Signaling_Pathway	0.574194	-5.17214	-4.37843	1.37148	1.48981	-2.70649	-5.84416	0.216133	-5.67725	10.3461	14.0196	2.99227	-1.25092	4.73723	9.8203	-6.12538	-5.44659	-1.48095	0.140378	-8.17515	0.681509	-4.29282	1.37059	-0.638981	16.6313	-6.25275	-2.41791	-8.4195	-6.193	-5.20688	-4.70914	-2.41038	-1.25288	-5.52274	5.93149	0.344792	-3.5201	-2.82362	-4.71632	1.4761	-0.272367	-2.05352	-0.374896	-0.510431	-6.04429	-8.30041	0.73225	-9.72311	14.4173
FLT3_Signaling_Pathway	4.50845	-11.9616	-0.392667	-0.572987	10.0072	-5.00127	3.15725	10.4288	-7.70456	14.2347	5.56463	3.35558	-1.93889	0.229961	6.77871	12.2799	6.6521	0.285549	11.5296	-8.50111	7.98308	-1.11588	-8.136	8.04182	15.5589	-5.5551	-0.983899	-5.0103	-1.87321	-15.3717	-9.61729	-12.223	-3.39609	-14.9705	2.28809	19.8852	3.93918	-12.2141	-4.67721	-8.19605	3.46001	-9.1731	5.26765	-8.28474	-10.1968	2.04574	1.34536	-17.9841	31.2568
G_protein_signaling_Cross_talk_between_Ras_family_GTPases	8.87257	6.04838	4.24905	5.44912	-2.42701	0.703154	5.00257	4.10494	4.43532	0.567797	1.2948	5.41469	1.78081	1.65544	1.23023	1.7875	5.12103	3.9761	7.77222	0.718702	8.32205	2.83622	4.5954	2.36628	4.28842	1.84966	-6.75627	5.45493	7.29242	16.5136	4.87237	16.9295	12.9378	6.52029	10.4971	4.11498	2.07777	0.448738	4.06231	4.5083	2.49066	1.96572	3.07546	4.74723	6.20643	7.98583	8.16809	6.85158	4.40421
Glucocorticoid_Receptor_Pathway	-56.1565	-40.7452	-59.6303	-17.289	-12.5212	-9.36079	-79.773	-30.1007	-46.6932	23.9913	21.6117	-5.7787	-13.725	-20.367	-12.939	-47.5969	-55.0874	-23.7551	-28.2568	-52.4118	-17.0418	-30.8386	-63.1982	-29.1292	39.9255	-66.1637	-31.7585	-63.6592	-55.0936	-70.9514	-70.8787	-71.3995	-76.4944	-80.9589	-3.88549	-16.464	-41.3168	-56.2992	-52.1716	-78.8574	-18.6535	-12.6369	-9.90241	-9.03822	-72.978	-59.5019	6.2098	-56.2401	23.0718
Glucocorticoid_Receptor_Pathway_Cell_Cycle_Arrest	-1.55162	-0.318645	1.07563	3.16351	1.06959	-0.194175	-3.22625	2.78059	0.406637	-2.16301	4.15914	-0.251313	0.248916	0	0.243064	-4.30378	0.192615	-0.30136	2.80944	4.98042	-3.06762	-1.19495	-1.7788	-4.02541	0	-1.30599	-3.36977	-4.42541	-1.46748	-0.476735	-2.07607	0.688942	-1.25222	-0.252554	-0.239005	1.92174	6.88345	-2.62758	1.95312	-0.429222	0.212159	-2.2508	-1.58887	2.23016	-0.186805	2.17016	6.81565	2.61795	-2.66161
Glucocorticoid_Receptor_Pathway_Cell_cycle_progression	0	-0.294023	-1.35634	0.787272	-3.81145	-1.84715	-0.260125	0.779166	-0.813275	-1.76781	-2.03711	-0.323514	0.495856	0.846742	-1.62332	-0.801517	1.29457	-1.35203	0.836916	-2.152	-1.08776	-0.52167	-1.18545	-0.465907	-1.14624	0.838159	-2.66864	-1.23664	-2.16017	-2.29867	-2.20645	0.213434	-2.57309	-2.20042	-1.56569	-0.313495	-4.70761	-0.169516	-3.12424	-2.67427	-1.57115	0	0.0143194	0.0928632	-2.88274	-0.126886	-4.31424	-5.46515	0.218684
Glucocorticoid_Receptor_Pathway_Gene_Expression	6.97893	-4.6245	-9.38814	-3.71964	-2.3436	-1.8771	2.33457	1.92521	-2.31909	13.0809	2.99583	-4.11474	-4.53321	-7.49449	3.13826	17.0219	-3.11356	4.62857	6.7623	-5.62961	6.69255	3.36409	-5.15914	11.9397	8.12341	-7.13075	9.93902	8.3934	-0.628733	2.34321	-1.47556	-4.13234	-9.90757	0.954841	12.3151	14.2964	-0.424868	-7.01043	10.3232	-10.0067	2.14794	-4.18454	9.74082	2.0797	11.5633	0.102701	11.1867	-10.9933	14.5755
Glucocorticoid_Receptor_Pathway_Inflammatory_Cytokines	-58.5474	-30.8352	-42.5412	-16.9495	-3.49262	-0.0677894	-74.6959	-26.6084	-38.5799	9.73118	17.7621	-0.59138	-4.50552	-13.4606	-5.58687	-55.5401	-47.704	-16.6042	-31.9463	-43.7966	-18.4864	-32.8658	-43.3442	-37.6603	25.8298	-48.3638	-23.1685	-58.1411	-50.1407	-67.5713	-66.2318	-63.2074	-59.0445	-76.802	-16.3174	-32.6798	-31.6733	-39.1574	-65.7112	-63.063	-12.8282	-16.0761	-25.0262	-9.60078	-74.6137	-59.7219	-12.1835	-35.1634	8.03713
Glucocorticoid_Receptor_Pathway_SMAD_signaling	-8.93648	-5.62534	-10.4108	-4.61601	-2.86547	-8.02204	-8.83199	-13.5561	-8.86955	-4.51703	-3.58166	-2.78203	-3.99558	-5.79967	-8.39181	-6.60029	-5.21514	-12.9314	-10.7796	-7.40577	-5.98476	-1.67133	-12.5985	-1.20324	-3.11732	-6.68712	-11.4968	-8.72797	-7.48083	-8.67783	-2.73493	-7.63251	-4.97219	-9.409	-7.92369	0.652057	-12.6254	-6.26272	-1.33528	-6.53329	-12.6796	-1.61966	0.112165	-6.95802	-7.28895	-2.59913	1.17305	-9.2599	-7.89632
GPCR_Pathway	-123.937	-95.4608	-86.6353	-57.955	-117.338	-127.834	-95.0426	-122.42	-76.1502	-130.585	-133.954	-75.6614	-51.3297	-54.8951	-144.449	-125.104	-15.8432	-162.969	-148.035	-69.8534	-129.529	-48.7597	-37.5156	-119.768	-117.514	-36.2435	-105.259	-123.976	-80.1092	-94.9602	-95.0497	-82.3937	-118.119	-134.784	-153.725	-112.184	-94.489	-72.3146	-115.941	-53.6762	-121.823	-117.634	-150.552	-77.5416	-135.848	-52.0395	-51.081	-85.2087	-113.076
GPCR_Pathway_Gene_Expression	2.792	3.60344	1.3392	22.4499	22.1824	4.03713	0.336321	9.38048	-4.75262	28.3263	21.0376	18.1334	-1.94781	13.3024	26.4131	14.2096	3.44614	16.1386	8.34205	-9.44946	26.9691	10.7559	4.06518	17.6701	24.8069	-1.48816	11.7879	-3.05164	6.77766	4.35133	1.89769	11.6394	4.39837	-12.4595	24.7951	22.4986	10.8221	-1.19778	-4.18616	2.78629	18.6535	13.0561	26.8991	19.9091	-4.25508	12.6315	28.2865	-0.477269	47.7804
Growth_Hormone_Pathway	7.41977	-5.95588	5.9757	15.3831	5.36666	-8.49753	19.6783	0.696359	-8.07905	18.2782	-4.09518	7.64075	2.37975	0.767423	-3.61823	15.0089	6.44505	-3.00573	-1.60343	-2.31443	5.99363	11.0305	-8.55391	17.101	7.55789	-1.62043	-1.26786	-4.81275	14.6248	-12.1017	10.8296	15.6285	2.92355	-2.32561	-4.18754	3.27834	4.88389	-0.098776	1.03472	0.209249	3.29342	-3.8227	0.093936	5.77675	3.21127	13.1282	19.2171	1.81079	19.495
Growth_Hormone_Pathway_Cell_survival	0	0.788948	0	0.650505	5.85223	1.9042	1.35472	2.61141	2.00009	0.572227	0.789434	0.692527	0.855427	0	1.36188	0	1.35132	1.71554	0.670201	0.907316	1.83655	1.95488	-1.0241	-0.841374	-2.36666	0.630697	1.14911	1.98325	1.20495	-0.94741	0.791001	1.51807	1.20119	2.32727	-0.753647	0.955557	0.954406	-1.07066	0	1.17361	-0.323342	2.07392	-0.0325162	0.96692	0.955265	-0.81469	0.656308	0	-2.92205
Growth_Hormone_Pathway_Gene_Expression	10.1917	-1.26871	5.01499	17.7304	2.93158	-5.30108	16.0729	7.07608	-6.22552	16.9075	4.65724	10.1924	3.73615	0.640572	0.778606	15.665	8.6959	-0.726109	12.0076	1.52742	8.18081	6.60184	-4.32317	14.0237	16.9965	0.933339	4.88095	-5.65476	7.84241	-10.2211	2.86796	14.4909	9.03802	-3.67884	5.53772	10.8299	8.0327	0.678294	-2.16428	-6.56331	4.61126	3.07444	7.81262	8.01136	-0.00342188	12.1336	14.8858	0.18997	20.6185
Growth_Hormone_Pathway_Glucose_Uptake	17.1051	-7.2449	7.42992	16.824	4.5618	-7.23124	27.5557	3.95508	-10.8363	25.0791	-0.688136	8.87399	5.17596	3.04821	-3.06041	19.3465	10.3819	1.58942	4.87088	-2.24332	10.8472	15.7077	-15.0949	21.2593	9.72691	-2.56504	-1.24592	-6.52389	15.7551	-19.6149	17.3321	16.2514	4.60416	3.32618	2.07123	5.20783	2.3364	0.295602	1.78725	3.71375	7.1652	-3.94181	4.57284	10.4976	1.99277	15.323	24.4695	0.694361	26.6171
Growth_Hormone_Pathway_Protein_Synthesis	0	0	0	0	5.06843	0.679408	1.35472	1.81839	0.983293	0.572227	0	0.692527	0.855427	0	0.442257	0	0.993463	0.858135	0	0	0.617219	1.15499	-1.74525	-0.841374	-3.12973	0	1.14911	0.898371	0.779465	-2.50295	0.791001	0.961343	0	1.66759	-0.753647	0	0	-1.07066	0	1.17361	-0.576722	1.19333	-1.07612	0.96692	0	-1.30208	0.656308	0	-2.92205
GSK3_Pathway	-133.739	-75.9752	-83.2106	-78.2969	-121.443	-123.161	-112.013	-129.754	-64.9499	-186.408	-173.309	-113.682	-52.9362	-89.4217	-146.795	-145.581	-28.3108	-167.477	-150.274	-39.2241	-141.594	-72.4734	-35.247	-158.32	-165.082	-14.568	-133.626	-105.258	-87.3025	-97.0959	-113.969	-113.73	-93.4563	-115.659	-176.484	-110.95	-92.0151	-62.8639	-97.8771	-70.2176	-142.997	-140.95	-154.69	-91.2852	-122.608	-95.3178	-102.413	-95.3116	-177.554
GSK3_Pathway_Degradation	7.39348	1.74268	-1.56951	-12.5615	-5.40262	-5.51006	0.883866	11.9849	13.1001	-7.7959	-11.9544	-17.0934	-11.5474	-8.62932	-7.66449	-0.0343938	-3.43628	3.18922	6.42172	14.7348	11.2048	1.77679	-2.84157	-4.1628	-12.5023	6.63523	4.8856	15.6555	3.3366	26.8906	1.0705	15.2483	18.2961	10.2528	0.633932	16.0499	7.40437	-4.51016	4.72256	-5.14956	4.93923	-3.73222	4.55787	-6.26934	5.21221	3.99375	0.0200261	0.131558	-5.72477
GSK3_Pathway_Gene_Expression	4.01001	-0.169231	1.32565	-2.11481	3.15616	0.742922	5.63978	0.338963	-0.392556	3.31329	-5.7815	1.96722	0.768353	-0.662228	-0.163471	9.46233	0.842768	6.11402	-1.22751	-5.79282	7.9808	-4.86357	1.88334	8.24434	-0.554731	-3.89751	-2.4594	-0.406332	-1.41217	-6.45276	0.104056	-9.07538	-6.19273	-1.63162	2.98201	16.4503	-0.833409	1.58837	-5.91651	-1.73449	6.00323	2.84762	8.17829	-10.5949	-3.73789	-0.594331	-7.71142	1.57295	4.60976
GSK3_Pathway_Translation	5.14275	9.03879	7.02061	8.27423	7.38698	6.67681	5.23784	6.05114	6.54759	3.213	3.59995	2.94842	4.06387	1.13031	3.67271	5.39043	3.3664	5.30252	6.83774	3.7331	6.45596	6.07219	3.53803	4.49347	5.92596	7.72438	7.15743	7.32683	4.62901	3.34028	2.42775	5.96321	4.59454	5.74228	4.41127	4.14615	5.78251	5.58758	10.0546	1.5705	3.78732	4.14509	6.88451	5.61078	7.18226	4.08417	1.67267	2.76361	4.8065
Hedgehog_Pathway	-4.45935	-3.99756	-3.15608	-3.70404	-9.02255	-5.6477	-0.716341	-8.59261	-4.08018	-6.05118	-5.35739	-4.26791	-0.689428	-5.87156	-6.08921	-5.96152	3.37324	-5.30963	-7.92125	-5.56306	-6.34051	-3.49114	0.185102	-5.68615	-6.31656	2.6768	-5.23972	-3.71447	-6.62978	-7.38197	-0.775769	-0.126455	-6.24224	-6.4397	-6.43426	-4.38398	-6.57074	0.200141	-4.53548	-2.35545	-4.12087	-0.302456	-6.29051	-5.94675	0.56383	-3.51354	-9.98325	-5.89347	-7.49775
Hedgehog_Pathway_Repression_of_target_genes(Hh&BMP)	-5.72436	9.9038	9.03137	2.45065	-4.40669	-0.988966	1.58926	-3.48729	8.29016	-1.92254	2.44603	4.7107	0.024547	1.66904	-12.3237	-8.84912	3.31795	4.49344	-6.66204	4.19885	3.21553	4.7605	7.83484	-5.37507	-0.306506	1.06319	-2.91769	-4.11981	-2.52854	10.2266	3.7639	-5.24489	5.04897	8.47569	-4.43427	-3.52718	-5.60084	2.23537	8.01336	9.69286	-1.76539	-0.489127	-5.65165	-2.73377	12.4612	5.78216	-3.6216	2.89482	-7.36031
Hedgehog_Pathway_Target_genes(WNT&Ptc&BMP)	0	0	-0.641977	0.950206	0	0.493477	0	0	0	0	0	0	0	0	0	0	0.276793	0.686617	0	0	0	0	0	0	0	0	0	0	0	0	0	0	0	0	0.206494	0	0	0	0	0	1.48738	0	1.44631	0	3.07299	0	0	0	0.472604
HGF_Pathway	-14.4347	-21.1526	-16.8612	-1.45701	-23.6389	-32.1728	-15.2109	-25.8542	-14.6882	-4.25107	-30.6052	5.24593	-1.22465	6.66516	-33.9375	-13.4117	1.44713	-37.1603	-12.5402	-34.2387	-28.078	-15.7711	-15.8629	-19.0395	-12.4764	-17.601	-10.0791	-32.1163	-33.2639	-37.4053	-14.9945	-28.0129	-29.9212	-48.3498	-17.4817	-10.2905	-28.3417	-26.3613	-30.7642	-11.908	-27.5322	-32.5856	-31.904	-12.2213	-34.4197	-28.6443	5.8614	-35.4564	-3.36264
HGF_Pathway_Anoikis	6.81785	-4.28363	-4.13079	7.99505	0.611737	-7.62977	-1.21517	-2.7287	-6.49041	12.6741	-6.01887	8.47433	0.146741	5.84704	-2.9073	6.33446	3.89065	-0.387187	6.5639	-6.45279	1.75662	0.0683261	-5.7088	7.875	5.18792	-2.80269	-3.41513	-9.93019	0.746516	-10.1975	2.59471	3.68388	2.92212	-3.09351	7.01274	1.26676	-0.722536	-2.65823	-0.93718	-0.787378	1.77878	1.59838	0.500951	4.19083	-1.91589	-0.699514	13.9169	-4.83033	6.47743
HGF_Pathway_Cell_adhesion&ell_mirgation	-5.66501	-5.40173	3.69703	-5.2657	-11.7354	-8.41258	0.834611	-14.1911	-3.11998	-10.6367	-14.0239	1.66759	6.02016	-1.17512	-20.8505	-10.6958	-0.143988	-22.4577	-7.7787	-14.4344	-20.2867	-5.4129	-5.9064	-12.4123	-7.3968	-9.45627	2.54799	-19.037	-20.4218	-21.8969	-0.00569537	-17.5361	-23.5701	-24.7526	-18.2374	-7.85854	-15.8557	-11.3176	-22.8316	-2.5266	-17.0144	-17.6836	-18.505	-0.749904	-19.1666	-19.1846	-1.47048	-19.0328	-3.6524
HGF_Pathway_Cell_cycle_progression	-0.0320909	-2.32835	-3.81455	6.26584	-0.985669	-2.76525	-3.68253	-1.5142	-3.87254	2.39356	-4.95982	8.61495	-1.82667	4.26485	-3.88085	2.54638	-0.842579	-2.80779	0.57176	-0.461562	-3.27347	-1.2775	-2.02129	5.96201	-2.23141	-1.31785	-3.29309	-2.32608	5.47636	-4.67404	3.25769	-1.37315	2.03375	-4.36502	2.39901	1.63579	4.74276	-2.18064	-0.00430345	2.80627	-6.82485	-0.596781	-3.33609	1.96873	-6.56898	1.5236	6.12342	-0.785041	0.494255
HGF_Pathway_Cell_polarity&motility	0	0.652532	0.784514	1.30263	0	0	0.570355	0	0	0	0	1.16467	0.470345	0.642171	0	0	0.648859	0.214009	0	0	0	1.11178	0.693617	-0.502853	0	0.88173	0.500654	0.459773	1.2095	1.69092	0.798664	0.613648	0	0	0	-0.450619	0	0.59622	0	1.13264	0	0	0	0.702875	0.645503	0.971995	1.68972	0	0
HGF_Pathway_Cell_scattering	14.5376	-1.58586	1.34625	4.3663	4.97615	-0.889515	7.66768	4.3374	-1.76852	12.7791	1.557	2.00868	-0.962058	3.09578	5.66934	10.3572	7.09392	6.329	11.824	-3.17767	10.2405	1.35905	-2.24168	10.8472	9.83474	-0.548945	2.71701	-2.28049	2.25015	-2.32806	5.6336	8.70459	6.69621	4.71658	13.415	2.65965	-0.998403	-1.30207	1.98173	2.17096	9.17966	0.403276	9.53634	3.16337	8.58474	4.48671	6.31989	-1.88853	13.2735
HGF_Pathway_Cell_survival	14.5376	-1.58586	1.34625	4.3663	4.97615	-0.889515	7.66768	4.3374	-1.76852	12.7791	1.557	2.00868	-0.962058	3.09578	5.66934	10.3572	7.09392	6.329	11.824	-3.17767	10.2405	1.35905	-2.24168	10.8472	9.83474	-0.548945	2.71701	-2.28049	2.25015	-2.32806	5.6336	8.70459	6.69621	4.71658	13.415	2.65965	-0.998403	-1.30207	1.98173	2.17096	9.17966	0.403276	9.53634	3.16337	8.58474	4.48671	6.31989	-1.88853	13.2735
HGF_Pathway_IP3_pathway	15.1252	-1.16661	0.583646	5.13224	4.7807	0.525192	7.23104	4.3119	-2.58493	13.5384	3.27756	3.48791	-0.962058	3.54544	7.82137	11.3608	6.44068	8.29464	11.3348	-1.02565	12.6816	1.07262	-3.49801	10.8472	11.604	-1.67251	3.34882	-3.76033	2.25015	-4.75179	4.82062	7.33154	4.43496	3.52783	14.0668	3.60759	0.285252	-1.30207	1.80222	1.49464	9.81371	0.690864	11.6884	5.53816	8.58474	5.24937	8.01548	-4.4129	17.0751
HGF_Pathway_PKC_pathway	0	0	-0.48488	-0.98681	-1.19171	-0.51818	-1.36257	3.10942	1.28774	5.93904	0	-0.66994	0	0.649687	-0.918836	6.3381	1.12478	4.60094	1.96817	0	5.06944	0	1.01926	4.64414	4.01287	0	4.06475	0	0	0	0	0	-1.45453	1.70884	3.95596	4.89482	0	0	-1.00195	-0.454384	5.38064	-1.12558	0.507178	-0.935698	-0.226861	3.72464	0	1.9593	3.38901
HIF1Alpha_Pathway	-18.442	-11.1399	-10.6853	-13.2111	-11.392	-19.2914	-12.2524	-28.036	-13.0651	-20.8018	-6.64172	-14.5437	-11.5011	-3.98823	-15.6318	-12.267	-8.72089	-24.0635	-17.221	-14.1089	-15.6432	-14.5124	-14.3781	-4.39504	-8.27638	-7.86919	-34.6379	-17.9361	-13.1521	-21.1615	-15.3656	-12.906	-16.6946	-21.3372	-12.6616	-10.9549	-25.1368	-10.5791	-17.4366	-14.0169	-23.0396	-6.86209	-4.52065	-4.16497	-20.9033	-15.6316	-3.28125	-18.6575	-10.5063
HIF1Alpha_Pathway_Gene_Expression	-2.93188	-3.18656	-6.66189	1.97714	-2.69029	-3.41592	-4.66685	-7.46564	-3.50467	-4.37688	-2.83107	-1.95319	-3.04131	-4.57816	-4.10681	-1.03337	-0.0485031	-6.63594	-3.45707	-6.44932	-4.74489	-3.11884	-1.7659	2.05905	-2.74573	-4.22214	-9.46473	-1.95644	0.310606	-1.23727	-2.39535	0.585314	-4.60396	-4.15632	0.311049	-0.71252	-5.38371	-2.02768	-0.730883	-2.05261	-6.89318	0.0686449	-0.584853	-3.46449	-2.94581	-1.3816	-0.46698	-4.44302	-0.749498
HIF1Alpha_Pathway_HIF1alpha_degradation	0.14904	-3.19736	1.74546	-1.20121	-1.73469	-4.45624	-2.11626	-4.12482	-2.42519	0.20972	2.16789	-0.785048	-0.854506	1.05119	4.40906	-3.52712	-2.21057	-3.50505	-0.0523031	-2.80911	-4.38313	-3.62253	-2.37564	-2.21877	3.11235	-2.73516	-5.41206	-4.32989	-2.08724	-4.45193	-5.3375	-4.06199	-5.51547	-2.54874	-0.0802807	-11.9287	-5.37211	-3.16105	-0.823949	0.520017	-2.94488	-3.06962	-2.80807	2.62996	-3.09569	-3.42479	4.80468	0.771561	-1.04707
HIF1Alpha_Pathway_NOS_pathway	-2.40719	-1.17614	-2.9526	1.47044	3.87965	2.74447	-4.24218	-4.98896	0.387818	-3.58185	3.06034	-1.05683	-1.92262	-1.97912	-1.04333	0.223839	1.09527	-3.65268	-3.26087	-2.07769	-2.25099	-1.47563	0.615805	2.13183	-1.16277	-1.0233	-5.77545	1.41256	3.12452	-0.297812	-1.25036	2.44787	-1.01597	-1.30944	0.85779	1.83194	-0.92251	-0.587123	0.0254721	-0.302584	-3.174	1.49681	0.926908	-1.75926	-0.412733	0.789402	0.012155	-1.67162	1.60368
HIF1Alpha_Pathway_p53_Hypoxia_pathway	1.3289	-3.96074	0.566283	-3.33146	-1.73469	-5.77032	-2.11626	-5.00604	-2.00221	-2.42172	1.33358	-4.46823	-2.64012	1.05119	3.57475	-2.78667	-3.41206	-4.57145	1.45946	-4.06639	-4.54327	-4.39377	-3.68383	-1.05845	2.88788	-3.681	-6.67765	-4.32989	-2.50501	-3.58784	-5.25011	-4.74722	-4.90052	-2.09452	0.867506	-12.9473	-5.37211	-3.70928	-0.98231	-0.704089	-3.97147	-2.22376	-1.75783	1.59965	-4.65414	-4.25644	3.39939	0.989708	-2.50019
HIF1Alpha_Pathway_Pyruvate	-5.37497	-2.78106	-5.80461	3.08337	-0.493453	-5.70887	-4.15047	-13.2116	-8.63285	-3.57714	-0.521359	-1.04872	-2.39761	-3.86544	-10.0431	-3.0062	-0.0485031	-11.6982	-7.03963	-5.35423	-7.11491	-2.02996	-7.56269	4.85538	-0.779538	-3.1702	-14.8009	-6.20374	0.310606	-4.8497	-0.822392	2.07221	-1.68535	-2.95443	-3.02592	2.18978	-11.32	-2.02768	0.466515	-2.87637	-12.1967	2.21118	2.10993	-1.95158	-1.13733	1.16457	0.673788	-10.3096	-2.64027
HIF1Alpha_Pathway_VEGF_pathway	-7.93805	-3.17424	-8.47244	0.0658079	-3.34051	-5.39973	-9.41056	-11.2628	-3.61149	-9.94865	-5.88408	-3.4652	-1.92262	-3.58488	-7.04579	-3.91668	0.412847	-10.6445	-10.2587	-9.03103	-9.23865	-8.18519	-2.11647	-5.10525	-8.3892	-2.71536	-12.7298	-4.48591	-5.53759	-4.04269	-8.94849	-2.58461	-5.78324	-8.18779	-5.31104	-0.921615	-8.57079	0.307136	-5.08421	-7.11604	-9.44347	-4.00248	-4.68007	-2.9364	-7.6302	-4.70618	-2.23698	-6.91277	-3.92084
Hypoxia_induced_EMT_in_cancer_and_fibrosis_3	-17.5862	-18.0712	-17.501	-9.14821	-24.2003	-22.0378	-14.437	-22.5472	-6.36241	-21.356	-18.1867	-11.3228	-3.5736	-15.474	-23.727	-23.0748	-11.7341	-22.5756	-19.6255	-21.4906	-25.247	-18.3065	-7.83598	-21.3694	-22.5819	-9.34152	-24.4867	-24.3477	-19.9225	-17.9187	-15.2397	-17.5076	-21.2226	-20.8573	-20.7467	-22.461	-20.7848	-13.1296	-14.4498	-15.5484	-20.3089	-18.7424	-21.9415	-11.5916	-22.2986	-20.2306	-16.0703	-19.766	-23.4389
Hypoxia_induced_EMT_in_cancer_and_fibrosis_4	-17.5862	-18.0712	-17.501	-9.14821	-24.2003	-22.0378	-14.437	-22.5472	-6.36241	-21.356	-18.1867	-11.3228	-3.5736	-15.474	-23.727	-23.0748	-11.7341	-22.5756	-19.6255	-21.4906	-25.247	-18.3065	-7.83598	-21.3694	-22.5819	-9.34152	-24.4867	-24.3477	-19.9225	-17.9187	-15.2397	-17.5076	-21.2226	-20.8573	-20.7467	-22.461	-20.7848	-13.1296	-14.4498	-15.5484	-20.3089	-18.7424	-21.9415	-11.5916	-22.2986	-20.2306	-16.0703	-19.766	-23.4389
Hypoxia_induced_EMT_in_cancer_and_fibrosis_5	-17.5862	-18.0712	-17.501	-9.14821	-24.2003	-22.0378	-14.437	-22.5472	-6.36241	-21.356	-18.1867	-11.3228	-3.5736	-15.474	-23.727	-23.0748	-11.7341	-22.5756	-19.6255	-21.4906	-25.247	-18.3065	-7.83598	-21.3694	-22.5819	-9.34152	-24.4867	-24.3477	-19.9225	-17.9187	-15.2397	-17.5076	-21.2226	-20.8573	-20.7467	-22.461	-20.7848	-13.1296	-14.4498	-15.5484	-20.3089	-18.7424	-21.9415	-11.5916	-22.2986	-20.2306	-16.0703	-19.766	-23.4389
Hypoxia_induced_EMT_in_cancer_and_fibrosis_6	-17.5862	-18.0712	-17.501	-9.14821	-24.2003	-22.0378	-14.437	-22.5472	-6.36241	-21.356	-18.1867	-11.3228	-3.5736	-15.474	-23.727	-23.0748	-11.7341	-22.5756	-19.6255	-21.4906	-25.247	-18.3065	-7.83598	-21.3694	-22.5819	-9.34152	-24.4867	-24.3477	-19.9225	-17.9187	-15.2397	-17.5076	-21.2226	-20.8573	-20.7467	-22.461	-20.7848	-13.1296	-14.4498	-15.5484	-20.3089	-18.7424	-21.9415	-11.5916	-22.2986	-20.2306	-16.0703	-19.766	-23.4389
IGF1R_Signaling_Pathway	7.00456	-11.9524	-17.0498	-3.51511	-2.72604	4.96645	-1.76813	10.9813	0.292567	4.53232	17.526	-4.55179	-14.1404	9.39526	1.5562	-4.52024	12.8739	7.90341	13.9583	-15.0114	17.9046	4.72877	-7.84421	0.587555	2.20852	-2.44914	0.921691	10.6068	-2.99412	6.04568	-15.4621	22.1424	-0.550503	-4.6301	8.0502	-2.99911	-5.65492	-1.96649	0.321919	-10.5888	9.36469	-0.592526	10.7337	-6.36399	5.91919	4.11839	16.5719	-14.4168	13.967
IGF1R_Signaling_Pathway_Cell_Survival	7.21695	-9.29664	-9.21795	1.64993	-3.23072	0.0610067	0.544794	8.18352	-6.76589	9.11898	6.91867	0.314738	-5.30318	-3.23818	2.27105	-2.1993	3.73163	6.94269	13.2339	-11.9187	9.47781	-0.850237	-3.58837	4.49884	1.89399	-7.04167	0.998179	1.81467	2.31626	2.85636	-2.49849	5.0494	-6.83144	-5.59109	14.2695	3.8878	-8.76512	-0.785064	-7.05366	-9.35777	6.05678	0.527357	7.54591	0.153155	-5.63397	-1.96264	5.73481	-1.88597	10.7068
IGF1R_Signaling_Pathway_Glucose_Uptake	-1.4374	-1.0952	-0.703942	-0.320863	-1.31637	-2.15466	-0.689304	-0.944407	-0.637705	-2.01687	-2.35102	-0.929214	0	-0.449665	-3.83209	-2.21419	0.308218	-2.68033	-0.174265	-2.67094	-3.45544	-0.532527	0.66027	-0.64885	-3.85376	-0.198291	-1.95172	1.47984	-1.06556	2.00212	0.00456816	1.37304	1.68456	1.62315	-2.20414	-2.22213	-2.03047	-1.62511	-0.43129	-0.163526	-1.54379	-2.16907	-3.14488	-2.88576	-0.279909	-1.17987	-1.69559	1.55134	-5.28221
IGF1R_Signaling_Pathway_Glycogen_Synthesis	3.50152	0.404659	-1.8439	0.247745	-0.860292	-0.490115	-1.55739	-0.187155	-0.977868	0.84281	1.19529	-2.55923	-1.19193	0.072725	-0.465162	-0.646632	0.224211	0.826845	0.569352	-0.163701	0.00769265	-0.178828	-1.39889	-0.896068	-0.858389	-1.87046	-0.0174468	-0.477709	3.3262	-0.609788	0.746769	0.121838	1.70466	-0.125214	1.70804	0.289194	-1.12745	0.408774	-0.871857	-0.151223	0.480758	0.352841	0.0241718	0.481226	0.626814	0.345996	-1.52822	0.908541	-0.105319
IGF1R_Signaling_Pathway_IKB_Degradation	1.47765	3.31707	5.21146	7.81583	11.8895	4.08584	-0.438768	7.40131	1.77106	12.2216	11.7177	7.60961	1.09708	5.78294	14.2018	2.59948	-1.46449	11.0899	8.26388	-3.869	12.5236	4.18096	4.60951	5.23287	17.5423	0.496995	3.41946	2.88777	3.1462	4.78791	-0.543862	5.0632	2.47853	-0.486057	16.0495	4.11624	-0.0933559	7.59898	0.519989	1.12165	13.2911	8.07305	12.483	12.4582	1.0635	-0.11213	13.3757	5.07549	17.7264
IGF1R_Signaling_Pathway_Protein_Synthesis	2.48299	1.10017	1.34594	-0.252251	0.826387	2.09879	0.000104709	2.31565	0.706941	-0.320238	2.13137	-3.908	-1.12632	-0.683757	0.733104	-0.817845	-1.10842	3.0353	3.27089	-2.54822	0.920767	1.21754	-1.84867	0.304313	0.235847	0.0359893	1.35377	1.21131	0.413481	0.47465	0.457932	-0.669876	0.0528144	-2.16117	1.22549	-1.08523	0.907234	2.35204	3.14721	-2.57805	-1.16589	1.27685	1.0623	0.508115	2.48392	-0.00442644	-2.55384	-1.98638	-0.404651
IL_10_Pathway	5.15845	-10.4903	-9.74893	7.63062	-0.827769	-1.37675	-11.8645	9.40082	-7.29858	18.5828	4.49579	22.0253	14.4827	1.33289	10.8052	0.15411	-11.091	3.78734	8.38137	-12.36	4.45609	-8.74129	-21.2105	5.8446	18.895	-18.5425	-3.34311	-9.31629	-7.3737	-18.8923	-12.7196	-6.3775	-12.6588	-5.5462	14.2744	2.28025	-0.960142	-6.28534	-7.20129	-13.8803	9.76454	-0.478808	11.1622	20.8956	-10.9214	-13.961	17.7194	-12.2416	23.232
IL_10_Pathway_Gene_Expression	2.47009	0.237674	0.495147	5.90146	8.3598	1.62458	-0.479744	3.52403	0.275658	7.92695	4.59868	10.3745	3.90054	3.95851	9.58999	4.77284	-2.20395	6.94639	3.99318	1.27579	7.41915	5.46498	0.463689	5.9087	13.5456	-2.34389	0.685136	-2.84293	9.31501	-2.06779	-2.96009	5.60503	0.848011	-0.530807	7.59892	1.81611	5.32857	4.21706	1.09701	-0.690416	7.78119	6.24458	9.2908	10.7092	-2.22275	2.30766	10.3906	2.46236	10.8629
IL_10_Pathway_Stability_Determination	-1.87586	-1.70254	-1.86527	-0.779813	-1.8628	-1.87586	-1.87586	-1.87586	-1.87586	-1.87586	-1.87586	-0.647335	1.81633	-1.87586	-1.87586	-1.87586	-1.25619	-1.87586	-1.87586	-0.522222	-1.87586	-1.54986	-1.86305	-1.84165	-1.87342	-1.23933	-1.85518	-1.87586	-1.87586	-1.56305	-1.82549	-1.8715	-1.47943	-1.86944	-1.87586	-1.87586	-1.87586	-1.73497	-1.87586	-0.909793	-1.43534	-1.87586	-1.87586	-0.467068	-1.85841	-1.62307	-1.87586	-1.03989	-1.87586
IL_10_Pathway_Translational_Modulation	-0.78635	1.49267	-0.571171	1.43674	5.46919	0.987379	-0.0877394	0.474827	1.01788	0.455925	-0.499667	3.75337	5.37903	3.92082	4.91956	2.67386	-1.72867	-1.34705	0.918899	4.11921	-0.920497	2.77797	1.65608	1.82956	2.18131	-1.27259	0.216061	-1.4065	5.09748	-1.80792	-1.6507	1.24782	2.37857	0.723056	-2.80826	0.431747	6.63252	-0.743045	0.259545	-0.687148	-0.904257	0.221818	0.890956	3.94781	-0.891363	2.32665	1.19775	1.56986	2.56839
IL_2_Pathway	83.5467	28.0051	56.9307	56.0004	71.2847	56.6873	51.4334	61.633	33.5419	132.189	118.296	52.8958	27.3511	51.5803	62.639	68.2914	12.6103	98.7497	75.7329	13.6526	117.643	28.4365	10.0983	99.036	135.363	6.66006	43.7825	36.9891	33.0683	16.5819	37.6407	18.4091	31.9346	16.5245	112.829	68.5455	30.2467	16.8433	25.0959	19.0191	118.266	64.3883	124.366	44.9703	-6.57549	44.0284	74.3874	31.8602	145.343
IL_2_Pathway_Actin_reorganization	5.72668	1.67253	-1.02469	5.54955	6.86106	3.5524	4.73123	-0.626532	-0.549635	16.7239	18.7171	9.06467	1.55757	6.00571	6.64387	7.39689	1.45006	-0.0966947	3.69053	1.33734	-1.97411	-2.89729	-1.54322	1.77478	8.76067	-0.340218	-0.639303	1.08122	2.57771	-7.02503	1.3752	2.74024	-0.222973	2.61651	7.19439	3.51672	-0.370561	0.566145	0.138493	-0.366673	0.382391	18.261	-2.16142	5.30665	-3.38258	5.98187	7.06174	0.724777	5.84885
IL_2_Pathway_Apoptosis	10.9151	1.08092	7.78435	3.53277	-1.02265	-0.887407	10.8104	1.44502	-0.55196	2.13285	1.60382	1.58489	1.49972	0.526758	-0.333883	5.99232	6.59813	1.67586	6.07144	1.82697	0.857774	6.72047	-2.12256	5.95818	3.80949	-0.243972	-4.1645	-1.3627	3.39938	1.07557	9.51298	5.11995	6.03066	6.19836	3.51866	-0.312838	-1.00968	0.870148	8.72618	3.10014	5.33884	-2.47081	6.05433	5.05587	3.58203	7.8638	7.05206	-3.27805	7.23158
IL_2_Pathway_Apoptosis_Inhibition	8.28408	-1.10756	4.39264	0.186189	2.79829	1.25905	6.5321	0.527194	-4.00987	9.10173	13.5201	-1.42109	-0.986088	0.526758	3.89857	10.2907	2.68818	-1.96388	5.6403	-3.93922	-1.81602	2.23642	-6.51096	7.54607	6.16131	-4.93506	-5.77316	-6.35543	-0.495652	-6.80057	6.14516	0.936602	0.452731	-0.687259	7.23716	1.02314	-4.70852	-1.97806	4.8319	-0.605285	2.52685	7.00902	4.5974	2.01122	-3.05415	5.07585	4.92	-7.42648	14.4127
IL_2_Pathway_Protein_Synthesis	2.65606	-1.23198	-2.01266	1.42535	3.17162	1.82538	-1.75943	0.0288572	-2.5705	6.78298	11.8004	0.614259	-2.23434	-2.14712	5.5288	5.58485	1.80736	-1.52974	3.04571	-4.043	-0.0791767	-4.01184	-2.18223	-0.65979	2.37826	0.334509	-0.363729	-1.76516	-3.12345	-4.22295	-1.93069	-0.407513	-0.550095	-2.31462	7.2929	2.99971	-3.23297	-0.631109	-2.36371	-3.39895	-0.0539822	16.119	-2.70767	-1.61607	-0.656029	0.696816	-2.2303	-1.94734	4.04718
IL_6_Pathway	-93.3253	-74.5525	-57.0001	-76.0739	-60.4344	-71.8338	-100.659	-85.5739	-52.3415	-47.4668	-67.2499	-38.2056	-4.46523	-33.9534	-57.3125	-93.1273	-68.9873	-73.6224	-82.8758	-87.7624	-78.9888	-70.8221	-56.84	-88.8924	-42.366	-70.6287	-75.4895	-91.0344	-66.4669	-107.736	-98.1692	-102.104	-98.871	-100.826	-67.7415	-79.979	-60.6138	-77.6967	-82.4312	-85.676	-59.315	-84.9235	-77.0724	-35.3174	-112.208	-106.801	-63.2565	-98.3614	-41.9125
IL_6_Pathway_IKBs_Degradation	0	0	0	0	0	0	0	0	0	0	0	0	0	0	0	0	0	0	0	0	0	0	0	0	0	0	0	0	0	0	0	0	0	0	0	0	0	0	0	0	0	0	0	0	0	0	0	0	0
ILK_Pathway	-338.518	-188.149	-153.733	-186.685	-323.542	-281.336	-253.217	-351.875	-181.759	-386.634	-344.78	-200.802	-83.5827	-142.931	-376.845	-371.919	-94.6198	-419.689	-350.316	-191.618	-389.328	-162.81	-65.6587	-370.885	-327.345	-85.2115	-325.622	-308.721	-269.834	-303.063	-209.854	-237.128	-322.187	-290.05	-415.052	-340.319	-265.632	-95.6926	-259.89	-145.775	-368.939	-302.703	-377.811	-192.683	-278.95	-277.231	-234.651	-262.873	-401.786
ILK_Pathway_Apoptosis	-155.72	-100.997	-39.5337	-107.802	-166.077	-125.28	-102.429	-153.868	-102.698	-169.374	-158.357	-97.797	-31.7152	-65.0339	-181.759	-164.475	-34.139	-180.678	-148.787	-130.342	-177.683	-88.1654	-32.9857	-164.085	-155.729	-47.3179	-139.077	-165.103	-159.008	-150.969	-76.9639	-137.325	-172.242	-146.978	-176.906	-165.225	-161.763	-41.0698	-135.793	-64.7243	-167.615	-132.769	-172.65	-96.2235	-121.651	-148.845	-137.905	-166.717	-171.771
ILK_Pathway_Cell_adhesion_cell_motility&opsonization	-165.764	-98.6307	-45.3967	-106.752	-162.37	-123.123	-109.542	-160.119	-101.524	-176.232	-157.906	-95.6527	-32.1028	-63.8126	-174.374	-172.984	-39.9953	-181.567	-160.203	-133.211	-180.529	-93.946	-30.1139	-177.775	-163.433	-47.6663	-142.733	-164.98	-162.669	-151.62	-82.3409	-141.478	-178.779	-152.755	-180.223	-170.983	-167.627	-38.6568	-137.87	-72.447	-170.862	-133.38	-175.497	-93.6708	-127.456	-156.94	-138.361	-171.341	-174.209
ILK_Pathway_Cell_cycle_proliferation	-149.759	-95.6884	-39.5249	-103.176	-154.714	-118.247	-100.798	-151.12	-102.543	-166.661	-148.99	-90.9094	-28.7211	-58.6147	-166.609	-157.467	-34.8503	-172.453	-148.145	-126.344	-169.638	-87.4837	-31.9049	-164.597	-154.098	-46.1098	-136.841	-161.045	-153.633	-145.996	-75.2168	-130.15	-167.871	-139.654	-166.894	-167.511	-158.765	-35.9379	-130.706	-64.8913	-159.694	-131.314	-162.192	-91.5312	-116.837	-143.818	-131.294	-165.018	-156.51
ILK_Pathway_Cell_Migration/Retraction	-159.922	-95.9879	-46	-105.811	-153.046	-119.55	-108.747	-155.831	-100.798	-173.116	-150.825	-95.8894	-34.1867	-61.8949	-165.322	-168.516	-40.211	-174.59	-155.42	-128.201	-174.268	-93.596	-31.3502	-175.223	-160.008	-48.8284	-137.79	-158.845	-155.296	-143.754	-81.0898	-136.005	-171.871	-143.659	-170.61	-171.574	-162.323	-38.6568	-135.123	-69.5185	-162.714	-131.323	-167.943	-97.0003	-120.85	-148.206	-139.399	-164.764	-165.591
ILK_Pathway_Cell_Motility	-169.51	-109.327	-45.0251	-115.594	-166.646	-136.766	-108.773	-177.046	-108.078	-187.371	-157.424	-101.393	-31.2965	-64.7883	-187.336	-190.364	-55.6434	-203.668	-169.503	-128.759	-191.694	-105.556	-33.9845	-193.314	-169.244	-61.0978	-151.161	-175.394	-172.359	-165.588	-84.6816	-132.592	-188.899	-149.904	-191.582	-186.91	-171.053	-38.7816	-148.399	-71.4733	-177.676	-147.115	-187.582	-105.481	-133.704	-157.496	-140.636	-177.374	-179.05
ILK_Pathway_Cytoskeletal_reorganization	-183.14	-115.974	-56.5251	-118.484	-170.672	-136.539	-126.112	-180.065	-108.336	-186.436	-168.237	-102.734	-31.0698	-64.539	-191.616	-190.068	-52.1978	-203.947	-182.699	-149.661	-199.073	-107.221	-32.4958	-194.854	-165.751	-61.566	-165.091	-174.439	-183.851	-169.69	-99.8296	-135.285	-200.517	-177.385	-196.284	-185.713	-181.055	-43.8878	-153.423	-79.2491	-182.865	-146.158	-194.34	-105.127	-144.752	-172.345	-150.56	-187.865	-187.401
ILK_Pathway_G2_phase_arrest	-149.759	-95.6884	-39.5249	-103.176	-154.714	-118.247	-100.798	-151.12	-102.543	-166.661	-148.99	-90.9094	-28.7211	-58.6147	-166.609	-157.467	-34.8503	-172.453	-148.145	-126.344	-169.638	-87.4837	-31.9049	-164.597	-154.098	-46.1098	-136.841	-161.045	-153.633	-145.996	-75.2168	-130.15	-167.871	-139.654	-166.894	-167.511	-158.765	-35.9379	-130.706	-64.8913	-159.694	-131.314	-162.192	-91.5312	-116.837	-143.818	-131.294	-165.018	-156.51
ILK_Pathway_Induced_cell_proliferation	4.51313	-0.496935	-6.18422	-0.37442	-6.50367	-6.09393	0.674284	-7.94753	-1.55545	-1.3197	-5.92528	-1.61273	-2.62442	2.47565	-7.37994	1.60303	3.87774	-7.0691	5.48043	4.98617	-3.92511	5.82926	0.872857	0.255965	-0.718546	1.11517	-12.0064	4.46975	-9.18814	-11.1963	-6.40301	4.88512	-12.7995	4.5135	-5.35241	-4.97544	4.24482	5.04955	4.77721	-5.98631	-8.90936	-9.67169	8.45893	-4.52313	-0.917614	-4.97516	0.113822	4.9776	-5.34692
ILK_Pathway_Regulation_of_intermediate_filaments	-165.764	-98.6307	-45.3967	-106.752	-162.37	-123.123	-109.542	-160.119	-101.524	-176.232	-157.906	-95.6527	-32.1028	-63.8126	-174.374	-172.984	-39.9953	-181.567	-160.203	-133.211	-180.529	-93.946	-30.1139	-177.775	-163.433	-47.6663	-142.733	-164.98	-162.669	-151.62	-82.3409	-141.478	-178.779	-152.755	-180.223	-170.983	-167.627	-38.6568	-137.87	-72.447	-170.862	-133.38	-175.497	-93.6708	-127.456	-156.94	-138.361	-171.341	-174.209
ILK_Pathway_Regulation_of_junction_assembly_of_desmosomes	-170.219	-102.55	-49.9629	-104.909	-166.646	-127.67	-111.807	-164.25	-106.373	-181.077	-162.134	-92.8465	-32.1028	-68.5928	-178.79	-176.887	-44.7427	-186.131	-164.36	-131.191	-184.855	-96.5452	-33.0021	-181.326	-167.795	-52.3632	-147.188	-164.485	-161.819	-155.848	-82.3409	-140.351	-176.614	-157.6	-185.064	-175.831	-165.862	-40.5683	-135.55	-76.6754	-175.082	-138.229	-180.345	-90.6512	-130.236	-155.193	-138.361	-169.319	-179.057
ILK_Pathway_Wound_Healing	-166.728	-100.055	-46.9044	-112.848	-165.25	-125.789	-109.542	-163.909	-101.524	-178.863	-157.906	-98.2302	-32.5592	-63.8126	-178.319	-174.097	-40.6937	-186.159	-162.08	-141.464	-188.878	-94.9801	-31.0139	-178.679	-164.883	-48.3181	-145.603	-166.266	-170.834	-155.933	-83.0044	-144.029	-187.033	-155.386	-182.025	-172.94	-176.43	-38.6568	-139.165	-72.447	-178.672	-134.213	-179.148	-100.883	-128.36	-165.212	-147.076	-179.569	-182.97
Integrin_Signaling_Pathway	-166.975	-91.1765	-48.2691	-77.1806	-155.661	-118.422	-106.507	-158.949	-103.814	-161.8	-147.937	-81.1157	-26.6802	-50.2234	-155.982	-170.09	-30.4983	-188.524	-163.666	-146.374	-171.958	-99.6513	-17.3432	-174.848	-155.309	-52.6534	-138.868	-161.169	-162.164	-139.661	-84.6966	-107.874	-176.926	-167.746	-163.934	-160.32	-165.994	-52.1541	-135.337	-60.4432	-160.742	-147.014	-167.418	-91.0726	-131.428	-139.935	-117.115	-160.911	-144.235
Integrin_Signaling_Pathway_Cell_survival	-1.6336	-6.70735	3.88655	6.96452	-19.035	-21.1373	4.45021	-9.89821	-1.32734	-0.622811	-5.31184	11.9571	11.8069	9.23608	-13.8226	-0.700656	10.3894	-31.5745	0.509296	-18.4774	-17.5889	-6.69268	-1.98014	-9.39274	5.77033	-4.33893	-4.59633	-26.9551	-25.157	-35.159	-2.3018	-13.0539	-20.2313	-29.612	-11.5578	-4.8172	-13.4322	-16.7101	-25.7366	6.38973	-17.6036	-23.8763	-16.4769	3.73506	-26.186	-16.551	10.9615	-30.7766	12.6948
Integrin_Signaling_Pathway_Cytoskeleton_contraction_integrin_modulation_cell_invasion_and_migration	10.0336	11.0067	-0.429001	17.9515	5.47214	9.66026	0.508591	12.1492	3.03112	11.5751	13.0747	15.9488	3.20726	15.5645	5.28379	12.3246	6.46757	3.55644	3.72929	5.21458	10.5465	7.43191	4.56894	10.9705	11.1164	2.59348	12.7714	5.71533	6.03193	9.75874	1.66916	14.1072	7.23503	-1.62567	10.9679	14.481	13.3173	-3.05228	6.95524	5.47568	3.03304	6.06899	7.82771	13.4552	1.35786	7.81416	16.1059	9.7279	16.5633
Integrin_SIgnaling_Pathway_Focal_adhesion_and_stress_fibers	-11.9785	-0.968186	-2.5389	0.963568	-5.05032	-4.47868	1.50849	-12.7191	-2.95024	-7.12344	-9.00306	-8.39838	-2.2635	-2.92677	-0.00723422	-11.4141	-0.949639	-11.2923	-19.3247	-1.9291	-10.518	-1.08887	-1.66696	-9.61734	-2.38084	-0.956469	-4.99805	2.51966	0.477579	-7.81354	-0.167954	-2.67244	-5.64161	-9.84743	-10.2041	-7.58774	-6.18912	-4.08356	-1.02929	2.43962	-10.0823	-11.2079	-9.88668	-3.17139	-5.24772	-6.27478	-3.10477	-2.96239	-4.35268
Integrin_Signaling_Pathway_Translocates_to_the_nucleus	-3.61761	0.780915	5.43835	3.66669	2.82128	3.89466	5.50517	-2.81581	-2.79211	1.29111	4.80429	-5.49971	-1.88218	-1.77549	5.41495	-3.6448	2.70461	5.63901	-2.74632	-6.93301	4.08065	-2.62129	1.49571	-1.6194	-7.48144	1.44054	2.71874	0.919466	0.478975	7.55162	6.05052	3.11883	-1.34501	-4.54036	2.19743	-2.1736	-3.72786	-0.153002	-1.14324	-1.47064	4.26713	-0.432232	5.83458	-3.32129	3.25687	3.91464	-0.590766	-1.5706	3.73668
Interferon_Pathway	14.6213	8.75125	4.29722	5.64146	-1.74337	-3.87819	9.46071	13.797	0.97438	18.6276	14.2775	14.3906	6.23543	16.0917	-2.86084	13.3973	7.26786	0.26646	13.7849	-6.16934	5.60536	3.74297	-6.34344	16.2343	9.91609	-11.9465	12.9096	-12.3283	19.5303	4.60373	7.55877	26.2129	13.8805	-8.71376	9.47211	6.04121	19.051	-0.692093	-7.04269	-5.80725	-5.13793	3.12868	15.7055	9.59925	-9.70387	19.4773	21.683	-0.786249	17.8481
Interferon_Pathway_Gene_Expression	8.92985	6.78663	-1.15485	5.94548	10.6839	8.19597	3.12574	9.36794	5.26722	5.14816	6.69477	7.67638	2.64293	4.63607	11.8341	9.73088	2.52245	6.18058	11.7994	5.3121	9.23912	9.6866	1.39766	13.5716	6.7048	0.963055	4.6198	3.62687	9.27215	8.46322	0.560774	7.8092	12.6883	7.2803	12.8652	8.9292	11.4083	0.666209	2.7883	2.43815	6.21962	7.05946	8.48248	6.80974	0.0317859	8.83312	4.7483	4.52456	3.20297
Interferon_Pathway_Transcription	-3.06077	0.507637	-2.16407	2.97163	0.0973211	-0.644591	-1.87907	-2.7796	-2.26702	3.48252	1.48077	2.24818	-0.917026	-1.3048	0.0499021	-1.93251	-0.204701	-3.75233	-2.24809	-2.66574	-3.00483	-2.50485	-2.093	-2.39246	1.92597	-1.92659	-3.24448	-3.54512	0.22502	-3.17897	-0.588219	-3.7853	-2.46485	-4.14038	-3.31591	-1.26913	-0.251822	0.350914	-4.39674	-1.0155	-0.612373	1.38675	-1.40798	-0.0184737	-4.07616	-0.999349	-1.06685	-4.60862	3.64583
Interferon_Pathway_Translation	1.14169	-0.742369	0.416937	-1.56191	-1.15908	-0.0699697	1.38275	0.258124	-0.23155	0	-0.706535	0.928212	-0.946284	-1.42076	-2.8856	-0.385107	-1.37157	-0.387385	2.25279	-1.4344	-1.47508	-0.733729	-1.98849	-0.265885	-1.05845	0.260439	1.10484	-0.587951	0.00372497	0.487779	-0.849486	0.997067	1.98927	-0.995115	-0.289724	-5.60562	-0.358608	2.00034	2.10363	-2.81205	-1.21257	-1.34756	-0.279426	-0.983734	1.56618	0.727447	-0.0472356	-0.277464	-0.452613
IP3_Pathway	28.0649	-37.6888	-32.4438	-10.6856	-25.1695	-3.39383	-15.5291	21.5726	-17.6554	5.6681	10.7431	-24.118	-23.2636	-7.11103	-32.0414	38.1449	10.0631	11.323	20.8088	-46.1915	22.3994	-17.0951	-22.3549	35.2647	4.0603	-20.0926	8.43371	-10.2395	-1.47896	6.27723	-30.2572	0.607874	-21.0021	-14.8154	7.63801	20.8428	-47.3305	-32.0707	-13.9598	-18.3656	23.9263	-23.9712	4.80509	-13.5675	-30.5765	3.94144	-12.8517	-4.90118	13.3145
IP3_Pathway_Gene_Expression	7.08052	-11.7509	-13.7415	-3.30911	-4.56296	0.778285	-1.06275	5.15078	-6.51896	0.712301	-0.67767	-5.41815	-10.8269	-4.90385	-0.730423	-4.80458	-1.02159	3.79742	6.8964	-8.398	2.46754	-6.80166	-4.1324	-3.17307	-4.43704	-6.13652	-3.47077	-4.33877	-0.218454	-0.189235	-5.10696	-2.36274	-10.4587	-3.85164	5.05633	-8.78927	-8.28572	-6.25958	-6.43073	-6.48764	3.56041	-3.06989	0.709522	-5.18005	-7.78541	0.711236	-3.94169	-2.55003	1.45404
JAK_mStat_Pathway	-6.65565	-4.09913	-13.9654	12.3723	-8.29263	-10.6119	-0.272605	-15.0901	-7.24886	10.0427	-4.3126	14.5353	-6.33962	2.0291	0.176015	-6.02835	-0.106925	-4.28502	-8.54902	-24.2116	6.13999	-10.1112	-3.6579	-3.81063	4.8998	-9.68034	-19.7742	-1.84528	-4.59648	-19.1505	-10.4996	-11.3522	-21.8428	-17.2428	5.16213	-4.64802	1.52051	-3.37135	1.24979	-3.6828	-0.234845	-9.52186	6.70367	-0.203898	-24.3612	-12.7957	10.2122	-27.0919	17.8924
JAK_mStat_Pathway_Akt_Pathway	-18.3318	-21.1051	-17.9557	-2.27642	-30.4881	-35.5526	-22.2247	-28.4727	-22.6287	-35.2253	-38.0724	-16.9519	-14.2134	-18.982	-42.7439	-12.8712	2.84828	-48.9329	-40.0641	-4.64724	-38.9904	-14.0371	-14.2775	-30.7815	-37.6052	-3.15978	-32.0429	-30.0798	-9.44761	-32.087	-20.6494	-10.8608	-16.5341	-23.4371	-45.4228	-16.3115	-13.7296	-11.5637	-30.6026	-4.07977	-36.6113	-29.7617	-50.8963	-15.2684	-29.7522	-13.8868	-8.95999	-9.5586	-30.0188
JAK_mStat_Pathway_JAK_degradation	-5.63688	-6.87506	-4.39094	17.075	-0.781161	-1.45041	-2.26791	-14.8323	-18.2152	12.5984	3.18168	16.5195	8.92154	-0.878631	-2.58709	2.10114	0.635114	-10.5438	-8.68644	-23.3003	-15.2537	-8.93971	-7.59461	5.88943	9.92551	-11.9581	-0.344747	-21.3894	-4.66677	-38.9941	-4.35917	-24.0318	-31.0467	-20.6925	-4.12185	-0.913647	-12.0197	3.22628	-9.70271	-3.91488	-9.18465	4.29712	-10.4644	1.00898	-14.9572	-4.1714	-6.60872	-12.5712	10.1705
JNK_Pathway	-161.629	-97.7204	-120.714	-90.9335	-112.422	-99.6362	-165.987	-131.666	-104.847	-138.324	-120.344	-111.772	-61.493	-75.2569	-148.131	-167.075	-51.9085	-160.163	-153.532	-86.498	-142.579	-67.6488	-60.3035	-171.061	-97.781	-55.3466	-123.408	-158.508	-145.878	-115.914	-152.982	-134.16	-149.224	-163.418	-175.91	-149.852	-130.258	-85.8443	-121.462	-87.192	-131.155	-132.936	-155.941	-118.053	-154.006	-113.003	-127.824	-113.713	-125.286
JNK_Pathway_Apoptosis_Inflammation_Tumorogenesis_Cell_Migration	-2.01869	-3.6404	-10.6493	-1.94305	-8.24419	-12.6656	-11.778	-12.8398	-6.54479	1.3903	-9.66291	-9.08549	-4.7289	2.25535	-14.1657	-4.74429	2.55425	-12.1499	-3.55064	0.832268	-10.0522	9.11415	0.0780119	-4.52961	-1.06991	-3.02051	-14.7259	-1.84646	-7.30608	9.37507	-9.82757	8.12321	-3.553	6.44048	-10.9036	-9.82922	-9.3259	-0.903412	7.69839	-3.27226	-12.2058	-13.1654	4.79008	-8.65306	-1.40901	10.7191	-9.1252	7.76024	-3.02171
JNK_Pathway_Insulin_signaling	-3.35907	-3.39034	-5.68828	1.51823	-0.418456	0.834087	-8.0466	4.01816	-4.05192	3.15928	3.11133	-1.03178	-4.69752	-2.31319	8.59495	4.69854	-0.0130703	5.464	-2.65996	2.82258	9.12231	-0.711715	-0.650105	0.921705	1.28313	2.02613	3.52262	1.72754	-3.39681	8.64525	-3.53158	5.18874	3.41881	3.96323	5.50064	-3.2305	1.58779	3.69792	2.19	0.628394	8.5366	0.83553	7.49649	-3.33233	4.05871	1.51277	0.229279	-0.582742	9.89985
Mab_targets	-3.89663	-6.07549	1.32931	-1.52399	0.266785	6.63163	-4.98629	-4.0536	-12.2279	23.2265	14.5128	1.14371	2.06629	-0.156365	3.72494	0.431874	-0.894534	9.83955	-0.508332	-5.29919	4.32769	-13.1855	-7.16125	0.601103	20.3736	-3.91475	1.02421	-14.28	-14.4661	-11.4501	-7.81815	-12.9189	-14.7828	-14.3846	13.307	-2.25912	-11.5898	-3.09146	-16.4172	-9.29481	11.4517	7.83085	3.27207	-0.835134	-16.4261	-10.5316	-8.6849	-12.2278	19.9548
MAPK_Family_Pathway	-68.6137	-60.5886	-65.3166	-33.934	-23.331	-24.5555	-99.8111	-26.6116	-45.7625	-7.0396	19.2521	-11.6816	-17.6817	-18.8298	-30.1417	-62.01	-43.8252	-44.809	-34.9794	-77.5566	-31.6469	-56.9344	-56.0288	-43.4591	23.6415	-76.0014	-38.5667	-83.6708	-75.7529	-72.5152	-106.987	-70.0433	-80.9244	-113.83	-37.71	-35.678	-55.2103	-64.1916	-84.5238	-84.9075	-33.5823	-43.2127	-41.3693	-25.3913	-115.123	-78.1294	-23.9583	-79.9851	12.9434
MAPK_Family_Pathway_Chromatin_Remodeling	4.29047	0.183556	-3.06297	3.55165	7.04996	0.650765	1.79077	6.60703	-0.766929	4.15878	0.264914	4.28524	-0.439377	-0.345315	6.47176	5.09862	5.15866	1.52751	8.46326	1.95016	6.16871	6.81902	0.00272775	9.38646	2.67325	0.687622	-1.0752	0.919201	6.83775	2.02247	-4.44913	5.38961	10.5389	-1.52744	8.9357	6.86874	8.90919	-3.33563	1.1574	-2.58494	0.893019	-1.44913	1.6217	0.811324	-3.00462	4.56627	5.20525	4.48729	-0.16503
MAPK_Family_Pathway_Cytoskeleton	-0.606455	0.969349	-4.18811	2.59407	0.649987	-0.701149	-2.66938	1.54444	0.626259	0.323528	-0.91829	0.954516	1.67274	2.93569	3.26308	2.11015	0.572854	-2.86659	3.13334	2.48753	-0.395	3.85108	-1.53866	1.81132	1.44386	-2.20831	1.07139	-1.52931	6.44477	-1.8809	-5.05724	3.74699	-1.63678	-2.00397	-1.04528	1.85973	4.23238	-3.39224	0.521427	-3.40534	-2.7453	-1.03049	0.283853	-0.222599	-2.6451	0.561032	4.74035	4.03544	1.64166
MAPK_Family_Pathway_Gene_Expression	-0.665764	2.50252	-0.179854	12.4096	13.647	4.29331	-5.64531	2.48873	4.14653	12.4165	15.8953	11.0794	-1.86945	11.4507	21.2917	7.23446	-0.592901	8.37606	5.73264	-0.801056	15.8269	8.39191	3.81032	11.7394	21.4271	-3.12739	-3.94686	1.11675	9.17672	5.33541	-7.12168	11.1914	4.35904	-0.704385	17.3908	10.8268	8.6848	1.15133	0.725667	-1.51956	11.6115	9.17987	18.8923	14.4871	-6.78713	4.30857	16.2719	4.81942	25.3769
MAPK_Family_Pathway_IKBs_Degradation	2.06525	4.79454	4.44885	8.58176	12.3482	7.19554	-0.875407	8.90156	1.88102	13.6681	17.7406	9.88947	2.22569	7.93679	18.3258	3.60302	-2.11772	13.9292	8.58566	-1.71698	15.7434	4.31328	7.06167	5.23287	21.9419	1.10589	4.50112	1.40793	2.69657	2.36418	-0.507489	3.69015	2.7708	-0.58416	17.8156	6.17727	1.1903	8.17892	0.340487	1.92642	14.9358	10.8831	15.3297	15.792	1.0635	0.650527	15.5211	2.55112	23.292
MAPK_Family_Pathway_Translation	0.301257	1.91194	0.467531	0.334524	2.22159	-1.18396	0.577756	1.17337	0.355846	1.28175	1.8369	1.7174	-0.719966	-1.23943	0.858773	1.13672	1.96452	1.14779	0.805109	1.56563	1.49808	1.74446	1.1945	3.52361	1.03738	2.70644	1.06161	1.88532	1.26417	0.983738	-0.645257	0.657568	0.947392	0.494584	0.352866	2.26901	1.86285	0.372943	0.930643	0.455799	1.2168	0.499254	1.83442	1.37703	-0.466827	0.766656	0.878707	0.644597	0.684954
MAPK_Signaling_Pathway	-281.114	-182.572	-118.111	-131.812	-261.713	-234.941	-213.718	-252.902	-173.955	-292.724	-283.984	-159.429	-90.7459	-125.817	-297.037	-299.885	-44.4439	-324.068	-255.731	-195.733	-293.119	-133.865	-81.9176	-314.077	-256.216	-83.5995	-229.986	-270.442	-249.895	-243.218	-188.781	-224.059	-294.333	-276.295	-332.29	-270.845	-256.694	-103.082	-237.592	-141.899	-288.271	-240.194	-314.652	-161.689	-241.562	-219.441	-188.001	-245.519	-270.562
MAPK_Signaling_Pathway_Cell_Servival_Cell_Militory_Inflammation_Apoptosis_Osmoregulation	10.4212	2.0057	-2.6482	-4.50107	-6.55702	-4.45338	-1.02091	1.16551	-0.967296	4.13585	-2.93343	-4.02911	-6.96074	5.53254	-0.137432	0.417171	7.45384	-1.01303	11.7166	9.91317	1.69161	12.8764	3.44113	3.00312	8.06643	2.74003	-4.18579	3.96041	-3.39129	-0.397473	-4.09186	13.7756	-2.24905	11.2731	0.0178101	-0.440497	3.39265	4.23167	9.12209	-9.44054	-1.738	-5.84906	12.0697	-5.89688	0.393337	3.53622	-2.18127	5.1399	4.26165
MAPK_Signaling_Pathway_Gene_Expression	2.81845	-4.54169	-5.09508	8.27316	4.18765	-10.3313	-3.15496	-4.00682	-10.8786	10.5754	-0.626935	10.5883	-8.75822	-0.556963	-4.00948	6.48103	4.77639	-9.2612	5.62217	-0.208181	1.46481	6.28882	-3.98342	3.75939	13.8976	-6.2526	-5.89652	-1.60085	-2.49518	-6.27569	-10.9988	0.0168645	0.463566	-9.31615	-2.69567	11.623	11.3041	-0.767567	3.96796	-5.48256	-12.4112	-7.08438	10.742	-4.54931	-14.5961	12.829	16.271	-0.137629	20.6764
Mismatch_repair_effect	12.1584	-0.40931	-9.00875	2.47907	-4.95855	3.45758	2.50999	-5.61545	-3.09268	9.81771	6.83629	2.1	-2.34077	4.62848	2.77512	8.88635	-3.2345	7.66653	7.63607	-2.06327	0.563314	-1.32203	-2.33351	9.92618	5.12327	-4.5701	4.93702	1.13859	10.5459	-2.03649	5.20403	3.53641	3.36346	8.46023	15.5624	-4.34165	-2.55664	-1.52366	4.88011	-0.59702	3.70982	7.0663	1.16572	-4.65828	1.64476	8.62343	-2.24279	13.0264	3.19733
Mismatch_Repair_Pathway	22.739	6.30497	-7.88065	7.02406	-3.10737	11.5496	4.50873	0.223633	2.05591	23.3745	14.3727	5.47111	-3.45237	4.32914	9.18095	20.8559	-4.87267	20.7545	21.9182	5.5711	7.3189	1.68488	0.997081	24.0376	13.7496	-3.73188	13.0903	9.09212	22.927	8.43513	12.4244	13.0815	13.6629	20.3748	26.792	1.18335	5.48455	4.22415	18.1285	5.30909	7.36688	11.8008	6.09984	-4.41593	9.72644	20.5366	2.10789	23.4702	6.60469
Mitochondrial_Apopotosis_m_Pathway	49.7863	46.5678	12.2061	30.5743	28.4927	49.0171	39.1408	51.075	21.9168	65.7426	60.2793	39.5502	5.59049	21.8019	75.1328	48.4334	-0.34179	77.0941	54.464	29.9487	60.5571	25.4408	11.7592	52.3872	65.7598	5.56887	25.6666	62.8414	54.7103	48.1061	22.457	54.8131	53.3461	67.9568	81.5035	46.1661	43.4927	-3.765	41.7646	31.6254	60.7766	35.1118	74.0484	35.0936	63.4323	42.967	52.3422	38.1584	72.5313
Mitochondrial_Apopotosis_m_Pathway_Apoptosis	-8.56349	-2.16383	-4.77225	-2.87626	-6.95345	-5.63321	-6.16733	-9.49126	-6.51879	-2.85374	-4.22597	-6.05488	-0.991389	-0.89959	-5.17615	-7.40069	-5.29919	-8.65735	-8.44308	-10.5251	-9.24494	-7.5844	-4.35259	-6.23044	-6.21347	-6.98381	-8.32916	-8.39475	-6.86059	-11.2082	-4.87197	-8.63859	-9.22987	-9.78667	-4.86538	-6.29755	-6.07346	-2.79184	-10.7643	-2.76217	-10.9848	-9.78569	-8.45274	-7.24773	-4.08486	-11.2327	-9.30889	-8.02881	-5.65276
Mitochondrial_Apopotosis_m_Pathway_Depolarization	-2.454	0	-1.48932	-2.80976	-1.02799	0.496292	0	0.575299	-1.35317	-1.43205	0	-0.462743	0	-2.078	-1.59584	0	0.940669	-0.482171	-1.66607	-2.8497	-0.637663	-1.86626	0.8972	0	-0.317609	0.442726	-2.68219	0.894035	-1.55524	-3.2629	0	-2.56052	0	0	-1.41494	0.692683	0.8503	0.598281	-0.586987	0	-0.815583	1.05135	-0.484099	-1.03098	-2.24231	-0.709689	0	-0.233626	1.33961
Mitochondrial_Apopotosis_m_Pathway_DNA_fragmentation	-2.89502	-1.30551	-1.53429	-4.04777	-1.33191	-0.696365	-1.47199	-1.44218	-0.487105	-3.92377	-2.11508	-3.05175	-3.23222	-0.824086	-0.607386	-2.44118	-2.19527	-1.46768	-1.17799	-1.76823	-0.906176	-2.11655	-0.873553	-1.06911	-1.97887	-0.576638	-1.0337	-2.37427	-2.18464	-2.51175	-1.48755	-0.933407	-2.51996	-3.37165	-2.13159	-2.94896	-1.76207	-1.38633	-2.83904	-0.809975	1.09975	-0.510201	-1.84903	-2.02855	-0.910884	-3.1593	-0.768117	-0.174971	-1.48325
Mitochondrial_Apopotosis_m_Pathway_Gene_expression	-3.40245	3.5051	-2.43778	-1.86286	-2.00438	1.64144	0.708784	0.575299	-2.32957	-2.69468	2.63674	1.76651	-1.86756	-2.5436	-0.703188	-0.798951	-0.0269573	0.180676	-3.93349	-2.83308	-1.06247	0.0785099	0.619689	-2.05629	-1.49364	-0.533667	-3.65858	1.53445	0.160337	-1.90034	-0.286894	0.302728	2.95593	1.69882	-4.05387	0.390496	1.70484	1.35212	-1.06649	0.458905	-2.84624	1.05135	-0.949482	-1.55633	-2.39486	1.61467	-0.976393	0.559988	1.28616
mTOR_Pathway	-137.431	-92.9125	-81.4021	-77.4996	-113.068	-113.257	-106.189	-129.565	-68.0317	-137.336	-147.51	-86.0622	-42.8975	-74.9314	-133.888	-138.252	-31.3723	-159.938	-134.164	-84.1771	-139.785	-59.1339	-41.3755	-146.413	-112.608	-42.4574	-139.03	-111.41	-101.794	-109.217	-108.163	-119.721	-123.286	-126.346	-169.163	-132.65	-112.488	-64.6789	-95.7831	-57.6106	-127.031	-108.933	-152.195	-91.414	-118.134	-89.5918	-97.1924	-87.5089	-149.727
mTOR_Pathway_Actin_organization	-1.74744	-16.7755	-3.3137	-2.81516	-6.67549	-6.1233	-6.38559	-10.5458	-3.17689	7.9381	-9.8627	0.493005	-5.04	2.55587	-17.2382	1.22718	-7.28875	-13.4449	-13.0797	-7.06991	-7.87829	-2.12744	-7.453	-0.0993631	0.95381	-9.62466	-10.4327	-1.56093	-8.91262	-13.7562	-6.42744	-0.373525	-12.8652	-13.8505	-11.6955	-5.25697	-9.08278	-8.63016	-8.99296	0.972758	-7.0154	-6.4052	-18.9748	-2.09159	-12.1111	0.739091	-1.19422	-4.62849	-4.59503
mTOR_Pathway_Akt_signaling	1.96964	1.53473	4.33129	2.20336	3.10638	2.85996	2.36512	1.98416	4.52486	0.675908	3.46	0.557712	1.11971	0.355739	2.85822	1.20115	3.23617	3.30594	4.53444	2.73073	3.4321	3.5259	3.3903	1.41162	2.15546	3.57365	1.93932	3.47227	3.07826	5.44928	1.54363	3.95409	6.29189	1.86591	0.551925	3.58643	4.50111	2.27794	0.973569	2.06649	0.414053	2.19453	2.68948	-0.239578	4.38263	4.45059	0.519006	2.56324	0.319964
mTOR_Pathway_Scanning	1.9476	-2.50087	-2.64003	-2.33775	-2.21875	0.982685	-0.99662	0.739796	-2.94998	0.922851	0.733121	0.0198254	0.56229	-4.96282	0.530475	-0.278265	-4.01486	-0.0306288	3.86635	-6.14248	-3.0792	-0.45367	-6.12961	-3.08256	0.948297	-3.53455	-2.86825	-1.39221	-2.03868	-2.66993	-3.14427	-2.19583	-5.87691	2.43627	1.79558	-1.65986	-5.65787	-1.1537	4.2193	-3.72127	2.09129	-1.48234	4.82	-0.0271539	-1.18358	-4.98134	-0.707528	-2.03176	0.108836
mTOR_Pathway_Translation_on	5.2006	0.572514	5.46044	2.00496	2.52947	5.26948	7.16024	4.76543	4.43434	2.0564	3.27964	5.67853	1.79781	0.142396	2.34857	3.12014	1.20163	7.91092	8.93974	-2.10039	4.98553	4.53284	2.20752	-0.356368	3.32885	1.47563	0.0882204	5.78455	-0.807933	5.61515	-1.67317	-1.69988	1.02687	7.75521	3.05595	-1.93615	-0.629006	3.34315	11.2667	2.11497	5.82595	5.59072	13.0218	-0.324101	9.92862	1.88431	4.03095	2.83197	1.91235
mTOR_Pathway_VEGF_pathway	0.775218	0.143205	2.1913	1.31003	-0.371661	-0.536682	1.32409	-1.18304	0.675621	-2.36152	-1.23625	-0.61896	1.11971	0.45164	-0.780712	-1.30071	0.538382	-0.408213	-1.83392	-0.224453	-0.963956	-0.950896	-0.0711493	-1.32327	0.157852	2.03694	-1.3782	-1.35436	0.726118	1.50309	-0.598707	0.572501	2.82179	-0.94694	0.0585058	0.436219	1.10838	0.945017	-0.535518	-2.89599	-1.75286	-0.311891	0.683231	-0.429271	0.597589	2.64606	0.0720843	-0.962432	0.212167
NGF_m_Pathway	-2.02387	-2.26546	4.82481	-1.51959	6.49514	1.09376	-4.70509	1.27728	-2.54473	0.886257	2.63406	0.75809	-1.00892	-1.88742	6.28884	-1.33201	-1.28913	-0.0575633	2.43156	-8.07526	2.09386	-6.45479	-1.0742	-1.95185	4.82582	-2.55787	0.183689	-0.348728	-6.16965	-4.12582	-2.22718	-2.41537	5.75883	-4.09381	1.63133	3.50049	0.391513	-4.14054	-3.75609	-0.947351	1.5514	-0.965089	0.620734	-1.86343	-8.29684	-1.77743	1.65971	-1.86258	4.24316
NGF_m_Pathway_Apoptosis	-2.15272	-2.50574	6.47675	1.23815	5.16323	1.81789	-1.45317	0.821075	-0.803955	-0.907925	1.1335	0.23454	-2.55935	-2.01577	4.87195	-0.790628	-0.958835	2.69614	2.60897	-3.15748	3.52854	-3.86294	-0.406699	1.24486	3.89967	0.771198	-3.35256	0.404997	-5.39537	-4.80906	0.0217937	-2.10746	1.40311	-3.79381	2.32788	3.731	2.7674	-3.45157	-2.59476	-2.01499	1.57922	-2.10874	-0.213481	-1.28665	-2.49748	0.820939	1.163	3.06011	0.899671
NGF_p_Pathway	13.9249	-6.46273	1.24456	14.2951	3.77628	1.01615	0.171868	2.60506	7.45362	19.7933	11.6571	13.9767	-1.65605	10.5303	11.8421	3.22559	6.1787	8.7922	15.5526	-3.74491	22.7005	1.99901	-2.66245	2.37873	23.1696	-0.303655	4.2413	3.88595	-6.90797	-5.44219	-6.23645	10.5141	-3.4876	-5.91032	23.264	10.7105	-4.36456	-10.5472	3.43178	-7.29158	17.4914	1.2763	20.947	3.58407	-1.15531	-1.05614	18.8078	-5.38052	33.9369
NHEJ_mechanisms_of_DSBs_repair_effect	7.64237	0.0153037	-9.63208	-2.8725	-3.47827	1.0054	2.18224	-1.57483	0.162977	8.13005	1.70429	-1.06444	-0.404091	-2.40672	3.54054	5.60026	-5.72836	4.33918	10.2259	-1.91859	1.62625	1.58516	-4.64762	10.6099	4.62869	-5.57975	2.94261	-3.63855	-1.40914	-0.155875	-3.71275	1.64089	-0.599515	8.408	10.7753	0.399259	-1.51757	-2.06957	3.80515	-2.44829	0.881286	-0.324942	4.79556	-2.95014	3.13331	6.45866	1.57364	0.963893	3.04371
Notch_Pathway	8.26026	2.94532	-0.834921	1.03983	7.36571	9.17389	2.59634	18.4907	6.33953	1.97363	6.64737	3.32685	2.03704	1.22134	11.0969	10.2928	5.31847	12.0328	12.4358	1.25562	10.9099	4.24206	10.5369	8.94166	5.4876	8.60398	10.3064	7.38883	-1.17211	6.17492	7.64466	7.73478	4.17799	10.4581	11.4831	12.1246	3.65902	6.41896	7.43846	7.36216	4.49773	9.71194	10.378	2.17908	7.87556	10.0807	0.867659	10.4954	3.46406
Nucleotide_excision_repair_effect	3.18386	-3.07803	-3.59654	-0.0594988	3.5431	7.40213	4.45017	1.83599	10.0692	12.5954	9.07321	3.24144	3.49772	2.60682	10.0075	9.3959	-6.45304	15.4774	15.3626	3.66982	9.9643	1.32388	3.85382	11.1745	12.9775	2.18596	9.57894	7.22968	-2.73981	13.8329	0.754756	4.65375	2.71672	8.72557	15.4738	18.6454	4.79235	3.85178	11.5945	4.19818	4.80894	11.0201	6.15011	-4.47633	7.31377	7.82654	1.04416	10.627	4.08656
p38_m_Signaling_Pathway	-216.54	-156.516	-157.153	-119.761	-154.712	-142.93	-209.139	-165.492	-126.183	-132.446	-113.459	-111.486	-66.6609	-70.7761	-189.54	-191.101	-85.2985	-211.737	-194.168	-165.07	-191.47	-141.348	-122.69	-179.775	-86.8357	-132.543	-171.833	-223.166	-170.685	-225.251	-203.476	-208.453	-220.904	-241.829	-211.006	-150.964	-165.689	-142.437	-217.301	-151.734	-170.067	-137.558	-225.831	-109.553	-255.199	-201.267	-145.702	-186.317	-123.13
p38_p_Signaling_Pathway	-217.768	-156.516	-157.153	-120.896	-155.777	-143.997	-210.077	-166.286	-125.593	-133.91	-114.225	-111.486	-66.6609	-71.1906	-191.04	-192.164	-86.3199	-212.933	-195.506	-165.07	-192.603	-141.348	-123.251	-181.25	-88.0123	-133.547	-173.048	-224.226	-171.69	-226.33	-204.561	-209.518	-221.929	-242.964	-212.323	-151.989	-166.545	-143.502	-218.045	-151.734	-171.166	-138.623	-226.978	-110.071	-256.355	-202.292	-144.941	-187.637	-124.591
p53_Signaling_m_Pathway	-13.5797	-13.188	-17.4275	12.6021	-6.02165	-3.26289	-19.141	-15.8688	-11.7745	4.44196	-3.8977	18.9814	14.5384	17.3689	8.133	-10.1854	-4.8333	-27.7466	-9.03712	-7.70861	-14.7792	-4.677	-15.3111	-7.4111	18.9265	-9.97205	-17.2713	-32.7887	0.81827	-22.1583	-22.8292	-19.6343	-19.7319	-28.1605	-0.0228416	-8.75399	4.3571	-16.1894	-17.2153	-4.08434	-9.83346	6.89816	-5.9103	24.0077	-36.7687	-1.30468	22.1204	5.44484	14.2699
p53_Signaling_m_Pathway_p53_Degradation	-1.60869	-0.827488	-0.523298	18.918	7.03922	8.76087	-4.58589	-8.67288	-8.94312	8.18834	13.166	21.5826	14.8942	9.21422	10.8559	-0.933067	6.31637	-3.53013	1.68873	-10.8332	-5.99303	-0.161073	2.59473	2.78203	16.639	-5.84105	-9.20259	-13.3331	1.79254	-28.7326	-3.88445	-15.3016	-13.8601	-8.60429	2.25766	-13.7296	2.23618	2.8117	-1.01779	7.30632	-2.22426	6.8749	-2.12436	15.1982	-6.9672	-2.13121	6.3035	3.32732	8.02289
PAK_Pathway	-200.368	-127.455	-113.653	-136.549	-150.956	-172.536	-172.415	-201.066	-105.663	-182.574	-154.591	-114.587	-40.0329	-72.6721	-178.572	-218.436	-113.846	-217.053	-199.323	-131.739	-199.261	-128.754	-83.3081	-205.86	-138.601	-104.926	-162.166	-194.975	-158.574	-188.347	-157.305	-165.89	-192.418	-186.41	-219.925	-169.647	-158.808	-120.073	-170.863	-101.044	-176.723	-149.143	-214.303	-105.766	-191.873	-166.218	-160.131	-156.815	-183.268
PAK_Pathway_Actin_Cytoskeleton	-99.7691	-64.1756	-59.5544	-53.3564	-70.2936	-77.5051	-104.673	-92.2353	-56.0926	-62.0746	-44.8855	-25.1423	-5.37301	-13.037	-79.509	-101.397	-83.2152	-113.755	-94.8577	-70.6992	-104.115	-83.5989	-55.3356	-103.414	-44.2055	-75.9237	-65.9707	-114.922	-102.031	-129.18	-98.8195	-101.958	-113.655	-115.209	-100.797	-74.6685	-58.0939	-71.8247	-123.284	-61.3393	-84.377	-79.3806	-117.292	-36.411	-108.172	-110.09	-69.2616	-98.0492	-62.1058
PAK_Pathway_Myosin_Activation	-8.17394	-6.88738	-10.5131	-9.56942	-7.17653	-18.859	-1.4433	-21.0764	-8.47214	-17.0214	-4.58666	-1.25876	-6.66314	-4.09914	-21.8997	-25.7136	-19.2438	-26.0415	-12.3282	8.48315	-17.6558	-8.80175	-8.68087	-21.1572	-14.685	-14.3337	-12.1975	-12.062	-10.8298	-17.8882	-3.63576	-5.52791	-12.5083	-3.63207	-22.5579	-14.6473	-0.939047	-12.8605	-11.1152	0.306085	-13.8618	-15.022	-23.7077	-2.77651	-13.4008	-0.52606	3.19532	-4.38587	-16.7424
PPAR_Pathway	-45.8498	-26.7657	1.44033	-19.8595	-31.5545	-27.9344	-20.6724	-44.2749	-26.7666	-51.9601	-35.5574	-35.3584	1.48219	-27.362	-40.4184	-45.8109	-0.795325	-64.2124	-46.9383	-26.8584	-56.8335	-6.64736	-9.70058	-40.2091	-42.9914	-5.59945	-23.1647	-54.0663	-35.9869	-39.7143	-4.73993	-39.3974	-54.3012	-63.7658	-74.6157	-32.3317	-37.9546	-18.9153	-53.4368	-13.6367	-55.3359	-32.205	-55.6505	-19.2565	-49.7549	-38.596	-33.455	-39.771	-52.0444
PTEN_Pathway	-8.7687	9.25907	0.18693	-4.18667	10.1799	8.78121	-1.13461	2.44017	3.38554	-15.7752	13.2007	-3.15299	7.04741	-10.5297	7.74847	-9.29778	-3.56536	-1.53237	-5.09452	8.69717	-7.685	-3.32784	2.81489	-9.39012	-3.32865	4.05784	-0.302132	1.531	4.43273	-1.46707	4.38355	3.85352	-0.672986	9.19497	-5.68419	1.63683	12.1079	7.16089	-1.89027	0.79188	-8.88783	14.7253	1.28179	4.71115	-1.82905	-9.55577	-4.88301	7.04309	-14.4616
RANK_Signaling_in_Osteoclast_Pathway	7.39062	-7.28751	-0.44059	11.6346	7.28551	0.293543	3.36015	1.30827	-6.22893	25.4614	19.0478	11.4607	4.10154	15.9422	9.90108	7.50217	-0.337862	10.7145	8.86626	-10.0194	20.8917	2.36179	8.65242	16.882	32.4743	-9.11076	-3.56202	-14.6068	6.9738	-5.39879	8.04445	17.4274	0.487326	-4.13801	33.6821	8.88346	6.10919	8.61082	-1.95362	5.15981	21.5647	7.91711	26.2901	7.16581	-8.02202	3.6482	25.1294	0.558811	34.135
RANK_Signaling_in_Osteoclast_Pathway_IKBs_Degradation	1.75182	2.3082	2.36759	10.5958	10.3154	3.64854	-1.61813	7.73982	-0.939014	15.802	17.314	8.91585	1.37469	7.36465	16.536	4.85419	-2.91636	13.0033	7.64025	-5.99542	15.7051	1.46589	7.04955	7.22132	22.3349	-0.829307	4.84108	0.29395	2.48391	3.35704	-0.163832	3.05242	3.32773	-1.13459	21.5885	6.62858	1.76453	5.31339	-0.159714	-0.453072	16.0451	10.614	17.2331	13.6146	1.5272	2.07375	15.5746	1.5862	23.7187
RAS_Pathway	7.59782	-28.9642	-11.382	1.41052	-28.0149	-15.8278	-7.77974	-0.383475	-22.8294	1.55739	7.06625	2.40767	-17.7207	9.00568	-51.7143	30.8466	35.3797	-38.712	-1.36946	-24.4629	-9.35295	2.52564	-0.931979	24.4323	-13.6169	-16.021	12.6419	-16.7173	-26.8935	-14.561	-2.6228	10.4964	-22.1614	-21.5517	-21.0483	36.7283	-22.6186	-45.0569	-21.5048	2.07025	-28.2839	-32.6853	-49.3605	-16.1362	-27.9911	0.445882	-3.41964	-10.4963	-3.49146
Regulation_of_telomere_length_and_cellular_immortalization_effect	8.96946	-2.61923	-2.68496	7.1114	-1.55256	3.11388	1.9205	3.10429	0.954195	2.34502	1.85334	-1.00655	2.13263	-1.16709	2.40552	6.71662	0.471169	5.33013	6.65598	-0.63567	6.37695	-3.51588	-1.21719	2.50705	1.92303	-6.48998	-0.469868	3.96143	1.50643	-0.986568	0.240366	1.55907	-5.40742	6.98207	3.87336	1.98816	1.85165	-3.26898	4.76739	-4.72154	1.95384	1.85499	10.1181	-1.90932	0.0880369	-5.76044	5.1008	-2.69259	-2.83236
RNA_Polymerase_II_Complex_Pathway	-2.31196	-2.84677	-10.3945	1.36813	0.825577	1.56065	-2.30319	1.32821	-5.53331	12.8804	-3.27244	-0.853723	-0.369284	-6.77765	8.9816	5.66608	-4.25041	5.30013	8.42998	-13.3854	1.42521	-1.47328	-9.33688	4.31415	3.15722	-6.46265	-4.96034	5.85346	-2.97635	-4.89429	-4.73975	-3.6905	-2.56964	1.82264	13.8097	0.763184	-3.71783	-5.7725	7.25145	-5.20132	-6.39037	0.640678	4.70487	-2.16982	7.59949	-0.794729	-1.51661	-5.95587	1.64659
Sister_chromatid_cohesion_effect	7.18641	8.33138	-1.02496	9.00052	-5.44107	0.137972	3.00446	-2.79499	-1.23719	10.5063	5.49498	3.97311	2.03313	-2.93456	5.60465	9.90445	3.12711	6.19733	9.77922	3.26918	-1.50413	5.59502	2.44413	14.6583	5.11337	1.78984	7.50401	4.70178	12.3306	10.2019	5.29658	14.6102	8.86528	11.9089	7.49956	0.82206	4.48738	3.52215	10.8993	5.38584	2.61116	2.21294	0.615282	6.70319	6.47516	15.7226	4.7793	12.2102	3.15204
SMAD_m_Pathway	-41.7628	-8.92855	-19.2072	-21.3165	-27.1697	-35.9762	-36.494	-32.6534	-1.06925	-46.3293	-30.6072	-25.29	-21.589	-1.7577	-30.5191	-29.284	-21.6631	-35.3599	-29.5418	8.37338	-21.2371	-7.40122	-5.87796	-35.4661	-27.8486	-6.72818	-17.2984	-9.31471	-26.8376	-6.46582	-34.2518	-15.007	-19.2867	-31.5846	-28.2689	-15.8615	-11.8513	-15.2532	-28.9994	-21.5061	-25.3068	-27.8914	-24.6236	-18.6167	-43.0509	-32.0544	-6.2364	-32.4733	-27.1833
SMAD_m_Pathway_Degradation	-4.27993	-0.0942396	5.77817	-14.6263	-6.37646	-8.96421	-3.34704	4.74138	11.0135	-8.37768	-6.79811	-9.57156	-11.8248	-1.97983	-4.94285	-1.06728	-12.0241	1.09767	3.79447	17.3562	10.0753	1.0895	-6.89507	-6.82255	-7.25937	5.54814	6.16887	15.0736	-4.67434	25.8259	-5.28403	6.04808	14.549	6.61402	-2.77413	-3.95436	5.15405	-6.28296	-3.77438	2.05754	1.70286	0.00664359	-1.42372	2.15325	2.05506	-1.37711	9.10621	7.82495	-7.95962
SMAD_p_Pathway	-41.7628	-8.92855	-19.2072	-21.3165	-27.1697	-35.9762	-36.494	-32.6534	-1.06925	-46.3293	-30.6072	-25.29	-21.589	-1.7577	-30.5191	-29.284	-21.6631	-35.3599	-29.5418	8.37338	-21.2371	-7.40122	-5.87796	-35.4661	-27.8486	-6.72818	-17.2984	-9.31471	-26.8376	-6.46582	-34.2518	-15.007	-19.2867	-31.5846	-28.2689	-15.8615	-11.8513	-15.2532	-28.9994	-21.5061	-25.3068	-27.8914	-24.6236	-18.6167	-43.0509	-32.0544	-6.2364	-32.4733	-27.1833
SMAD_p_Pathway_Degradation	-4.27993	-0.0942396	5.77817	-14.6263	-6.37646	-8.96421	-3.34704	4.74138	11.0135	-8.37768	-6.79811	-9.57156	-11.8248	-1.97983	-4.94285	-1.06728	-12.0241	1.09767	3.79447	17.3562	10.0753	1.0895	-6.89507	-6.82255	-7.25937	5.54814	6.16887	15.0736	-4.67434	25.8259	-5.28403	6.04808	14.549	6.61402	-2.77413	-3.95436	5.15405	-6.28296	-3.77438	2.05754	1.70286	0.00664359	-1.42372	2.15325	2.05506	-1.37711	9.10621	7.82495	-7.95962
Spindle_assembly_and_chromosome_separation_effect	1.60096	-4.61043	-0.98213	1.3833	-2.33951	-0.292366	3.98535	2.71561	3.85709	2.95861	6.94328	-1.45784	0.0999586	-3.16431	1.14264	4.86213	3.07913	9.6737	1.41174	-2.42057	3.47051	2.71901	4.78214	5.51346	2.49135	4.11851	-1.72431	-1.81434	2.9677	-1.28759	-0.141132	3.87244	2.3266	3.71141	7.97187	-7.42126	-1.7449	4.33376	0.0282681	5.9983	-3.0429	-1.17477	0.662781	-4.67091	2.49388	11.47	-4.11595	0.883163	-0.0368246
Start_of_DNA_replication_in_early_S_phase_effect	22.1264	21.8906	-7.28437	11.0945	1.72142	21.1285	4.20408	7.24952	14.6871	28.2686	22.9646	6.55833	-3.78878	-8.56963	20.5484	28.3464	-3.44362	30.7291	35.3013	21.9597	20.5007	14.7597	13.1572	36.0544	26.0622	0.924306	33.0371	20.0515	26.0166	30.27	14.06	30.5227	25.7523	35.3398	28.8097	16.6982	24.4355	4.66038	32.4713	12.6104	11.4198	12.0602	16.8223	-2.27086	20.4885	32.6361	8.11161	30.1768	3.90804
STAT3_Pathway	-119.332	-77.6979	-88.4358	-58.702	-52.8581	-43.604	-124.8	-78.6319	-55.6662	-7.96707	2.82797	-35.2886	-11.7708	-12.0145	-52.2764	-101.554	-86.5517	-69.427	-91.0189	-98.061	-76.2201	-95.7121	-68.0046	-82.7265	23.5717	-101.84	-81.5777	-112.217	-112.558	-129.308	-120.715	-120.218	-120.975	-128.829	-59.3521	-67.3521	-73.3886	-93.3721	-115.558	-100.021	-44.1792	-43.565	-75.7474	-48.6386	-134.715	-126.159	-69.8951	-109.766	-0.434586
TGF_beta_Pathway	-159.221	-108.555	-118.097	-90.0271	-101.927	-91.8817	-152.088	-130.452	-95.1718	-114.598	-107.344	-77.5067	-41.3616	-73.9061	-116.354	-158.607	-73.9489	-144.609	-137.654	-112.782	-127.538	-97.7922	-77.9715	-146.068	-86.539	-86.3109	-122.205	-160.711	-131.391	-152.566	-150.903	-170.225	-158.748	-171.727	-155.374	-131.218	-127.481	-104.566	-131.53	-107.403	-117.062	-105.18	-137.886	-98.4772	-164.677	-141.49	-111.416	-130.186	-116.735
TGF_beta_Pathway_Epithelial_mesenchymal_transdifferentiation	-0.1519	-10.0008	-6.65037	-9.93325	-7.63337	-9.52374	-7.79466	-7.43395	-10.7407	-3.7602	-6.31504	-8.02671	-1.26329	-3.00461	-7.92368	-0.363664	-2.72996	-6.85463	-3.18651	-8.72205	-5.79382	-3.21437	-7.59927	-1.7567	-3.78965	-8.0345	-9.68325	-11.8099	-7.76712	-10.8368	-4.84851	-10.7673	-11.1225	-6.0012	-3.89143	-5.95914	-9.0021	-5.73682	-6.84504	-3.05032	-4.5758	-10.2409	-3.5295	-6.46563	-10.913	-7.97291	-4.5166	-14.1475	-0.245836
TGF_beta_Pathway_Post_transcriptional_G1_arrest	-21.1069	-12.7085	-13.2355	-16.4877	-10.3644	-13.5411	-23.2353	-15.3484	-5.53897	-21.4565	-18.0112	-12.2017	-2.84644	-9.847	-15.6422	-19.517	-5.86181	-12.2218	-21.7672	-13.0601	-9.39867	-7.78796	-0.7508	-17.4716	-21.6857	-2.66279	-12.0622	-9.96462	-22.3992	-13.1226	-19.1859	-28.1364	-27.4983	-21.6751	-23.2479	-15.4683	-17.4756	-5.22061	-9.98339	-5.3035	-13.6263	-11.6279	-9.73257	-19.6827	-15.3572	-21.375	-14.5033	-15.3674	-17.6199
TGF_beta_Pathway_SnON_degradation	-1.15909	2.25559	-4.57125	5.36555	-1.76933	-0.48792	-0.476874	-5.02602	0.628256	-1.32603	-1.55237	6.48377	-2.86754	3.11585	1.0725	-0.652915	1.75916	-3.61569	-1.84835	1.50643	0.647214	4.20779	1.94677	1.25945	-2.2468	1.01974	-5.72674	-0.11636	10.147	-1.25812	1.5401	3.34274	4.72094	-3.44062	1.31757	2.46106	5.93836	-1.61412	-0.478105	4.73824	-3.03023	-0.765099	0.0713518	6.36973	-2.62002	6.46601	10.0771	0.706661	-0.728542
TGF_beta_Pathway_Tumor_suppression	0.467127	3.12584	-2.39389	3.59167	0.658808	1.59345	-0.793183	-2.94768	-0.0709856	0.456526	-0.462333	1.9874	-2.26155	4.49998	0.0951549	1.1618	1.30883	-2.62436	-1.14133	1.18051	0.759574	2.81728	1.55473	3.98844	0.250448	-0.587003	-4.61955	-0.472811	7.97314	-0.567148	3.45343	2.51321	3.33873	-0.933091	3.67812	2.14516	5.46013	-0.746533	1.25722	4.73824	-1.66005	-0.765099	2.08567	1.64367	-2.2257	6.03059	5.19342	-0.191505	1.00381
TGF_beta_Pathway_Tumorogenesis	0.467127	3.12584	-2.39389	3.59167	0.658808	1.59345	-0.793183	-2.94768	-0.0709856	0.456526	-0.462333	1.9874	-2.26155	4.49998	0.0951549	1.1618	1.30883	-2.62436	-1.14133	1.18051	0.759574	2.81728	1.55473	3.98844	0.250448	-0.587003	-4.61955	-0.472811	7.97314	-0.567148	3.45343	2.51321	3.33873	-0.933091	3.67812	2.14516	5.46013	-0.746533	1.25722	4.73824	-1.66005	-0.765099	2.08567	1.64367	-2.2257	6.03059	5.19342	-0.191505	1.00381
TNF_m_Pathway	3.12784	4.67172	-1.49433	11.6917	7.06824	11.2553	-3.27622	10.8605	2.61548	19.6055	11.8965	9.53768	4.49867	6.52959	12.5475	6.63238	4.15919	1.19028	13.3763	5.13635	-0.649775	2.46728	1.31972	11.9403	16.9864	-0.730706	7.08542	2.84527	2.19788	-5.78659	2.71228	-2.54574	1.70109	-0.630377	3.50628	11.3324	5.159	6.55622	-5.29138	1.01613	-1.58501	11.3523	1.88485	10.475	0.107267	-2.25557	10.0139	6.08742	10.6232
TNF_m_Pathway_Apoptosis	3.12784	2.86785	-2.21076	9.76315	7.06824	6.40573	-2.81395	5.73332	2.16591	14.2754	8.67547	8.25802	3.94431	5.37217	9.56384	6.63238	4.15919	1.52194	6.68532	3.10623	0.0924667	-0.462661	-0.186548	8.24947	11.8712	-0.730706	5.45725	2.33959	1.11931	-5.78659	-0.253129	-3.15031	2.58825	-1.96095	2.41139	8.63554	4.08634	3.40162	-4.63812	1.01613	-0.62703	9.6447	1.88485	9.05855	0.835335	-3.69638	6.52399	0.800632	8.2439
TNF_p_Pathway	2.89265	8.69967	-2.35465	22.6394	15.7727	9.80717	-10.8768	13.4916	5.4535	28.5804	21.4527	18.8169	2.50179	17.7326	27.6798	10.5199	2.46867	5.9514	16.5075	2.89159	13.7138	17.3797	9.71312	18.4096	41.5893	0.813255	6.51849	1.05491	9.9321	2.11206	-1.75487	8.02305	11.6992	-5.37404	19.7484	25.5364	7.78537	2.44533	0.448086	4.14952	5.01488	19.4885	18.2409	25.2707	-10.0481	7.38957	26.5288	0.135795	35.9673
TNF_p_Pathway_Gene_expression_Cell_Survival	10.0074	9.27859	3.64464	20.4787	20.0991	8.85963	-4.23705	11.2666	4.47664	21.3364	23.5668	17.4039	0.827538	17.2029	25.1632	11.1546	1.54758	15.1882	14.3875	-1.55158	20.0468	9.57463	7.34519	9.69908	30.1235	0.958069	7.08297	5.35433	11.7324	8.3347	1.05852	8.90097	11.7131	1.85796	28.5333	15.0602	6.12634	7.21529	5.04652	4.93082	12.6528	15.913	23.1094	22.1044	-4.9475	8.43622	24.3642	1.9933	37.2791
TNF_p_Pathway_IKBs_degradation	6.06761	6.20521	4.11725	9.24059	15.9177	7.82295	-2.22744	11.624	2.34763	17.3345	21.9806	11.111	3.61863	10.3412	21.2865	4.52507	-2.08668	14.2455	11.2764	-5.2934	18.0137	3.89471	7.54637	3.15822	24.3388	0.274606	8.92469	1.7292	3.35433	4.88165	-0.312526	4.24645	8.15258	0.0350663	20.605	7.87223	0.990654	7.39057	2.1386	3.89484	15.3815	12.9276	17.8922	15.7359	-1.39483	0.650527	17.8057	1.03081	28.6441
TRAF_m_Pathway	-0.823333	-2.68397	-6.00019	-2.62022	-5.13405	-3.58833	-4.52677	0.281978	-5.2546	-5.08348	-3.86481	-2.86191	-0.337614	-3.10029	-3.44747	2.07828	-1.58923	-8.12058	-1.18789	-0.48674	-5.42732	-2.73712	-5.43409	-0.80552	-7.2742	-2.992	0.868999	-3.66182	-3.41468	-8.4695	-5.43131	-5.13849	-3.35104	-7.21346	-10.3445	0.575355	0.100118	-1.63912	-5.20192	-2.63579	-11.7706	-6.06161	-6.06131	-5.45134	-6.36169	-5.67886	-1.47439	-3.22503	-6.97792
TRAF_m_Pathway_IKBs_Degradation	1.81772	4.72143	4.32574	11.0015	14.6716	9.9848	-0.875407	12.5716	1.07331	23.8383	20.4359	10.439	0.466716	7.13171	22.5777	4.61876	-2.59553	15.4119	14.5945	0.313153	15.5132	6.87709	3.76774	11.5843	35.027	-0.611741	5.11253	2.16365	3.03356	2.66032	1.03287	4.09314	1.63331	-0.892534	18.4099	16.1277	3.13731	9.28519	-0.766563	0.44533	15.7149	13.8996	16.0646	17.7557	2.8109	4.65623	17.3963	6.14118	26.3377
TRAF_p_Pathway	-12.9721	-14.2111	-4.03537	16.8195	3.26271	-2.43424	-20.4254	4.30695	-10.3597	35.5321	11.4303	28.2574	1.92735	7.50324	10.5923	-6.30659	-12.564	3.34477	2.59828	-10.8759	4.38696	-11.2778	-5.3405	1.50071	51.4851	-14.055	-9.80143	-22.8899	-2.2611	-18.7462	-13.3902	-6.52433	-14.0482	-16.7147	9.70537	-7.02462	3.33101	-9.97607	-22.6008	-7.8034	1.27785	-6.937	4.26241	17.4319	-19.2819	-12.4117	24.8692	-2.60364	24.4928
TRAF_p_Pathway_IKBs_Degradation	1.81772	4.72143	4.32574	11.0015	14.6716	9.9848	-0.875407	12.5716	1.07331	23.8383	20.4359	10.439	0.466716	7.13171	22.5777	4.61876	-2.59553	15.4119	14.5945	0.313153	15.5132	6.87709	3.76774	11.5843	35.027	-0.611741	5.11253	2.16365	3.03356	2.66032	1.03287	4.09314	1.63331	-0.892534	18.4099	16.1277	3.13731	9.28519	-0.766563	0.44533	15.7149	13.8996	16.0646	17.7557	2.8109	4.65623	17.3963	6.14118	26.3377
Transcription_of_mRNA_Pathway	-2.48441	-3.82733	-13.3123	-2.73376	-3.81953	-0.523754	-6.64061	-0.639866	-7.91445	9.96688	-4.66184	-3.3869	-1.09829	-5.74645	3.51979	2.76078	-5.66821	2.71519	2.48088	-17.0002	-2.66282	-3.82585	-10.0046	-3.67459	-1.40464	-6.74177	-6.36623	-0.790269	-6.28958	-7.4179	-6.56953	-6.50942	-9.01481	-2.5918	11.1882	-2.10028	-7.87601	-8.65501	-0.181529	-7.28252	-6.08304	-1.30197	-0.700266	-5.12028	2.43342	-5.68102	-2.7258	-8.79646	-1.43829
Transition_and_termination_of_DNA_replication_effect	5.37362	2.7377	-4.50638	4.05301	2.25227	8.21909	-0.366059	5.7088	4.55732	8.07934	6.45743	0.417746	3.81128	0.114972	6.4951	6.24828	2.21207	8.24485	9.93201	3.32325	5.5295	2.68619	4.16591	7.33312	10.6179	5.90673	7.04225	5.25159	8.6192	5.84435	4.7645	4.81899	0.627653	7.17636	8.56985	11.2795	6.57947	5.73305	7.65455	2.32064	6.1858	3.94256	3.70341	0.131372	6.67458	3.04394	3.53606	8.66035	6.21737
Translation_Regulation_of_EIF4F_activity	9.738	5.12864	3.39202	4.42837	0.982896	1.66926	3.87287	6.14314	7.53756	-5.43028	2.43076	3.39954	0.900934	0.228995	-1.59229	-0.796897	5.29684	3.97151	9.08704	-0.710071	9.23251	7.52418	1.32512	4.49163	-3.60617	7.04884	-2.90239	0.257026	-1.27445	10.1385	4.82566	1.67485	6.17264	-1.60719	0.879511	0.395322	1.06425	8.40671	8.43436	10.3746	-4.58441	-2.16848	4.8442	0.330263	5.16222	1.58834	7.31119	-3.78215	11.1329
Ubiquitin_Proteasome_Pathway	-1.31263	-6.27847	-8.49193	2.86025	2.89648	-0.309781	-2.18568	-5.48723	-26.1563	12.3498	11.9424	6.82117	1.9621	-12.5944	17.6612	-0.768162	11.6066	4.7802	-0.932032	-19.7439	-3.46462	-4.9075	-3.23092	12.5966	15.3937	-8.83388	-6.66809	-12.5425	0.648434	-18.3341	-1.26455	-4.79129	-11.1267	-4.06084	12.2259	-16.6469	-17.6349	0.474824	20.1045	0.559979	-0.944729	0.567731	6.34135	-0.103611	5.90074	-8.0846	6.48738	-2.3219	14.0676
Ubiquitin_Proteasome_Pathway_Degraded_Protein	-1.50081	-7.17506	-8.40596	-1.81838	-7.73551	-8.73607	-5.73855	-6.3448	-9.79509	5.46985	2.31627	3.95808	-2.01763	-5.5908	5.66929	-4.95442	2.9475	-4.95794	-5.16844	-10.8866	-4.74471	-7.48305	-5.83265	-2.13265	3.58692	-5.59445	-10.3507	-11.8098	-4.88553	-8.69384	-6.58412	-2.09569	-13.6681	-13.4983	3.27549	-16.4779	-12.1791	-6.18637	0.334669	-3.86461	-0.481619	-2.56439	-2.70765	2.45337	-7.6307	-6.34409	3.54531	0.376968	6.42303
VEGF_Pathway	-10.6856	-20.1694	-8.68609	-1.36488	-6.7465	-19.9502	-5.97575	-15.162	-3.9006	5.60584	-14.5431	-4.62496	-2.96251	0.62663	-17.5019	-0.295544	0.340303	-17.681	-11.4428	-15.8553	-5.20816	-8.39731	1.11753	-8.34885	-1.15206	-13.1467	-9.09793	-12.7892	-7.50443	-14.405	-14.7563	-1.40596	-18.5405	-24.7124	-8.56965	-5.50054	-9.1774	0.378431	-12.4009	-7.47917	-3.38943	-14.2837	-12.3722	-11.8759	-19.1959	-2.50855	5.89427	-9.72623	8.85777
VEGF_Pathway_Actin_Reorganization	5.4478	-4.55338	-2.68016	-1.68447	2.90163	-5.52718	-2.49922	-3.57809	-3.82349	4.55351	0.267138	-1.81401	7.04931	4.54152	2.53185	6.67787	0.424427	-3.82245	1.80887	-6.45318	0.361496	-3.86412	4.1941	3.29717	8.59761	-8.09256	-4.2676	-14.3059	0.421435	-7.34289	-5.91398	11.9391	-3.36186	-5.29851	4.76657	-0.507871	-2.92044	6.4556	-7.10719	-3.62456	2.71939	-3.36491	5.3668	-0.00332758	-5.38951	1.87339	5.84288	-6.05897	9.32279
VEGF_Pathway_Nitric_Oxide_Prodaction	-0.587604	-0.989106	-0.205344	0	2.89588	1.14323	0	0.184848	2.13789	0	3.46328	-0.598865	0	-2.55708	0	0.942786	0.596211	-0.65885	0.489212	-1.03344	0	0.764976	1.25633	0.840405	0	0.18468	-0.646568	0.449022	2.81392	1.61105	0.504799	0.719285	1.03956	0	-0.651828	0.981706	0.783925	0	-0.501374	0.676323	-0.973155	0.989582	0	-1.83968	-0.265312	0.832967	0	0.751601	-1.36197
Wnt_Pathway	-35.5773	-36.8817	-28.1743	2.46606	-39.3997	-39.4626	-31.9727	-60.106	-33.7655	-33.158	-29.7262	2.99187	-8.91204	5.8692	-61.2419	-42.9929	5.98424	-58.5022	-37.5053	-46.5647	-62.2635	-17.308	12.1379	-40.0694	-33.2456	-7.65029	-61.0733	-28.9155	-43.915	-55.8573	-32.5263	-16.5969	-61.5783	-44.7875	-40.6673	-56.0005	-51.2006	-2.11738	-9.8235	-14.4857	-57.9	-48.2027	-58.5345	-8.23873	-42.9546	-34.5489	-0.659948	-38.8616	-54.0397
Wnt_Pathway_Ctnn-b_Degradation	-5.64618	-3.07614	0.174889	12.1499	5.5967	4.95258	-2.31824	-11.2723	-12.1847	7.54568	11.7321	13.4331	9.41027	7.62993	7.98745	-2.2459	3.79051	-2.36894	-5.6611	-14.7508	-10.3588	-2.46853	2.14234	2.6268	11.6917	-7.32959	-5.17583	-14.0619	-1.201	-27.6434	-2.48314	-15.1875	-19.0533	-10.7938	-0.924448	-16.2632	-7.50818	3.93953	-4.72355	3.72277	-5.74335	1.8578	-4.55871	5.08173	-5.74382	-4.76849	-0.223907	0.48859	4.44244
Metabolic pathways	_697	8-MG-BA	A101D	A253	A3-KAW	A4-Fuk	ACN	ALL-PO	AM-38	ARH-77	ATN-1	BB30-HNC	BB49-HNC	BB65-RCC	BC-1	BE-13	Becker	BL-41	BV-173	C2BBe1	CA46	Calu-6	CAS-1	CCRF-CEM	CESS	CGTH-W-1	CMK	COLO-320-HSR	COLO-668	COLO-684	COLO-800	COLO-824	COR-L88	CPC-N	CTB-1	CTV-1	CW-2	D-263MG	D-283MED	D-502MG	Daudi	DEL	DG-75	DJM-1	DMS-114	DMS-79	DSH1	DU-4475	EB-3
125-dihydroxyvitamin_Dsub3sub_biosynthesis	-0.490136	2.30255	1.50011	3.70381	4.11575	4.9669	0.273433	6.30668	2.40045	2.23306	4.02995	1.26709	2.18461	1.06805	6.88672	1.86426	1.94918	4.82155	4.26015	7.10034	3.58667	2.54611	3.14264	2.41969	1.97354	2.48893	4.28671	3.97226	3.9439	4.65741	1.17128	2.04521	2.77028	2.63617	3.36874	7.55211	5.18307	2.16927	3.78505	1.1546	1.19371	5.08779	3.41834	4.39315	2.79414	3.08674	2.75239	5.04559	4.14731
1D-imyoi-inositol_hexakisphosphate_biosynthesis_II_mammalian	-0.72188	2.54697	4.55697	2.20313	4.63219	2.5	3.41868	10.0981	6.43391	5.35667	2.01905	1.99722	-0.0468937	-3.50168	6.62053	3.14697	3.63004	2.93192	4.92271	9.06868	5.97208	2.25654	3.48661	6.56499	5.79349	10.1793	6.68354	2.93091	1.74786	2.11173	3.73197	6.32032	2.03641	1.68299	2.10869	9.17044	8.24113	4.99749	3.14582	5.17305	-0.297831	-1.82883	5.70347	1.91279	1.90723	5.30721	5.62778	0.230148	5.77197
1D-imyoi-inositol_hexakisphosphate_biosynthesis_V_from_Ins134P3	0	0.665443	1.24692	0.92424	2.56438	1.08357	1.29935	0	0	0	0	1.71369	0	-0.518255	0	0	0	0.37607	-0.674034	0	0	0	0	0	0	0	-1.06796	1.50102	0	0.507067	0.957209	0.447277	0.409505	0	0	0	0.753505	0	0	0.699875	0	1.10863	0	1.34085	0	-0.503237	0	0	0
2-amino-3-carboxymuconate_semialdehyde_degradation_to_glutaryl-CoA	1.17048	0.527877	0.542549	0.753081	1.27128	1.8574	0.816557	1.39097	1.1754	1.42178	0.919785	1.14248	0.427862	0	1.73324	0.464838	0	2.50694	1.71246	2.13352	2.90545	0.68422	0.646246	0.646246	1.86647	0.436872	1.14343	2.043	0	1.39143	0.971603	3.03591	1.61703	1.51458	1.73225	0.823658	1.5222	0.78258	0.646246	1.54089	2.01058	0.789951	1.14257	-0.529277	2.05162	1.11074	0.766602	2.34455	2.14287
2-deoxy-alpha-D-ribose_1-phosphate_degradation	-1.89464	-1.94823	0	1.03001	-1.61388	-1.20251	-0.872193	0.101131	0	0.324551	-1.72886	1.18964	3.09805	1.8483	-0.788709	-1.13752	2.51934	-1.44831	0.67918	1.56296	-0.088112	-1.99538	0	-2.25692	-1.75265	4.28633	-1.82377	-0.445594	-0.842108	-1.53035	-1.32299	-1.60534	-1.2415	-1.98231	-2.00817	-1.82627	0.705109	4.07226	-1.73379	0.883153	-0.67505	-1.00199	-1.47551	-0.193648	-2.30665	-2.08972	4.14812	-0.888222	-2.35008
2-oxobutanoate_degradation	2.13673	-2.31541	-0.436797	0.862888	-0.0629431	1.13787	1.694	-0.746951	-0.842211	3.74731	0.830002	0.0673787	3.63145	1.64918	1.25819	2.49266	1.19138	-0.740965	2.24998	0.911645	0.986107	2.65061	-1.16365	0.890599	2.29074	0.584773	1.60043	1.04973	1.49883	0.423854	1.08155	3.70525	0.862218	1.06731	2.02487	-0.0723963	1.97599	-0.457622	3.67712	1.96642	-3.28837	1.79347	-1.68994	-2.38618	2.16061	4.83638	1.53009	4.44984	-2.8648
2-oxoglutarate_decarboxylation_to_succinyl-CoA	-2.28707	1.03474	1.99588	2.19828	-0.23942	0.371531	-0.982669	0.234007	-0.0802324	0.83656	0.93679	0.450521	1.06508	0	2.18361	-0.577237	1.0519	1.96322	0.573377	0.564265	0.32701	1.23648	1.2096	-0.732146	1.72561	1.20261	0.146832	-0.467367	0	0.673298	1.91543	2.20534	0.622759	0.279207	0.912006	0.45407	1.42156	0.499483	-1.04959	0.889974	0.359393	0.741919	1.32197	-0.15576	0.615936	1.89349	0.356776	1.03518	0.942561
2-oxoisovalerate_decarboxylation_to_isobutanoyl-CoA	0.141868	-1.05574	-1.03484	0.842788	-0.0629431	0.56611	-0.461896	0.385548	-0.842211	1.31938	0.305458	-1.16629	1.12248	1.64918	1.25819	0.33687	0.84123	0.90288	-0.0973184	0.489846	0.986107	0.760319	-1.16365	-0.188945	1.50815	0.150037	0.631827	0.621885	0.748591	0.423854	-1.29825	0.938076	-0.0924183	-0.213119	1.62349	0.475738	0.972687	-0.497734	1.63143	0.669049	-0.339217	0.638626	1.17382	-0.928405	0.57143	1.63497	1.53009	0.754161	-0.551086
3-phosphoinositide_biosynthesis	17.572	-2.09423	6.97352	4.67719	9.08937	8.20363	6.52266	8.54535	-4.66908	14.7669	9.91161	0.96831	1.32371	1.69734	8.31539	9.82196	6.25555	10.608	9.9431	3.83567	11.4508	5.67573	0.491358	11.0671	10.2038	1.31825	7.66553	6.21207	7.57719	5.8775	8.29916	8.66506	4.45894	5.06376	9.16438	4.67501	7.15317	4.41377	6.66988	6.09681	6.03544	-1.88148	8.29997	4.7729	6.64489	6.45847	6.53627	0.467736	11.0523
3-phosphoinositide_degradation	-0.0615782	-3.30072	-3.16314	-6.6777	-1.32854	-2.07854	1.55041	2.13975	2.26316	6.11509	1.84131	-3.37987	-2.42567	-9.12251	-3.23729	-1.38299	-2.74249	-4.74496	5.42261	-1.24167	0.993782	0.741726	-1.90205	2.40602	4.24309	-1.68579	4.07249	-3.76595	-2.94252	-4.21386	-0.875094	0.290264	-1.02929	-2.39673	1.34435	1.94127	1.39605	-1.35985	-0.030829	0.0338524	-3.00152	-6.20172	0.227242	0.224544	-3.43599	-6.11889	1.83785	-9.39587	2.3514
4-aminobutyrate_degradation	5.92307	0.299617	-1.50196	2.92769	1.83276	0.606863	2.23075	2.72756	-0.702667	3.09419	4.04607	1.01768	-0.0640481	0.309022	-1.62837	3.80325	-1.1773	5.18797	3.84271	4.43215	5.12458	-0.15808	-0.421568	2.4621	-0.234149	-0.114421	2.2683	2.89355	4.29271	0.279762	1.92911	0.791617	1.63141	3.21868	1.92914	2.43751	2.05293	-1.15092	0.718748	2.7358	6.86634	0.0569374	7.45609	0.996304	0.927983	5.94515	6.45907	4.41343	6.03952
4-hydroxy-2-nonenal_detoxification	-1.98293	-2.33992	0.445807	1.07397	-3.55642	-2.40328	0.592184	-1.34412	-2.85067	0.442041	-3.2465	-1.45631	0.409714	-3.7808	-8.67939	-0.510276	-0.496761	-3.64963	-4.19667	8.45617	-3.06939	-0.0545405	0	-3.04494	-2.39877	2.03707	-3.95571	1.26617	0.620421	0.488282	0.298821	0	0.407516	0.522151	-0.685658	-1.90644	-0.612391	0.39554	2.07759	0	-3.24063	-3.88914	-3.10092	-1.42318	3.00712	0	-1.20822	0	-2.66473
4-hydroxybenzoate_biosynthesis	0	0.980416	0.533914	0	0.418821	0.533076	0	0	0	0	0	0	0	0	0.760942	0.533753	-0.232228	0.871434	0	0	0.732418	0	0	0	0	0	0	0	0	0.741147	0	0	1.02981	0	0.249693	1.21699	0	0	0	0	0.833933	0.955644	0	0	0	0	0	0	0.747941
4-hydroxyproline_degradation	0	0.440703	1.53978	0	0	0	0	1.2357	0.940586	0	0	0.438628	0	0.407564	0	0	0	0.46643	0.55199	0.437223	0.693359	1.10428	1.19787	0	1.11573	0	1.87291	0.510606	0	0	0.41011	0	0	0.787584	0	0	1.75174	0	0	1.763	0.425936	0	0	0	1.88189	1.84569	1.47613	3.25207	0
5-aminoimidazole_ribonucleotide_biosynthesis	2.37377	2.72928	1.97396	-2.0044	2.86762	3.06798	0.908074	3.45317	1.76563	2.25676	2.14314	-0.573965	0.501197	-0.967693	3.43095	0.337989	-2.10122	1.72032	3.54961	0.847928	3.23485	1.98918	0.905376	1.44028	2.81386	1.41554	3.64272	2.23544	0.954892	2.37545	0.81162	0.990152	0.431775	2.95177	1.94428	2.35818	2.23136	0.345895	3.68779	-0.0764276	2.79136	1.90462	2.70519	0	2.82523	0.519536	-0.425431	0.435317	3.31109
7-3-amino-3-carboxypropyl-wyosine_biosynthesis	0.452491	0	0	0	-1.38932	0	0	0	0	0	0	-1.71616	0	0	0.750949	0.611854	0.312974	0.36804	0.888477	0	-0.483942	1.64753	0	0.608852	0.482836	0	0.487202	-0.77704	0.596789	-1.98926	0	0.810866	0	0	0.550254	0.479624	0	0	0	0.448417	0	0.855335	0.71649	1.21345	0.642418	1.53654	0.893303	-0.563381	1.34404
acetate_conversion_to_acetyl-CoA	-1.67337	-1.51466	-0.928252	-1.67311	-0.535231	-1.3023	1.41118	-1.60553	-1.67962	-1.64905	0.94006	-1.66402	-1.67337	-1.69722	-1.67337	-1.66402	-1.60448	-1.59609	-1.67337	-1.37072	-1.67337	-1.67337	-0.644807	-1.63684	-0.828559	-1.6298	-1.59989	-1.66976	-1.60497	-1.67337	0.925637	-1.66402	0	0	-1.65903	-1.67337	-1.69301	0.476942	-1.67962	0.959826	-1.57396	-1.08926	-0.996743	-1.55101	-1.67182	-1.66146	-1.67962	-1.68631	-1.67962
acetone_degradation_I_to_methylglyoxal	0.506908	0	-0.43515	-2.47758	0.557457	0.569348	0	0.855869	2.59225	0	0	2.41094	-7.46561	-1.3463	6.9532	2.10386	-0.83403	0	0	1.05474	2.14519	0.501819	0	4.28064	1.11325	-2.42514	1.67275	6.38307	0.839452	-1.32823	0.465158	0	1.28151	-3.3948	1.68269	4.48136	3.32217	2.31152	0.822416	0	9.34838	0	4.06535	1.4292	5.18137	0	-4.08495	6.4937	-0.504559
acetyl-CoA_biosynthesis_from_citrate	-0.952523	-2.51083	-2.01776	-1.89711	-1.08493	-1.44864	-0.800292	-1.23199	-1.56264	0	-0.80643	-1.8299	-0.438335	0	-1.72651	-1.11642	-2.21126	-1.20213	-0.590317	-1.38532	-1.38051	-1.70428	-0.686744	-1.28626	-1.06294	-2.24759	-1.41316	-1.42268	-1.93588	-1.4757	-0.682314	-0.559702	-2.33014	-0.552837	-0.966742	-1.40228	-1.56597	-2.61702	0	-2.62797	-1.09928	-1.47476	-0.682355	-1.38758	-1.24043	-0.483392	-2.36936	-0.91229	-1.09232
acyl-CoA_hydrolysis	-6.57944	-1.62375	2.6356	-1.46151	-1.0519	-1.56419	2.52758	0.214255	0	-0.641928	0.162122	0.857251	1.35674	-0.675574	-0.281617	-0.716362	0.231218	-1.5052	-1.24447	0.845214	-1.64754	0.101302	0.775648	-4.08836	0	-0.562167	-0.398962	-0.807071	-1.70745	-1.39661	0.244901	-1.79376	-2.92911	-2.66376	-2.75204	-1.49841	-1.99935	-1.02519	-0.539284	0.498704	-2.21414	-1.74789	-2.90306	-1.55809	-0.62563	-3.17369	-1.95325	-3.00801	-4.71061
acyl_carrier_protein_metabolism	0.578572	-0.966944	0	0	0	0	0.598516	0.471653	0.632213	0.584853	0	0.487323	0	0	0	0.405933	0	0	0	0	0	0	0	0	0	0	0.450484	-0.582087	0	0	0	0	0	0	0.533584	0	0	0.570319	0.933346	0	0.254036	0.645344	0	0	-0.201432	0.598249	0.597586	-0.341791	0
adenine_and_adenosine_salvage_I	0	0.642409	1.05856	-0.696832	2.12945	1.64467	0	1.0025	1.27028	0.768988	0.718668	0.4995	0.924173	0	1.6443	0.500196	0.815941	1.80147	0.832123	1.76806	1.61262	0.516272	0.83417	0	0.99346	0.760004	1.44197	1.90854	0	0	0	0	1.08408	0.713391	0	1.28784	1.01606	0	0.717721	0.439727	0.752148	1.16729	1.34343	0	-3.92813	-1.45522	0	0	1.03626
adenine_and_adenosine_salvage_II	-0.657997	-2.14724	-2.50149	-1.17056	-1.66863	-2.26209	-1.67669	-2.34133	-2.1669	-0.514078	-1.42434	-0.638552	-0.884679	-1.39165	-1.81044	-1.80526	-1.40209	-1.88545	-1.56219	-0.970496	-2.27018	-2.47165	-2.3813	-1.50248	-1.87146	-2.26209	-1.66452	-2.60406	-1.45331	-2.26209	-2.85543	-1.56368	-2.46941	-1.89891	-1.6431	-2.43881	-2.40419	-1.62031	-1.91139	-1.38046	-2.09087	-1.58669	-2.1669	-0.634596	-1.44955	-2.20353	-1.05284	-1.48498	-1.87979
adenine_and_adenosine_salvage_III	4.20018	-2.16825	-0.880462	0.0554334	2.98294	0	-0.991926	2.61797	0.80936	3.76165	3.71829	2.95752	1.36865	0.864656	2.95319	3.94104	-1.38302	3.24598	3.82616	-0.842379	2.97812	-3.03203	-2.35058	6.02267	3.26018	-4.1825	0.163021	1.07019	-0.423201	-0.0688631	-0.541895	-1.1924	-2.45634	0.626979	2.77202	2.23728	-0.256658	-1.38661	0.738225	-2.18607	0.318217	-1.33647	2.18954	-0.0554906	-2.26853	-0.220727	-2.12995	0.141749	2.77595
adenosine_deoxyribonucleotides_ide_novoi_biosynthesis	-3.13397	-0.522293	3.07573	-6.53348	1.00215	-3.60727	-0.10169	-5.18885	-0.194946	-5.18777	-0.552136	-3.90158	-2.41158	-4.30001	-5.57956	-4.66867	-2.39553	-4.02222	-1.83737	-7.05566	-4.60742	0.0443207	3.01705	-5.76924	-2.48085	-0.425755	-2.58995	-0.211333	-6.67543	-1.28452	-5.55384	-3.07527	-3.00515	-2.32776	-3.02266	-3.69196	-1.19508	-2.27863	0.865418	-2.02324	-10.3909	1.13484	-2.95576	-3.09235	1.37029	-4.4021	-2.47411	-0.774435	-4.7619
adenosine_nucleotides_degradation	3.17558	-4.38675	-5.17153	-0.85011	-2.49693	-6.32455	-3.84386	-2.34885	-3.73311	-2.65056	-2.9362	-0.76732	0.811341	-3.10381	-3.64556	-3.38123	-2.21505	-3.05028	-2.15441	-6.3678	-2.27311	-4.78497	-7.37351	-1.32442	-2.39683	-4.81823	-5.34603	-6.51042	-7.18294	-7.38235	-3.31369	-7.13415	-9.89488	-7.68051	-3.30727	-4.06202	-4.92728	-4.42016	-3.8907	-6.25274	-5.76238	-6.79552	-3.35836	0.147004	-7.74666	-8.16773	-8.37703	-7.25129	-2.9699
adenosine_ribonucleotides_ide_novoi_biosynthesis	-2.78742	-2.9486	-2.6116	-2.96182	-3.61397	-3.37603	-2.50645	-1.49708	-2.71637	-3.93296	-2.41438	-3.14447	-1.825	-3.34492	-5.23565	-4.70385	-0.691541	-4.15059	-2.40802	-5.92378	-2.96709	-4.94846	-5.12206	-3.81266	-5.33591	1.98749	-2.5138	-2.60854	-3.67211	-5.26871	-4.4566	-1.6473	-5.88898	-4.74544	-2.75629	-4.40316	-4.29853	3.19008	-1.9125	-2.83476	-2.33516	-5.11814	-1.54781	-3.4129	-4.93447	-3.91426	-5.78792	-5.12878	-3.60284
alanine_biosynthesisdegradation	0	0	0	0	0	0	0	0	0	0	0	0	0	0	0	0	0	0	0	0	0	0	0	0	0	0	0	0	0	0	0	0	0	0	0	0	0	0	0	0	0	0	0	0	0	0	0	0	0
allopregnanolone_biosynthesis	0	-0.94981	0	1.24523	-0.789619	-0.925462	-0.577787	0.734553	0.259446	0	0	0.626616	0	1.37225	-1.03336	-0.692779	0.884951	0.666438	-0.9202	0	0.973452	1.06439	-0.241456	-1.0172	0	-0.580738	0	0	1.97062	1.10471	0	0.773668	1.13593	0	0	-0.405017	0.777424	-0.779121	0	0	0.721494	-0.519102	0	-1.19863	-0.452579	0.767907	-0.414057	1.42464	0
alpha-tocopherol_degradation	0	0	0	0	0.773359	0	0	0.717829	0	0	0	0	0	0	0	4.05821	0	0.210523	0	0	0	0	0	0.620035	0	0	0	0	0	0	0	0	0.973044	0.617831	0	0	0	0	0	0.439955	0	0	0	0	0	0	0	0	0
anandamide_degradation	1.55535	0	0	0	0	0	0	2.15632	0.697521	0	0	0	0	0	0	0	0	0.832235	0.56748	2.38288	2.29138	0	0	0	0	0	0	1.23889	1.11851	1.97351	0	0	1.17548	0	0	0.522617	3.42694	0	0	0	0.654322	0	0	0	1.30977	0.55921	1.47926	0.44973	0
androgen_biosynthesis	-1.06505	-1.7872	-0.122879	1.39678	-2.98195	-4.52325	-4.43286	-3.03825	0.259446	-4.4754	-3.83424	-0.667278	2.02414	3.76278	-4.98595	1.45919	0.197966	-3.44817	-3.10789	5.64847	-3.3161	1.40043	-0.241456	0.119912	-3.3667	1.0643	-2.98906	-2.91766	0.930763	-2.25319	-3.41254	-3.43113	3.40387	1.49905	-4.47556	-3.87576	1.26062	-0.779121	-3.46888	-4.69451	-0.970153	-4.29615	-3.27393	-0.640391	-4.73133	-3.44851	3.05926	2.24701	-2.41948
arsenate_detoxification_I_glutaredoxin	-0.722188	-2.74518	-1.77118	-2.1193	-0.936838	-0.523694	-1.48773	-2.6198	0.156119	0	-0.751861	-0.452183	-0.923631	0.0794724	-2.97903	-1.05104	-3.55667	-1.54578	0	-1.06273	-2.00986	-3.93865	-1.79636	-0.823364	-0.544233	-2.20476	-0.770375	-1.42636	-1.57571	-1.75153	-2.15146	-0.830559	-5.98275	-1.50463	-0.997541	-1.22172	-0.435891	-2.10241	-1.77464	-3.08273	-1.52926	0	-1.15657	-1.14755	-3.99008	-1.94239	-3.65506	-0.937202	-1.64737
ascorbate_recycling_cytosolic	-0.722188	-2.85004	-2.53009	-4.12579	-5.08174	-2.86874	-2.1472	-2.87418	-0.631558	-0.573564	-3.66464	-2.7756	-0.598792	0.510788	-4.70397	-1.05627	-2.68847	-3.53289	-1.23409	-2.73539	-4.16033	-2.86902	-2.86811	-2.27196	-2.10383	-3.48078	-2.83132	-4.36309	-5.33256	-5.41577	-3.24328	-5.18678	-9.77592	-5.33051	-2.73036	-4.88362	-3.21149	-3.20135	-5.87608	-3.16153	-3.49509	-2.59732	-4.59649	-4.2699	-6.53087	-7.10055	-5.82983	-4.95053	-2.75868
asparagine_biosynthesis	1.64227	0	0	3.61272	-0.901239	0.643924	2.35503	-2.37751	-0.499933	2.6099	0.504238	1.53807	0	1.81227	0	-0.970671	2.41308	0.925865	0	0	0.662586	1.08541	-0.973062	-1.06884	0	0.952767	0.602529	-0.550692	2.69825	0	-0.728212	2.45762	-0.0190614	0	0.891528	0.334257	1.40886	0.821575	0	-0.0803654	-0.636319	0.134256	0.779396	1.86013	0.810572	1.50666	0.539602	1.8016	2.1619
asparagine_degradation	-1.04334	0.442924	-0.921192	-0.606459	-0.901239	0	3.46758	-4.5298	-2.10072	4.16866	-1.61215	0.01141	-0.82434	0.401726	-0.711582	1.72322	1.90143	1.76095	-2.09042	1.9143	-1.57405	0.0460138	-2.55805	1.85359	-0.187518	-0.869046	1.20433	-2.45307	7.6417	0.541361	1.58042	1.20566	2.63845	1.8109	-0.125307	0.880821	2.2885	-0.838685	1.34744	0.777006	-1.16672	-0.916482	-3.80415	-0.790818	1.34578	2.52034	-2.35631	2.4598	-0.486752
aspartate_biosynthesis	0	0	0	0	0	0	0	0	0	0	0	0	0	0	0	0	0	0	0	0	0	0	0	0	0	0	0	0	0	0	0	0	0	0	0	0	0	0	0	0	0	0	0	0	0	0	0	0	0
aspirin-triggered_lipoxin_biosynthesis	-6.91655	-6.91655	-6.83268	-4.08026	-6.92257	-4.2637	-6.64192	-6.83268	-5.96822	-2.95081	-6.91655	-4.67414	-0.509136	-2.25506	-6.92257	-6.86383	-4.29404	-4.1527	-6.62755	-4.93336	-4.39392	-1.11128	-6.92257	-6.88649	-5.82698	-4.15506	-6.83268	-6.91655	-7.11647	-6.11965	-6.92257	-7.04357	-6.91655	-7.04357	-3.30962	-6.86383	-6.12504	-2.80139	-4.28695	-6.78406	-3.23121	-3.31403	-4.51891	-3.16327	-6.83852	-5.08698	2.58189	-6.87762	-4.4751
aspirin_triggered_resolvin_D_biosynthesis	-6.91655	-6.91655	-6.83268	-4.08026	-6.92257	-4.2637	-6.64192	-6.83268	-5.96822	-2.95081	-6.91655	-4.67414	-0.509136	-2.25506	-6.92257	-6.86383	-4.29404	-4.1527	-6.62755	-4.93336	-4.39392	-1.11128	-6.92257	-6.88649	-5.82698	-4.15506	-6.83268	-6.91655	-7.11647	-6.11965	-6.92257	-7.04357	-6.91655	-7.04357	-3.30962	-6.86383	-6.12504	-2.80139	-4.28695	-6.78406	-3.23121	-3.31403	-4.51891	-3.16327	-6.83852	-5.08698	2.58189	-6.87762	-4.4751
aspirin_triggered_resolvin_E_biosynthesis	-6.91655	-6.91655	-6.83268	-4.08026	-6.92257	-4.2637	-6.64192	-6.83268	-5.96822	-2.95081	-6.91655	-4.67414	-0.509136	-2.25506	-6.92257	-6.86383	-4.29404	-4.1527	-6.62755	-4.93336	-4.39392	-1.11128	-6.92257	-6.88649	-5.82698	-4.15506	-6.83268	-6.91655	-7.11647	-6.11965	-6.92257	-7.04357	-6.91655	-7.04357	-3.30962	-6.86383	-6.12504	-2.80139	-4.28695	-6.78406	-3.23121	-3.31403	-4.51891	-3.16327	-6.83852	-5.08698	2.58189	-6.87762	-4.4751
beta-alanine_degradation	0.411185	-0.518574	-0.952779	-0.773351	0	0.738427	0.560497	0	0	0	0	0	-0.40688	-0.744893	-0.577561	0	0	0	0	0.49364	0.464878	-1.00063	-0.53345	0	0	0	-0.410106	0.5007	0.433923	0	0	0	0.41221	-0.87097	0	-0.535375	0.552971	0	-0.509175	1.08254	-0.259739	0	0	-1.03116	-1.23336	0.63171	-0.419999	0	0
bile_acid_biosynthesis_neutral_pathway	1.49118	-0.487221	6.9994	3.30646	0.900092	1.5246	-0.0553481	-1.01754	-0.743248	2.1596	4.66451	-2.61983	-0.506914	-1.24827	5.4153	-0.0861525	-3.3176	0.456875	3.53837	13.1058	-1.40584	0.806083	-1.48509	-1.39302	0.793549	-1.12892	5.60992	5.69771	5.35996	3.87506	1.09146	3.40249	-1.76384	4.81428	2.85508	5.04729	7.85592	-1.85992	6.02248	-2.72464	-2.08001	4.91746	0.11393	-1.15022	1.11049	2.81397	3.36833	8.44833	0.789754
biotin-carboxyl_carrier_protein_assembly	0	0	0.597885	0	0	0	0	0	-0.646866	-0.431195	0	0	0	0	0	0	0.411313	0	0	0	0	0	0	0	0	0	0	0	0	0.768051	0	0.524952	0	0	0	0	0	0	0	0.655213	0	0	0	0	0	0	0	1.23568	0
bupropion_degradation	0.506908	0	0	0	0.557457	0.569348	0	0	0	0	0	0	0	0	0	0.453781	0	0	0	0	0	0	0	0.69965	1.59723	0	0	0	0	0	0	0	0	0	0.220841	0	0	0	0	0	0.589263	0	0.710834	0	0	0	0	0	0
C20_prostanoid_biosynthesis	-21.2979	-14.7262	-15.903	-13.3214	-19.8685	-17.6464	-19.8054	-14.4603	-17.1009	-13.2177	-18.5967	-10.2281	-7.98376	-16.2371	-19.7959	-15.5643	-10.6573	-19.5128	-17.5894	-17.9721	-20.3554	-11.9888	-18.0217	-20.2518	-14.8858	-15.4602	-6.52841	-17.5214	-20.4341	-18.6897	-18.877	-20.9462	-18.4808	-20.5152	-21.3683	-20.3615	-18.5844	-11.396	-16.8445	-20.9401	-17.9205	-15.9075	-19.9719	-8.74436	-19.4063	-19.0836	-9.94269	-17.5002	-20.5808
cardiolipin_biosynthesis	0.675762	1.45917	0.725075	0	1.55941	1.10452	0.751326	1.52563	1.29089	0.485507	0.455578	0.721855	0	0	1.22615	0.788308	0.329386	0.879918	1.0693	1.36608	0.948724	0.585522	1.30401	0.892584	1.1102	1.12688	1.07094	1.04401	0	0.88194	0.787596	0	1.72437	1.10428	0.622238	0.793904	0.792817	1.09355	0.585522	1.57266	0.894644	2.76315	0.607715	0.834865	0.712739	0.530885	1.28126	0	0.96062
carnosine_biosynthesis	0	0	0	0	0	0	0	0	0	0	0	0	0	0	0	0	0	0	0	0	0	0	0	0	0	0	0	0	0	0	0	0	0	0	0	0	0	0	0	0	0	0	0	0	0	0	0	0	0
catecholamine_biosynthesis	0	0	0	0	0	0	0	0	0	0	0.567831	0	0	0	1.88093	0	0	0	0	3.28354	2.5379	0.886633	0	0	0	0	3.38074	0	7.36379	2.47084	0	2.69971	8.52623	0	0.822403	0	4.29429	0	0	0	1.7747	0	0	0	0	1.48627	0	13.8391	0
CDP-diacylglycerol_biosynthesis	-1.26894	1.62985	3.79291	5.44769	7.41558	2.91283	0.14102	3.70839	4.11017	-0.450516	3.84306	1.42856	4.81499	0.635123	6.07129	1.46853	-0.724676	-0.893967	7.19731	9.20534	1.99648	0.415443	3.28184	2.03107	5.2105	-0.809012	10.5214	3.94799	4.89488	2.02523	-0.789634	6.20857	4.07878	4.44835	-0.182425	3.90382	5.76848	0.240037	-1.02587	2.07175	-0.933563	6.60083	-0.64819	3.63017	4.06148	6.10928	10.2154	3.20355	0.63875
ceramide_ide_novoi_biosynthesis	-1.95438	-2.6523	-2.9128	0.0183592	-4.72844	-3.05028	-2.171	-3.02492	-3.82156	-2.34527	-3.67023	0.416592	-0.711126	-2.57237	-4.22559	-4.75862	-2.32339	-4.56806	-2.16047	-2.31856	-2.5362	-2.18294	-3.85169	-3.79424	-3.65295	-3.44411	-3.9916	-2.16444	0.459199	-2.00109	-2.64089	-2.72882	-0.829784	-1.76305	-2.20811	-4.32285	-3.02369	-1.26424	-1.76182	-1.22663	-3.97507	-1.12117	-2.28965	0.511352	-3.66991	-1.3342	-0.519891	-2.06497	-3.9965
cholesterol_biosynthesis_I	4.69487	-0.637573	7.03704	10.8484	15.4976	14.5716	4.56707	5.04451	8.23145	14.8279	10.2734	3.14902	5.07924	4.31194	7.93029	5.64255	-2.55712	15.3146	3.3901	19.2663	8.97744	5.47936	4.25208	9.08925	15.9558	5.63443	13.599	9.1011	10.7803	7.04152	5.74308	7.26311	8.66794	11.0752	11.374	10.6131	15.0721	-2.08799	10.9111	13.1905	15.2499	0.367204	10.6228	12.166	8.19388	6.86329	7.4882	13.6348	14.4308
cholesterol_biosynthesis_III_via_desmosterol	4.69487	-0.637573	7.03704	10.8484	15.4976	14.5716	4.56707	5.04451	8.23145	14.8279	10.2734	3.14902	5.07924	4.31194	7.93029	5.64255	-2.55712	15.3146	3.3901	19.2663	8.97744	5.47936	4.25208	9.08925	15.9558	5.63443	13.599	9.1011	10.7803	7.04152	5.74308	7.26311	8.66794	11.0752	11.374	10.6131	15.0721	-2.08799	10.9111	13.1905	15.2499	0.367204	10.6228	12.166	8.19388	6.86329	7.4882	13.6348	14.4308
cholesterol_biosynthesis_II_via_2425-dihydrolanosterol	4.69487	-0.637573	7.03704	10.8484	15.4976	14.5716	4.56707	5.04451	8.23145	14.8279	10.2734	3.14902	5.07924	4.31194	7.93029	5.64255	-2.55712	15.3146	3.3901	19.2663	8.97744	5.47936	4.25208	9.08925	15.9558	5.63443	13.599	9.1011	10.7803	7.04152	5.74308	7.26311	8.66794	11.0752	11.374	10.6131	15.0721	-2.08799	10.9111	13.1905	15.2499	0.367204	10.6228	12.166	8.19388	6.86329	7.4882	13.6348	14.4308
choline_degradation	-0.887646	0	0	0	-0.887646	0	0.814939	-0.887646	0	-0.950339	-0.887646	0	1.23118	0.817917	-0.887646	-0.887646	0	-0.887646	-0.792957	1.2815	-0.887646	-0.887646	0	0	-0.906624	1.06038	-0.545684	0	0	0.437776	0	0.430251	0	0	-0.995462	-0.887646	0	0	0.419607	1.47848	-0.443823	-0.887646	-0.887646	0	1.96065	0	-1.06171	0.357114	-0.887646
chondroitin_and_dermatan_biosynthesis	-4.58234	-5.10959	-3.29381	-6.17415	-6.95944	-5.76125	-3.4426	-6.30561	-5.24849	-7.31574	-0.757684	-6.48847	-2.4592	-7.11168	-7.68547	-7.75791	-4.05788	-7.00427	-3.55989	-9.41593	-6.32349	-6.74905	-7.28535	-5.39457	-7.28661	-6.18715	-7.26312	-6.61452	-8.23114	-6.98699	-3.89422	-7.04497	-7.6106	-3.59331	-7.56078	-6.03557	-8.13567	-5.35423	-8.71146	-7.41622	-5.46315	-2.13739	-6.82459	-6.25802	-6.91068	-6.93759	-8.148	-0.264915	-6.64089
chondroitin_sulfate_biosynthesis	-6.57226	-9.21626	-4.21042	-10.581	-7.51628	-3.483	-8.59729	-2.83617	-7.13899	-13	1.91557	-9.55827	-2.12859	-14.8214	-9.57212	-12.4164	-0.523308	-9.89852	-2.77628	-13.4793	-7.44233	-13.5948	-1.33732	-7.47469	-12.925	-6.85082	-11.3786	-13.9282	-20.9726	-15.3757	-3.38854	-9.9097	-17.4786	-11.9246	-8.03261	-0.808201	-15.2097	-5.12765	-19.5946	-8.18297	-11.4538	-14.1007	-18.2532	-9.81773	-14.0833	-7.55535	-17.3983	-8.77302	-10.6463
chondroitin_sulfate_biosynthesis_late_stages	-5.56926	-8.36476	-2.32798	-5.63809	-4.98355	-1.64032	-5.25438	-3.19198	-8.21382	-12.1675	1.70611	-7.38851	-2.29841	-12.3894	-7.208	-11.2042	-0.824409	-10.6717	-3.83976	-13.6707	-7.69532	-11.8343	-3.82788	-5.4467	-9.91884	-7.49926	-11.4428	-10.7401	-16.3437	-14.3881	-4.58531	-12.8253	-14.5045	-11.36	-5.84598	-5.27253	-13.975	-7.67651	-19.773	-4.48523	-11.7926	-10.0931	-15.3595	-5.5424	-11.5809	-10.2128	-16.2768	-11.0703	-9.82773
chondroitin_sulfate_degradation_metazoa	-4.61275	-2.4176	1.29437	-0.671299	1.76437	1.78602	1.72716	-5.1574	-2.85307	-5.91719	-5.38075	-0.828411	-1.43332	1.63849	-0.153538	-3.13174	-0.93283	-4.4124	-3.82019	2.58352	-6.92974	-2.4389	-0.649016	-6.86833	-4.09672	-0.519915	-4.9345	-1.47591	-4.55861	-3.63879	0.456954	-4.398	-5.35613	-3.8561	-5.31479	-2.12211	-2.23289	-2.87823	-6.02977	-1.4386	-7.10775	1.65607	-5.70574	-3.02446	-1.07914	-6.92301	-5.09422	-0.612085	-5.56088
citrulline-nitric_oxide_cycle	-0.566179	-0.438766	-3.644	1.79565	0.755027	-0.0236516	-3.31453	1.88587	-0.369487	-0.49949	0.299248	1.25964	2.35996	-3.12045	-2.92685	-1.11028	3.27406	-0.401164	2.01663	1.05874	-3.644	1.17418	-2.61733	-4.64101	2.15622	2.00675	-2.51519	1.2129	2.06136	0.935517	-4.62426	1.97666	-0.575244	-2.71933	-4.54972	3.07522	3.66838	0.737412	0.276409	-2.98466	-3.58871	-3.15068	2.14887	0.657703	-2.49092	1.91498	-0.0566316	0.778762	-0.167732
CMP-iNi-acetylneuraminate_biosynthesis_I_eukaryotes	-0.536398	-4.01693	-1.1191	-0.268056	-1.99468	0.0786631	-0.320483	-2.90161	-1.75717	0.906248	-1.98851	0.796346	0	-0.257313	-1.53949	-2.13983	-0.65799	-5.15235	-2.98626	-2.06135	-0.906305	-4.14975	-2.64763	-1.18978	-0.82889	-3.45873	-1.1523	-4.89906	-1.20946	-3.04873	-0.597207	-5.32819	-0.69259	-0.172294	1.24402	-5.22863	-3.54379	-2.24326	0.703266	-1.78485	-1.67036	-0.749255	-0.573914	-4.70941	-4.0696	0.160736	-0.599354	-1.94883	-0.679119
CMP_phosphorylation	-4.20923	-1.42842	2.06619	-7.39718	-0.192627	-5.03391	-0.955768	-5.75413	-1.97657	-5.85182	-0.953001	-4.47254	-2.93807	-4.92594	-6.70634	-6.00917	-3.14226	-5.10487	-2.59953	-8.56622	-5.91163	-2.14157	1.67352	-6.71768	-3.13322	-1.17878	-3.16574	-2.43622	-7.82164	-2.84182	-6.95733	-4.6177	-4.64483	-3.93498	-3.93912	-5.45089	-2.07277	-2.77107	4.61843e-05	-3.23278	-11.2498	0.599293	-3.83218	-4.12284	0.13874	-6.03103	-3.03896	-1.84416	-6.1634
coenzyme_A_biosynthesis	0.399326	3.36224	1.1034	4.05909	6.64382	2.56093	3.98841	2.24515	-0.226059	3.76409	4.07591	4.41675	2.16226	3.93862	4.915	2.05973	0.86898	3.13284	2.63721	2.15011	1.04758	0.529469	0.190451	1.9626	3.90618	1.68531	3.82836	-0.371105	3.03528	0.360379	2.63198	2.96291	2.07593	4.10663	2.37358	1.49984	4.43148	1.03131	2.77967	1.7722	0.699248	4.94805	3.18645	4.92088	1.53701	1.36197	3.63298	2.83834	2.29386
creatine-phosphate_biosynthesis	1.66983	4.76316	0.474087	2.67268	0.623893	0.603985	1.82008	0.424213	1.91247	-0.982307	0.88419	1.44112	-0.445873	1.62949	-1.74013	1.3475	2.67203	-0.0786896	0.654596	4.8758	0.492281	3.25248	1.50688	0	-0.633004	2.00211	7.871	2.92257	3.08817	4.63537	0.916283	4.4152	4.1712	4.09137	0.240462	1.86018	2.46563	1.76172	2.94845	3.63865	0.0570717	0	0	1.61468	2.22157	3.3509	0	4.32824	0
creatine_biosynthesis	0	0.737675	1.75816	1.56587	3.68888	1.32649	-0.4777	2.69138	2.31469	3.65374	1.35228	0	0	2.52175	0.758912	0.991688	0	2.18971	1.34065	2.76268	3.59637	0	0.518106	0.652013	2.69499	0.712503	2.14395	1.81823	0.904776	3.66555	1.11124	1.23615	0.736104	1.15667	2.16769	0	0	0	1.76365	4.1725	1.59409	5.19413	0	0	2.58582	0	0	0.576091	0
cysteine_biosynthesis	1.78549	1.76233	-0.306587	-0.219729	2.17542	0.346468	3.44957	-7.16382	-6.27848	5.49353	-4.91726	-0.938832	-0.68688	-2.74191	-2.36248	-5.24826	0.722283	-3.64106	1.25934	-0.350653	-3.81835	-5.10444	-5.32527	-5.32132	-2.15269	-2.51342	-1.57216	-1.3902	0.377935	-3.02951	-2.63394	-1.22896	-5.666	-1.6514	-1.95062	0.383519	0.0054987	-0.456644	4.57118	-3.36783	-4.19382	-3.30966	1.80965	3.36691	-1.34092	-1.34786	-2.36967	-7.38251	0.500225
cysteine_biosynthesishomocysteine_degradation_trans-sulfuration	0.18268	3.11886	0	0.331978	2.68037	2.44101	3.47643	-4.80962	-3.06139	3.59451	-2.16087	-0.548033	-1.56347	-1.42724	-2.21969	-4.85148	2.45076	-2.27881	0.982662	0	-1.09575	-4.32913	-2.39757	-4.88583	-0.715677	-0.488894	-0.815637	2.00302	0.567681	0.443174	-0.567709	0.702164	-1.18667	0	-2.69222	3.08832	1.33238	1.80302	3.25152	-1.54416	-4.33055	-3.42427	2.01899	1.79542	0.476611	0.37093	-1.78287	-5.73709	2.36086
D-galactose_degradation_V_Leloir_pathway	1.36967	0.819065	3.65535	-0.727942	4.25121	0.49544	1.59492	1.35183	2.66676	0.588899	2.28505	0.660498	2.24639	0.661576	1.11732	1.7845	0.68452	0.508084	2.47099	1.73618	2.45131	-0.894543	-0.464093	0.969396	0.998068	0.592464	-1.96913	2.67965	-0.892375	3.09564	2.19971	1.754	-1.40753	-0.0268127	1.0028	0.827612	1.49012	1.02201	0.493387	1.43088	1.08641	2.16821	1.4445	0	1.78392	0.601681	-3.43536	1.49406	0.561846
D-glucuronate_degradation	0	-1.528	1.81456	0.627009	1.27594	-0.54852	0.766073	0.998785	0.663	-0.56366	-1.7836	0	0.716093	2.00862	-1.25606	-0.54852	-0.260779	-1.67497	-0.54852	0.698107	-1.04169	-1.84079	0	-0.694592	-1.32079	0	-1.32079	1.00113	0	-0.54852	2.64158	0.67708	0	-0.521558	-1.32079	0	0.957115	0	0.420052	0.753748	-1.29679	0.553838	-1.7358	-1.17407	-0.3091	-1.87284	-0.54852	1.54912	-1.81012
D-imyoi-inositol-5-phosphate_metabolism	5.22246	6.17822	4.61402	2.71854	7.46524	5.43168	5.89608	6.46535	9.65597	5.52302	8.68972	2.04309	-0.436671	8.6351	4.96146	9.67687	3.3558	6.83796	2.88913	5.79646	10.0268	6.02933	3.2564	10.9429	8.17848	5.21472	14.5698	8.58611	0.249687	2.48327	3.20626	11.4546	6.1117	6.64541	5.26386	9.61138	5.99258	4.20808	6.63028	4.95698	8.2361	2.52612	10.1863	5.39367	9.00666	-2.02282	9.17666	2.69009	6.50508
D-imyoi-inositol_134-trisphosphate_biosynthesis	1.45786	4.71495	8.92917	3.07104	3.10674	2.15442	4.54747	12.5607	10.0255	5.56191	3.79888	2.33826	0.56452	-2.31799	8.27075	3.45813	6.31337	7.80894	9.50825	11.2503	9.82791	3.26668	9.44435	8.2554	6.81932	13.0318	7.75149	5.17111	4.45211	5.94365	6.27744	8.87516	5.96211	4.24174	2.95365	9.82161	8.53312	7.78162	4.17106	5.39893	0.812566	-2.62391	6.55166	1.54604	3.31122	11.5357	8.03088	4.54788	8.4491
D-imyoi-inositol_145-trisphosphate_biosynthesis	7.43044	5.6999	6.47823	4.48054	10.5032	8.42161	5.38331	10.8545	8.87084	4.96395	9.19495	1.26123	-2.04213	6.53015	7.53448	8.68795	4.3023	10.9553	1.82647	7.86371	13.5306	5.72906	5.42211	10.5459	7.85211	6.22108	18.3857	14.0899	2.31212	6.70766	5.11158	14.2884	7.12491	6.13654	6.05609	10.2077	10.0203	4.38259	7.51013	6.35282	7.15748	1.58543	8.46131	4.93566	11.8273	-1.3286	8.02503	2.48721	8.3777
D-imyoi-inositol_145-trisphosphate_degradation	-6.57511	-1.21767	-0.480102	-1.44048	-7.99166	-9.94304	2.11691	-6.89698	-8.29692	-2.13529	-4.55526	-0.199978	-2.72033	-4.55304	-4.34699	-5.415	0.526924	-11.2524	-4.62999	2.62265	-7.1118	-2.06898	-0.362412	-1.64954	-6.3768	1.22045	-6.05814	-5.92664	3.62726	-2.4476	0.63684	-1.00443	1.10253	-1.54554	-5.29698	-4.67233	1.94498	1.39638	-1.15082	0.687017	-14.7374	-8.94492	-7.2422	0.800151	-4.60667	3.9457	1.9672	-4.48263	-6.86161
D-imyoi-inositol_1456-tetrakisphosphate_biosynthesis	-2.77187	-0.915449	-1.20891	-1.24729	0.546891	0.345578	0.71872	-2.46261	-2.70408	-0.741341	-1.77983	-1.22999	-0.611414	-0.665437	-0.81855	-2.06727	-1.33246	-4.04295	-4.65321	-1.38221	-3.85583	-1.01015	-2.2925	-1.69042	-1.71066	-1.96644	0	-1.9676	-1.19962	-2.48036	0.0408632	-2.07523	-1.65544	-1.70556	-2.18906	-1.6506	-0.291995	-0.986623	-1.02524	-0.925752	-1.90917	-0.78894	-1.65771	-0.501436	-1.40399	-1.73514	-1.92973	-2.6097	-3.55732
D-imyoi-inositol_3456-tetrakisphosphate_biosynthesis	0	0	0.600352	0	1.58582	1.08357	1.29935	0	0	0	0	0	0	0	0	0	0	0	0	0	0	0	0	0	0	0	0	0.52775	0	0.507067	0.957209	0.447277	0.409505	0	0	0	0.753505	0	0	0	0	0.531568	0	0.472668	0	0	0	0	0
D-mannose_degradation	0	0	0	-1.98178	0	0	0	0	0	0	0	0	0	0	0	0	0	0	0	0	0	0	0	0	0	0	0	0	0	0	0	0	0	0	0.370337	0	0	0	0	0	0	0	0	0	0	0	0	0	0
dermatan_sulfate_biosynthesis	-8.52585	-10.063	-12.2448	-10.9053	-13.4929	-7.36588	-14.3616	-6.55944	-9.87296	-15.7751	-4.29238	-9.44153	-1.55358	-12.6991	-12.0931	-19.021	-2.94812	-11.9173	-6.13228	-18.2768	-11.6195	-12.0304	-4.45899	-17.5389	-15.2603	-7.97342	-17.3117	-18.6678	-21.5386	-18.0555	-9.58804	-13.1267	-18.7363	-14.4867	-13.4988	-9.84843	-18.9404	-5.33542	-18.1191	-18.3863	-15.0682	-13.1636	-20.2239	-10.1027	-14.2791	-7.68233	-16.189	-9.55127	-11.6021
dermatan_sulfate_biosynthesis_late_stages	-2.37016	-3.24758	-8.42638	2.52088	-3.90869	-0.668021	-6.83471	-1.25749	-4.5461	-3.96628	-3.74416	0.981116	1.00104	-1.34158	-1.47974	-8.75039	0.834465	-4.33791	-3.06708	-6.19875	-3.76078	-3.85481	1.51491	-9.01075	-3.20212	-1.67207	-9.283	-7.95343	-6.9281	-8.93597	-6.22795	-7.29868	-6.13057	-8.73061	-1.42891	-8.27719	-8.03882	-1.28915	-8.45198	-6.50361	-8.52954	-6.39707	-8.39869	1.95251	-4.58811	-2.13889	-5.0041	-9.96225	-3.06918
dermatan_sulfate_degradation_metazoa	-3.46402	-0.703711	2.40643	1.09646	1.41799	2.705	2.0165	-1.74283	0	-2.55099	-1.44086	0.157824	0.092234	4.90529	0.473602	-1.42878	0.79269	-4.22107	-2.80346	2.49821	-3.84779	-1.94873	-0.166635	-4.32894	-2.40311	4.37981	-1.58598	-1.33708	-0.879946	-2.11288	0.416732	-2.81106	-3.43214	-2.98787	-3.33525	0.349626	-0.541446	0.78277	-3.99136	0.794293	-4.82032	-0.525069	-2.93175	-0.311192	-1.12936	-4.4236	-1.44144	2.20822	-4.33845
diphthamide_biosynthesis	1.34518	0	0	0	0	0	1.17559	1.14768	0.577652	0	0	0	0	0	0	0.997882	0	0	0.99019	0	0	0	0	0	0.465063	0.494074	0.841821	1.19564	0	-0.759826	0	1.17575	0	0.801695	0.955731	0	0	0	0.827111	0	0.536016	0	0.732574	-0.681702	0.898835	-0.73003	0	0	0.872093
dolichol_and_dolichyl_phosphate_biosynthesis	-4.68707	0.540615	0.47194	-0.689064	1.59699	1.69649	-0.970262	-3.10483	0.0223301	-3.71899	-2.33222	-1.25346	-0.5237	-3.24339	0.69144	-0.935525	1.63091	-1.81265	-3.22829	0.252376	-1.54361	-0.141015	-0.987474	-3.73444	-2.24717	1.83141	-0.723819	-0.536163	-2.33249	-0.66446	-0.970262	-0.992122	-0.382305	-2.9978	-5.15653	-1.61953	0.670776	-0.460524	0.624591	-1.02764	-2.36285	-1.9875	-1.59753	2.31499	1.15023	-0.667938	-1.75894	-1.87699	-2.2273
dolichyl-diphosphooligosaccharide_biosynthesis	0.426946	5.26875	6.85115	-2.27532	6.94699	5.34679	0.970119	2.84382	-1.71321	0.72793	1.79854	-0.24431	0.0767255	-2.87378	5.20286	0.580953	-2.18925	0.957876	1.7766	2.08454	1.43242	-1.01669	-1.7217	0.490909	-1.3953	0.264114	2.53398	2.61909	-0.240078	-2.54481	0.328613	-1.09779	1.25134	0.783583	1.49232	1.32278	4.52525	5.26296	0.60684	-0.779237	-4.68976	2.60143	2.45495	0.445924	1.34614	1.30784	2.13219	-1.30404	1.4804
dopamine_degradation	-0.795343	-0.457838	7.27241	6.24787	0.976447	-0.651882	-0.227897	-2.00908	2.79215	-1.36726	3.01666	4.866	5.60289	2.0429	-0.0588179	-2.20293	2.87933	-0.663371	0.155385	0.437098	-1.56505	3.75652	1.26887	-3.55755	-2.73799	2.61914	0.0607289	0.810573	-0.154634	-0.126462	1.90567	0.700298	-0.624711	-0.115747	-3.18934	-1.30385	5.89112	0	2.77258	0.503849	-1.32278	-0.0719136	-0.705838	3.99884	-2.09321	-1.08727	6.8068	7.65073	-2.71401
dTMP_ide_novoi_biosynthesis_mitochondrial	1.26722	0.552564	-1.56516	-1.41015	-1.17235	0	-0.51705	-1.61896	0	0.980429	1.09067	-0.852589	-1.19466	0	0	1.27947	-2.07078	0.782599	1.30322	0	0	-0.877081	-0.425007	1.71985	0.840685	-1.38766	0.780323	-0.408478	0.880675	0.760132	0.699095	0.493752	0.502101	1.19795	1.05996	0	0	-1.53859	0.84516	0.808852	-0.880717	0	0	-3.61513	0	0.996949	-1.05169	0.219232	0.641536
eicosapentaenoate_biosynthesis	6.11853	-0.155085	4.00343	3.80894	-4.30089	3.05023	2.69656	1.36997	-0.577758	6.41299	5.44911	0.721878	5.60929	4.74983	-2.32083	0.58442	0	-2.29137	3.52308	4.25273	-0.911509	-2.69613	-0.535391	1.16246	9.37614	0.457925	6.63037	-0.0756385	5.14848	2.90353	2.44695	0.540358	1.05898	4.38214	1.89572	2.58685	1.37377	3.09659	0.889137	2.39577	-3.59847	0.560323	-2.2814	0.471464	0.519138	2.49701	4.27998	5.83106	1.20867
epoxysqualene_biosynthesis	2.08139	-2.2884	0.459007	2.39185	2.45153	0	1.28652	0.992061	0	3.44673	0.978704	0	0.701007	-1.73363	1.36069	0.867632	-0.65292	2.66688	1.51558	0.734855	2.15036	0	-0.57099	2.75914	2.39705	0.580591	1.53926	0	1.81631	0	0.897888	0	0.78723	1.29094	2.43143	1.97777	0.807745	-1.98156	1.85838	0.90303	2.98005	-3.462	1.50507	1.85819	0.245023	0	1.70579	1.58573	1.50924
estradiol_biosynthesis_I	0.506908	-0.811954	-0.665705	-4.66172	-0.777544	-3.50157	1.22179	0.477534	-0.842582	1.25736	1.10014	0.449465	0.129937	0	-0.578489	0.983884	-1.94835	-1.06763	1.19193	0.857135	0.213909	1.8965	-2.76572	0.273778	-0.897161	-2.11099	0.747004	0	0	0	0	-4.45636	-1.92955	0.8715	1.061	-1.96301	0	-0.655617	0.609502	-1.67943	-2.97923	-1.7796	-0.152034	-1.56211	-0.607503	0	-0.617147	3.33416	-1.00693
estradiol_biosynthesis_II	0.506908	0	0	0	0.557457	0.569348	0	0	0	1.25736	2.47443	0	0	0	0	0.453781	0	0.678604	0	0	0	0.682798	0	0.69965	0	0	0	0	0	0	0	0	0	0	0.220841	0	0	0	0	0	0.589263	0	0.710834	0	0	0	0	0	0.41055
ethanol_degradation_II	-4.14585	-3.11984	-0.301665	2.39975	-4.09509	-2.8904	-1.83461	-6.58143	-2.35388	-4.07896	-5.56904	0.402355	1.12851	-0.434663	-5.51816	-4.80343	1.34274	-1.59609	-4.58416	0.376142	-1.67337	-0.950318	-1.22949	-6.55126	-4.16968	0.50107	-6.25909	-1.66976	1.14424	-2.89866	3.29905	-0.132073	-0.689166	-1.26709	-2.66767	-3.2986	0.890571	0.476942	-1.03888	2.29808	-4.19702	-4.41687	-0.996743	-0.0392859	-2.34104	-0.466914	-3.6595	-2.95538	-6.84349
ethanol_degradation_IV	-4.14585	-3.88119	-2.11173	4.11174	-5.00181	-4.37292	-1.83461	-6.58143	-3.57769	-4.07896	-6.12418	0.402355	1.69425	0.309503	-5.51816	-4.80343	0.784763	-2.11332	-4.58416	-0.212854	-1.67337	0.0884164	-2.38397	-6.55126	-5.10702	-0.587812	-6.25909	-2.1959	0.392077	-3.99866	3.29905	-0.132073	-2.17841	-1.26709	-2.66767	-4.14536	0.16664	0.476942	-1.70418	2.29808	-4.19702	-6.39239	-1.40176	-0.0392859	-3.83661	-1.77127	-3.6595	-3.98122	-7.31257
eumelanin_biosynthesis	-4.98397	-3.68725	4.00305	-4.33467	-4.97759	-5.04933	20.5123	-3.74324	-2.87585	-0.930322	-1.87656	-4.79407	-3.68725	-3.68725	-2.19982	-4.85416	-3.67488	-4.3653	-5.15874	-4.88153	-2.87561	-3.68725	-4.38974	-1.97105	-4.71607	-3.02368	-5.00277	-4.4691	-4.61223	-2.92266	20.4405	-4.80993	-4.84463	-3.68725	-4.77624	-4.98397	-5.04933	-0.120168	-0.660247	-3.68725	-3.08996	-3.3231	-5.27475	-5.33319	-1.68195	-4.43235	-5.19418	-3.68725	-4.90718
fatty_acid_activation	6.51618	-0.908698	3.36767	5.99013	-1.44827	2.30528	4.11664	1.36647	-0.819064	5.55918	10.1335	2.70307	4.42997	0.307441	3.2739	-3.34271	0	0.52125	0.350624	5.63932	0.757825	-3.12836	-1.97701	-0.799426	3.74832	-1.06998	4.4027	2.18361	6.82034	3.33376	6.47607	4.48604	0.117275	4.10476	2.67046	4.30598	5.85878	0.616233	1.52931	0	0.44506	4.81594	1.41207	4.24995	-1.03991	2.73101	9.32451	9.34012	3.03965
fatty_acid_alpha-oxidation	4.66151	-2.50817	1.03902	8.93347	-3.78282	-1.52396	2.21973	-3.10564	-0.89024	2.78543	0.567301	2.38038	4.10842	3.04056	-3.22616	-4.84094	4.68698	-1.51276	-1.90955	4.06104	-1.54826	-2.90956	-0.851876	-5.63081	-2.82745	1.75972	-0.281443	2.59395	6.05438	2.11963	2.26991	5.42721	0.216491	2.5903	-0.532945	0.816544	4.1401	0.567109	1.8875	2.45082	-5.90132	5.00861	-3.7626	1.53186	0.129598	4.95332	6.33226	6.09923	-1.99695
fatty_acid_alpha-oxidation_III	0	0	1.03902	4.13834	0.495455	0.866937	0.582015	-2.03513	0	0	-1.65534	2.91933	2.80188	2.92359	0	-2.03513	3.7185	0	0	4.8374	1.0609	1.56698	1.11912	-2.03513	-1.38264	2.8297	-0.819084	0	4.46522	1.20352	1.59639	1.53195	2.57532	0.730537	-1.51336	-0.497114	4.58066	0	1.31523	1.33825	0	0.733483	0	1.51172	0.242937	3.76563	5.21866	5.83064	-1.5155
fatty_acid_beta-oxidation	4.37013	-2.67552	3.28272	4.43922	-2.37436	0.914054	4.20021	-0.261682	-3.94396	5.30138	10.1556	1.34297	3.20203	-0.286302	3.1262	-3.31083	-0.415904	0.0906772	-0.154258	5.97852	-0.931042	-4.12656	-4.12414	-0.803751	2.91547	-1.1992	4.54123	2.18226	8.55003	-0.680759	6.03392	4.53986	-3.29559	1.28218	3.33235	1.66594	6.76677	-1.22881	1.38922	-0.396124	-2.18706	5.06016	0.817361	3.35916	-0.409354	-0.25746	10.7822	9.62349	1.07922
fatty_acid_beta-oxidation_peroxisome	1.18491	-7.00634	-0.776904	3.34493	-7.75557	-5.41145	2.15102	-5.53037	-9.9439	-0.746208	3.52925	-0.0224522	0.899743	-2.69842	-3.45296	-8.88913	-6.842	-7.31044	-6.42079	7.83508	-7.79697	-6.31393	-8.1296	-6.74571	-3.37282	-7.85553	0.944797	-4.47642	3.54061	-4.30017	4.10446	-1.10775	-7.06842	-3.5795	-0.667341	-3.49563	4.05904	-7.38412	3.20434	-5.90861	-7.40649	-2.11723	-4.05432	-1.27372	-7.55482	-4.55336	13.0424	3.71708	-3.55099
fatty_acid_beta-oxidation_unsaturated_odd_number	-2.28793	-1.40378	0.451539	1.07836	-1.24684	-2.11955	1.16127	-1.46675	-2.11955	-1.76168	-1.37965	1.58527	0	1.9602	-1.36969	-1.78794	-2.19912	-1.71082	-2.17522	1.53854	-1.77806	-1.05112	-1.72079	-2.00697	-2.11955	-0.762764	0	-1.35987	0	-1.45694	0.965152	-1.82889	0	-1.48251	-1.07328	-1.9543	-1.7557	-2.22449	0.941281	-1.65235	-0.911234	-2.07827	-1.63793	0	-1.45658	0	0.638415	-2.0848	-1.35987
fatty_acid_biosynthesis_initiation	0.940232	1.00384	1.26446	0.614575	1.91354	0	1.0106	2.48026	1.10404	0	0	0	0.601644	0.493115	1.4858	0.961511	0.576062	1.79745	1.31625	1.80116	1.05449	1.49555	1.03736	0	1.62022	1.1515	1.0185	1.04334	1.65851	1.99478	0.412863	0.748014	1.14367	0	1.16616	1.48632	1.74342	1.06324	1.25563	0.614497	0.904503	1.04604	1.40551	1.37682	0.862213	0	0.5702	0	1.09919
fatty_acid_elongation_--_saturated	-1.08758	-0.862922	-0.818573	0	0.666019	0	0	-0.999377	-0.514291	-1.06207	0	-0.556663	0	0	-0.373568	-0.786173	-0.588665	-0.150297	-0.672227	-0.179562	-0.907051	0	-0.420827	-0.46918	0.511479	-1.08758	-1.14446	-0.892432	0.572701	0.0247176	-0.864822	-0.792463	-1.08758	-1.81607	0	-0.767907	0	-0.696528	0	-0.974693	0.692534	-0.527698	0	0.449404	-0.973599	-1.28581	0	0	-0.498822
flavin_biosynthesis	0	1.45724	1.50734	0.869117	2.1072	1.58233	0.50418	1.27454	0.904473	-0.0873736	1.16883	0.804312	0.714786	0.818243	2.94253	-0.81298	0.7759	1.37996	0.420639	-0.228178	1.25614	0.236442	0.874303	0	-0.363338	0.585569	0.921428	2.07627	1.30219	1.15024	-0.631449	2.12142	1.42041	0.67825	0.640569	0.909003	1.81865	0.250803	2.82561	0.658261	0.642697	0.109181	1.43048	0.859971	1.36693	0.775498	0.413109	1.25905	1.3562
folate_polyglutamylation	1.05648	0.716287	0	-2.07388	1.42757	0.954212	-0.531523	2.22303	1.93588	0.650732	0	0	0	-0.970617	0.504289	0.565229	0.209365	1.1569	2.00375	0	1.1997	0.841439	0.705337	0.466882	1.37784	0.736711	1.08283	1.18564	0.254413	0	-0.9107	0	1.14036	0.722294	0	1.11148	0.940454	0	0.407751	0.8466	-0.944783	0	0	-0.210772	0	1.65386	0	-0.4267	0
folate_transformations	2.29935	-0.868098	0.497077	0.768361	0	0.49458	3.79494	0	-1.3571	1.8986	1.61805	-0.0062926	0	0.490743	3.0697	1.51443	-0.409097	1.35185	2.39662	-0.706668	0.792046	0	-1.97607	0.92448	5.22313	-0.0247036	1.7379	0.468247	1.09083	0.00723117	-0.487498	1.7337	0.573755	1.13126	1.84212	1.42329	2.71038	0.931177	0.703435	-1.03108	1.50648	2.91208	0.855839	-0.782405	0.859976	1.80465	4.23683	0.809992	1.2578
formaldehyde_oxidation	0	-2.5483	-1.46338	-1.92433	-2.86108	-2.25883	-0.420848	-1.30799	-1.35707	-0.866395	-3.67291	-0.431691	0	0	-3.74877	-0.405767	-1.32536	-2.22573	-1.8715	-1.06687	-1.96752	-2.14983	-1.5928	-0.743546	-1.1259	-0.744988	-1.832	-0.694899	0	-1.41026	-0.941991	-1.45615	-2.10272	-1.2278	-0.756176	-1.96655	-1.75765	-0.64449	0	0	-2.54896	-0.787072	-1.8286	-1.91023	-2.59315	-2.58778	-1.69044	-2.09754	-1.90167
fructose_26-bisphosphate_synthesisdephosphorylation	0	0	0	0	0	0	0	0	0	0	0	0	0	0	0	0	0	0	0	0	0	0	0	0	0	0	0	0	0	0	0	0	0	0	0	0	0	0	0	0	0	0	0	0	0	0	0	0	0
GABA_shunt	7.48089	1.64712	1.72006	6.28783	-2.181	-2.6204	3.43813	3.90151	-0.702667	2.03365	-0.302893	4.20823	0.565706	3.30403	-2.86498	5.97284	-0.795124	1.04132	4.65104	6.10769	1.79799	-0.15808	-1.42415	3.55346	-1.89433	1.25973	8.19007	5.37727	8.63306	5.30438	4.86491	5.13611	5.7779	7.26063	2.51741	5.34597	0.683602	-0.320261	4.17909	2.7358	6.3253	-0.496325	3.44058	4.26481	0.927983	12.0549	9.02165	5.99968	2.45712
gamma-glutamyl_cycle	-0.491374	3.93646	4.43799	3.1037	5.37514	-1.04258	0.897856	1.22242	-1.67761	1.29607	0.856051	3.8958	7.11693	2.41459	1.247	1.35175	1.18747	0.59002	-0.248772	0.0684012	-0.214748	2.37559	-0.161142	-0.186197	1.15509	4.41485	1.7772	3.53222	1.93392	3.43665	1.31782	4.68989	5.05916	-1.50424	-1.11364	3.76596	6.4309	-2.40102	2.99614	2.41752	-0.779204	-0.562933	1.87521	1.63372	-0.0430758	0.857839	6.11956	1.22156	0.00931822
gamma-linolenate_biosynthesis	9.78679	-0.908698	4.41266	5.51762	-0.773577	5.78925	4.11664	2.15618	-1.36713	7.22604	11.37	1.28289	3.87452	3.52366	2.48635	-0.808848	0	-0.784195	1.50601	5.57014	-0.370071	-3.78587	-1.05282	0.425633	8.27424	-1.06998	8.97589	2.64384	8.21066	4.10864	5.68096	3.18596	1.26387	5.77475	2.87614	6.14037	5.27861	1.3127	2.90005	1.14113	-0.167062	4.83545	1.87922	2.17599	-0.68979	3.93379	8.10008	9.10386	3.03965
GDP-glucose_biosynthesis_II	-4.13683	-0.660805	-0.180919	-0.681542	-4.55167	-2.45187	0	-2.48583	0.0172551	-1.97396	0	0	-0.573933	-1.48288	-6.16869	-0.778986	-0.791623	-2.10784	-4.54634	-3.7146	-0.711419	-2.96574	-1.86009	0	-1.50588	-0.778986	-0.3314	-0.50313	-1.86723	0	0	0	-2.40304	-0.713507	-1.9955	-0.778986	-1.8791	-0.47261	-2.2866	-2.54357	-3.74998	-0.960621	-1.01056	-0.775442	-3.58046	3.49972	0	-1.32508	-2.51272
GDP-L-fucose_biosynthesis_II_from_L-fucose	-1.45566	-0.888632	-0.725671	-1.62624	-0.875513	-2.28439	0.728113	-1.64642	-1.51416	-0.476177	-1.20463	0	-0.40665	0	-1.21683	-0.924957	-0.664992	-2.30702	-2.30437	-2.09458	-2.27785	-2.24106	-1.66582	-0.921466	-1.00938	-0.983582	-0.689978	-2.25571	0	-2.69667	0	0	-1.30437	-0.832146	-1.79488	-2.27785	-2.02711	-1.05215	-3.61383	0	-2.9937	-2.15244	-1.94725	0	-0.245696	-1.4017	0	0.299771	-2.59528
GDP-L-fucose_biosynthesis_I_from_GDP-D-mannose	1.10235	2.10535	1.93076	0.687694	3.73388	2.19844	-0.117797	2.24969	1.36902	-0.327552	1.50021	0.704095	1.64626	0	2.26038	1.53355	-0.321042	4.27106	3.11239	0.925975	2.17994	0.496406	1.29327	-0.422523	0.986396	0.954582	1.47009	1.81657	1.31893	1.05899	0.864841	0.492723	1.73742	0.706438	2.15936	1.28979	3.18751	1.00551	0	0.779828	-0.949033	0.628233	2.14177	0.964621	1.58424	0.656785	1.97787	0.432699	1.08217
GDP-mannose_biosynthesis	-3.87818	-8.49648e-06	3.16187	-6.27346	1.51353	2.31717	-1.27767	-3.15563	2.45132	-3.59134	-0.627307	-1.99691	1.40945	-0.250407	0.95002	1.83375	0.193545	-0.973967	-1.4964	-0.237655	0.97689	-0.512195	1.68109	-2.15916	1.21261	1.17355	-2.39678	1.78123	-3.38407	-0.826817	-2.86908	-0.2186	-0.202699	-0.710643	-2.03486	0.0632419	3.62983	-0.171635	-0.599249	-1.91833	-1.7202	-1.95413	1.09809	-5.5888	0.571759	-2.53178	-3.75528	-2.7221	0.73907
geranylgeranyldiphosphate_biosynthesis	0	-0.661078	-0.472791	0.99603	-1.61078	-1.4896	0	0	-0.561298	0	0	0	0	0	-0.616168	-0.52132	0.666036	0	0	0	0	0	-0.86554	0	-0.770864	0	0	-1.3835	0	0	0	0.695006	0.469862	0	0	-0.533205	0	0	0	0	-0.727418	0.761913	0	0	-0.259183	0.496413	0	0.899961	0
glucocorticoid_biosynthesis	0.857712	2.40517	0	0	0.570776	0	0	0	0	0	0.59419	0	0	0.99515	0	0.622821	0	0.336706	0	0	0	0	0	0	0	0	0	0	0	2.28873	0	0	0.468826	0	0	0	0	0	0	0	0.274441	0	0	0	0	0	0	4.05356	0.556001
gluconeogenesis	-1.0837	3.2527	6.10956	-1.39574	10.0243	2.89879	2.67213	4.23293	2.29461	-0.715932	0.582833	-0.325926	2.63439	1.22277	1.7437	1.24409	0.905654	-0.285157	1.05262	4.20671	3.55555	5.79552	1.00433	-0.34795	0.489036	-0.266243	0.435712	3.29904	-1.78813	3.35503	1.02267	3.64917	4.24646	0.108113	-0.0141141	1.39727	6.77163	1.50929	1.12883	0.447708	0.353687	1.02059	1.15189	-0.672573	0.585025	1.4937	3.06659	8.03157	0.575175
glutamate_biosynthesisdegradation	-0.0980376	-1.6846	-1.50137	-0.828713	-1.11962	-1.8362	1.05199	-2.03773	-1.51234	0	-1.10667	0	0	0	-1.83278	-1.14028	-0.932457	-2.01675	-0.641332	0	-1.3422	-0.798447	-2.02592	-0.85188	-1.04008	-1.33782	-1.34647	-1.8348	-1.5317	-1.68403	0.033792	-1.37328	-3.06547	-1.98622	-0.563942	-1.23468	-1.05711	-1.29235	-0.551503	-0.93595	-1.63654	-0.921662	-0.641487	-0.453947	-1.24923	-1.40691	-0.849966	-1.80418	-0.853229
glutamate_dependent_acid_resistance	1.55783	1.34751	3.22202	3.36014	-4.01376	-3.22726	1.20738	1.17395	0	-1.06055	-4.34897	3.19056	0.629754	2.99501	-1.23661	2.16959	0.382178	-4.14666	0.808328	1.67554	-3.32659	0	-1.00258	1.09136	-1.66018	1.37415	5.92177	2.48372	4.34036	5.02462	2.9358	4.34449	4.14649	4.04195	0.588275	2.90845	-1.36932	0.830658	3.46034	0	-0.54104	-0.553262	-4.01551	3.2685	0	6.10974	2.56258	1.58624	-3.5824
glutamate_removal_from_folates	0.407461	-1.16479	-1.57209	0	-0.702487	-0.54325	0	-5.51746	-2.69116	0	-1.47457	0	0	-0.949205	-1.36703	-0.601528	-1.95293	-1.90911	0	-0.414983	-2.85039	-1.7517	-1.4081	-0.994089	-1.4124	-1.52337	-0.876399	-1.49921	-0.905596	-0.689879	0	0	-0.697547	-1.33747	-0.930951	-5.94853	-0.814465	-1.03758	-0.604553	0.414482	-2.67093	-0.604924	-1.81659	-1.24235	-1.05284	0	-2.33351	0.974732	-1.42703
glutamine_biosynthesis	1.55783	0	0	1.55081	-4.01376	-3.22726	0	1.17395	0	-1.06055	-4.34897	2.5305	0.629754	0	-1.23661	2.16959	0	-4.14666	0.808328	1.25968	-3.32659	0	-1.00258	1.09136	-1.66018	1.37415	2.00348	0	1.27694	1.42098	0.670262	1.11947	1.7092	0	0.588275	1.16028	-1.36932	0.830658	3.46034	0	-0.54104	-1.32419	-4.01551	2.25518	0	1.16511	1.54556	-2.16227	-3.5824
glutamine_degradationglutamate_biosynthesis	0	0	0	2.35963	0	0	0	0	0	0	0	0	0	0	0	0	0	0	0	2.33334	0	0	0	0	0	0	0	0.514398	2.17017	2.18074	0	0	3.69116	0.496761	0	0	3.57938	0	1.56504	0	0	0	0	0	0	0	1.41962	4.81	0
glutaryl-CoA_degradation	-1.22338	-2.64064	-0.679965	-0.813008	-0.785892	0.618206	0.474121	0.406333	0.672228	2.27029	-0.224676	-0.0792421	0	-0.556597	0	-0.619485	-1.17545	0.79174	1.34207	2.77442	0	-1.77033	-0.6946	-0.609774	1.20597	-0.116058	0.58565	0.442832	-1.5464	0	0.147295	-0.903213	-1.71883	0.132239	1.27235	-0.371435	1.18445	0	1.59897	1.46969	0.0477315	1.06473	0.673956	-1.21643	0.0839818	-1.3723	-1.49626	1.08348	0.717136
glutathione-mediated_detoxification	-18.3209	-9.61567	1.25945	-7.98174	-10.0787	-13.5096	-2.31575	-19.2179	-12.1036	-13.3762	-16.9507	-12.8392	-3.56883	-9.57534	-22.2406	-7.99865	-10.6749	-20.5447	-15.0825	4.30318	-17.9339	-5.59096	-8.51934	-21.8865	-15.4316	1.36823	-10.9423	-6.12241	-8.25535	-5.99016	-6.28978	-8.34317	-7.11183	-9.30702	-18.6961	-16.8541	-5.72033	-2.79238	-8.10996	-3.8711	-21.5188	-11.58	-20.1795	-16.1646	-3.06766	-6.88761	-9.58915	-6.05551	-17.6979
glutathione_biosynthesis	-1.93271	0.812098	-1.15946	0.801275	-2.74532	-4.98864	0.399972	-0.396575	-1.67761	-0.556143	-1.57356	1.30125	2.00528	0	-1.98951	0.270733	-0.410071	-2.11835	-1.53697	-1.57707	-1.575	-0.698759	-0.161142	-1.07615	-1.1842	1.62721	-2.04458	-1.95181	-1.72393	-0.533861	-1.56241	0.783193	-0.542324	-1.85448	-2.95072	-0.933001	0.223184	-2.32172	1.55435	-1.43423	-2.26268	-2.26572	-1.40729	-0.379442	-1.41304	-1.62249	2.4853	-1.25429	-1.96972
glutathione_redox_reactions_I	-2.55039	-3.53196	-0.449108	2.03368	-9.02642	-9.84124	-6.46043	-3.38449	-6.51331	-5.74108	-7.33104	-2.40077	-2.96234	-5.95108	-8.51084	-6.60374	-1.03816	-4.82106	-3.88884	7.7005	-6.26263	-8.0829	-2.46853	-2.75364	-6.36256	-3.4165	-3.26713	-3.99744	-1.12083	0.494141	-6.65294	-3.99247	2.3138	1.71249	-6.65897	-2.41347	-0.429611	-4.12996	2.08446	-2.57292	-7.32403	-5.25958	-3.09374	-6.6046	-5.08134	3.43347	1.81338	1.23237	-7.24893
glutathione_redox_reactions_II	-1.61652	-1.39159	-1.46075	0	-1.76442	-2.74412	0	-0.787335	-1.01335	0.587948	-2.0206	-1.45348	-0.644702	0	-2.3783	-0.944462	-0.299956	-1.23674	-1.1278	0	-1.34607	-2.40529	-1.47499	-0.640332	-0.79592	-0.972602	-0.936376	-0.91496	-2.3783	0	-0.460647	-1.10142	-2.3783	0	-0.22958	0	0	-2.08887	0.540811	-0.757273	-0.518669	-1.84004	0	-1.80694	-1.44445	0	0	0	-0.87152
glycerol-3-phosphate_shuttle	0	0	0	0	0	0	0	0	0	0	0	0	0	0	0	0	0	0	0	0	0	0	0	0	0	0	0	0	0	0	0	0	0	0	0	0	0	0	0	0	0	0	0	0	0	0	0	0	0
glycerol_degradation	1.92382	-1.14366	-0.404541	-1.03082	0	-1.01178	-0.621944	0.349507	-1.40972	1.46607	0.494744	-2.01193	-0.670164	-0.551187	-0.925938	0	-0.808694	-0.232275	0.777658	0	-0.184056	-1.05262	-1.93589	0	-0.419048	-2.01912	0	-0.587382	1.24803	-1.4681	-0.859483	0.414463	-0.898355	0	0	-0.453347	-0.672198	-0.570505	-1.45343	-0.925938	-0.276991	-0.421681	0	-0.000203233	-0.830399	-0.00560248	0.554274	0	0.986312
glycineserine_biosynthesis	0	0	0	0	0	0	0	0	0	0	0	0	0	0	0	0	0	0	0	0	0	0	0	0	0	0	0	0	0	0	0	0	0	0	0	0	0	0	0	0	0	0	0	0	0	0	0	0	0
glycine_betaine_degradation	0	0	0	0	0	0	0	0	0	0	0	0	0	0	0	0	0	0	0	0	0	0	0	0.480067	0	0	0	0	0	0.45178	0	0	0	0	0	0	0	0	0	0	0	0	0	0	0	0	3.89906	0	0
glycine_biosynthesisdegradation	0	0	0	0	0	0	0	0	0	0	0	0	0	0	0	0	0	0	0	0	0	0	0	0	0	0	0	0	0	0	0	0	0	0	0	0	0	0	0	0	0	0	0	0	0	0	0	0	0
glycine_cleavage	0	0	0	0	0	0	0	0	0	0	0	0	0	0	0	0	0	0	0	0	0	0	0	0	0	0	0	0	0	0	0	0	0	0	0	0	0	0	0	0	0	0	0	0	0	0	0	0	0
glycoaminoglycan-protein_linkage_region_biosynthesis	-1.57336	-1.70586	-0.524577	-7.252	-2.62474	-0.936607	-4.08426	1.00367	-0.0783682	-4.49309	0.209461	-3.93418	-0.095419	-4.24585	-2.9279	-2.51275	0.275295	-0.575128	0.494691	-2.66208	-1.5352	-1.42655	1.31145	-3.13356	-4.77157	-0.114203	-0.7656	-4.09984	-6.37933	-2.13254	0.534132	1.21692	-4.9951	-2.16281	-4.50906	4.46432	-2.76592	1.30797	-0.955681	-4.46651	-1.07555	-4.62917	-5.0006	-5.79714	-2.78035	1.39414	-3.03686	0.675892	-1.89202
glycogenolysis	-4.52871	0.983876	4.51288	1.20013	-0.627184	-1.56547	5.97422	-2.44916	-0.442171	-2.38045	-5.45884	0.373289	1.83862	-0.468562	-2.76659	-4.9699	-0.253621	-5.33516	-3.13107	-0.880912	-2.0495	-1.71091	-0.225692	-3.90368	-4.19774	0.495368	-5.15106	0.811906	-4.24426	-1.6264	2.33803	3.78642	-2.92345	-4.6178	-5.94943	-1.35226	0.222752	1.9828	0.506649	3.20614	-3.51571	0.76309	-2.81574	0.522285	-0.436638	-3.09114	-2.81345	-0.617868	-3.31582
glycogen_biosynthesis	-6.00202	-6.85769	-3.96626	-5.80057	-4.3436	-3.6997	1.90974	-3.92828	-3.68003	-4.13345	-5.20336	-5.7584	-2.25201	-3.86656	-5.91449	-3.25303	-3.61303	-5.58353	-3.14899	-5.71426	-4.8066	-6.75113	-4.65539	-1.78924	-4.52363	-3.70611	-7.25503	-4.77658	-6.52535	-4.87633	-1.94974	-7.0868	-8.76677	-7.77211	-5.93446	-6.94883	-7.27107	-5.81637	-3.7475	-6.48217	-9.22718	-4.57158	-4.85712	-6.83722	-6.78783	-6.67956	-5.16409	-6.9812	-4.33607
glycolysis	-5.87216	-2.03569	1.47229	-3.23653	-3.2544	-2.0102	-0.787793	-2.97821	1.94374	-2.86719	2.15941	-0.837418	0.152434	0.459363	-6.50779	-0.145379	-3.37114	-2.73171	-3.10941	-3.53634	0.724262	-3.17161	-2.76138	-0.763556	0.639109	-1.84806	-0.378437	2.12198	-7.15849	1.26862	-1.89039	-7.13761	-2.23059	0.417875	-0.802892	-4.38772	-2.17403	-1.26447	-4.1825	-1.97486	-6.19317	-0.102713	-0.77643	-4.20433	-4.17296	3.22108	-1.10506	-3.0259	-4.42552
guanine_and_guanosine_salvage	0.434864	-2.16825	-2.85558	-0.681747	0	0	-1.48773	-1.91096	-0.379114	1.24883	0.47638	-0.452183	-0.923631	-0.431316	-0.492617	-0.0533214	-2.37073	0.306816	0.544608	-1.49694	-0.625132	-3.03203	-2.35058	1.02253	0.667249	-4.1825	-0.770375	0.0668053	0.851087	-0.60205	-2.15146	0	-1.63389	0.194829	0.814183	-0.423095	-0.788435	-1.38661	-0.588305	-2.18607	-0.407817	0	0	-0.637532	-3.19618	1.14425	-1.39693	0.822074	0.135277
guanosine_deoxyribonucleotides_ide_novoi_biosynthesis	-3.13397	-2.36526	-0.904757	-7.02957	-2.23716	-4.29659	-1.42376	-7.26819	-0.855886	-3.60465	0.370465	-3.90158	-3.04318	-4.75131	-6.08782	-3.9786	-5.20266	-4.04488	-1.82252	-7.57835	-5.79362	-2.46856	0.546168	-3.96445	-2.24924	-2.48164	-3.52597	-0.211333	-5.81531	-1.28452	-5.41501	-2.85614	-3.65154	-2.13938	-1.58061	-5.86065	-1.12617	-3.75417	1.24101	-1.9586	-12.1519	0.922723	-3.68057	-9.70131	0.0269006	-3.08177	-6.35685	0.329596	-4.09624
guanosine_nucleotides_degradation	0.60494	-1.68089	-2.97393	1.15586	0.84469	0	-2.24574	-1.91096	-1.90389	-1.50004	0	0.409509	-1.48093	-1.15128	-1.05424	-1.05104	-3.20277	0	0	-1.06273	0.160763	-3.66523	-1.79636	0	-0.94576	-3.07896	-0.185666	-1.55417	-0.537428	-1.66846	-2.80638	0	-2.82536	-1.86558	0.831623	-0.423095	0	-2.93218	0.794265	-3.51182	-0.623295	0	0.489218	3.63845	-2.3885	-0.485917	-1.39693	-0.620273	0.426553
guanosine_nucleotides_ide_novoi_biosynthesis	-4.00991	-2.90827	1.02728	-9.49164	-1.37565	-1.90816	-1.36587	-6.13636	-0.12426	-4.99468	1.73299	-6.43899	-3.04318	-7.63125	-5.08887	-4.19286	-5.38115	-4.39876	0.0238007	-9.57077	-4.36759	-4.1054	2.08435	-3.8279	-2.13267	-2.04126	-3.78729	1.39591	-7.18822	1.50408	-6.55861	-1.78468	-5.84755	-2.6808	0.234157	-5.83184	-0.777758	-3.65497	2.4095	-2.78217	-12.1575	3.44724	-3.26462	-13.3161	-0.332784	-6.83508	-9.03352	0.890308	-3.29751
guanosine_ribonucleotides_ide_novoi_biosynthesis	-4.00991	-1.06531	5.00777	-8.99555	1.86366	-1.21884	-0.043802	-4.05702	0.536679	-6.5778	0.810391	-6.43899	-2.41158	-7.17996	-4.5806	-4.88292	-2.57402	-4.3761	0.00895278	-9.04808	-3.18139	-1.59252	4.55523	-5.63268	-2.36428	0.014629	-2.85128	1.39591	-8.04834	1.50408	-6.69744	-2.00381	-5.20116	-2.86919	-1.2079	-3.66316	-0.846669	-2.17943	2.03391	-2.84682	-10.3964	3.65936	-2.53981	-6.70713	1.0106	-8.15542	-5.15078	-0.213723	-3.96317
heme_biosynthesis	-6.97129	-2.49328	0.0376634	-5.19901	1.25999	1.65559	-1.44251	-1.92433	-1.82171	-1.0432	0.360948	-3.36874	-0.0923666	-1.97031	0.211115	-0.670069	-4.64571	-2.8336	-1.37242	-0.206152	-0.955108	0.199303	-0.129712	-2.24124	-1.51357	1.40276	7.46567	0.0942107	-5.67984	-3.09702	-3.26677	0.650454	-3.86002	-5.78937	-4.71708	0.912638	-0.839915	-2.65604	-1.34151	-0.430142	-6.15059	-1.17005	0.522914	-4.13731	0.443699	-5.24177	-3.73858	-3.68523	-3.01235
heme_biosynthesis_from_uroporphyrinogen-III_I	-4.69568	-1.9667	-1.7407	-4.55087	0.390562	1.3338	-1.61474	-2.53352	-1.85739	0.53095	-1.37162	-3.65241	0	-1.04757	-0.0857624	-0.184267	-1.76513	-2.2273	-1.28303	-2.503	-2.06347	-0.323446	-1.13933	-0.906181	-2.86894	0.292343	1.95626	-1.00252	-3.54043	-1.70989	-0.59548	0.348542	-2.203	-1.94131	-3.47924	0.185337	-2.8946	-2.56018	-1.57476	0.0557169	-5.62078	-1.35302	-0.0176845	-4.43251	0.0854442	-2.59432	-2.78087	-3.4721	-3.72389
heme_degradation	-9.04256	-3.00742	-0.687434	1.24865	-1.99499	-1.93773	-1.1997	-8.35458	0.637128	-3.53233	-2.05666	1.73522	0.243908	6.3002	-5.70234	-8.48369	4.32732	-5.46524	-5.64058	-0.522279	-5.6521	-1.98457	3.0748	-10.651	-3.12564	2.55741	-0.179816	-2.72817	-4.66532	-4.2501	-2.05436	-4.02878	-7.32783	-6.23757	-6.24424	-5.18136	-0.311445	0.840543	1.2417	-0.275644	-8.31	-4.57542	-4.84622	-1.09431	-0.497011	-4.67257	-1.63174	-5.01979	-8.21883
heparan_sulfate_biosynthesis	-13.2596	-7.61743	-3.24942	-12.1072	-4.15681	-9.83901	-8.09254	-10.8664	-0.216476	-13.8217	-6.25214	-7.77889	-0.63038	-12.1633	-7.75499	-11.2406	-5.22272	-9.18649	-12.4476	-11.5385	-12.3905	1.0742	-0.791776	-8.9881	-16.1735	-0.42329	-8.01961	-11.4948	-10.4181	-9.02549	-2.88366	-5.60406	-13.7618	-10.3927	-20.3415	-2.60118	-8.04565	2.58544	-5.69912	-4.38866	-12.6465	-7.62902	-14.9644	-9.38112	-5.21209	-6.89007	-5.16784	-6.24294	-13.9842
heparan_sulfate_biosynthesis_late_stages	-11.6862	-5.91157	-2.72484	-4.85522	-1.53207	-8.90241	-4.00828	-11.87	-0.138107	-9.32857	-6.4616	-3.84471	-0.534961	-7.91746	-4.82708	-8.72784	-5.49802	-8.61137	-12.9423	-8.87642	-10.8553	2.50075	-2.10323	-5.85454	-11.4019	-0.309088	-7.25401	-7.39494	-4.03876	-6.89296	-3.41779	-6.82098	-8.76671	-8.22985	-15.8324	-7.0655	-5.27973	1.27747	-4.74344	0.0778522	-11.5709	-2.99986	-9.96378	-3.58398	-2.43174	-8.28422	-2.13098	-6.91883	-12.0921
histamine_biosynthesis	0	0	0	0	0	0	0	0	0	0	0	0	0	0	0	0	0	0	0	0	0	0	0	0	0	0	5.99611	3.82577	0	0	0	0	0	0	0	3.05664	0	0	0	0	0.284574	4.2057	0	0	0	0.68862	0	0	0
histamine_degradation	0	2.01698	1.15022	0	0	0	1.50893	0	0	0	0	0	0	1.13762	0	0	0.210565	0	0	6.61487	0	1.20594	0	0	1.70037	0	0	0	4.7176	0	0	0	3.50329	0	0	0	6.60767	1.09356	0	0	0	0	0	0	0.274656	4.61867	1.95725	0	0
histidine_degradation	0	0	0	0	0	0	0	0.589693	0.561092	0.650732	0.812874	0	0	0	0	0	-0.729784	0.717611	0.602998	4.15952	0.693076	0	0	0.466882	0.511942	0	0	0	4.47659	0	0	0	0.866029	0.722294	0	0	0	0	0.407751	0	2.41984	0	0.557212	-0.901333	0.311365	0.819843	0	0	0
homocarnosine_biosynthesis	0	0	0	0	0	0	0	0	0	0	0	0	0	0	0	0	0	0	0	0	0	0	0	0	0	0	0	0	0	0	0	0	0	0	0	0	0	0	0	0	0	0	0	0	0	0	0	0	0
hydrogen_sulfide_biosynthesis_trans-sulfuration	0.18268	3.11886	0	0.331978	2.68037	2.44101	3.47643	-4.80962	-3.06139	3.59451	-2.16087	-0.548033	-1.56347	-1.42724	-2.21969	-4.85148	2.45076	-2.27881	0.982662	0	-1.09575	-4.32913	-2.39757	-4.88583	-0.715677	-0.488894	-0.815637	2.00302	0.567681	0.443174	-0.567709	0.702164	-1.18667	0	-2.69222	3.08832	1.33238	1.80302	3.25152	-1.54416	-4.33055	-3.42427	2.01899	1.79542	0.476611	0.37093	-1.78287	-5.73709	2.36086
hypusine_biosynthesis	1.00827	1.61646	1.71965	0.42176	0.512168	0.706661	0.684489	3.21845	2.63036	0	3.04945	0	0	0	0.644887	2.25967	0.939175	1.81335	1.86321	0	1.89701	1.2442	1.54044	1.82425	1.80571	1.12349	2.21771	0	0	2.27404	0	0	1.91237	2.55735	1.50227	1.11083	2.11572	1.3068	0.544386	-0.694894	1.67632	0.84941	1.78944	0	0.511548	1.02054	-0.571086	1.13272	1.63887
imyoi-inositol_ide_novoi_biosynthesis	2.20189	2.76317	6.14327	5.67951	3.95826	1.26184	3.82739	0.632163	-1.54533	2.05778	4.52699	3.31292	0.951058	2.15912	3.12722	5.56329	2.21198	2.97131	2.9719	5.49375	3.11203	5.30742	1.1087	3.66412	0.569092	2.02175	2.41197	2.2736	6.25994	6.93392	4.24978	6.055	7.8581	4.86296	2.78712	3.45886	6.20241	1.42064	6.18259	3.78689	0.0290567	2.64076	4.14088	3.03238	7.78315	7.43442	3.81595	7.63574	1.14153
iNi-acetylglucosamine_degradation_I	-0.862963	2.41715	1.91999	1.10425	3.48615	2.60883	3.14375	-3.25448	5.6866	0	0.877159	1.81465	2.10129	3.0279	4.21535	1.87253	1.82247	0.937719	-1.43563	4.54337	0.58883	4.03647	2.13799	0	1.87688	4.38102	1.51331	3.84732	1.67741	1.43215	1.7171	2.46085	0.244141	1.4358	-3.11524	2.23009	2.69198	1.95694	2.28244	2.79014	-3.16309	2.03187	1.773	1.20419	3.84031	0	0.961785	0.838858	-0.770966
iNi-acetylglucosamine_degradation_II	-2.72422	1.40758	0.954443	0.414742	1.51599	1.21755	1.76216	-5.38193	4.5434	-1.30364	0.468844	1.30238	0.372587	2.53705	2.56338	0.242377	1.1251	0.166758	-3.36854	3.21865	-0.00321396	3.17006	1.38679	-2.48913	0.472948	4.38102	-0.585186	1.57289	0.158464	-1.02469	0.542432	1.53687	-0.642988	-1.0055	-4.32087	0.381707	1.1581	1.95694	-0.350307	2.00208	-4.05212	0.173953	1.15923	0.249944	3.21084	-1.23544	0.961785	-1.20307	-1.2387
inosine-5-phosphate_biosynthesis	1.53457	0.6994	0.176151	-0.606514	0.382742	2.04657	0	0.280186	0.434501	0.886592	0.730464	-0.681052	0.513135	-0.727876	1.32925	1.65381	-0.881303	0.63137	2.09541	0.462449	0.84836	0.468612	0.618307	0.622617	1.37608	1.92386	0.855479	0.633756	0.927247	-0.730692	-1.1203	-0.650616	-0.416243	1.89147	1.63531	0.710081	-0.494463	0.899169	2.20973	-0.579453	0.981611	0.604143	0.557677	-1.11594	-0.82336	-1.06962	-0.768708	-0.373433	0.951133
inositol_pyrophosphates_biosynthesis	0.855856	2.4404	1.46627	0.16709	3.1002	2.17572	0	2.86271	0.373492	-2.38182	2.11722	0.00898079	0	-1.2818	2.81126	1.06555	0.238524	1.70029	0.381379	2.2149	1.32045	2.33798	2.30567	0.628156	1.64411	1.00364	1.02707	3.01104	1.23577	2.26875	-0.525349	1.62636	1.41657	0	0.800696	2.77385	2.24734	1.42597	2.12937	2.95607	0.440467	2.35707	0	2.03559	3.38242	-0.503237	1.74186	0.954697	2.24605
iron-sulfur_cluster_biosynthesis	-0.602063	1.47457	1.94646	1.35463	0.61232	0.819995	1.20319	1.23332	0	0.471867	1.16711	1.20397	0.94712	0.854984	1.02624	0	0.272704	0	0.632061	1.5314	0.698277	0	0.738129	0	0	0.937083	0.556947	0.471867	0	-0.566312	0.7098	0.943688	0.471867	0.709025	0.224397	0	0.727066	0.846537	0.954982	1.16439	-0.596965	0.89603	0.724902	0.736768	0.521295	-0.476971	0	0	0
iSi-methyl-5-thio-alpha-D-ribose_1-phosphate_degradation	0.742996	-1.05413	-1.61528	-2.07257	-0.976758	-1.58454	-0.827087	-0.637791	-2.29334	-2.40946	-1.73269	-1.06708	-2.5067	-0.468923	-0.92512	0.469531	-0.568194	-1.17902	0	-0.581774	-3.92612	-1.09207	-1.81147	-0.533099	-1.03183	-1.27184	0	-1.12673	1.29447	-0.933746	-2.51512	-1.64071	-0.516996	-0.734801	0.140086	-1.74412	0.436067	-1.6947	0.591746	0	-3.83446	-0.447228	0	0	-1.10498	0.313467	0	0.491278	-1.53598
iSi-methyl-5-thioadenosine_degradation	0	-1.49475	-1.58737	0	-1.58825	-1.56355	-0.998222	-1.53559	-1.58825	0	-1.42271	1.1718	0	-0.800789	-1.57812	-1.3824	-1.52363	-0.610895	-1.12763	-1.57159	-1.08177	-1.52707	-1.51831	-1.57812	-1.57159	-1.58465	-1.59455	-1.59455	0	-1.53559	-1.01072	0	-1.54458	-1.5009	-1.59146	-1.57812	-1.53998	-1.54864	-1.37646	-1.18168	-1.58488	-1.57812	-1.44847	-1.02695	-1.59223	-0.737761	-1.59455	-1.04791	-1.53559
isoleucine_degradation	-2.54559	-5.38958	-0.710171	-2.57941	-0.432649	0.633072	0.0122245	0.217971	-1.26107	3.38409	-0.0292772	-3.48242	0.694442	0.542445	-0.0237979	-1.87086	-1.31226	1.0492	-0.342869	3.26426	0.0976579	-1.8147	-3.64269	-2.14891	2.71412	-0.732885	1.38973	2.11965	-3.10765	-3.18691	-2.13015	0.438805	-4.15151	-1.05723	3.39507	-1.47646	1.56133	-0.902126	2.37543	1.44184	-2.04265	1.63776	0.697886	-3.92621	1.14845	-2.69335	-1.19998	0.243399	-1.07668
itrans_transi-farnesyl_diphosphate_biosynthesis	1.35108	-1.24877	0.336268	2.45134	-0.775087	-0.19166	0.540507	1.0121	1.94943	4.35487	2.40652	0	1.19924	0	0.898065	-0.0340073	-0.210998	4.07709	2.12079	3.23965	2.91966	0.951749	-1.36874	2.58222	3.13195	0.536857	2.02573	-0.463144	0.758537	1.53916	2.01641	1.74338	1.73394	3.1793	2.61775	1.57292	1.98985	-0.476015	1.31904	1.71179	1.61392	2.36892	2.50779	1.15283	1.21762	-0.510724	-0.57969	4.43762	3.77214
ketogenesis	0.6603	1.12296	2.98265	-1.62661	2.13327	1.59731	3.94126	2.6087	0.0561619	2.18542	0.0133963	1.53232	1.08897	0.506889	0.178279	2.2795	-0.416722	1.13968	3.95028	8.43042	1.69443	2.71836	-1.16612	1.52031	1.75164	1.69656	0.0506384	2.63454	1.57145	-1.11841	3.06112	1.40025	1.01938	1.02606	2.53274	-1.10574	4.09138	2.88411	0.87758	0.8871	-0.996579	1.35814	2.50658	-2.1492	1.11504	-0.216117	3.07581	-2.4351	1.47865
ketolysis	0.966468	0.130286	1.62909	-0.855764	0.952153	1.59731	3.2809	-2.52681	-1.54756	2.18542	0.0133963	-0.246444	0.582499	-1.4496	-0.824505	2.2795	-1.21703	0.632897	-0.621288	-0.640702	-1.13849	-0.603168	-2.16631	1.92432	1.75164	0.143014	-0.449113	2.63454	1.55416	-2.18927	2.82997	1.40025	0.242961	1.02606	0.672504	-2.00494	2.92617	1.27397	1.15425	0.8871	-2.69242	0.878323	2.0189	-3.42966	-1.2077	0.269432	-2.55189	-2.86639	1.47865
L-carnitine_biosynthesis	0.873695	0.593116	0.534349	-0.587847	0.712035	0	0.637527	0	0.776721	0	0	0	1.39226	0	0.63118	0	0	0.657477	0.467461	0	0.902415	0	0	0	0.64125	0	1.47789	0.634005	2.0514	0.726595	1.34481	1.08101	1.09387	0	3.33812	0	1.14498	0	0.995672	0	-0.0196166	0	0	0	0.867708	0.657676	0	0.727294	0
L-cysteine_degradation_I	-1.79268	-1.79268	-1.77736	-0.538276	-1.77736	-1.77736	-1.77736	-1.77736	-1.77736	-1.82633	-1.77424	-1.77736	-1.77736	-1.77736	-1.77736	-1.77736	-1.77736	-1.72569	-1.69754	-1.82633	-1.45792	0.967122	0.662039	-1.46503	-1.60138	-1.77736	-1.57788	-1.82633	-1.77736	-1.79268	-1.76777	-1.77736	-1.79703	0	-1.66431	-1.77736	-1.77736	0.970387	1.75966	3.14002	-1.40575	-1.2073	-1.73037	-1.79268	0.087911	-1.82621	-1.68609	-1.78502	-1.77736
L-cysteine_degradation_II	1.38604	0	-2.08058	0.465431	1.37296	1.83996	0	1.45625	1.7906	-0.499615	1.24655	0	0.674969	0	0.702394	0	0	0.894131	1.45987	1.66619	1.70498	0	0.691457	-0.667996	0.619986	0.959556	1.39955	1.79529	0.594729	0	-0.635062	-2.60528	-3.00891	1.39113	1.07171	0.482674	1.90617	0.944465	0.802521	0	1.2279	0.892425	0.843535	1.06833	0.402547	-0.794712	0	0.213588	1.1884
L-dopachrome_biosynthesis	0	0	1.00785	0	0	0	7.6261	1.02918	0	1.60221	0	0	0	0	0.796423	0	0	0	0	0	0	0	0	2.67999	0	0	0	0	0	0	8.70883	0	0	0	0.208481	0	0	0	0	0	0.52392	0	0	0	0	0	0	0	0
L-dopa_degradation	0	-0.457838	0.685653	0.683934	0	-0.954549	0	0.606852	-0.987719	-0.566381	-0.505735	0	0	0	0.540618	0	0	-0.573855	0.880353	0	-0.758312	-0.698912	0.557436	-0.91336	-0.529176	0.480426	0	-0.720808	-1.05271	-0.761585	-0.42233	0	-1.70454	-0.846284	-0.84598	0	0	0	-0.559377	0	-0.751805	0	0	0	-2.09739	-1.94041	0	-0.218782	-0.567278
L-glutamine_tRNA_biosynthesis	3.76077	0	0	0	0.634431	0.422874	1.45155	0.429682	0	0.834381	0	0	0.658738	0	0.522346	0	0.33619	1.46765	0.812116	0	1.0383	0	0	1.08822	0.740922	0	0.718722	0	0	-0.768248	0	1.18557	0	0	2.07512	0.634698	0	0.422874	0.779295	-0.409094	1.64085	0	0.544941	1.35891	1.14514	0.456008	1.22963	-0.914759	1.51092
L-kynurenine_degradation	-0.421486	-1.86683	-2.12256	6.07095	-1.05876	-1.18773	-0.139341	-0.200988	-1.71217	2.35098	1.01811	7.41112	5.28442	-0.675429	0.730405	-1.13347	5.63603	3.33052	0.120502	3.2456	2.90373	-2.23823	-2.48238	-0.965419	5.51039	-1.85046	0.176252	-0.624413	-2.49693	-0.481845	-1.62355	1.32587	-1.07417	-0.605818	5.97357	-0.768304	1.36585	2.22738	-0.952058	-0.822075	3.7902	-1.23814	0.337848	3.96313	0.288975	0.0438327	1.22576	0.729772	4.20455
L-serine_degradation	0	0	0	0	0	0	0	0	0	0	0	0	0	0	0	0	0	0	0	0	0	0	0	0	0	0	0	0	0	0	0	0	0	0	0	0	0	0	0	0	0	0	0	0	0	0	0	0	0
lactate_fermentation_reoxidation_of_cytosolic_NADH	0	0	0	0	0	0	0	0	0	0	0	0	0	0	0	0	0	0	0	0	0	0	0	0	0	0	0	0	0	0	0	0	0	0	0	0	0	0	0	0	0	0	0	0	0	0	0	0	0
lactose_degradation_III	0	0	0	0	0	0	0	0	0	0	0	0	0	0	0	0	0	0	0	0	0	0	0	0	0	0	0	0	0	0	0	0	0	0	0	0	0	0	0	0	0	0	0	0	0	0	0	0	0
lanosterol_biosynthesis	0	-0.773052	-0.770194	-1.10568	0	0	-1.1161	0	0	0	-0.773052	-0.771814	0	-1.10777	0.574092	-0.845885	-1.08498	0.331246	-0.937568	0.602869	0.997861	-0.778391	0	0	0.884783	0.74802	0.712931	0	-0.926168	0	-0.795099	0	0	0	-0.940393	0	0	0	0	0	0.64485	0	0	0	0.646937	-0.893056	-1.39758	-0.386526	0.589006
leucine_degradation	2.05079	-0.526385	-1.04817	-1.01549	-0.379852	3.0697	3.73306	2.30044	-0.902752	4.71684	1.15634	-0.680598	1.53045	0.907151	5.38635	0.667652	2.4881	2.93096	1.27717	3.14306	3.18059	2.60775	-1.58549	0.946711	3.18865	1.26869	0.326784	1.93795	3.78664	-0.186131	0.0029715	2.35946	1.89921	0.668164	3.20226	1.79623	4.97649	-1.38178	1.57394	3.19588	-0.375933	3.70298	3.17646	-1.54705	0.180774	-0.0132758	4.72133	1.00189	1.01137
leukotriene_biosynthesis	0.945495	2.41039	-0.72934	-0.215893	0	5.31888	-0.612482	1.18273	1.13095	0	0.336846	0	0.750549	0.675373	1.18481	0	-1.422	2.0819	5.45792	2.56231	5.1182	0	-0.6865	0.409367	0.330842	-0.423772	7.26379	0.599043	0.602587	0	-0.598347	0.720777	-0.868179	1.44485	5.66526	1.37786	5.89079	0	0	0	6.62235	1.30004	3.22841	-0.854912	0	3.61725	2.48832	1.30784	3.10346
lipoate_biosynthesis_and_incorporation	2.96784	1.31564	0.579224	2.41773	0	0.617544	2.04317	2.51355	1.62866	2.68077	1.92599	1.4398	0.5935	3.77401	1.33385	2.52616	0.991858	0.888623	1.06675	0.927027	1.48215	0.476936	0	2.06845	1.4669	0.511527	2.36909	-0.454368	2.97793	0.0583446	0.350621	1.58877	1.17038	1.08716	3.6606	0.907959	1.13964	1.02275	2.09703	0	1.82	1.61877	1.83195	2.45676	2.07228	0.838847	1.2679	0.341748	2.19067
lipoate_salvage	1.87584	0.740846	0.579224	1.36112	0	0.617544	1.32652	1.42224	0.65809	1.30495	0.956669	0.929361	0.5935	1.49634	0.565085	1.63322	0.750828	0	0	0	0.499169	0.476936	0	1.32903	0	0.511527	0.766936	-0.454368	1.51888	-0.651501	1.42636	0.654654	0	0	1.95503	0	0	1.02275	0.619697	0	0	1.1376	0.477102	2.01521	1.52649	0.838847	0.478843	0.341748	0.606292
lipoxin_biosynthesis	0	0	0	4.4697	0	2.16519	0	0	0	0	0	0	0	0	0	0	0	2.3034	0	0	2.52263	0.630383	0	0	1.09559	0	1.30414	0	0	0	0	0	0	0	3.60994	0	0.75409	0	0	0	3.57138	0	2.31377	0	0	1.82957	3.0184	0	2.44145
lysine_degradation_II_pipecolate_pathway	0.896965	-0.32032	3.32681	0.753081	-1.38574	0.667191	0.649016	2.65329	2.8273	-0.0185089	0.547007	1.14248	0.873672	6.68793	0.325061	1.99355	-0.769836	0.376275	-0.0675122	4.92933	0.913893	3.06164	0.493066	1.82824	3.6801	0.954896	-0.0969794	0.394935	6.76139	1.15533	0.971603	2.75573	5.89674	0.696402	1.55696	-0.387568	2.75099	0.55997	-0.506544	7.66867	2.10272	-0.567411	-0.568898	0.409646	6.05218	4.55677	0.427046	1.9634	0.871979
lysine_degradation_I_saccharopine_pathway	0.282829	1.15514	1.10067	-0.0473534	0.924777	1.8574	2.61263	-0.140082	1.1754	1.22784	1.44618	1.14248	1.65904	0.286902	0.845591	-1.33367	0.319006	1.28228	1.96833	3.41503	1.33943	-0.800266	0.646246	0.646246	0.48168	1.49725	-0.0306679	2.92927	0	1.30651	2.31716	3.46616	1.61703	2.00812	0.0837725	-0.580806	1.5222	0.78258	1.06585	4.91946	0.964624	-0.798569	-0.348599	-1.06697	3.41926	0.199881	-0.295106	1.92435	0.717525
malate-aspartate_shuttle	1.06708	0.511043	2.24812	1.73971	-0.705282	0.368391	1.64633	-2.50768	0.0543891	2.94489	1.4852	1.64894	0	2.48379	0.163046	0	0.711743	1.14313	0.58166	0.653673	2.18533	1.64585	-0.730889	-0.498733	0.89123	-0.972856	-0.115657	1.3409	1.59645	0	0.576713	3.0587	-1.77655	0.673139	0.435622	0.225401	1.42425	0	0	0.735153	0.572367	0.066708	1.44621	1.47828	-0.45704	-0.535328	-0.298127	2.44359	1.47495
melatonin_degradation_I	-5.37687	2.39164	-2.17763	5.13387	2.64578	3.04347	-3.26125	2.59831	-0.578293	-2.73385	0.556562	-1.11484	-0.114537	3.76295	0.964682	-1.09211	-1.14565	1.43804	-0.271936	4.10795	5.21032	-0.98666	-1.58487	-0.819588	-2.33227	-2.31624	2.81224	3.03681	-5.06779	3.37234	-0.174333	1.39003	2.08333	-0.933906	-1.71979	5.24807	3.50227	1.23951	3.56758	-4.09599	-1.35632	2.25554	0.559376	-0.209494	1.86177	1.76307	-1.0234	-0.410044	-0.0582347
melatonin_degradation_II	-0.795343	0	1.90516	2.20241	0.480993	-0.564269	-0.809913	-0.580802	3.77987	-0.80088	-0.826169	2.79962	2.80101	0.780344	-0.599436	-0.745842	-0.839172	-0.684338	-0.724968	-0.809913	-0.806735	1.55061	-0.407684	-0.609065	-0.826169	-0.690982	0	1.1138	-0.729929	-0.5684	0	-0.831653	0	0	-0.829997	-0.806735	4.1923	0	2.01673	-0.834404	-0.570972	-0.805397	-0.705838	1.79368	-0.794147	-0.83587	4.64361	-0.256856	-0.631229
melatonin_degradation_III	0	0	0	0	0	0	0	0	0	0	0	0	0	0	0	0	0	0	0	0	0	0	0	0	0	0	0	0	0	0	0	0	0	0	0	0	0	0	0	0	0	0	0	0	0	0	0	0	0
methionine_degradation	1.60281	-1.35652	-0.306587	-0.551707	-0.504942	-2.09454	-0.026861	-2.3542	-3.21708	1.89903	-2.75639	-0.390799	0.876588	-1.31467	-0.142795	-0.396781	-1.72848	-1.36224	0.276673	-0.350653	-2.72259	-0.775313	-2.92771	-0.435487	-1.43702	-2.02453	-0.756519	-3.39322	-0.189747	-3.47268	-2.06623	-1.93112	-4.47933	-1.6514	0.741601	-2.7048	-1.32688	-2.25966	1.31966	-1.82367	0.136735	0.11461	-0.209344	1.5715	-1.81753	-1.71879	-0.586801	-1.64542	-1.86063
methionine_salvage	1.18388	0.224934	0.497077	0	0	0	4.02195	0	0	0.453432	0.681821	-0.670038	0	4.33413	1.61628	0.694197	-0.666454	0.36018	1.07842	-0.706668	0.792046	0	-1.15292	0.691039	0.485586	-0.579765	1.09433	0	0	0.707262	0.718735	0.638247	0.691914	0.770114	0.933832	0.405636	-0.715594	0.457002	0	0	0.915248	1.82858	0	-0.886475	0	1.68661	3.89906	0.809992	0
methylglyoxal_degradation_I	-1.41433	0	0.46938	0	-0.850297	-0.622718	1.05439	0	0.148399	0.520293	-0.376413	0	-0.553196	0.650627	0.100351	0	-0.856733	-1.4978	-0.581063	0.738559	-1.7112	-1.18123	-0.0278487	-0.483446	-1.36393	-0.846484	-0.580431	1.56493	-1.88018	1.03492	0	1.06179	0.702443	1.18448	-0.656775	-0.649915	-0.92977	-0.81706	0.641824	0.451463	-1.71061	0	-0.970701	-1.42862	1.57984	0.497798	-1.35809	1.34711	-1.41604
methylglyoxal_degradation_III	0	0	0.43515	2.47758	0	0	0	-0.855869	-2.59225	0	0	-2.41094	7.46561	1.3463	-6.9532	-1.65008	0.83403	0	0	-1.05474	-2.14519	-0.501819	0	-3.58099	-1.11325	3.87281	-1.67275	-6.38307	-0.839452	1.32823	-0.465158	0	-1.28151	3.3948	-1.46185	-4.48136	-3.32217	-2.31152	-0.822416	0	-8.53173	0	-3.35452	-1.4292	-5.18137	0	4.08495	-6.4937	0.504559
methylglyoxal_degradation_VI	0	0	0	0	0	0	0	0	0	0	0	0	0	0	0	0	0	0	0	0	0	0	0	0	0	0	0	0	0	0	0	0	0	0	0	0	0	0	0	0	0	0	0	0	0	0	0	0	0
methylthiopropionate_biosynthesis	0	-0.585981	-1.12183	-2.07257	0	-1.04975	-0.827087	-0.637791	-1.59407	-2.93689	-1.73269	-1.06708	-2.03018	-1.06366	-0.92512	0	-0.568194	-1.17902	0	0	-3.1225	0	-1.17756	-1.16455	-1.03183	-0.522527	0	-0.628801	0	-0.933746	-2.51512	-1.64071	-0.516996	-1.19422	-0.58292	-1.15146	0.436067	-0.8803	0	0	-3.83446	0	0	0	-1.10498	-0.459484	0	-0.273866	-1.53598
mevalonate_pathway	3.16302	-3.26684	-0.0647626	3.84125	4.62243	2.97864	1.14839	2.98501	4.11043	11.6191	3.97308	1.92903	3.29872	1.42944	4.60203	3.07111	-1.20523	8.03368	3.95511	13.8293	4.21096	-0.0185796	-0.891156	5.87859	9.59083	1.89784	4.96603	2.70336	3.68892	2.68552	3.05729	0.909257	1.76016	5.14255	7.99607	5.6986	4.92323	0.720381	5.54839	3.44768	5.76728	4.43463	3.48359	2.37013	4.28815	0.996238	2.38311	5.78487	8.13048
mineralocorticoid_biosynthesis	0.857712	2.40517	0	0	0	0	0	0	0	0	0	0	0	0	0	0.622821	0	0	0	0	0	0	0	0	0	0	0	0	0	2.28873	0	0	0	0	0	0	0	0	0	0	0.735906	0	0	0	0	0	0	0.335547	0
mitochondrial_L-carnitine_shuttle	-0.536882	-0.773343	1.47525	1.44001	2.03589	-1.35888	-0.785298	0.507233	-0.138576	-1.3091	-2.10991	-2.53356	0.490808	-0.394429	0.379602	-0.912518	1.92793	-2.05975	-0.80609	0.419333	-1.79033	-0.468824	0.893539	-0.5964	-2.16125	1.05079	0.844834	0.133216	-0.136477	0.23865	-1.07047	0.847501	-0.0561905	-0.0809347	-1.94337	-1.07161	0.835979	0.425351	-0.0623389	2.60844	-1.25028	0.438128	-2.24501	-2.46188	3.62229	-0.042573	-0.871734	1.76726	-2.09902
molybdenum_cofactor_biosynthesis	-2.89672	-0.671141	-0.175495	1.91013	-1.70085	-3.02957	0.953627	-2.48078	-0.709084	1.72634	-0.319271	0.453879	2.26771	2.02507	-1.37383	-0.821463	-2.12714	-2.30047	-0.686463	-1.61108	-2.25528	-1.40423	-1.06889	0.521833	-0.190312	-1.02806	-1.46912	-2.03728	0.990168	-2.17901	-0.229907	0.188223	-4.36272	-1.88209	0.994075	-2.86521	-1.28041	-0.832474	0.683216	-0.153372	-2.32678	-0.122629	-1.24181	-0.11284	-1.87116	-0.498473	-1.64814	-0.218072	-4.42188
morphine_biosynthesis	0	0	0	0	0	0	0	0	0	0	0	0	0	0	0	0	0	0	0	0	0	0	0	0	0	0	0	0	0	0	0	0	0	0	0	0	0	0	0	0	0	0	0	0	0	0	0	0	0
mRNA_capping	-1.42642	0.415691	-0.436958	-0.98559	-0.259703	-0.0264204	1.09395	-0.064132	-0.678498	0.932387	0.00996082	-1.15988	-1.87279	-2.70305	0.525423	-0.190011	-1.58795	1.50394	0.24709	-0.344849	0	-1.42294	0.356399	0.962859	1.91797	-0.320104	-0.0680154	-0.566754	-1.86232	-0.370473	0.483124	-1.03576	0.271819	0.781055	1.78797	0.616477	-0.577984	-0.114558	0.564594	-1.45945	0.267223	-1.33623	0.532026	-1.2351	0.892931	0	-2.00656	-3.36602	1.61559
mucin_core_1_and_core_2_iOi-glycosylation	-5.35812	-3.27712	-0.917935	0.256516	1.16939	5.58904	-4.92598	-9.77868	-1.08314	-2.98304	1.34338	6.74126	11.8043	9.33913	-5.97386	-7.92454	-1.66669	-10.3028	-0.482648	4.27237	-4.93764	-2.82918	-1.00552	-2.15249	-6.0213	-3.88262	4.333	-4.96725	8.82062	-7.64847	1.78384	-4.47422	-3.99976	-11.6547	-7.95378	-6.55547	7.01121	-9.19635	-5.45298	-3.72457	-7.56215	4.54705	-8.45648	0.745232	-5.70313	-2.73576	12.4356	1.10626	-5.533
NADH_repair	0	0.766153	0.82353	0.0322233	0	0	0	0	0	0	0.645629	0.654798	0	-0.516886	0.808626	0.555472	-0.621012	-0.274801	0.717046	1.00213	-0.552733	0	0.449374	0.58397	1.07838	0	0	0.462057	1.77513	0.445725	1.03223	1.09517	1.34751	0	-0.551274	0	0.793394	-4.25996	0.848514	0.895693	-1.40605	0.724218	0.429499	1.32481	-0.231011	1.95071	0.383937	0.413788	0.43524
NAD_biosynthesis_from_2-amino-3-carboxymuconate_semialdehyde	0.549992	4.12824	4.28743	-2.25816	4.97522	3.73906	3.23335	3.91725	9.4266	2.76058	-0.745094	-2.30551	1.30966	2.35569	2.11093	1.47678	0.73427	1.63789	2.82864	8.64712	1.86244	7.22829	-1.02534	2.52049	4.09577	1.94135	4.81222	7.45621	2.90424	4.39009	1.11503	-2.37366	2.22633	6.25835	0.65914	3.81836	4.72568	0.727865	3.2323	-0.108087	-0.41705	-0.0839897	2.83314	-1.67526	2.69535	2.47649	2.78592	0.00285195	1.53989
NAD_ide_novoi_biosynthesis	-1.04197	2.51657	2.75374	3.7105	4.58563	2.99097	2.69943	2.32529	7.83464	4.60496	-0.646766	4.59425	6.16622	2.27516	4.85378	-0.121525	7.72	3.42229	1.23668	11.5684	2.39419	5.63633	1.62873	0.908829	9.78765	3.91443	3.84505	7.93544	1.29257	3.39001	-0.595011	-4.0837	0.634373	4.66638	4.90046	2.2264	5.26519	8.29215	1.63399	-1.71975	2.17702	-1.67595	2.79657	3.53515	1.71368	0.864821	3.24508	-1.61192	4.01591
NAD_phosphorylation_and_dephosphorylation	1.27831	-2.07383	-0.261225	-2.36421	-1.06198	-0.465045	0.836121	-1.12532	-2.0132	2.55155	-0.992062	-1.20752	0	0	-0.750004	0	-1.53552	-0.376163	0.885112	-2.30491	0.0863991	-1.48854	-2.20654	0	-0.235017	-2.21234	-0.865088	-2.20029	1.04139	-0.835494	0.410782	-1.99647	-0.192407	-1.75064	1.8606	-1.95212	-0.750722	-1.95076	-0.597857	-0.546395	-2.25572	-0.556609	-0.381818	-2.20654	-1.61907	0	-0.638426	0.561224	0.248459
NAD_salvage	-3.90112	-1.15346	-0.747485	-0.525934	-3.66877	-3.16919	-3.08065	-3.51881	0.772651	-1.2696	-3.1463	-3.00867	2.03817	-1.2696	-3.19279	-3.57185	1.75463	-3.63769	-4.51791	-0.699622	-3.62215	1.71207	-3.42156	-3.38346	-2.18748	-1.91401	-4.87972	-0.0986598	1.13896	-1.25496	-2.11249	-1.82302	-2.03276	0.638148	-2.23549	-4.48371	-5.14818	-2.74378	-2.7056	-1.2696	-3.75544	-2.42657	-3.41613	-3.40697	-4.39783	2.02033	1.02815	-3.97188	-3.46179
nicotine_degradation_III	-0.24634	-1.05443	-1.26941	-1.26941	-0.711948	-0.140834	-1.26941	-1.26941	1.58598	-1.26941	-1.26941	-1.26941	2.6534	-0.806916	-0.633929	-0.815624	-1.26787	-1.26941	-1.26941	-1.26941	-1.26941	-1.26941	-0.68393	-0.569755	-1.26941	-1.23361	-1.26941	-1.26941	-0.625127	0	-1.26941	-1.26941	-1.06315	-1.26941	-1.04856	-1.26941	-1.26941	0.588293	-1.26941	-1.11219	-0.568498	-1.26941	-0.558571	-1.26083	-1.2182	-1.26941	-1.26941	-1.20456	-1.26941
nicotine_degradation_IV	0.183266	-0.555355	-0.715328	-1.26941	0.492107	-0.140834	0.732936	0.18878	2.78383	-1.26941	-0.400391	0.0468422	2.6534	0.601329	0.525364	0.700586	-1.01233	-1.04807	-0.60751	-1.26941	1.0554	-1.26941	-0.167698	-0.569755	-1.26941	0.0846438	-1.26941	-1.26941	-0.625127	1.04	-0.424782	-1.79617	-1.06315	-1.26941	2.93412	-1.26941	-1.26941	0.588293	-1.69248	-1.58311	4.61621	-1.26941	0.604143	-0.694784	-1.2182	-1.68795	-1.26941	-1.20456	-1.26941
noradrenaline_and_adrenaline_degradation	-3.26782	-2.06302	6.85998	6.95921	-3.07887	-3.10691	-4.05571	-4.94985	2.11789	-3.79718	-1.83711	4.866	5.60289	2.0429	-3.90361	-3.30721	2.10805	0.0286139	-2.75541	2.27594	-1.56505	3.79921	-0.434927	-6.43684	-4.69647	3.36799	-0.398643	0.810573	0.966567	-2.55528	2.6827	0.700298	-2.3937	-2.11337	-2.23465	-1.36447	8.38704	0	2.0981	0.503849	-3.07188	-4.13301	-0.705838	3.99884	-3.00537	-1.58173	2.66373	10.7261	-6.36238
oleate_biosynthesis	2.00897	-0.911219	1.80365	2.31855	-3.35947	-0.320994	1.95079	-1.9699	-0.0707613	1.73952	-0.307671	-2.00992	3.12706	1.22617	-3.83118	2.93575	0.349824	-1.893	3.17246	1.58096	-1.1279	0.432235	1.44162	2.99836	4.53923	1.52791	3.5479	1.53311	0.790474	2.35304	0.0253597	-1.30008	2.01118	4.68764	-1.59839	3.48265	-1.85628	1.76866	3.31287	2.39577	-3.57101	-0.94784	-3.5083	-1.91757	2.13011	1.51455	-3.86473	1.38993	-1.1443
ornithine_ide_novo_i_biosynthesis	-2.18014	-6.07187	-2.66571	-2.07106	-3.98529	-3.58552	-1.77707	-4.5166	-3.51292	-1.15883	-4.26047	-0.947576	-0.599939	-0.80573	-4.87528	-2.47811	-2.48718	-5.13498	-3.1694	-1.448	-4.31022	-4.27343	-4.08799	-8.06061	-9.09532	-4.23484	-4.2858	-3.23104	-2.78813	-4.7204	-2.12758	-1.83136	-5.67987	-3.8138	-1.7412	-4.4072	-2.06424	-2.6776	-3.61004	-1.64508	-6.42957	-3.4545	-2.58081	-1.31015	-2.03153	-4.15547	-3.62568	-0.847708	-4.91967
oxidative_ethanol_degradation_III	-4.14585	-3.11984	-0.301665	2.39975	-4.09509	-2.8904	-1.83461	-6.15864	-0.638614	-4.07896	-5.56904	0.402355	1.12851	-0.434663	-5.51816	-3.93447	1.34274	-1.59609	-4.58416	0.376142	0.47182	-0.950318	-1.22949	-4.79235	-4.16968	1.28363	-5.84987	-1.66976	1.14424	-2.89866	3.29905	-0.132073	-0.689166	-1.26709	-1.20582	-0.478636	0.890571	2.36326	-1.03888	2.29808	-2.73684	-4.41687	1.66294	-0.0392859	2.23341	-0.466914	-3.6595	-2.95538	-6.84349
oxidized_GTP_and_dGTP_detoxification	1.38483	1.25226	1.82392	-0.455343	0	1.37103	-0.478832	1.8792	1.46014	1.07583	1.21028	0.772107	0	0	1.31303	2.36427	-0.417127	2.07473	1.52599	0.748843	1.12608	0.628993	1.49238	2.13707	0.60215	1.38617	1.45553	0.90347	0	1.21925	1.52463	0.749021	0.850413	0.942598	2.04907	1.37721	0.72675	1.11774	0	0.442799	0.740234	0.737394	0	-0.75469	1.55485	0	-1.3523	1.8968	1.72352
palmitate_biosynthesis	-2.70815	-0.386172	1.81703	-0.981297	1.34466	0.324499	4.0989	-0.0639968	-0.514291	-1.06207	1.70278	0.300587	2.12254	0	1.2194	-0.17194	-0.616007	-0.0665133	0.216118	1.89595	-0.748358	1.61651	0.801143	0.890736	1.10683	-0.340881	0.623447	-1.90255	1.29258	-0.568195	-0.0437576	-0.963893	-3.43078	-2.12383	-0.746752	-2.24609	0.670849	-0.56401	0.470854	-0.475989	0.0657503	-0.528702	-0.40229	0.436988	-0.470909	-3.05645	-0.823083	-0.570215	0.262727
pentose_phosphate_pathway	-0.553491	-4.29268	-0.308261	0.137682	-1.12076	-0.263068	-1.86087	-2.13314	1.00124	0.349079	0.553075	-2.40586	4.57037	-1.59755	-4.30276	2.55514	0.371069	-0.515397	2.9052	0.11622	-1.65633	1.0108	-1.07381	-1.72179	-0.0523169	1.71263	2.70249	-1.22502	-0.0925956	-6.40876	-1.10979	-1.12538	-1.08279	-4.26249	-0.558787	1.87732	0.78243	-1.63969	-1.96602	0.16376	-1.41245	-2.89518	-0.0999753	-3.26018	-1.15462	-2.97596	0.592912	-4.49025	-0.0831969
pentose_phosphate_pathway_non-oxidative_branch	1.48476	-1.11797	-0.292524	0.213913	0.368827	0.55627	-0.741221	-1.32066	0.121899	2.11147	0.525069	-1.30781	1.31652	-1.31594	-1.23835	2.39647	-0.750813	0.873497	1.94438	0.28597	1.28451	0.18888	-0.522521	0.417632	0.457695	0.0078481	1.65896	1.60835	0.605715	-2.2804	1.89081	0.322408	-1.63047	-0.672373	0.664697	0.646534	2.06048	-0.412728	-0.15274	-0.145619	2.17535	-1.00302	0.250026	-1.15722	0.144431	-0.398053	0.592912	-2.91513	1.47146
pentose_phosphate_pathway_oxidative_branch	-2.03826	-3.17471	-0.0157369	-0.076231	-1.48959	-0.819338	-1.11965	-0.812477	0.879342	-1.76239	0.0280063	-1.09805	3.25385	-0.281611	-3.06441	0.158666	1.12188	-1.38889	0.960825	-0.169749	-2.94084	0.821923	-0.551292	-2.13942	-0.510012	1.70478	1.04354	-2.83337	-0.69831	-4.12837	-3.0006	-1.44779	0.54768	-3.59011	-1.22348	1.23078	-1.27805	-1.22696	-1.81328	0.309379	-3.5878	-1.89215	-0.350001	-2.10296	-1.29905	-2.5779	0	-1.57513	-1.55465
phenylalanine_degradationtyrosine_biosynthesis	0	0	0	0	0	0	0	0	0	0	0	0	0	0	0	0	0	0	0	3.39457	0	0	0	0	0	0	0	0	4.11041	0	0	0	3.19763	0	2.29025	0	0	0	0	0	0	0	0	0	0	0.436595	0	2.92018	0
phenylethylamine_degradation_I	-2.47248	-1.60518	0.626587	7.60377	-1.04011	-1.58809	-3.24579	-4.9759	0.163079	-1.82036	-4.15125	2.06638	2.80188	1.26256	-3.84479	-3.13941	2.94722	0.55636	-2.9108	1.74686	2.65184	0.723049	0.083562	-4.91442	-3.34112	2.78341	-4.65919	0.853326	2.74921	1.38641	2.37341	1.53195	0.628569	-1.26709	-0.660557	-1.62523	3.26964	2.40916	0.640739	0.757403	-2.62306	-3.32762	5.90052	1.51172	-0.669223	1.19455	-1.97988	-1.26907	-5.16387
phosphatidylcholine_biosynthesis	1.94141	0.457	2.48098	0.695435	0.24164	1.32759	4.58316	1.18184	0.721639	3.96756	0.439428	1.21277	2.2424	1.94819	0.785196	1.89646	3.2397	1.85809	2.20063	2.94262	2.77844	1.76327	-0.520153	0.560949	1.07388	1.15361	2.45447	2.30258	2.25477	-0.109171	3.6498	3.88775	0.201263	1.2986	3.99294	3.20903	2.82546	1.69165	2.82655	3.06503	2.42843	0.068342	2.40681	0.00582872	4.08466	2.91766	2.29529	0.461836	2.9275
phosphatidylethanolamine_biosynthesis_II	-1.07048	0.452402	1.37638	-0.377006	2.88757	1.66731	1.5676	1.05245	0.17863	2.92829	0.22731	0.619058	-1.112	-0.0227029	0.591639	0.183581	1.25721	0.720338	1.93309	3.2528	1.79425	0.431128	-0.195953	0.989679	3.30645	1.31162	1.51169	1.22947	0.411879	0.983443	2.45779	1.36862	0.982431	-0.160277	3.3307	2.07671	3.60424	-0.314347	1.827	2.16032	-0.181352	-1.66383	1.39712	0.265577	0.272226	-0.56299	1.97244	-0.369112	1.87547
phosphatidylserine_biosynthesis_I	1.00371	1.13605	0.506962	0	1.27359	1.26757	0.536044	0.967064	0.620678	0.955149	0.674665	0	0.726555	-0.602778	2.06954	1.18775	0	0.990391	2.23315	0.544244	1.14879	0	0.427402	0.929886	0.885487	0.590539	0.996979	1.09091	0	0.996883	0	1.16694	0	0.942724	0.723314	1.19127	0.68638	0.431486	1.58609	0	1.18386	0	1.55111	1.78094	1.3125	0.429002	0	0.210832	1.76597
phospholipases	0.398224	4.24872	5.47999	9.27036	16.0348	9.85974	9.29477	3.98839	7.55111	1.64844	-0.874612	3.53779	3.89901	6.52228	2.72746	3.1546	1.13485	0.779314	1.94648	6.99813	6.79639	6.28865	0.552109	0.428163	4.92747	7.28261	11.6128	6.69159	-4.02004	0.562881	1.8423	9.05059	5.70958	4.05334	-2.72019	1.64595	17.0392	7.44012	-0.151351	8.18302	5.87739	7.52349	3.36912	6.69639	4.96964	-1.72679	15.0249	2.95473	0.753747
phytol_degradation	-0.951733	-0.951733	2.4742	3.36152	0.495455	0.866937	1.77007	-2.94382	0.740359	1.04499	-0.691672	2.06638	2.80188	4.01138	0.757758	-0.398532	3.39757	-0.856731	-0.971834	3.14809	-0.778499	1.56698	0.337188	-2.03513	-1.38264	1.84628	-1.61265	0.486139	0.753172	1.20352	0.984178	0.737165	1.07983	1.88268	-1.1104	-1.06143	2.86404	-0.986333	1.31523	1.33825	-0.969033	0.111328	0	0.528174	0.242937	1.68901	1.17685	2.27537	-0.571786
pregnenolone_biosynthesis	0	0.43301	0	0	0	0	0	0	0	0	0	0	0	0	0	0	0	0	0	0	0	0	0	0	0	0	2.30825	0	0	0	0	0	0	0	0	0	0	0	0	0	0	0	0	0	0	0	0	0	0
progesterone_biosynthesis	0.475372	0.743246	0	0	1.10749	0	0	0	0	0	0	0	0	0	0.449116	0	0	0	0	4.39872	0	1.07739	0	0	0	0	0	0.846068	0	1.01325	0	0	0	0	0	0	0	0	0	0	1.13519	0	0	0	0	0	0	0.663933	0
proline_biosynthesis	0.051872	-2.84083	-0.872448	-1.26676	-0.413593	-0.0513539	-0.304244	-1.11794	-1.15317	0.489949	-2.6902	-0.947576	0.785368	0	-1.68054	-3.75236	-0.788611	-1.03751	-0.710135	-0.294494	-1.16304	-2.18384	-2.01487	-2.55091	-2.19613	-2.22433	-1.45902	-0.389208	-2.15811	-2.39025	-1.57244	-1.12092	-2.52584	-1.12937	-0.293716	-1.99858	0.0450542	-0.82879	0.583769	-1.64508	-1.30806	-1.01566	-0.898389	-2.24907	-0.89829	-2.60558	-2.29271	-0.109451	-1.22171
proline_degradation	0	0.440703	1.53978	0	0	0	0	1.2357	0.940586	0	3.30894	0.438628	0	0.407564	0	0	0	1.14974	0.55199	4.35672	0.693359	1.10428	1.19787	0	2.02753	0	1.05222	0.510606	2.88106	0	0.41011	0	0	0.787584	0.460279	0	3.69103	0	0	1.763	0	0	0	0	1.88189	1.84569	1.47613	3.25207	0
propionyl-CoA_degradation	1.99487	-1.25967	0.59804	0.0201	0	0.571758	2.15589	-1.1325	0	2.42793	0.524544	1.23367	2.50897	0	0	2.15579	0.350153	-1.64385	2.3473	0.421799	0	1.89029	0	1.07954	0.782597	0.434736	0.968601	0.427849	0.750242	0	2.3798	2.76717	0.954637	1.28043	0.401384	-0.548135	1.0033	0.0401117	2.04569	1.29737	-2.94916	1.15484	-2.86376	-1.45778	1.58918	3.20141	0	3.69568	-2.31372
protein_citrullination	0.862226	0.477483	0	5.15506	0	0.608758	0	0.633852	2.67195	0	2.62341	1.99821	1.98531	0.644438	0	0	0	0.365619	0	1.78585	0.534045	0	1.87469	0	2.15322	2.73731	0	0.638211	0	1.79392	0	4.38638	0	5.14081	0.551657	0.606295	0	0	0	3.38547	1.51901	0	0	0	0	0	3.16186	0.226059	0
protein_iOi-iNi-acetyl-glucosylation	-1.72702	-1.32001	-0.759033	-1.6966	-1.92179	-2.11055	-1.25114	-2.33508	-1.39372	-0.91095	-1.14802	0.500385	0	0.732012	-0.745638	-1.45756	-1.07481	-2.30561	-2.15393	-1.39668	-1.66009	-1.27696	-0.792245	-1.0604	-0.97129	-3.22096	-1.42973	-1.78833	-2.19276	0.735755	0.0334209	-1.3267	-0.0788496	0	-1.59307	-2.05078	-1.52374	-0.925364	-0.46455	0	-0.995442	-0.709019	-1.83575	0	-1.16532	-1.34504	-1.72549	-0.51881	-1.06805
PRPP_biosynthesis	-0.182706	-0.940105	-1.66821	0.92041	-1.09923	-0.534835	-1.69771	-1.43061	-5.3058	1.28186	-1.18795	-0.541993	-1.14467	1.19899	-0.313885	-0.744837	-0.247636	-0.750731	-1.14546	-2.36461	-1.00476	-1.54815	-2.23097	0.163689	-0.59534	-3.14931	-1.12117	-1.83591	0.363679	-1.91925	-1.15658	-1.98921	-1.10557	-0.0962004	1.2919	-1.70746	-1.27401	-1.4921	-0.643516	-0.926877	-1.23156	-1.12659	-0.672743	-1.19124	-0.587436	-1.40107	-0.490534	-0.287078	-0.843418
purine_deoxyribonucleosides_degradation	3.76531	0	1.97511	0.73718	2.98294	0	0.495803	4.52893	1.18847	2.51283	3.24191	3.40971	2.29228	1.29597	3.44581	3.99436	0.987719	2.93916	3.28156	0.65456	3.60326	0	0	5.00014	2.59293	0	0.933397	1.00338	-1.27429	0.533187	1.60956	-1.1924	-0.822445	0.43215	1.95784	2.66037	0.531777	0	1.32653	0	0.726034	-1.33647	2.18954	0.582042	0.927652	-1.36498	-0.733016	-0.680325	2.64067
purine_deoxyribonucleosides_salvage	-5.88089	-5.19051	-1.35883	-11.3193	-4.47896	-7.3341	-4.18408	-8.55029	-4.74605	-8.41095	-3.03367	-7.11445	-6.03528	-6.14056	-10.0759	-7.51033	-3.75965	-7.47322	-4.55213	-13.7349	-6.19089	-4.84651	-2.05873	-7.05556	-5.95758	-1.85619	-5.50252	-4.00147	-9.76804	-5.74147	-9.79976	-3.62636	-6.49973	-5.87782	-3.44821	-8.14326	-4.90217	-2.61792	-2.13963	-3.78216	-12.5751	-2.26025	-5.69383	-8.06105	-3.90821	-8.22992	-7.24031	-2.65148	-6.59712
purine_nucleotides_degradation	3.87681	-4.92977	-3.23949	-2.11684	-1.21082	-3.93612	-2.92958	-0.52558	-3.00148	-3.29895	-1.57367	-2.5734	0.811341	-5.98375	-2.04535	-2.70467	-2.39353	-3.17399	0.257853	-6.3678	-0.847078	-5.52923	-5.34693	-1.18786	-1.83821	-3.87751	-4.75826	-4.48906	-7.88712	-4.59375	-3.35625	-6.0627	-11.6103	-7.68051	-1.4925	-2.99407	-4.57887	-4.32096	-2.1987	-7.07631	-4.89537	-4.271	-2.3676	-3.46778	-6.86333	-10.5131	-9.8627	-6.91561	-1.26343
purine_nucleotides_ide_novoi_biosynthesis	-3.80135	-2.20611	1.80623	-14.8163	-0.982515	-1.19072	-2.30321	-3.66639	-0.310031	-6.57584	1.00045	-10.8385	-3.53804	-12.4461	-5.90238	-8.38308	-7.65165	-6.81769	2.03591	-13.9228	-3.08082	-5.33963	-0.896893	-7.10267	-4.08507	3.18229	-2.19037	1.0228	-9.89513	-2.11986	-11.3933	-3.20201	-10.9816	-3.36112	-0.394235	-6.79248	-3.37385	0.55219	5.176	-6.30514	-10.5831	0.339779	-1.74484	-14.5404	-2.5937	-11.2925	-14.0742	-3.86864	-3.47178
purine_ribonucleosides_degradation_to_ribose-1-phosphate	3.76531	-1.68089	-0.353245	-0.376139	2.98294	0	-0.991926	2.61797	0.323479	2.51283	3.24191	2.95752	1.36865	0.864656	2.39156	2.94332	-1.38302	2.93916	3.28156	-0.408172	2.97812	-3.03203	-1.79636	5.00014	2.59293	-2.20476	0.163021	0.323411	-1.27429	-0.0688631	-0.541895	-1.1924	-2.45634	-0.068825	1.95784	2.23728	0.531777	-2.10241	0.738225	-2.63762	0.10274	-1.33647	2.18954	0.582042	-1.19878	-1.36498	-2.12995	-0.680325	2.16747
putrescine_biosynthesis_I	0	-0.934165	-1.62224	-3.12381	0	0	-0.89529	-1.17645	0	0.750362	-0.558285	-4.32584	-1.37722	-1.2224	-0.979957	-0.522692	-0.813258	0	-0.700587	-0.707062	-0.708504	-0.987878	-0.874486	-0.987468	0	-1.26893	-0.583008	0	0	-0.413552	-1.61489	-0.848354	-0.997837	-0.655145	-0.248521	-1.06872	-0.670359	-3.44949	0	-0.521251	0	0	0	-0.413863	0	-0.96097	-1.94706	0.203469	-0.920922
putrescine_biosynthesis_II	0	3.94997	0	0	0	4.26339	0	0	0	3.61082	1.77401	0.542824	0	0	2.17215	1.26298	-0.277058	2.73291	0	5.80534	3.38324	2.09289	0	0	4.11976	1.39557	4.30694	0	2.19359	1.09944	0	2.46269	4.27159	0	1.531	0	5.9144	2.14737	0	0	0.346905	0	4.03979	2.47457	0.568324	0.825149	1.03847	3.53356	0
putrescine_degradation_III	-7.82695	-5.94461	5.47461	7.79587	-6.55264	-6.37766	-5.49874	-8.27839	1.80954	-3.89134	-4.19	7.34801	8.70095	4.47773	-7.68073	-6.67205	3.90369	-4.08003	-6.44674	1.82575	-2.28405	0.528826	-1.93493	-9.19164	-6.78822	4.44887	-8.42008	-0.483349	1.17717	-6.633	1.35854	-5.39974	-4.28852	-7.07123	-5.5654	-5.92849	7.48098	1.91251	-2.33784	1.387	-3.86908	-7.57172	-3.27945	3.80519	-7.77595	-3.65896	6.27898	3.58338	-10.1214
pyridoxal_5-phosphate_salvage	-1.52178	1.12553	0.76059	-1.00692	1.64681	-0.0220332	0.123317	-0.863689	0.803959	0	0.254956	1.14585	0	0.719969	-1.81024	-1.06239	-0.540332	-0.980663	-0.564375	0.298672	0	-0.992374	1.16631	-0.879071	0.727659	0.432483	1.38701	0.0634986	-1.04091	-1.12788	0	0.840653	-1.16131	-0.485886	-0.0994853	0	2.2334	-1.59285	-0.551003	0.855021	0.282868	0.0936508	-0.436718	-0.40779	-1.96524	-0.551112	0.441868	-1.82619	-1.3594
pyrimidine_deoxyribonucleosides_degradation	-1.11052	5.27353	6.50957	9.97355	6.75479	3.34803	4.66762	-1.4312	3.71253	0.706573	4.45857	12.0943	5.36668	7.95385	-1.27762	1.03851	3.16299	1.36082	-0.842337	0.656571	0	1.76602	4.90226	-0.593101	1.8161	5.44338	-0.416252	-0.89973	3.32513	2.55518	3.9549	3.37802	-1.4312	-1.4312	-0.708716	3.11305	3.46921	6.32592	0	4.92658	-0.295153	5.62612	0	6.57576	-0.868956	0	3.4056	0.386063	-1.29912
pyrimidine_deoxyribonucleosides_salvage	1.57868	-0.732739	-4.66761	-3.68821	-3.64113	1.28149	-1.26151	-1.54112	-1.32671	-0.508552	4.408	1.304	-2.50013	0.890475	-1.91263	0.94765	-3.47122	0.672956	1.70023	-1.09101	-0.660699	-3.06946	-0.845221	1.95066	-0.120268	-2.25977	1.68576	-1.28068	-0.428552	-0.703907	-0.516515	-0.0909737	-0.861115	-0.142922	0.841482	0	0.923191	-2.95395	-0.0999846	0.119952	-1.03673	-0.913561	-0.316482	-5.54653	-1.24179	0.0447726	-3.76299	-0.601298	1.76154
pyrimidine_deoxyribonucleotides_biosynthesis_from_CTP	-1.29183	-1.74662	-2.83582	-9.37699	-4.9317	-4.50078	-2.57028	-9.32081	-0.571	-1.78765	-0.267098	-5.26475	-4.74448	-5.44603	-4.87705	-3.74999	-8.1788	-3.78216	-0.25451	-8.10266	-7.01662	-2.53714	0.344202	-2.6368	-0.480599	-3.7032	-2.34493	-0.542951	-4.93464	-0.965391	-5.2434	-2.48038	-3.16194	-1.03	-0.948136	-7.46551	0.0490578	-5.2434	2.35196	-0.989904	-17.4877	0.922723	-5.32697	-14.5615	-0.436957	-3.42763	-8.82598	0.621745	-4.45168
pyrimidine_deoxyribonucleotides_ide_novoi_biosynthesis	-0.0502195	0.0396177	-1.26558	-8.43971	-4.46974	-2.15706	-1.9408	-7.70386	0.675145	-0.409724	3.04295	-4.19391	-3.81106	-4.75131	-2.98135	-1.18668	-7.58706	0.226487	2.24679	-6.76153	-4.51131	-0.951004	1.28312	0.373459	0.835927	-3.24155	0.386823	0.995631	-3.14067	1.51223	-2.5339	0.278328	-0.811576	2.18123	1.14269	-5.21724	0.825254	-4.7041	4.80392	0.895517	-12.0921	1.63397	-2.78655	-13.9572	1.43759	-1.43321	-7.58745	2.81275	-0.915398
pyrimidine_deoxyribonucleotide_phosphorylation	-3.63432	-0.55636	2.49046	-7.39718	-1.25286	-4.34375	-0.955768	-5.75413	-1.11787	-5.01525	-0.953001	-4.47254	-2.93807	-4.92594	-5.49557	-6.00917	-3.45588	-3.90618	-1.48389	-7.74939	-5.91163	-0.668989	2.83547	-5.76309	-2.20526	-0.551026	-1.96419	-1.73303	-7.82164	-1.69945	-6.40866	-3.27317	-3.40425	-2.84878	-3.52329	-5.45089	-0.897543	-2.18241	0.921861	-2.17665	-11.2498	0.599293	-3.83218	-4.7636	0.698961	-6.03103	-3.80484	-1.20361	-5.25709
pyrimidine_ribonucleosides_degradation	-1.46082	4.7076	2.97285	3.90673	0.584225	2.13307	2.55201	-2.43861	1.25474	-0.118143	-1.2911	5.12655	3.95983	1.68176	-4.05555	1.03851	2.18196	-0.503149	-3.45282	-0.719896	0.0957093	1.22877	1.9363	-0.593101	3.93405	3.60319	-5.08274	-6.34498	2.01536	-3.26419	-1.24495	-2.03948	-6.79816	-5.46673	-3.3039	1.58319	-2.38805	3.62059	1.67386	3.29713	-2.69445	4.86312	-4.71629	5.04132	-6.30033	-5.44525	-0.92193	-5.01468	-3.77091
pyrimidine_ribonucleosides_salvage_I	1.50937	1.55952	2.10883	-0.484404	2.29489	3.26924	1.14939	2.47475	1.1743	0.541539	4.0612	2.55009	0.784578	3.28964	2.26663	1.15488	0.875439	1.33767	1.53217	2.37332	1.39538	2.44373	1.70202	2.67961	1.0472	0.262103	0.738135	2.84599	0.540493	2.59352	1.09328	1.42269	1.24897	1.44965	1.85617	1.20653	1.62269	0.495059	2.04932	0.396141	-0.896393	1.69024	1.51962	2.05392	1.57082	0.191984	1.13587	2.8707	1.15177
pyruvate_decarboxylation_to_acetyl_CoA	-0.114219	-4.44353	-1.7555	-1.01386	-2.21352	-3.01947	-2.02863	-3.01552	-3.69699	0.440244	-1.95115	-2.22605	-0.468766	-1.63333	-2.73511	-1.4099	-1.55629	-2.15921	-2.37569	-0.804551	-2.61011	-2.1588	-3.56716	-1.39547	-1.67285	-3.77172	-2.08194	-3.19151	0.0305769	-4.08798	-1.90371	-1.89836	-4.73042	-2.7246	0.322479	-3.5821	-1.96645	-3.76492	-0.239912	0.137654	-1.76617	-1.64294	-1.24846	-2.35175	-2.63525	-1.71519	-1.93067	-0.835917	-2.57633
Rapoport-Luebering_glycolytic_shunt	-5.35178	-2.8868	-2.42396	-2.71624	-3.27424	-2.5379	-1.73805	-4.85477	-6.60887	-2.6493	-3.00526	-2.62782	-0.611414	-0.665437	-2.2729	-3.69313	-2.57364	-5.43442	-7.33753	-3.76515	-5.41442	-2.85935	-3.1448	-3.55866	-4.04531	-3.05034	-3.01827	-5.08994	-3.9676	-4.46692	-2.34492	-3.98852	-4.10876	-3.23176	-3.11271	-4.15881	-3.98208	-2.93394	-3.16221	-2.11994	-4.40231	-2.88833	-3.24741	-2.71157	-3.17219	-2.53612	0.540547	-3.05856	-4.79289
resolvin_D_biosynthesis	0	0	0	0.444488	0	2.16519	0	0	0	0	0	0	0	0	0	0	0	2.3034	0	0	2.52263	0	0	0	1.09559	0	0	0	0	0	0	0	0	0	3.60994	0	0.75409	0	0	0	3.32218	0	2.31377	0	0	1.82957	3.0184	0	2.44145
retinoate_biosynthesis_I	-9.13962	-12.5699	-9.77758	-3.37203	-13.5249	-10.497	-5.24598	-12.3971	-8.80861	-14.7783	-11.8695	-2.6621	-7.90281	-4.38896	-14.2352	-11.7339	-0.395363	-14.3484	-13.2125	-5.6748	-15.5441	-4.7852	-8.39175	-9.76638	-15.53	-11.7807	-9.78532	-14.4906	-3.78674	-5.40932	-3.02176	-8.84631	-12.2629	-11.5803	-14.2015	-14.6369	-9.19785	-11.5903	-10.2988	0.380971	-13.1588	-14.9955	-13.7201	-3.38591	-13.5552	-4.24853	-7.49743	-4.4438	-14.5537
retinoate_biosynthesis_II	-5.75627	-2.86722	-5.74101	2.4826	-4.79003	-5.92284	-5.74221	-5.75627	-5.30444	-5.74101	-4.21814	-0.0824781	-3.8507	-5.64272	-5.75627	-5.7413	3.64898	-5.74864	-5.74101	0.999248	-5.723	1.53963	-2.17434	-5.73793	-5.75627	-5.71701	-5.71471	-5.75627	-1.93557	-0.518358	-5.75627	-2.77263	-2.47784	-1.77471	-5.79522	-5.74101	-5.75627	-3.13659	-3.53849	1.77783	-5.61827	-5.78919	-5.75627	2.96401	-5.69863	0.578449	-5.92284	-5.58584	-5.92284
retinol_biosynthesis	-7.76931	-5.98851	-5.08904	4.03758	-7.49984	-5.84143	-4.3225	-8.35578	-6.72085	-9.75524	-7.76045	0.385929	-2.7997	-5.03607	-7.18933	-8.55157	-0.0985507	-9.9899	-8.86344	-0.770586	-9.6058	-2.12417	-4.76424	-7.71284	-8.87859	-1.90012	-2.20062	-6.93171	-3.26006	-2.99004	-5.61953	-6.50744	-5.18135	0.0687881	-10.3495	-6.58915	-5.23729	-7.15082	-6.32852	3.54349	-8.83087	-9.9758	-10.0406	2.13101	-9.11983	-0.919835	-3.78677	-7.49167	-9.46514
S-adenosyl-L-methionine_biosynthesis	0.687323	-2.13486	-1.76501	-0.982343	-1.77695	-2.95137	-1.43972	-3.11318	-4.2767	0.715057	-2.75639	-1.18664	-0.576525	-2.1509	-1.07521	-1.39415	-1.72848	-1.75732	-1.07627	-2.63447	-3.23397	-1.82242	-3.76874	-1.07366	-2.57726	-2.81185	-1.63396	-4.45291	-1.06351	-5.09349	-2.71657	-3.18394	-5.25931	-3.14061	-0.323723	-2.7048	-1.32688	-3.02947	-0.706015	-2.78746	-0.69264	-0.889019	-1.76684	0.786037	-2.44425	-2.59083	-1.25295	-2.40864	-2.7048
S-reticuline_biosynthesis	0	0	1.00785	0	0	0	7.6261	1.02918	0	1.60221	0	0	0	0	0.796423	0	0	0	0	0	0	0	0	2.67999	0	0	0	0	0	0	8.70883	0	0	0	0.208481	0	0	0	0	0	0.52392	0	0	0	0	0	0	0	0
selenocysteine_biosynthesis	3.68718	2.78762	2.48936	3.31248	2.5358	1.87232	4.01583	2.99582	3.47587	0.547714	2.75328	0.67964	0	0.537517	3.19526	4.21947	2.76457	4.96044	5.05549	3.67099	4.58775	4.30923	1.86845	2.61633	2.60134	3.59389	5.15629	4.42732	1.56544	2.79753	0.68661	3.30962	4.31876	2.92127	3.17722	3.87555	3.9176	2.99632	3.82533	2.11174	2.25082	2.70678	3.42864	1.83823	6.51168	3.47188	3.84439	1.91357	5.06276
serine_and_glycine_biosynthesis	5.22571	-3.12162	-3.91547	5.11295	-6.21209	-4.42932	2.61862	-4.8272	-6.99272	1.47694	-3.20855	-1.64567	-4.95264	-5.96901	-2.29144	1.05815	2.9067	-2.90379	0.330117	-2.65965	-2.90321	-2.95057	-4.0482	-0.893084	-3.50357	-1.37362	-2.79177	-2.58228	3.38303	-3.50756	-0.256485	-0.186147	-3.9914	-5.02664	0.840081	-1.1854	-1.56292	-0.266298	-2.29051	-2.96032	-7.94822	-3.80363	-3.5109	2.3585	-2.10511	1.60402	0.376983	-5.38835	-1.08178
serine_biosynthesis_phosphorylated_route	4.59313	-1.57785	-2.41299	4.66126	-4.38089	-3.22189	3.7233	-3.30094	-5.96155	2.58825	-1.91337	-0.617782	-4.44467	-4.64878	-1.66608	1.05815	3.18708	-1.15792	0.330117	-1.73353	-1.60199	-0.668383	-3.3546	-0.893084	-2.45223	-1.37362	-1.34881	-1.47425	3.38303	-3.07002	-1.60413	-0.186147	-2.57833	-3.42335	1.32491	-0.753994	-0.747662	0.728435	-0.732961	-3.48141	-6.64813	-2.18367	-1.90761	3.5555	-2.10511	1.60402	1.73557	-5.38835	-0.267816
serotonin_and_melatonin_biosynthesis	0	0	0	0	0	0	0	0	0	0	0.931364	0	0	0	0	0	0	0	0	3.28354	0	0	0	0	0	0	0	0	5.58547	3.53927	0	2.69971	4.81549	0	0	0	3.86392	0	1.52748	0	0	0	0	0	0	0	0	0	0
serotonin_degradation	-2.59058	2.61664	3.14438	8.11552	1.58456	3.31872	-3.23062	0.324337	4.87878	-3.75423	-3.43617	5.34483	5.19019	5.14799	-1.17312	-0.636025	1.32856	3.30803	-1.35696	6.42237	4.59642	3.41965	-0.992362	-2.45893	-3.64545	2.88756	1.61761	6.46818	0.877575	2.97677	5.82375	3.385	3.6794	0.686267	0.670329	0.271809	13.0853	0	7.04489	0.0296915	-1.60211	-2.903	3.08771	3.90819	1.8908	2.56577	4.09406	0.799707	-2.63117
sorbitol_degradation_I	0	0	0	0	0	0	0	0	0	0	0	0	0	0	0	0	0	0	0	0	0	0	0	0	0	0	0	0	0	0	0	0	0	0	0	0	0	0	0	0	0	0	0	0	0	0	0	0	0
spermidine_biosynthesis	-0.516889	0	1.47705	-3.09581	-0.32728	1.04603	-0.905456	-0.366993	-1.15703	-0.699955	-0.289654	-2.25468	0	-2.74138	-0.888272	-1.61528	-0.748194	-0.0938102	0	-0.977102	-0.949804	-0.461457	-0.491784	-1.66676	0	-1.04023	0.955965	0	-0.609291	-2.74891	0.328448	-0.95242	-0.0953503	-1.65104	-0.635876	0	-1.11545	-0.415436	-0.601025	-1.91621	0.0813274	0	-0.415315	-1.08897	-0.407742	-1.30589	-2.05468	-2.47921	-0.437673
spermine_and_spermidine_degradation_I	-2.25097	-1.28091	1.39265	3.5305	2.97364	-0.932821	0.0196067	-2.82282	0.271529	-1.70862	-0.385787	2.44906	1.91901	2.01249	-0.496193	-1.27481	0.155805	-0.990337	-2.12113	2.31598	3.03377	-1.08728	0.048268	-1.41123	1.09563	1.22538	-2.81693	-0.715811	0	-1.52456	-0.423504	-4.4947	-0.415832	-5.12161	-1.03559	-0.533232	0.686065	-1.29063	-3.26153	2.85629	0	-2.43671	1.6165	0	-2.36074	-0.930159	-0.532862	-0.74064	-1.97625
spermine_biosynthesis	-0.516889	0	0.452043	-0.73181	-1.2735	-0.426323	-0.905456	-0.895746	-1.15703	0	-0.869526	-0.595842	0	-1.43175	-0.888272	-0.857578	-0.748194	-0.309615	0	-0.496888	-0.949804	0	-0.491784	0	0	-1.04023	0	0	0	-2.74891	0.907283	-0.95242	-0.997016	-0.501011	0.231075	0	-0.460333	-0.415436	-0.601025	-0.70281	-0.285969	0	-0.415315	0	-0.951194	0	-0.707405	-1.38883	-0.437673
sphingomyelin_metabolismceramide_salvage	-4.57125	-3.50399	-0.968049	-4.28442	-6.77633	-2.21796	-3.90217	-4.63663	-5.27952	-5.89728	-1.34751	-3.54903	-3.52034	-3.33317	-2.22185	-7.40946	-2.85246	-6.78362	-3.37405	-5.82048	-5.49703	-3.76352	-5.60616	-9.15417	-4.28344	-4.07829	-4.26565	-3.70016	-5.5602	-5.54893	-3.43409	-5.22218	-9.01259	-3.75803	-4.54391	-3.32073	-3.73838	-3.74116	-5.00591	-2.68747	-3.24607	-4.53451	-3.74198	-1.75846	-3.75011	-8.13566	-3.78134	-5.75383	-4.91729
sphingosine_and_sphingosine-1-phosphate_metabolism	-1.60277	3.13918	5.38732	-0.907132	2.33754	5.43555	5.66425	4.28291	6.66619	-2.89299	-0.776075	1.24925	0.616634	-1.72217	2.7943	-0.694235	0.587427	0.623365	3.13976	3.53798	1.2704	0.863038	4.7407	-2.1688	1.77557	5.73835	3.44675	2.38284	-1.11813	1.16993	3.2878	3.53597	-0.382598	0.898267	-5.75957	2.13721	2.69567	5.99558	0.528301	4.29682	-1.84618	3.43862	-0.738152	-0.839278	0.386087	0.115085	-0.290583	-0.71712	-0.638835
stearate_biosynthesis	3.65455	-2.17624	0.630757	3.975	-2.64044	1.78614	5.0732	-0.858133	-2.06123	4.28955	8.51373	2.15868	5.1978	-0.32133	-1.18938	-7.84487	-2.37842	0.64377	-0.200295	6.22217	-0.584363	-3.92707	-4.4967	-4.71022	2.56289	-3.39841	5.33067	0.737492	4.06205	0.214714	4.37364	1.66625	-4.56533	1.47016	-0.712143	2.76949	3.84008	-1.52521	-0.0643204	0.940679	-3.43737	1.71886	-0.88914	1.7319	-3.65409	0.060979	8.50142	4.48875	0.996084
sucrose_degradation	1.42165	-2.51098	3.25632	2.39867	6.94597	2.93871	2.57383	1.00643	2.17266	1.83222	2.94761	0.376203	2.62217	2.83106	3.28294	-2.05661	-1.32394	1.37423	-0.539042	5.18102	3.88553	1.41113	-0.227399	-3.45697	4.21047	-3.11677	1.54358	4.29599	-2.27031	0.485843	1.56079	-1.58572	2.06599	4.84267	3.04815	2.74253	3.14115	0.0237145	-1.23396	0.273003	3.50037	3.09084	1.87997	-1.44954	-1.82491	-3.11677	-1.38198	3.07952	2.78809
sulfate_activation_for_sulfonation	-6.25513	-4.40065	-3.6145	-5.20682	-5.56088	-4.28826	-1.93467	-6.29949	-6.08603	-4.25586	-6.08251	-5.17088	-3.20367	-2.19556	-6.33962	-5.44724	-3.9799	-5.47923	-6.2506	-3.30742	-5.80724	-3.50078	-3.33144	-5.80244	-6.39558	-4.47834	-2.46624	-6.07036	-0.843872	-5.51758	-3.89658	-0.566216	-6.34713	-3.8877	-6.12175	-5.432	-0.721427	-4.34306	-1.53121	-5.74505	-5.42865	-6.38197	-6.23102	-4.82991	-5.41095	-7.83523	-5.22094	-6.176	-5.81038
sulfite_oxidation	0	0.516218	1.63634	0	1.41122	1.7733	0	0	1.10402	0	0.691242	0.882329	0	0	1.69541	-1.8651	0	-1.48124	0	2.09941	-1.35596	0.955816	0.499691	-1.8651	0.545376	0.590061	1.59224	1.02592	0.567339	0	0	0	0	0	-1.54198	0	1.63439	0.923365	0	1.04113	0	0	0.715555	0	2.204	-1.1374	1.05902	-0.479216	-1.85711
superoxide_radicals_degradation	-3.95569	-5.5793	-6.00319	0.634987	-4.79612	-6.09442	-4.41996	-4.53202	-5.32277	-3.68502	-2.70883	-0.628682	-1.04674	2.57894	-4.54341	-3.6016	-3.25243	-4.85627	-4.58416	-5.6025	-3.75841	-5.05942	-5.30759	-3.98016	-6.05046	-5.30384	-3.744	-5.15201	-6.71631	-6.37548	-4.29925	-5.89413	-6.82588	-5.44636	-3.99421	-3.77264	-3.98769	-3.57237	-3.2665	0.264858	-5.3093	-5.56372	-4.29969	-2.14827	-7.20703	-6.91876	-4.49037	-6.10204	-5.20281
superpathway_of_cholesterol_biosynthesis	7.85789	-4.0511	7.30855	16.5365	19.3449	17.3585	5.71546	9.04162	13.2783	28.4006	15.5574	5.07806	9.00261	5.74137	13.4304	8.67965	-3.09632	25.7349	8.45542	34.5958	14.9307	6.41253	2.49538	16.4197	26.6981	8.06913	19.6654	11.3413	14.4692	10.7543	9.72013	9.91574	11.5267	17.6503	20.5445	16.9853	21.2949	-1.36761	17.7785	17.5797	21.057	6.69415	15.4807	14.5361	13.2871	7.3488	9.29162	21.8371	24.4881
superpathway_of_choline_degradation_to_L-serine	0.499832	0.648995	1.37331	2.55375	0.465461	2.20386	2.35711	0.800312	1.84461	0.225976	2.03064	0	1.23118	0.817917	1.20231	0.589088	0.969908	1.51158	1.29622	2.67086	0.920715	1.22635	0.83238	0.480067	0.311289	2.24457	1.37264	1.99724	1.20031	2.68783	1.01822	1.26069	1.21413	2.14032	1.46739	1.45924	2.70072	0.813771	1.40482	1.074	0.850695	0.349023	1.35895	0	2.23093	1.12305	3.64297	0.984944	0.784999
superpathway_of_D-imyoi-inositol_145-trisphosphate_metabolism	-1.80415	5.83044	11.8539	3.73064	1.69711	-2.89057	8.02205	6.45871	2.83194	4.45628	5.81402	4.77238	-0.491566	-4.0608	6.5553	-0.596911	4.12913	0.484113	5.6264	11.7497	3.61415	0.970467	7.57249	6.92864	1.87597	11.1	3.11805	0.560759	7.13403	4.86281	8.27525	8.86864	7.12222	3.06421	0.879154	5.10321	10.1556	6.66869	4.54584	4.61078	-7.17384	-6.3225	1.13753	4.14205	0.417843	12.7973	8.59823	4.62706	3.04513
superpathway_of_geranylgeranyldiphosphate_biosynthesis_I_via_mevalonate	3.16302	-3.41353	0.271505	5.68807	3.84734	2.78698	1.14839	3.99711	5.04683	13.5727	5.28405	1.92903	3.92337	1.42944	5.50009	3.0371	-0.539196	10.4203	5.06532	15.3296	5.95323	0.93317	-1.7567	7.33045	10.7423	2.4347	6.0664	2.24022	3.68892	3.71282	3.97705	2.65264	2.85877	6.57515	9.17046	6.37223	6.22286	0.720381	6.86743	4.38914	5.80713	6.32695	4.85787	2.37013	5.0932	0.485514	1.80342	8.2023	10.0572
superpathway_of_inositol_phosphate_compounds	20.2524	10.3239	19.8708	8.33415	23.3084	14.945	19.7242	27.9715	13.6935	21.3696	20.8898	4.12864	0.840149	6.06722	23.5403	21.9553	14.8308	21.9382	14.8833	20.0178	28.7701	14.6943	13.2053	29.2032	24.1981	18.6019	28.2451	19.1136	8.47607	11.949	18.4659	28.5459	18.63	14.2453	15.2692	26.2426	22.4681	16.8428	18.5754	18.483	15.4723	-1.62495	23.3802	11.6391	22.6884	15.5262	23.5559	4.87352	24.6952
superpathway_of_melatonin_degradation	-6.17221	2.39164	-0.272475	7.33629	3.12677	2.4792	-4.07117	2.01751	3.20158	-3.53473	-0.269606	1.68477	2.68648	4.5433	0.365246	-1.83795	-1.98482	0.753706	-0.996904	3.29803	4.40358	0.563954	-1.99255	-1.42865	-3.15844	-3.00722	2.81224	4.15061	-5.79772	2.80394	-0.174333	0.558379	2.08333	-0.933906	-2.54979	4.44134	7.69457	1.23951	5.58431	-4.93039	-1.9273	1.45014	-0.146462	1.58419	1.06762	0.927205	3.62021	-0.666899	-0.689464
superpathway_of_methionine_degradation	2.12954	-1.82955	-0.884404	0.104882	1.74635	1.48028	3.36621	-9.68813	-7.79402	7.41451	-5.17026	-1.76648	1.16721	-2.87009	-1.18624	-6.39806	0.13631	-7.58895	1.81177	0.83407	-5.64611	-0.530888	-5.32719	-7.76085	-0.917949	-3.11594	0.0426311	-1.14087	0.666751	-4.39834	-3.32016	0.698931	-6.60081	-0.584093	-3.13204	-1.46623	1.83852	0.979487	10.008	2.77973	-8.88794	-2.72349	-0.895117	-0.811952	3.1116	0.524908	-1.46665	-5.19691	-5.99904
superpathway_of_purine_nucleotide_salvage	-2.1543	-11.5593	-0.271343	-14.8781	0.622564	-3.57584	-6.05064	-5.28283	-3.14241	-2.8224	4.17253	-6.61864	-1.58546	-9.21559	-5.5919	-2.63085	-9.34857	-4.22584	-0.0718331	-14.9225	-1.82406	-13.7504	-9.89733	-1.17451	-2.89982	-7.7725	-4.49171	1.16003	-11.578	-5.96471	-13.3776	-5.11827	-17.0104	-6.76566	2.58953	-7.46635	-3.98046	-4.0768	3.59056	-6.75262	-13.9415	-1.0344	-0.286951	-17.8106	-11.3729	-15.4573	-18.1199	-2.28791	-2.25085
superpathway_of_pyrimidine_deoxyribonucleoside_salvage	-2.05564	-1.2891	-2.17715	-11.0854	-4.89399	-3.06225	-2.21728	-7.29524	-2.44458	-5.5238	3.455	-3.16854	-5.4382	-4.03546	-7.4082	-5.06152	-6.9271	-3.23322	0.216341	-8.8404	-6.57233	-3.73845	1.99025	-3.81244	-2.32553	-2.8108	-0.278428	-3.0137	-8.25019	-2.40335	-6.92518	-3.36414	-4.26537	-2.9917	-2.68181	-5.45089	0.025648	-5.13636	0.821876	-2.05669	-12.2865	-0.314268	-4.14866	-10.3101	-0.542831	-5.98625	-7.56783	-1.8049	-3.49555
superpathway_of_pyrimidine_deoxyribonucleotides_ide_novoi_biosynthesis	1.49045	1.26681	-0.08366	-9.225	-1.09608	-0.800373	-2.1892	-6.03449	0.545661	0.861641	4.22404	-5.64958	-2.55289	-6.66668	-0.788263	0.0252629	-6.9814	2.08993	5.78033	-6.85736	-3.05491	-0.817627	1.965	1.86689	3.41672	-3.34581	3.68416	2.46943	-0.90355	1.27399	-2.39563	1.26089	-0.120824	2.90176	2.77134	-3.98177	3.70049	-3.82555	7.89691	-0.31402	-10.0399	0.596413	-0.458823	-15.6106	3.98064	-0.645654	-7.32227	4.17268	0.827392
superpathway_of_pyrimidine_ribonucleotides_ide_novoi_biosynthesis	-1.5933	0.704895	4.25765	-7.31876	4.37581	-2.25059	-0.35009	-3.51948	-0.32443	-3.91641	0.628956	-5.35725	-1.1534	-6.21538	-3.38647	-3.45672	-1.78987	-2.15878	1.69618	-7.15149	-3.15102	0.177698	3.69893	-4.2758	0.0999472	-0.53001	0.707389	1.26247	-4.43831	-1.52275	-5.41557	-2.0927	-2.3144	-1.60723	-1.39401	-2.45649	1.68015	-1.40008	3.95841	-3.23278	-8.33868	0.0972911	-0.628038	-4.74579	3.91333	-3.61455	-2.20893	0.585492	-3.01911
superpathway_of_steroid_hormone_biosynthesis	0.299573	0.239031	-0.788584	-3.26494	-3.7595	-8.02482	-3.21107	-2.56072	-0.583135	-3.21804	-2.73409	-0.217813	2.15408	3.76278	-5.56444	3.06589	-1.75038	-4.5158	-1.91596	6.5056	-3.1022	3.29694	-3.00718	0.39369	-4.26386	-1.04669	0.0661935	-2.91766	0.930763	0.035537	-3.41254	-7.88749	1.47432	2.37055	-3.41456	-5.83877	1.26062	-1.43474	-2.85938	-6.37394	-3.21348	-6.07575	-3.42597	-2.20251	-5.33883	-3.44851	2.44212	5.91672	-3.42641
superpathway_of_tryptophan_utilization	-7.9508	4.82974	7.29299	15.8727	6.52429	6.37681	-4.2871	1.44461	11.9931	0.0620874	1.14005	9.48788	12.0824	9.30923	4.05271	-3.27963	8.41206	7.27776	0.110969	23.3693	9.70322	8.94538	-0.74572	-4.788	5.7791	4.92262	4.62534	14.5466	4.85888	9.89936	2.88614	3.74225	8.87152	3.97997	3.07428	5.86616	22.1102	10.7542	11.2848	-3.771	0.0869556	-2.76348	3.79267	7.57143	4.92284	4.55241	6.0967	5.22417	0.719134
taurine_biosynthesis	-1.05509	-1.79268	-1.77736	0.351184	-1.92566	-1.28974	-1.01815	-2.55887	-2.18916	-1.82633	-2.53313	-1.7903	-0.894801	-1.11579	-1.02126	-3.02092	-1.43239	-0.930111	-1.78899	-1.82633	-1.45792	1.93007	-0.832516	-0.489888	-1.60138	-2.32936	-2.01796	-2.55019	-1.29295	-3.36635	-1.76777	-3.23179	-2.21736	-0.575906	-0.820563	-1.77736	-1.77736	0.970387	1.35268	3.14002	-3.06303	-0.879032	-1.73037	0.190876	1.6381	-3.95378	-0.456397	-1.66985	-1.77736
TCA_cycle	-8.94259	-9.45931	0.8934	-1.7054	-10.286	-7.98971	-2.19338	-11.2336	-8.64718	2.21136	-5.2097	-2.63973	-0.15141	-0.157938	-8.69806	-6.21567	-4.92606	-5.17627	-4.96674	-4.64166	-6.65574	-6.77812	-7.83316	-5.24698	-1.6458	-6.43225	-9.03941	-5.19372	-0.750012	-12.6577	1.3849	-2.5785	-12.9778	-6.27081	-0.139489	-10.9158	-5.0997	-4.31315	-4.34194	-4.31281	-7.79958	-4.15004	-4.82081	-5.24781	-8.99092	-7.59903	-7.38944	-5.37622	-5.62086
terminal_iOi-glycans_residues_modification	0.696293	3.27112	4.71252	2.5971	8.99605	4.20625	4.52593	2.83326	2.26428	0.739065	1.14849	2.96404	1.97227	7.898	2.54068	0	0.226941	4.8831	1.7936	8.83317	4.98737	2.21196	3.39714	-1.41987	4.8529	1.53578	-0.0472097	3.77502	6.96846	6.45304	4.14029	4.25289	2.11267	6.23823	1.5513	0.591428	3.33583	0.586066	2.64834	0.952009	3.42656	2.43607	5.38587	-0.847796	4.70105	3.18581	1.17968	1.11706	3.26127
tetrahydrobiopterin_ide_novoi_biosynthesis	-6.68536	-1.0418	-2.30168	1.89975	-2.06288	-1.49275	-2.27404	-4.33997	0.511247	1.66866	-0.531921	1.96534	-0.205046	0.313557	0.431996	-2.33898	0.220717	-2.14523	-5.39378	1.73801	-0.516319	1.50546	-4.54876	-2.53146	0.0140433	-3.51106	-5.64165	-1.14728	1.60504	-0.35374	0.312686	1.11993	1.57628	1.06124	-1.90384	1.10714	2.40566	-2.67897	-1.54269	-0.961315	0.642766	-0.626113	-2.35314	1.02365	-2.76682	3.04854	0.318813	0.940355	-0.855227
tetrahydrofolate_salvage_from_510-methenyltetrahydrofolate	0	0	0	0	0	0	0	0	-0.15974	1.60106	0	0.485234	0	0	0	-0.943362	-1.78077	0.233801	0.602998	-0.715448	0	0	-0.634343	0.466882	0.511942	-0.927424	0	-0.737748	0.927223	-0.740111	0	0	-1.35406	0.722294	0	-0.402026	0	0	0.936747	-0.533762	-1.36801	0	0	-0.901333	0	0.134053	0	0	0
tetrapyrrole_biosynthesis	-2.27561	-0.526577	1.77837	-0.648134	0.869428	0.321792	0.172226	0.609195	0.0356837	-1.57415	1.73257	0.283667	-0.0923666	-0.922738	0.296877	-0.485802	-2.88058	-0.606304	-0.0893867	2.29685	1.10836	0.522749	1.00962	-1.33506	1.35537	1.11042	5.50941	1.09673	-2.13941	-1.38713	-2.67129	0.301912	-1.65703	-3.84806	-1.23784	0.7273	2.05468	-0.0958587	0.23325	-0.485859	-0.529809	0.18297	0.540599	0.2952	0.358255	-2.64745	-0.957704	-0.21313	0.711545
the_visual_cycle_I_vertebrates	-9.11207	-7.0013	-2.67098	4.03758	-8.57122	-6.88055	-3.0217	-10.3225	-8.63303	-9.75524	-7.76045	-0.324922	-2.7997	-6.34643	-7.93879	-8.55157	-0.884994	-10.7046	-9.28332	-5.77307	-9.6058	-2.87486	-5.37564	-7.71284	-8.43691	-5.93604	-3.60611	-7.67594	-3.26006	-1.63797	-3.03583	-6.50744	-5.18135	-5.17768	-10.103	-8.24727	-6.02003	-7.15082	-3.76782	2.39708	-8.62619	-10.5199	-10.0406	1.41907	-10.0147	-3.18517	-4.26175	-7.49167	-9.46514
thiamin_salvage_III	0.835194	0.810231	0.424124	-0.715134	1.89563	0	0	0	0	2.04311	2.46544	0	1.42142	2.64394	2.10809	0	0	0.868594	0.753273	4.01402	1.05941	-0.412624	0	0	0.524382	1.67201	2.16805	0	0	0	0	0	3.18636	0.760997	0	1.76087	0	0	2.74461	0	0	3.79092	0	0	1.24427	-0.412624	1.76847	-0.206312	0
thio-molybdenum_cofactor_biosynthesis	-2.39402	1.33526	0.824848	-1.08551	0	-1.81567	-0.556843	-0.933657	-2.64578	-1.56479	-1.88974	2.8288	3.05007	1.11547	-1.77403	-2.12427	1.41411	-1.9728	-1.76293	0	-1.86146	-0.473964	-1.99839	-1.94492	0	0	-1.65219	0	1.55156	-2.07007	1.06175	1.64512	-1.69806	-2.11268	-2.18191	-1.28714	2.62858	1.01001	-2.30823	-1.88075	-1.90788	0.582783	-1.14014	1.74848	-1.46461	1.42491	1.36157	2.0819	-2.32324
thioredoxin_pathway	-3.90346	-1.66489	2.16326	-0.277997	-2.9551	-2.66791	-0.705058	-1.74758	4.2397	-3.39895	-3.49742	-0.92711	1.01554	-0.692057	-2.02007	-0.522851	0.805477	-3.89914	-1.19467	0.266301	-3.29661	-0.577978	0.278469	-3.51485	-4.9381	1.77441	-3.58533	0.666679	-1.17996	-1.21773	0.610241	-1.06006	0.618507	0.957349	-4.2051	-3.87465	2.25034	-1.42213	0	-0.200105	-4.16644	-3.95578	-3.4086	-0.532563	-0.988148	-0.237742	-1.48241	-0.843561	-4.03105
thiosulfate_disproportionation_III_rhodanese	-0.440855	0	-3.19568	0.450393	0.678226	0.943503	-1.19224	0	-0.783921	-1.8322	-0.81123	-0.625033	-0.729443	-1.91167	0.429743	-3.72895	-0.390469	-0.79786	0	0.932423	0	0.64092	-0.56449	-2.91761	-1.15319	-1.1085	-1.04915	0	0	-2.0339	-0.835459	-5.53176	-4.35855	0	-1.36224	-2.82266	1.07883	-0.514585	-1.4384	-0.423811	-1.53867	0	-0.796412	0.423688	-1.46736	-2.23161	0	0	-1.13742
threonine_degradation	0.141868	-1.05574	-1.03484	0.842788	-0.0629431	0.56611	-0.461896	0.385548	-0.150449	1.31938	0.305458	-1.16629	1.12248	1.64918	2.07311	0.33687	0.84123	0.90288	-0.0973184	0.489846	0.986107	0.760319	-1.16365	-0.188945	1.50815	0.150037	0.631827	0.621885	0.748591	0.423854	-1.29825	0.938076	-0.0924183	-0.213119	1.62349	0.475738	0.972687	-0.497734	1.63143	0.669049	-0.339217	0.638626	1.17382	-0.928405	0.57143	1.63497	1.53009	0.754161	-0.551086
thymine_degradation	-0.350302	-0.565927	-1.19004	-1.24784	-2.20981	-1.21495	-2.11561	-1.00741	-2.45779	-0.824716	-3.15932	-1.68956	0.737417	-2.66054	-2.77793	0	-0.981025	-1.86397	-2.61049	-1.37647	0.0957093	-0.537246	-1.66418	0	2.11795	-0.0706064	-4.66649	-5.44525	-1.30977	-5.17221	-4.76801	-5.4175	-5.36696	-4.03552	-2.59518	-0.906419	-5.44525	0.823793	1.67386	-1.62945	-1.40061	1.19481	-4.71629	-1.53444	-5.43137	-5.44525	-4.32753	-5.40074	-2.47178
thyroid_hormone_biosynthesis	-1.69858	1.75473	1.8586	1.53288	1.21869	1.35406	1.10928	0	0.666964	-1.11614	3.58717	1.36038	1.27541	2.99668	3.16294	0	1.46748	-1.14841	0	1.3285	-1.11614	1.60087	1.0741	-0.777853	-0.678202	1.31292	0.657011	0.967364	-0.471234	-1.25474	0.488164	0.442306	-0.738727	-1.21996	-1.11614	-0.450894	2.29471	0.778049	-0.727349	1.19272	-0.733224	-1.02388	-1.11614	1.73136	0	1.35297	1.54211	-1.31612	-1.69858
thyroid_hormone_metabolism_II_via_conjugation_andor_degradation	-1.4852	2.18239	-1.52307	-0.322197	3.39372	3.30864	-1.33736	3.71859	-0.288625	-2.68588	1.73666	-1.68361	-2.05948	0.942642	1.10867	1.08678	-2.03891	2.09943	0.116356	5.32646	3.24071	-0.856694	-1.81005	0.90211	-1.6406	-2.16244	4.11436	4.48775	-3.30415	2.60802	1.28789	0.522261	2.20613	-0.209086	0.346523	0.541335	2.96619	-2.16244	2.22497	-2.6366	0.0434653	-0.165253	1.6311	-1.55966	1.60837	5.07227	-0.732109	0.163184	1.78194
thyroid_hormone_metabolism_I_via_deiodination	-2.16244	-2.03943	-2.1357	-2.16244	-1.26971	-2.16244	-2.16244	-2.16244	-2.0618	-2.16244	-2.16244	-2.16244	-1.64677	-2.16244	-2.16244	-2.16244	-1.25942	-2.16244	-2.16244	1.18003	-2.16244	-2.00268	-1.81005	-2.16244	-2.16244	-2.16244	-2.16244	-2.16244	-2.16244	-2.16244	-2.16244	-2.16244	-2.16244	-2.16244	-2.16244	-2.16244	-2.16244	-2.16244	-2.16244	-2.16244	-1.32107	-1.39527	-2.16244	-2.16244	-2.16244	2.86518	-2.16244	-2.16244	-2.16244
thyronamine_and_iodothyronamine_metabolism	-2.16244	-2.03943	-2.1357	-2.16244	-1.26971	-2.16244	-2.16244	-2.16244	-2.0618	-2.16244	-2.16244	-2.16244	-1.64677	-2.16244	-2.16244	-2.16244	-1.25942	-2.16244	-2.16244	1.18003	-2.16244	-2.00268	-1.81005	-2.16244	-2.16244	-2.16244	-2.16244	-2.16244	-2.16244	-2.16244	-2.16244	-2.16244	-2.16244	-2.16244	-2.16244	-2.16244	-2.16244	-2.16244	-2.16244	-2.16244	-1.32107	-1.39527	-2.16244	-2.16244	-2.16244	2.86518	-2.16244	-2.16244	-2.16244
trehalose_degradation	0	0	0	0	0	0	0	0	0	0	0	0	0	0	0	0	0	0	0	0	0	0	0	0	0	0	0	0	0.891986	0	0	0	0	0	0	0	0	0	0	0	0.443441	0	0	0	0	3.50443	0	0	0
triacylglycerol_biosynthesis	-10.7949	0.754206	6.03422	4.77017	2.33805	-3.80385	0.304877	-2.29031	5.15452	-9.11515	-7.23298	-1.46481	5.83	0.262313	5.00946	-7.27181	7.08824	-5.67603	-0.837244	10.2058	-4.10814	1.51445	2.96595	-5.01247	0.837151	7.35332	3.36033	0.362924	1.40265	4.58672	-4.06132	-0.885473	-2.43837	-4.5621	-8.87043	-2.08125	4.23065	5.00451	-1.42235	7.01388	-6.76413	-1.63063	-7.8668	0.794833	3.33966	3.00898	9.15375	0.656055	-7.48036
triacylglycerol_degradation	-6.25743	0.471142	2.73256	1.89548	-4.99244	-1.61033	3.04434	-2.1627	0.628885	-1.43453	-6.80832	-0.207046	2.15265	1.54892	0.62918	-3.9215	-0.0426943	-0.822559	-3.03751	9.04744	1.11488	3.92623	0.18852	-6.55333	3.84755	1.14678	-1.78454	-6.21751	5.11708	0.906673	-0.0648803	-6.59774	1.60571	-1.63294	-5.84228	-2.9754	8.5039	-3.89847	-4.34975	-2.2562	-4.68287	-1.69687	-1.59112	1.36193	-4.22089	5.58582	-1.70689	2.09217	-4.41037
tRNA_charging	9.17612	11.1515	6.44565	4.80935	8.47251	11.9238	13.8697	5.25347	6.77125	10.1891	7.87847	3.16701	5.13147	1.10434	11.1262	10.565	5.26711	8.23052	16.8944	-3.07797	4.20404	14.6607	-2.52471	2.42246	10.2419	9.36444	12.5217	10.1796	5.16863	-1.50719	-2.58157	9.41215	-0.0427976	2.05782	8.71293	4.28303	4.26957	12.1499	13.8351	-3.96172	-2.01972	12.2675	8.97102	8.20881	10.2074	-3.08661	3.37357	0.897412	11.8459
tRNA_splicing	1.45712	0.909037	1.42339	0.48362	0.929742	1.59189	1.10399	1.29955	0.617062	-0.00712761	0.488207	-0.354788	1.31874	-0.392219	1.09392	0	0.787258	0.530851	1.12547	0.638288	0.58429	2.61788	1.74856	0	0.401667	1.88374	0	2.04828	2.21598	2.11408	0	2.33507	1.03793	1.48264	1.06211	0.719741	2.14885	1.87211	2.21601	0.490089	-0.285757	1.2144	1.51548	0.996895	2.9204	-0.156543	2.80716	-0.432648	0.52466
tryptophan_degradation	-0.421486	-1.08379	-0.991135	6.72174	0.881688	1.10931	0.282637	-0.200988	-0.416561	3.26616	1.01811	8.04224	5.28442	-0.0805379	4.47608	-1.13347	6.98573	4.29134	0.120502	5.05478	3.43719	-0.907742	3.30032	-0.965419	7.55836	2.40995	0.176252	2.52222	-1.61166	0.391351	-0.738436	1.32587	0.0250672	-0.0773775	5.97357	-0.768304	2.06171	8.34686	-0.952058	-0.0707743	4.60465	-0.80201	1.106	4.68114	1.06994	-0.500922	1.22576	0.729772	4.61889
tryptophan_degradation_to_2-amino-3-carboxymuconate_semialdehyde	-1.59196	-1.61166	-1.53368	5.96866	-0.389593	-0.748087	-0.53392	-1.59196	-1.59196	1.84438	0.0983283	6.89976	4.85656	-0.0805379	2.74285	-1.5983	6.98573	1.7844	-1.59196	2.92126	0.531743	-1.59196	2.65407	-1.61166	5.69189	1.97308	-0.967174	0.479223	-1.61166	-1.00008	-1.71004	-1.71004	-1.59196	-1.59196	4.24132	-1.59196	0.539502	7.56428	-1.5983	-1.61166	2.59407	-1.59196	-0.0365686	5.21041	-0.981676	-1.61166	0.459156	-1.61477	2.47602
tryptophan_degradation_X_mammalian_via_tryptamine	0.565381	0.998828	4.6816	3.36152	1.59593	1.50427	0.0958853	-1.34839	0.455717	0	5.05903	2.06638	2.80188	2.49078	0.945239	-0.680707	3.44816	0.594821	1.06952	4.53055	0	2.90481	0.675655	-2.03513	-0.758104	2.8297	0.664735	0.417582	8.24282	3.67436	1.90685	4.23166	6.30578	0.730537	-1.51336	-0.497114	5.56274	0.439981	2.5673	1.33825	0.222317	0.733483	0	2.98137	1.00207	2.1441	2.60788	7.81571	-1.10181
tyrosine_degradation	-3.6117	-1.05058	1.57428	-1.31935	0.418821	-0.987321	1.08106	-1.1611	-0.611689	-0.886854	0.55349	0.64313	0.642092	2.10421	-0.50101	1.06981	-0.722056	0.0830633	-2.84909	2.52669	0.974085	-2.76316	0	-1.30679	-0.591921	0.551471	-0.253199	-0.666136	-2.5422	0.727924	-0.0151732	-2.69051	-0.65295	-1.54235	-1.29927	1.21699	-1.50383	-1.64672	-0.738095	0.705118	-0.284797	0.955644	-0.787845	-4.20653	-1.44514	-2.30489	0	-2.5526	-1.75618
ubiquinol-10_biosynthesis	-2.79727	-0.0537925	1.08774	-0.844608	0.801841	1.53187	0.61211	-4.50587	0.368075	0.445903	1.27147	1.49887	0.542438	-2.20658	0.971824	0.127599	-2.49381	0.561841	-1.58983	-0.874444	-0.464118	0	-0.0376626	0.810082	0.299389	-0.50541	0.646558	0.417048	0.112893	-4.55508	0.146308	0.216218	-0.605943	3.11231	0.750318	0.341505	3.86251	-2.04415	1.5731	1.39256	-0.905961	-0.631667	-0.328278	-1.32171	0.53614	0.847974	-1.87812	-2.67834	-1.51688
UDP-D-xylose_and_UDP-D-glucuronate_biosynthesis	-1.37893	-4.59257	-2.6927	-1.66306	-3.97233	-3.72174	-1.24165	-3.34995	-3.408	-3.49643	-3.90485	-2.2798	-1.06941	-0.0572675	-3.93878	-4.10471	-1.09903	-5.20891	-2.29199	-1.80359	-3.8863	-2.424	-4.16802	-5.03015	-4.44731	-3.18171	-4.2396	-3.04489	-2.10302	-5.02281	-3.18692	-4.34181	-4.31677	-4.2863	-3.47166	-3.32263	-3.2403	-3.10464	-2.45088	-1.84417	-6.44973	-3.68556	-4.53773	-2.59543	-5.01278	-4.2903	-0.464378	-3.08173	-4.21018
UDP-iNi-acetyl-D-galactosamine_biosynthesis_I	-2.8717	2.10786	1.36778	0.503084	2.5979	0.63146	1.86835	0	2.94462	0	0.671746	0.821609	1.65481	2.04193	0	0	1.23371	0	0.422201	2.08207	0	0.589636	1.35145	0	0.515872	1.28578	1.91225	0.749166	2.01368	0	0.883455	0	1.39189	0	0	1.70178	1.45878	0	0	1.03779	-0.778428	1.4334	0	0.513408	1.41743	0.59394	1.58367	0.811549	0
UDP-iNi-acetyl-D-galactosamine_biosynthesis_II	-9.32658	-1.3605	-1.22483	-1.28305	1.35868	-2.13891	-0.571723	-9.85847	2.87435	-3.67172	-4.83481	-1.06322	0.786383	1.56859	-4.8719	-3.58039	0.295603	-5.85341	-9.31731	-0.197929	-5.81885	-4.24875	-1.45729	-3.43675	-3.54214	-1.12308	-1.68283	-0.586653	-2.57053	-2.84136	-2.09396	-1.7921	-2.96746	-1.48827	-6.49014	-3.45029	-2.27984	-2.68599	1.60504	-1.82374	-11.4816	1.08709	-3.52567	-3.03278	-0.307948	1.42983	-2.81954	-1.43921	-6.72031
UDP-iNi-acetyl-D-glucosamine_biosynthesis_II	-4.0169	-4.74387	-4.908	-2.89038	-3.19588	-3.73707	-3.66661	-5.42063	-2.29173	-3.67172	-6.28767	-2.83414	-2.66612	-2.32581	-6.41097	-6.02647	-1.54012	-5.85341	-5.81939	-4.05739	-4.95955	-5.44802	-4.0814	-5.19733	-5.67744	-4.62703	-4.87162	-4.18291	-5.18402	-4.33241	-3.92293	-3.36772	-5.26744	-2.57295	-3.22319	-5.15207	-4.98371	-3.94065	-2.76984	-4.20544	-7.6809	-2.32129	-4.19129	-3.41268	-4.32306	-3.60039	-5.365	-4.2217	-5.3006
UMP_biosynthesis	1.64649	2.13623	2.19146	0.721204	2.61062	2.78332	1.25259	2.48528	2.45402	1.48018	2.85553	-0.65605	1.10108	0.617824	2.42154	1.69033	1.07386	1.92957	3.22961	2.47573	2.16285	2.87156	2.02541	1.74433	2.32192	2.30614	3.2189	3.09183	1.55917	2.41804	1.54175	1.85232	2.33043	2.32775	0.989808	2.45833	2.83914	1.37099	2.92258	0	3.27058	2.2631	2.27602	1.5523	3.05603	1.95908	0.830028	1.54428	2.42182
uracil_degradation	-0.350302	-0.565927	-1.19004	-1.24784	-2.20981	-1.21495	-2.11561	-1.00741	-2.45779	-0.824716	-3.15932	-1.68956	0.737417	-2.66054	-2.77793	0	-0.981025	-1.86397	-2.61049	-1.37647	0.0957093	-0.537246	-1.66418	0	2.11795	-0.0706064	-4.66649	-5.44525	-1.30977	-5.17221	-4.76801	-5.4175	-5.36696	-4.03552	-2.59518	-0.906419	-5.44525	0.823793	1.67386	-1.62945	-1.40061	1.19481	-4.71629	-1.53444	-5.43137	-5.44525	-4.32753	-5.40074	-2.47178
urate_biosynthesisinosine_5-phosphate_degradation	0.111493	-4.92977	-5.2146	-2.85402	-4.19376	-3.93612	-3.42538	-5.05451	-4.18996	-5.81178	-4.81558	-5.9831	-1.48093	-7.27973	-5.49115	-6.69903	-3.38125	-6.11315	-3.0237	-7.02236	-4.45033	-5.52923	-5.34693	-6.188	-4.43114	-3.87751	-5.69165	-5.49244	-6.61284	-5.12694	-4.96581	-4.87029	-10.7879	-8.11266	-3.45034	-5.65444	-5.11064	-4.32096	-3.52523	-7.07631	-5.62141	-2.93454	-4.55714	-4.04982	-7.79099	-9.14817	-9.12969	-6.23528	-3.9041
urea_cycle	0.8579	-1.19254	-3.644	0.354708	-2.48472	-3.32144	-1.77106	0.45967	-1.00254	-1.94015	-3.8708	-0.17032	2.79383	-4.55686	-2.41099	-2.55094	1.98727	-1.83451	2.87025	-0.367467	-5.07452	-0.265534	-2.61733	-6.07153	-0.101472	1.35574	-1.93568	2.64639	-2.18872	0.303438	-3.58662	0.535715	-2.00255	-4.14553	-5.9899	1.34497	5.57402	0.737412	1.44008	-4.41135	-3.51957	-3.15068	0.0750259	0.657703	-3.92651	0.47439	-1.03197	-0.408203	-1.60839
UTP_and_CTP_dephosphorylation_I	0.969442	-0.00291605	0	-0.642786	1.95782	0	-0.64691	-0.250633	-0.801878	0.455226	-1.27358	-0.228653	0.683586	-1.90727	0.898325	0.86212	0.278533	1.01652	1.0661	-1.061	0.597765	-0.55229	0	0.697551	0.911243	-1.65737	0.654227	0.606861	1.82416	-1.09897	0	0.672675	0	0	1.5553	0.536074	0.913783	0	1.03579	0	-0.359481	-2.76511	0.928116	-2.17525	0.718554	0.457387	0	0.885374	0.722469
UTP_and_CTP_dephosphorylation_II	-0.162019	0.498476	0.834399	-1.89351	1.95782	0	-0.64691	-0.250633	0.209426	4.28396	2.54502	-0.228653	-0.242952	-2.78048	0.898325	0.86212	0.0365859	0.800412	1.0661	-1.061	0.107032	-1.11831	0.928629	0.0958251	4.35572	-1.65737	0.654227	0.606861	0.8228	-2.1241	0	-0.0900288	0	-0.475051	2.43496	0.536074	2.15989	0	0.596304	0	-1.75354	-2.76511	0.228979	-2.17525	0.718554	-0.259058	0	0.642803	-0.118551
UTP_and_CTP_ide_novoi_biosynthesis	-3.23979	-1.43133	2.06619	-8.03997	1.76519	-5.03391	-1.60268	-6.00476	-2.77845	-5.39659	-2.22658	-4.70119	-2.25449	-6.83321	-5.80801	-5.14705	-2.86373	-4.08835	-1.53343	-9.62722	-5.31387	-2.69386	1.67352	-6.02013	-2.22197	-2.83615	-2.51151	-1.82936	-5.99748	-3.94079	-6.95733	-3.94503	-4.64483	-3.93498	-2.38382	-4.91482	-1.15898	-2.77107	1.03583	-3.23278	-11.6093	-2.16581	-2.90406	-6.29809	0.857294	-5.57364	-3.03896	-0.958789	-5.44093
valine_degradation	-2.19032	-4.37564	-6.78532	-6.07195	-5.2505	-2.89848	-4.8251	-3.34489	-5.9769	0.262584	-3.15226	-7.83939	-3.21645	-1.88707	-3.1402	-2.14288	-4.77035	-3.20267	-2.17199	0.797817	-1.43693	-4.1449	-8.92004	-1.89874	-2.02225	-1.70817	0.895464	-4.23034	-4.09004	-7.18778	-6.55352	-4.0261	-6.70485	-6.83045	-1.77275	-3.63951	-1.88656	-2.70991	1.58834	-1.69806	-7.22712	0.347817	-0.44739	-4.98669	-3.86547	-3.0066	0.658539	-6.27097	-3.69526
wybutosine_biosynthesis	0.452491	0	0	0	-1.38932	0	0	0	0	0	0	-1.71616	0	0	0.750949	0.611854	0.312974	0.36804	0.888477	0	-0.483942	1.64753	0	0.608852	0.482836	0	0.487202	-0.77704	0.596789	-1.98926	0	0.810866	0	0	0.550254	0.479624	0	0	0	0.448417	0	0.855335	0.71649	1.21345	0.642418	1.53654	0.893303	-0.563381	1.34404
zymosterol_biosynthesis	3.65252	0.288413	2.76851	3.20063	5.96516	8.08628	0.79686	3.55907	3.38842	5.29925	5.58505	-0.446779	0.590112	3.33809	6.31898	4.49348	0.816171	7.19617	4.77312	8.23188	6.29609	3.21946	2.45392	3.38887	6.36675	2.74491	4.71787	4.16914	5.25697	5.1685	2.20108	3.82572	4.21476	3.8996	7.90999	3.82383	7.03679	2.67285	3.3094	5.64693	6.40034	4.66863	6.05591	2.43339	4.41433	3.64598	4.23033	5.52588	7.83236
[truncated: 178 more columns]

## Sheet: GSE14520 normalization
Signaling pathway	_697	8-MG-BA	A101D	A253	A3-KAW	A4-Fuk	ACN	ALL-PO	AM-38	ARH-77	ATN-1	BB30-HNC	BB49-HNC	BB65-RCC	BC-1	BE-13	Becker	BL-41	BV-173	C2BBe1	CA46	Calu-6	CAS-1	CCRF-CEM	CESS	CGTH-W-1	CMK	COLO-320-HSR	COLO-668	COLO-684	COLO-800	COLO-824	COR-L88	CPC-N	CTB-1	CTV-1	CW-2	D-263MG	D-283MED	D-502MG	Daudi	DEL	DG-75	DJM-1	DMS-114	DMS-79	DSH1	DU-4475	EB2
0_IL_6_Pathway_IKBs_Degradation	0.954044	1.70249	5.35885	2.76495	8.32374	2.73452	0.299602	5.38582	0	7.14846	9.90005	1.29001	-1.36148	0.820511	13.2691	2.90189	0.542266	7.05035	2.41258	0	9.89345	2.07003	4.56464	2.36188	14.9498	0.52285	2.10153	0.969432	-0.719111	0	0.526772	-0.40308	1.47346	-0.665526	10.5774	1.86223	0.673736	2.34605	-2.54032	0	10.1774	4.09365	7.031	8.32939	1.63853	0.891353	11.908	0	14.3325
AHR_Pathway	15.2473	6.64161	5.23273	12.187	8.29794	6.78357	8.37609	13.0941	5.95457	14.592	6.13506	12.1103	6.88016	5.29769	7.11256	14.8884	6.01484	7.23869	12.082	8.06944	8.77917	4.2011	1.68354	15.2809	11.7396	5.35908	8.95192	8.6818	8.05514	10.5874	8.71049	4.82538	8.55402	6.58898	11.1765	7.03395	7.48223	5.22165	13.1609	6.52992	5.50318	1.9217	9.65237	8.82737	3.9188	5.34702	11.5431	4.11078	9.0999
AHR_Pathway_AHR_Degradation	7.91768	4.03333	2.12656	5.05771	3.45084	1.5984	1.32558	6.12995	2.19188	8.1268	0.847459	8.05125	4.49778	1.97246	0.455725	5.80977	0.209667	0.109947	6.75535	2.19377	0.223789	-0.81236	2.47042	7.61228	6.86266	0.182713	2.05977	2.47254	1.2481	5.25593	3.53418	0.210257	3.61766	0.596289	2.56443	-1.89874	1.82975	1.83964	5.08626	3.3184	0.51735	0.268924	-1.22376	0.971784	3.90276	-0.857333	4.62748	1.99735	2.05024
AHR_Pathway_C_Myc_Expression	7.09167	4.36661	3.10617	8.3912	6.83269	6.68154	5.83515	8.2167	3.76269	6.87201	7.61833	5.50577	3.9961	3.64281	8.87272	8.44964	4.90838	8.9929	7.09461	5.87568	9.88047	3.94883	0.313853	7.92883	7.41081	5.17636	6.89215	6.20926	5.33478	6.75898	3.35062	3.30826	4.93635	5.9927	8.36244	8.93269	5.65248	2.31211	6.84002	4.19897	7.45143	3.62099	10.8761	7.85558	3.08869	4.75553	8.24419	1.3538	8.97654
AHR_Pathway_Cath_D_Expression	7.09167	3.4313	3.10617	7.6598	6.83269	6.68154	5.83515	7.42064	2.52094	6.87201	7.61833	4.86869	3.9961	3.64281	10.4608	8.44964	4.61438	8.29899	7.09461	5.87568	9.27804	3.94883	0.313853	7.92883	7.41081	5.17636	6.27009	6.20926	5.33478	6.04522	3.35062	3.30826	4.93635	5.9927	8.36244	8.24633	5.65248	-0.843977	6.84002	4.19897	7.45143	3.62099	10.2535	6.70485	1.55237	4.75553	8.24419	1.3538	8.97654
AHR_Pathway_PS2_Gene_Expression	4.56166	1.51497	0.86354	6.40535	4.22517	4.41215	3.55171	4.57525	0.00306016	4.70515	4.99467	3.18994	2.41135	2.12777	6.00772	5.6117	2.7659	5.11526	4.36967	3.86478	6.23539	0.974603	-2.00204	5.15587	5.11147	3.47385	3.54807	3.58865	3.92307	2.82295	1.59921	1.49988	2.58786	3.24081	5.98957	5.83361	3.45997	-1.31406	3.43429	2.37394	4.63997	1.62376	7.40247	4.41178	1.55237	2.10316	6.42544	-1.09531	7.18697
AKT_Pathway	54.579	56.4238	92.4781	102.14	71.7224	90.9459	64.1835	64.1952	113.766	102.438	113.547	108.279	187.47	144.998	73.2007	58.0222	128.077	41.3372	56.7974	67.339	51.7478	98.4325	119.513	76.5552	119.384	99.1902	93.3411	30.8335	72.9501	41.9612	57.7684	55.352	43.4078	44.8883	78.4685	68.2021	78.0656	90.9432	62.8873	97.1004	70.7986	91.407	33.5332	108.953	41.6302	44.767	90.9746	88.0971	98.0639
AKT_Pathway_Aggregation_&_Neurodegeneration	17.3859	9.83085	8.4057	6.92746	9.87453	9.10316	11.4443	9.80968	12.0623	14.2951	13.3738	3.82318	11.2471	3.5786	9.99398	14.8705	6.27524	6.75921	13.6028	6.30404	5.45184	11.6577	0.510579	12.3777	13.3505	11.0652	6.87451	5.27527	10.2345	11.4637	11.2562	7.40967	9.65145	12.9401	15.4066	8.58175	7.78884	12.1409	10.0233	12.3358	5.2422	8.01673	9.02499	9.66069	11.4178	4.08246	11.9937	7.11218	12.9029
AKT_Pathway_Apoptosis_Inhibition	13.4516	7.94464	7.80311	1.73001	7.85326	8.5665	6.13712	8.82944	9.23775	12.3325	7.83383	-5.15488	7.37494	0.779409	6.52575	11.5958	-1.12841	4.328	12.2332	4.06977	4.95013	7.76831	-2.37744	10.7117	11.5043	6.30907	5.7633	4.70666	7.47325	7.87931	7.09527	4.79077	8.87286	10.0569	11.5962	5.38647	5.98205	8.50712	6.44558	6.97687	2.62234	4.30206	10.1471	3.98923	7.21697	2.78307	4.84853	3.32537	7.71378
AKT_Pathway_Blocks_Apoptosis	-5.05867	-1.25546	-2.40289	-4.2046	-1.28912	-2.46285	-4.00383	-4.17673	-0.815431	-6.93431	-2.24679	-7.22523	-3.65146	-6.33649	-3.29732	-4.31848	-5.15918	-7.68521	-4.87578	-3.51297	-8.49196	-2.00947	-4.71805	-4.35626	-3.55466	-2.86401	-2.5787	-1.87523	-2.53949	-2.67845	-1.10369	-4.24756	0.38061	-4.94156	-7.25711	-3.11456	-4.4558	-2.01997	-5.85381	-5.85097	-7.20319	-4.86404	-7.10939	-4.36781	-8.10475	-7.4704	-7.47124	-3.89007	-7.06117
AKT_Pathway_Cardiovascular_Homeostasis	15.337	8.90553	8.4057	5.17552	10.3689	10.6246	9.20877	9.31164	11.6745	14.4399	12.7641	1.39652	10.513	2.73638	8.50695	11.9954	3.46437	5.44189	14.7621	5.60879	5.78617	10.8088	-0.847961	12.2195	13.7775	7.86392	6.23848	5.67939	11.9295	8.69484	9.42262	7.04582	10.0225	11.817	12.6998	7.14253	7.41162	10.3104	10.7815	8.52597	3.98647	6.74016	11.0796	7.58436	8.20833	5.17828	8.5267	5.89831	10.22
AKT_Pathway_Caspase_Cascade	8.43055	1.77833	-1.41633	0.0587398	1.0677	0.599945	1.85605	1.33117	-0.204698	6.81416	0.874745	-5.23413	2.38703	-6.62091	1.13519	5.58308	-1.64546	-1.93198	5.64954	-2.64548	-2.84642	3.29497	-7.37745	5.50398	5.04719	-0.230441	-1.37047	-2.72844	5.59673	0.634156	3.14324	5.15375	1.90519	3.44753	4.278	2.48132	-0.448762	2.10427	5.00084	-2.16553	-0.771447	-3.39272	2.39475	2.49568	1.45293	-1.22792	1.91642	-0.0175625	5.38037
AKT_Pathway_Cell_Cycle	2.74049	-0.854679	-0.437293	4.6065	0.805183	5.73116	-0.748077	9.00474	2.84171	5.8474	10.2543	2.27902	0.219568	-0.367382	6.89665	3.71283	3.29189	3.79321	6.04789	2.18125	4.46122	2.15577	0.542991	2.12421	6.64566	-0.90286	6.83595	3.81952	0.0864591	-1.56456	0.809373	-0.358876	-1.31864	-2.13701	5.01676	2.74801	6.02006	1.75388	4.83572	1.41759	4.53816	1.416	2.53301	2.34376	4.46879	-1.11348	1.3308	-3.09143	6.44524
AKT_Pathway_Cell_Cycle_Progression	5.72728	2.77103	-4.75706	-0.863512	-3.05332	-2.86695	-0.458246	-3.41887	-1.37816	2.06412	-2.09699	-8.32231	0.393123	-4.92607	-2.42932	2.28163	-1.64546	-3.96023	2.65188	-4.45709	-5.96476	6.06331	-4.78323	2.11754	1.44236	-2.07798	-6.1205	-3.32098	5.59673	-0.269154	3.14324	5.15375	-1.32073	2.76107	-1.97962	-2.37913	-5.67248	4.52178	2.53923	-3.49099	3.37699	-7.71367	-0.477248	-2.19724	4.563	-7.02224	2.04363	-4.19136	3.62188
AKT_Pathway_Cell_Survival	-0.144523	-1.46312	0.491031	-0.774179	-0.220044	-0.88308	0.911116	-1.60802	0.0289346	-0.851006	-1.97816	-2.35645	0.721686	-1.12086	-2.5415	0	-0.176657	-0.715252	0.793281	-1.73703	-1.81245	-0.0158514	-0.0258767	1.1228	-0.500658	0.401792	0.518974	1.02502	0.18377	0.683309	1.25706	0.407035	1.43056	0.990046	-0.0792344	-0.598439	-1.67651	-0.496479	0.304627	-0.324666	-0.0110673	-0.456577	-2.50813	-2.36023	-0.670413	-1.21326	-0.505389	2.59097	-4.19577
AKT_Pathway_Death_Genes	8.43055	2.56216	-1.41633	0.0587398	1.0677	0.599945	1.85605	1.33117	-0.204698	6.81416	0.874745	-5.23413	2.38703	-6.62091	1.13519	5.58308	-1.64546	-1.93198	5.64954	-2.64548	-2.84642	3.29497	-7.37745	5.50398	5.04719	-0.230441	-1.37047	-2.72844	5.59673	0.634156	3.14324	5.15375	3.50184	3.44753	4.278	2.48132	-0.448762	2.10427	5.00084	-2.16553	-0.771447	-3.39272	2.39475	2.49568	1.45293	-1.22792	1.91642	-0.0175625	5.38037
AKT_Pathway_Elevation_of_Glucose_Import	8.43055	2.56216	-1.41633	0.0587398	1.0677	0.599945	1.85605	1.33117	-0.204698	6.81416	0.874745	-5.23413	2.38703	-6.62091	1.13519	5.58308	-1.64546	-1.93198	5.64954	-2.64548	-2.84642	3.29497	-7.37745	6.10123	5.04719	-0.230441	-1.37047	-2.72844	5.59673	0.634156	3.14324	5.15375	3.50184	3.44753	4.278	2.48132	-0.448762	2.10427	5.00084	-2.16553	-0.522829	-3.39272	2.39475	2.49568	1.45293	-1.22792	1.91642	-0.0175625	5.38037
AKT_Pathway_ERK_Pathway	-1.12951	1.86619	-2.40289	-1.4402	-0.100965	0.599945	-0.140474	-1.19195	-0.349165	-1.41846	-0.058095	-4.40255	0.685531	-6.33649	-2.14086	-1.96956	-2.38854	-4.58914	1.45605	-3.51297	-6.61928	2.28421	-2.311	-0.107119	-0.616589	-0.579308	0.536513	-1.41217	1.16705	0.234954	1.39488	1.29957	2.84834	-0.797839	-3.23203	-1.45487	-2.68573	0.555371	1.52445	-3.924	-4.70853	-2.90103	-3.69666	-0.0258016	-3.66095	-0.991817	-2.55518	1.46969	-4.2083
AKT_Pathway_Genetic_Stability	2.30192	0.912057	-5.53734	-1.64353	-3.05332	-5.28353	-0.458246	-3.41887	-3.89394	-1.52164	-4.46189	-8.98354	0.966833	-8.86364	-3.65337	-1.36083	-1.64546	-8.53085	-2.55088	-7.56175	-7.99395	3.29497	-8.76798	-1.32557	-2.16925	-3.38219	-9.7154	-7.86778	2.64362	-4.88014	1.71407	2.84424	-2.61421	-1.02693	-3.12698	-3.3512	-6.44327	0.465292	1.66662	-5.1194	-5.09328	-9.38985	-2.72844	-0.330607	-0.852725	-8.42481	0.200129	-5.73298	1.91865
AKT_Pathway_Glucose_Uptake	15.337	8.90553	8.4057	5.17552	8.57285	8.7618	9.20877	9.31164	10.3615	14.4399	10.028	1.39652	10.513	2.73638	8.50695	11.9954	3.46437	5.44189	14.7621	5.60879	5.78617	10.8088	-0.847961	12.2195	13.7775	7.86392	6.23848	5.67939	9.12353	8.69484	9.42262	7.04582	10.0225	11.817	12.6998	7.14253	6.82821	10.3104	10.7815	8.52597	3.98647	6.74016	11.0796	7.58436	8.20833	5.17828	8.5267	5.89831	10.22
AKT_Pathway_Glycogen_Synthesis	-6.73017	-6.99732	-2.92979	-5.5491	-3.51702	-5.67548	-4.61677	-3.55034	-3.37204	-5.68497	-5.90629	-8.57795	-5.00762	-4.19782	-4.75989	-6.90397	-3.18224	-4.14565	-2.73318	-6.12701	-5.00067	-4.76064	-3.5699	-4.62457	-5.85582	-3.80078	-4.09054	-1.77319	-6.40188	-2.26675	-4.13651	-4.47509	-4.41888	-5.57958	-5.96155	-6.24089	-5.98505	-3.63269	-4.09295	-3.45692	-6.33722	-5.85095	-6.59847	-7.84664	-5.8761	-5.91828	-4.55202	-4.71674	-9.82602
AKT_Pathway_Insulin_Stimulated_Mitogenesis	15.337	8.90553	8.4057	5.17552	8.57285	8.7618	9.20877	10.5762	10.3615	16.1553	11.6687	1.39652	10.513	2.73638	10.0496	13.4234	3.46437	5.44189	15.9547	5.60879	5.78617	12.0083	-0.847961	13.8381	15.3118	7.86392	7.05882	6.64812	10.0781	9.964	9.42262	8.71995	11.7313	13.1122	13.1318	8.62086	6.82821	10.3104	10.7815	8.52597	5.30571	6.74016	11.9001	7.58436	9.68713	5.17828	9.41105	7.27489	11.6511
AKT_Pathway_JNK_Pathway	6.18975	1.53875	-2.95695	0.0587398	0.290268	0.599945	0.27223	0.488677	0.283108	5.8293	1.48853	-5.23413	0.222872	-8.80303	1.30301	7.32456	-2.36381	-2.03254	4.44245	1.4263	-1.54258	2.63457	-8.32535	7.25912	3.56997	-1.40963	-2.86777	-2.6151	4.69385	-3.17978	1.15799	2.49574	0.109476	1.08924	3.1191	2.48132	0.543695	0.839862	3.15382	-5.35461	1.19824	-3.39272	3.38721	2.49568	2.8614	-1.22792	0.912287	0.30118	6.48166
AKT_Pathway_Neuroprotection	15.337	8.90553	8.4057	5.17552	8.57285	8.7618	9.20877	9.31164	10.3615	14.4399	10.028	1.39652	10.513	2.73638	8.50695	11.9954	3.46437	5.44189	14.7621	5.60879	5.78617	10.8088	-0.847961	12.2195	13.7775	7.86392	6.23848	5.67939	9.12353	8.69484	9.42262	7.04582	10.0225	11.817	12.6998	7.14253	6.82821	10.3104	10.7815	8.52597	3.98647	6.74016	11.0796	7.58436	8.20833	5.17828	8.5267	5.89831	10.22
AKT_Pathway_NF_kB_Pathway	15.9641	8.90553	9.70912	6.23235	9.87684	9.2966	9.20877	12.4874	10.3615	14.941	12.3364	0.60256	9.96727	2.3177	12.3078	13.2307	3.46437	7.09769	17.1747	5.60879	8.98536	11.3824	0.776558	13.8615	16.0026	7.86392	6.23848	5.67939	9.12353	8.69484	9.42262	6.64274	10.0225	11.817	14.7937	8.193	7.50194	11.0448	9.92792	8.52597	7.07718	7.29052	11.7484	9.78948	9.45662	5.48881	11.2694	5.89831	12.1743
AKT_Pathway_p53_Degradation	-0.580442	2.05731	2.68846	0.704053	2.1764	1.07321	3.48246	3.0692	2.09307	-0.879639	1.01121	0.623333	2.77918	0.385428	0.350434	2.28894	4.14606	0.252695	1.09262	0.240955	-0.387852	1.30823	5.63608	4.24875	1.21948	4.44217	1.04991	4.52178	0.571822	3.78993	2.21498	1.81958	4.73653	3.28814	0.863805	-4.96195	2.26531	4.74784	1.73385	4.29049	0.215872	2.93502	-0.727528	-0.575325	1.63959	0.544113	2.26707	4.80761	-0.439609
AKT_Pathway_p73_Mediated_Apoptosis	8.43055	3.17932	0.517349	0.301417	2.74502	0.599945	1.85605	2.4135	0.661282	6.81416	2.27281	-4.40255	2.38703	-7.28067	1.13519	6.23827	-1.57062	-1.01602	7.01214	-4.42397	-1.15156	3.29497	-4.93406	6.41602	6.2568	-0.721372	0.425229	-1.49426	4.77647	2.02457	3.14324	5.15375	3.50184	4.05092	4.278	4.53305	-2.00997	1.11363	5.00084	-2.16553	-0.771447	-1.72177	2.39475	-0.299969	3.40006	-2.06975	1.91642	0.671203	5.38037
AKT_Pathway_Protein_Synthesis	-0.782952	-2.97935	-2.63824	-2.14957	-2.20553	-2.74654	-3.01306	-1.60827	-2.94741	-0.164703	-1.62471	0.0422884	-1.17883	-1.39214	0.978529	-0.861962	-2.54297	-0.558443	-2.8258	-1.2488	-1.48983	-2.23764	-2.3149	0.612908	-1.21091	-3.33184	-2.09253	-2.30131	0.0712994	-2.84426	-1.23866	-1.63317	-2.1746	-1.09283	0.701011	0	-2.75162	-3.53315	-1.1792	0.853319	0.497931	-1.20844	-0.862134	-1.71701	-3.14179	-2.53149	-2.40964	-0.675439	0.00787629
AKT_Pathway_Regeneration_of_Cyclic_Nucleotide	8.43055	3.346	-1.41633	0.0587398	1.0677	0.599945	1.85605	1.33117	-0.204698	6.81416	0.874745	-5.23413	2.38703	-6.62091	1.13519	5.58308	-1.64546	-1.93198	5.64954	-2.64548	-2.84642	3.29497	-7.37745	5.50398	5.04719	-0.230441	-1.37047	-2.72844	5.59673	0.634156	3.14324	5.15375	5.09848	3.44753	4.278	2.48132	-0.448762	2.10427	5.00084	-2.16553	-0.771447	-3.39272	2.39475	2.49568	1.45293	-1.22792	1.91642	-0.0175625	5.38037
AKT_Pathway_Respiratory_Burst	15.337	8.90553	8.4057	5.17552	8.57285	8.7618	9.20877	9.31164	10.3615	14.4399	10.028	1.39652	10.513	2.73638	8.50695	11.9954	3.46437	5.44189	14.7621	5.60879	5.78617	10.8088	-0.847961	12.2195	13.7775	7.86392	6.23848	5.67939	9.12353	8.69484	9.42262	7.04582	10.0225	11.817	12.6998	7.14253	6.82821	10.3104	10.7815	8.52597	3.98647	6.74016	11.0796	7.58436	8.20833	5.17828	8.5267	5.89831	10.22
AKT_Pathway_Survival_Genes	1.45671	1.86619	-2.40289	-0.191363	0.821254	0.599945	0.666569	-1.19195	-0.349165	0.605476	1.37469	-3.54655	0.685531	-5.09798	-1.04527	-0.15095	-0.602059	-3.67044	2.40254	-3.51297	-5.76654	2.96706	-2.311	1.91509	0.607324	-0.579308	1.248	-1.41217	3.25988	0.234954	2.19563	2.40497	2.84834	0.203927	-0.693738	-1.45487	-2.68573	0.555371	2.95357	-3.924	-3.63187	-1.9208	-2.68095	1.44015	-3.2238	0.026315	-1.13958	1.92796	-2.2284
AKT_Pathway_Synaptic_Signaling	7.7599	2.56216	-4.89338	2.52261	-0.0747061	0.599945	1.85605	0.662096	0.489647	6.81416	0.874745	-3.04502	5.02491	-6.62091	0.611095	3.38172	-1.24973	-1.93198	9.35738	1.53851	-1.92554	7.08675	-5.90771	3.80605	4.23583	-0.230441	0.756331	0.379348	6.62193	-0.687815	3.14324	2.6942	2.76065	9.84288	4.278	3.01482	-2.33537	2.10427	10.2706	-6.5298	0.125969	-7.33245	3.27076	2.49568	-0.819707	-3.05868	-0.103942	5.60044	5.38037
AKT_Pathway_Translation	0	0	0	0	0	-1.17179	0	-1.00086	0	0	0	0.46828	0	0	-1.00965	0	0	-1.05808	0	0	-1.23214	-1.1377	0	0	0	-1.2143	0	0	0	0	0	0	0.421566	0	0.458576	0	0	-1.05193	0	0	-0.737973	0	0	0	-0.949684	0	0	0	0
Androgen_receptor_Pathway	51.1136	45.1197	81.496	55.4039	46.7023	48.4325	71.9142	65.4833	75.3233	39.6479	63.5857	27.142	67.6462	68.7186	52.589	50.5081	106.736	50.2997	57.3264	51.4879	68.7843	72.1791	71.7159	59.7404	55.5573	95.4082	81.1427	60.1427	57.2986	91.1498	58.1067	81.4005	58.3653	60.9575	68.9976	51.5849	40.2107	65.9635	61.8231	68.9359	74.5633	63.6245	59.392	41.1681	55.6786	85.902	68.7423	70.3602	49.9169
Androgen_receptor_Pathway_Apoptosis	6.58472	-1.46312	4.01431	0.724757	0.948619	-0.88308	1.9501	-1.55239	-1.45985	5.60166	-1.98289	-3.18804	1.35116	-1.40528	0.734555	5.02392	1.82728	0.550233	2.86959	-0.869535	-0.814675	0.994903	-1.606	4.93547	3.1151	-0.507592	-1.388	-0.291251	4.61345	1.08251	4.85365	4.26121	3.09907	5.23541	3.13077	1.82309	0.560457	-0.496479	3.78102	-0.324666	1.27364	-2.12753	1.10723	0.161258	2.82006	3.97306	3.96621	1.22449	2.74821
Androgen_receptor_Pathway_AR_Degradation	-3.28041	-7.69175	13.8076	-14.5231	-12.1121	-4.64814	5.70748	-0.763716	4.63623	-15.3312	-6.61143	-21.9364	-13.3325	-8.57149	3.57703	-3.67556	-2.23943	4.18852	-4.97976	-9.11405	10.382	-2.92082	1.47606	2.52407	-12.1643	6.9012	-0.467332	-6.35905	-9.09607	11.3548	5.31946	4.34026	-2.54928	-9.67368	4.32086	-0.507943	-8.59996	-5.0841	-15.4212	-0.719644	7.8651	1.92776	12.7385	-8.7349	-7.62794	5.80533	-0.460205	0.814824	-2.50949
Androgen_receptor_Pathway_Cell_Survival_&_Cell_Growth	5.67594	5.03025	12.8253	11.7973	8.48344	9.78462	13.9641	11.6495	8.99684	13.5682	14.005	4.87153	5.4721	5.39196	10.9269	15.3171	11.5599	19.7332	10.5057	-1.31978	21.476	6.95049	5.37604	13.6759	5.63495	10.2234	15.3587	3.65428	7.73794	9.66979	12.6409	11.0206	9.09357	3.29633	12.4738	5.64047	4.16837	7.60915	5.61105	7.18475	17.8116	4.86105	16.438	1.6957	8.51569	14.1293	9.97541	6.99943	17.1565
Androgen_receptor_Pathway_Gonadotropin_Regulation	8.47348	14.0692	10.7297	13.6865	10.7111	6.26495	14.2692	11.0975	9.44286	17.9775	10.06	14.8186	11.8429	12.045	14.4048	6.90932	10.3348	10.9787	8.09851	7.01615	11.7962	10.0113	7.15176	9.45484	16.5328	11.1547	10.0338	6.38579	10.1134	5.19087	5.67891	10.872	6.35287	6.77829	18.0555	9.50151	9.94557	13.7172	7.59683	6.98835	12.2579	6.93491	15.994	13.6874	5.68618	9.31548	16.2109	5.94526	19.0823
Androgen_receptor_Pathway_Histone_Modification	8.47348	14.0692	10.7297	13.6865	10.7111	6.26495	14.2692	11.0975	9.44286	17.9775	10.06	14.8186	11.8429	12.045	14.4048	6.90932	10.3348	10.9787	8.09851	7.01615	11.7962	10.0113	7.15176	9.45484	16.5328	11.1547	10.0338	6.38579	10.1134	5.19087	5.67891	10.872	6.35287	6.77829	18.0555	9.50151	9.94557	13.7172	7.59683	6.98835	12.2579	6.93491	15.994	13.6874	5.68618	9.31548	16.2109	5.94526	19.0823
Androgen_receptor_Pathway_Prostate_Differentiation_&_Development	8.47348	14.0692	10.7297	13.6865	10.7111	6.26495	14.2692	11.0975	9.44286	17.9775	10.06	14.8186	11.8429	12.045	14.4048	6.90932	10.3348	10.9787	8.09851	7.01615	11.7962	10.0113	7.15176	9.45484	16.5328	11.1547	10.0338	6.38579	10.1134	5.19087	5.67891	10.872	6.35287	6.77829	18.0555	9.50151	9.94557	13.7172	7.59683	6.98835	12.2579	6.93491	15.994	13.6874	5.68618	9.31548	16.2109	5.94526	19.0823
Androgen_receptor_Pathway_Sexual_Differentiation_&_Sexual_Maturation_at_Puberty	8.47348	14.0692	10.7297	13.6865	10.7111	6.26495	14.2692	11.0975	9.44286	17.9775	10.06	14.8186	11.8429	12.045	14.4048	6.90932	10.3348	10.9787	8.09851	7.01615	11.7962	10.0113	7.15176	9.45484	16.5328	11.1547	10.0338	6.38579	10.1134	5.19087	5.67891	10.872	6.35287	6.77829	18.0555	9.50151	9.94557	13.7172	7.59683	6.98835	12.2579	6.93491	15.994	13.6874	5.68618	9.31548	16.2109	5.94526	19.0823
ATM_Pathway	13.0454	16.649	7.61816	7.67271	15.4584	12.6795	5.53655	9.38221	8.10264	9.83807	11.5651	4.29672	6.1698	2.78682	25.946	12.6123	3.47441	11.8609	25.3013	5.01254	19.3109	16.5625	11.9889	16.6833	19.1589	7.7142	11.6058	10.0827	9.57865	14.5059	-2.45294	17.8037	23.499	22.357	14.4035	17.6234	17.4365	7.66527	16.8057	2.61348	12.9833	9.92885	14.15	15.7109	7.19987	16.2127	15.8218	11.9043	15.7253
ATM_Pathway_Apoptosis	1.68428	3.35856	2.6036	1.60973	0.443287	1.67511	2.53087	2.4206	2.59831	2.54529	0.441473	0	1.83934	0	2.41337	1.67002	2.31354	2.76311	4.7752	1.81691	3.77721	1.2824	2.92571	2.59934	2.75139	2.3151	1.39342	1.89553	0	3.12794	1.32026	1.02577	4.40829	2.19558	2.1552	2.623	1.79341	1.6617	2.27343	2.16999	1.6523	0	3.68555	1.61613	2.45887	2.29501	1.0286	0.620515	2.21041
ATM_Pathway_Apoptosis_&_Senescense	4.53185	2.68933	1.18598	0	3.82205	4.09427	5.14776	4.77566	3.36574	6.39319	4.49717	2.88683	3.04751	0.443421	5.74878	4.99177	3.62949	4.50708	8.45055	2.29104	6.0576	1.6502	4.68041	6.19718	6.36335	2.87077	3.85607	3.40911	1.79759	1.44325	3.70967	3.54861	4.73524	7.05378	8.32845	5.5344	3.68426	3.70007	4.43821	1.90191	6.19723	6.91296	5.17026	2.31328	3.98197	3.00301	2.87593	3.8023	7.67671
ATM_Pathway_Cell_Cicle_Checkpoint_Control	2.57512	2.00739	2.06472	1.98515	2.81394	2.67519	4.1958	4.16478	2.02813	7.37605	1.70186	3.21609	2.6144	3.25891	3.9719	3.97841	3.03615	2.74845	6.74299	2.52815	4.26802	3.24601	4.08386	6.70313	5.47377	2.9254	4.25346	1.64856	3.61272	1.52722	2.84023	3.00912	3.13961	6.32613	6.62812	3.94308	2.56915	2.99417	2.56061	2.31578	4.29312	4.77166	3.79524	4.91332	4.62185	3.33674	4.89237	3.83923	5.70146
ATM_Pathway_Cell_Survival	7.60773	7.26849	4.79408	7.38714	12.3662	10.3428	7.73423	8.58114	7.85171	10.6537	6.29449	7.97445	9.14252	7.36775	14.1729	11.0341	9.96299	7.11857	11.7033	8.57706	11.2749	12.7778	10.7204	13.2756	10.4265	8.05756	7.5252	6.07582	11.2991	5.6084	4.96124	13.8485	14.1219	10.3446	10.0046	7.66356	11.9316	6.70325	7.82592	7.91547	7.77931	9.47551	10.6795	10.0041	8.96101	11.631	9.31911	8.00314	10.5594
ATM_Pathway_Checkpoint_Activation	3.70892	3.78882	2.05174	1.43783	4.86106	5.87793	4.96928	5.89654	4.45962	7.49301	4.21132	2.99085	2.6144	2.04006	6.41779	5.9629	3.03615	5.66375	8.26219	5.79932	7.12896	4.32106	3.36569	7.47234	6.09762	5.50143	5.30793	4.03024	3.72451	4.23684	2.84023	4.63068	5.89541	7.0135	7.53139	5.77203	4.10716	3.82971	3.64971	3.54476	4.72174	5.47547	5.61378	4.46133	7.88093	5.11139	5.03602	4.40646	6.8597
ATM_Pathway_DNA_Repair	13.9535	7.3558	1.95348	4.75206	3.75551	8.73817	9.96622	7.40518	6.47565	18.2344	11.2361	9.33552	7.00086	5.34788	11.6836	13.8967	5.44878	13.0664	16.0324	9.53643	11.1055	8.72771	8.04921	19.23	12.5548	5.32729	12.6399	9.54304	11.0182	9.0139	11.2859	11.5927	13.9775	16.5216	17.5788	10.4122	8.91231	8.01416	12.8339	8.92202	10.3384	9.95554	11.1236	7.06366	9.48835	14.8858	6.14189	11.7305	12.1127
ATM_Pathway_G2_Mitosis_Progression	-6.40933	-1.67299	0	-3.926	0	-4.47306	-1.72331	-1.62385	-4.37403	-6.66379	-4.32758	-4.70693	-3.31713	-4.48985	-4.20842	-5.92292	-1.93394	-5.40365	-5.37605	-4.60051	-4.59635	-3.07381	-2.69052	-7.0647	-5.17261	-2.76161	-6.2386	-3.64886	-6.39726	-4.03247	-4.41046	-3.21402	-4.00961	-3.26898	-7.3314	-3.55441	-4.24656	-3.66745	-5.80529	-5.76209	-3.31168	-2.89597	-5.31414	-1.02423	-3.13395	-7.2348	-3.43484	-5.93366	-3.42877
ATM_Pathway_G2/M_Checkpoint_Arrest	-11.6207	-3.52637	-0.737484	-7.17807	-2.68418	-7.71177	-7.37567	-9.99233	-6.8265	-14.4091	-11.2175	-14.4626	-7.64574	-8.71417	-6.30314	-11.4571	-8.75138	-11.0584	-6.85717	-13.1533	-7.40017	-10.244	-8.37892	-13.2729	-8.26449	-6.0223	-10.6832	-8.27602	-11.6508	-10.0916	-15.1683	-12.417	-10.4192	-11.5643	-10.583	-4.59466	-7.14846	-5.8971	-10.3423	-9.67208	-6.99199	-8.70178	-7.59944	-3.98976	-15.1196	-10.6264	-0.199977	-12.2263	-5.89775
ATM_Pathway_MDMX_Ubiquitination_&_Degradation	6.39298	1.25323	1.40774	0	1.47244	1.84768	1.6329	1.6905	2.39457	4.3905	2.24743	0	0	0.639092	4.68997	1.74284	0	2.41901	6.49055	0.901593	6.05876	0.866865	1.15683	3.06872	2.34235	0	1.70763	0.730131	1.25457	2.52135	1.40289	1.63453	2.24834	2.45882	6.96313	2.08532	0.666678	0.54118	2.88243	0	4.32022	2.51865	4.70193	0	1.72115	1.02146	0	1.46592	4.50152
ATM_Pathway_NF_kB_Pathway	2.57512	1.13775	2.19783	0.538628	2.81394	2.67519	4.1958	2.8483	2.02813	6.24516	1.70186	1.89217	2.6144	2.04006	5.06826	3.97841	3.03615	2.74845	5.57807	2.52815	5.06077	8.1645	2.52596	5.57344	3.91164	3.44906	2.98535	3.44724	4.71637	6.2777	3.58246	3.00912	6.63277	8.646	6.17454	3.69854	1.45451	2.29371	6.71735	2.31578	6.25836	4.77166	4.2959	3.44146	7.06875	6.59822	3.18679	7.00681	4.97114
ATM_Pathway_S_Phase_Arrest	2.57512	1.13775	1.29744	0	2.81394	2.67519	4.1958	2.8483	2.02813	6.24516	1.70186	1.89217	2.6144	2.04006	3.9719	3.97841	3.03615	2.74845	5.57807	2.52815	4.26802	3.24601	2.52596	5.57344	3.91164	2.9254	2.98535	1.64856	2.48875	1.52722	2.84023	3.00912	3.13961	4.93515	6.17454	3.09307	1.45451	2.29371	2.56061	2.31578	4.29312	4.77166	3.79524	3.44146	4.62185	3.33674	3.18679	2.68622	4.97114
ATM_Pathway_S_Phase_Progresion	-3.83527	1.21739	-1.83314	-1.10075	0	-1.16226	-0.521691	-0.897254	-2.89819	-4.85701	-0.902217	-2.91066	-1.4202	-2.91491	-0.888438	-3.19548	-0.459199	-0.88861	-0.507504	-2.80921	0.547503	0.0601825	0.0235725	-3.20881	-2.50808	-0.661657	-0.584591	-0.254578	-3.53376	-0.647265	-2.32844	0.0869459	-0.747245	-0.630349	-2.09946	-1.76567	-2.15487	-1.63898	-1.81365	-4.08182	1.08353	-1.60393	-2.87654	0	-1.22169	-3.13055	-1.87344	-2.48054	-1.34946
ATM_Pathway_Synaptic_Vesicle_Transport	2.57512	1.13775	2.19783	0.538628	2.81394	2.67519	4.1958	2.8483	2.02813	6.24516	1.70186	1.89217	2.6144	2.04006	5.06826	3.97841	3.03615	2.74845	5.57807	2.52815	5.06077	8.1645	2.52596	5.57344	3.91164	3.44906	2.98535	3.44724	4.71637	6.2777	3.58246	3.00912	6.63277	8.646	6.17454	3.69854	1.45451	2.29371	6.71735	2.31578	6.25836	4.77166	4.2959	3.44146	7.06875	6.59822	3.18679	7.00681	4.97114
Brca1_as_a_transcription_regulator_effect	2.48451	-3.47328	-1.05266	5.47809	0.625201	2.01606	-1.41761	1.48173	-3.49647	4.20503	1.5011	4.97905	0.761494	-0.715069	3.1703	-0.301556	-5.01238	-2.38661	8.84525	-2.41441	-3.17083	0.946944	-5.26734	5.77653	11.8809	-4.24617	-3.32236	-1.67685	2.79629	-1.62019	3.32674	-3.8992	1.35359	-6.21388	13.5267	3.59352	5.63138	-1.96151	3.61214	0.250991	-1.43093	7.74043	-2.33033	5.31319	-0.288487	3.8017	8.13633	3.21138	13.2889
BRCA1_Pathway	56.7239	21.3546	9.91743	25.0431	30.6037	32.0856	28.3209	45.8677	24.548	49.3375	29.6608	33.5122	18.0877	14.1781	42.1244	42.9039	15.5792	54.2671	56.3859	30.6045	47.8389	34.6747	31.9353	47.6253	36.3766	19.8935	41.5406	29.9129	36.4171	40.5188	38.0257	42.1533	38.5121	51.2193	52.1941	31.3398	26.0113	17.7539	41.6289	28.2569	40.7926	28.0825	35.2207	25.8421	42.0258	49.2099	26.2786	32.4991	35.4561
cAMP_Pathway	68.5749	75.0277	98.9073	95.3693	91.9777	88.1146	90.0996	78.4334	111.301	62.0198	74.8315	84.3455	134.789	109.027	76.5666	65.1243	139.252	55.0295	74.0981	73.8278	86.4323	105.05	115.084	60.857	75.4018	114.311	82.6662	86.0146	98.1446	96.7458	79.0859	104.37	113.656	94.187	68.8989	84.6298	63.2881	100.035	87.2579	102.001	90.0513	88.7862	58.0157	81.9643	79.6292	104.731	95.5473	95.7466	70.068
cAMP_Pathway_Axonal_Growth	2.04644	5.98843	2.14512	3.60929	4.71701	4.89637	0.590706	4.19135	2.32814	2.32599	4.71318	0.216988	1.20134	1.43697	3.08445	4.02145	2.45338	5.39277	1.46549	-0.842879	8.19556	0.564404	2.52974	3.29891	2.45344	0.70766	1.75191	2.44102	1.16149	1.60546	0.778942	1.73664	1.6244	0.875625	7.50023	11.6551	-0.858125	3.13191	-3.5814	1.49242	4.32168	2.09575	4.3003	3.21095	2.19113	0.0878424	4.65132	-1.77861	4.58026
cAMP_Pathway_Cardiovascular_Homeostasis	0.335775	1.98843	-0.602624	-1.34739	0.722577	-0.592554	0.551056	0.332456	0.827766	-0.110541	2.21707	-0.728013	0.570643	0	1.78912	2.39354	0.641985	1.53773	-1.50798	-1.0382	1.74953	-0.643284	2.2213	0.763443	0.551481	-0.0113965	1.08203	1.06753	1.64918	1.8595	-0.0086782	0.18452	1.61051	0.788266	2.12466	0.210307	0	0	-1.34889	0	1.59944	1.51346	0	0	0	1.06357	2.19882	0	2.32837
cAMP_Pathway_Cell_Growth	0	0	0	0	-1.2402	0	0	0	0	0	0	0	0	0	0	0	0	0	0	0	0	0	0	0	0	0	0	0	0	0	0	0	1.61559	0	0	-1.55185	0	0	0	0	0	0	0	0	0.601361	0	0	0	0
cAMP_Pathway_Cell_Proliferation	0.775938	2.80531	1.6828	-1.34739	3.37853	0.530577	1.47219	1.53967	2.19129	-0.110541	2.83205	0.653509	2.49636	0.868331	2.9901	3.11345	2.05412	2.59392	-0.869699	0.627194	2.97352	0.147503	3.4252	1.48137	1.51961	1.35012	2.8068	2.25927	1.64918	3.62611	1.00849	1.52969	3.39653	1.8602	2.90939	2.65243	2.24836	0.500584	-0.226405	0.997156	2.26338	2.60619	0.939472	0	2.0274	2.07491	3.18807	1.16917	3.9478
cAMP_Pathway_Cell_Survival	10.1482	3.50298	2.16361	3.93034	5.64366	2.54155	7.69531	6.07057	3.32011	6.65866	8.44764	4.64436	1.54049	3.98364	6.14903	8.07446	3.84577	6.37988	5.57163	0.0454692	7.08293	5.46804	2.75235	5.69945	7.17097	0.958622	10.6104	4.73923	4.18878	2.65956	4.25231	11.956	7.44242	6.51097	8.03308	9.33099	-1.5092	-0.702465	4.79455	-0.752436	8.70175	6.19439	6.74451	3.18642	4.07433	2.22887	9.14533	2.59323	8.05785
cAMP_Pathway_Cell_Survival_&_Chemotaxis	0	0	0	0	-1.2402	0	0	0	0	0	0	0.46828	0	0	0	0	0	0	0	0	0	0	0	0	0	0	0	0	0	0	0	0	0	0	0.458576	-1.96272	0	0	0	0	0.453384	0	0	0	0	0	0	0	0
cAMP_Pathway_Cytokine_Production	0.762116	3.8857	0.651172	2.56567	4.62451	3.96623	1.18702	3.31223	1.94569	0	0.888869	3.76835	2.64322	2.94934	6.69202	2.95786	1.14011	1.77406	2.40367	4.232	4.09455	6.41529	3.01363	2.93367	3.37309	1.75581	2.43495	1.66216	6.71756	1.85323	0	4.11504	5.87187	2.99808	0.770535	-0.296746	6.00084	0.827993	1.56278	1.86625	2.40954	2.51235	4.36943	3.48051	1.05345	3.57228	3.68812	3.71692	1.00525
cAMP_Pathway_Degradation_of_Cell_Cycle_Regulators	-3.67756	-0.940237	-1.65891	-3.97983	-0.626002	-3.76173	-3.68976	-3.28623	-0.934963	-5.35853	-0.231954	-5.83219	-3.61949	-2.61865	-2.09887	-2.16485	-1.33297	-2.97744	-5.24567	-3.14882	-2.60387	-3.092	-0.765898	-4.12026	-3.02915	-3.31685	-2.4228	-2.75392	-1.28165	-0.973307	-1.44381	-1.81012	-0.774531	-0.809699	-2.77626	-0.578583	-1.45012	-2.14407	-6.19459	-2.56033	-0.387259	-1.73086	-4.34811	-3.83701	-3.29104	-1.08392	0.983639	-1.55976	-0.553658
cAMP_Pathway_Endothelial_Cell_Regulation	-0.836695	4.15986	2.18321	0.345504	1.77474	0.479746	-1.03903	-0.424554	0	0.0699311	1.25628	2.20361	3.6828	0.980737	1.15077	-0.273975	0.233911	0.176926	-0.256418	4.79339	2.21408	0.461108	0.616915	-0.558001	0.16857	-0.810662	6.55865	3.91366	-0.0284695	0	-0.639281	-0.554983	0	0	1.87188	1.2054	0.505185	0.104771	1.48235	0.579365	0.209498	1.02433	0	0.763151	0.238734	-1.06371	1.07834	-0.187715	-1.22597
cAMP_Pathway_Glycogen_Synthesis	0.335775	1.98843	-0.602624	-1.34739	1.96278	-0.592554	0.551056	0.332456	0.827766	-0.110541	2.21707	-0.728013	1.14129	0	1.78912	2.39354	0.641985	1.53773	-1.50798	-1.0382	1.74953	-0.643284	2.2213	0.763443	0.551481	0.654019	1.08203	1.06753	1.64918	1.8595	-0.0086782	-0.351651	1.61051	0.38084	2.12466	1.76216	0	0	-1.34889	0	1.59944	1.51346	0	0	0	1.06357	2.19882	0	2.85249
cAMP_Pathway_Glycolysis	-3.30465	0.27039	4.39335	4.58291	3.43249	0.693848	5.7844	-1.23295	0.187774	-1.61861	-1.90038	3.86648	5.44538	3.73132	2.30954	-2.34544	2.44176	-1.78537	-2.29847	0.615539	0.811601	2.02933	2.60408	-1.41918	-3.88414	1.35976	0.449434	4.37239	-0.170496	-0.844108	2.63808	5.7446	1.03328	-0.0855673	-2.34092	-0.465457	2.53104	4.49147	1.93053	4.82146	-0.72308	4.80322	-1.30433	4.51052	2.81071	-0.90098	2.43513	1.68319	0.658539
cAMP_Pathway_Metabolic_Energy	8.65161	0.717147	6.86909	1.49894	1.67349	-0.88308	4.28927	2.52312	1.48604	6.67452	-0.367719	-0.706753	3.10606	1.52163	2.2836	6.33122	2.95017	2.16093	5.28858	0.586254	2.46901	1.67116	0.0413893	6.7339	5.5247	2.0509	0.899558	0.880486	4.61345	3.01342	6.59673	7.21556	5.59477	7.43968	6.62435	2.76832	1.95163	2.8133	4.93693	3.54552	2.95527	-0.939332	3.33718	2.43984	5.6852	4.46977	4.4716	2.75919	5.15935
cAMP_Pathway_Myocardial_Contraction	14.1242	16.8537	10.5581	10.7435	15.4464	15.2248	8.21463	21.0441	14.8217	7.47885	21.2173	7.5188	6.29846	10.7337	15.468	20.5158	14.2543	9.80961	21.1714	11.3763	18.8062	14.0334	15.7935	14.8995	6.14938	13.264	14.7083	21.7909	21.5212	35.3343	10.9977	15.05	41.3379	25.4192	6.45007	14.3474	12.2873	15.4798	12.7656	7.87131	18.3409	19.8433	13.8927	14.5027	18.222	28.9316	17.7201	18.8334	13.1458
cAMP_Pathway_Oncogenesis	0.335775	3.772	0.646016	-0.292646	3.00552	0.520394	2.17503	0.332456	2.22524	-0.110541	2.21707	2.32886	2.11442	0	1.78912	4.64992	0.641985	1.53773	-1.50798	0.145312	1.74953	0.633503	3.74131	2.16031	2.37241	1.88956	1.08203	2.03442	1.64918	3.42262	-0.0086782	1.74574	3.0717	2.89625	2.12466	3.29475	1.48058	0	-0.407596	0	2.72974	2.78277	1.00737	1.12032	1.47087	2.17705	3.13299	1.45717	3.75108
cAMP_Pathway_Protein_Retention	0.335775	1.98843	2.39123	0.282389	4.12883	4.08171	4.84201	0.332456	0.827766	-0.110541	0.544986	1.31262	5.53745	5.15158	1.78912	0.562036	3.27055	-0.055127	-1.50798	0.474698	0.0557602	-0.643284	3.99608	-1.38713	-1.06212	1.38544	-0.532871	1.06753	1.64918	1.8595	2.25232	0.18452	1.61051	0.788266	1.2813	-0.179204	0	0	-1.34889	0	-0.319732	-0.175916	-1.8297	0	0	1.06357	3.62016	0.786065	2.32837
cAMP_Pathway_Regulation_of_Cytoskeleton	2.26213	1.42611	-0.602624	-2.06326	1.96278	0.216548	1.08929	2.23989	1.94177	0.676923	4.12764	-0.0570064	0.570643	0	3.34568	3.85226	0.364061	2.43858	-0.256885	0.473867	2.73985	0.350013	2.2213	2.47278	0.551481	-0.0113965	1.08203	2.21708	2.51934	5.39587	1.36607	0.117486	1.93541	1.28419	5.23592	1.76216	1.88227	0	-0.574681	0.893333	2.67147	3.13904	0.59663	-0.0706979	1.88016	3.37449	2.19882	1.93003	3.48197
Caspase_Cascade	-68.7265	-48.3586	-81.4821	-92.2467	-52.3963	-49.0566	-83.5826	-73.9071	-78.0449	-71.2324	-55.0313	-68.9788	-104.305	-97.6574	-68.5374	-61.434	-119.806	-70.8668	-77.0372	-64.1874	-69.9536	-84.7371	-104.907	-60.2913	-84.1734	-104.101	-82.6701	-62.3355	-67.0953	-78.0282	-83.5417	-98.2507	-58.4175	-68.7181	-93.0524	-58.2344	-54.3248	-87.949	-88.1574	-89.7241	-89.49	-63.709	-65.6976	-70.6254	-71.4515	-90.6648	-74.3176	-90.9336	-77.5233
Caspase_Cascade_Activated_Tissue_Trans_glutaminase	8.29974	4.99251	7.80294	6.3797	16.3458	13.9806	-0.531981	9.47048	9.29907	11.7152	10.6156	9.7481	5.02486	3.50962	12.9121	10.5289	8.69238	5.44583	4.95696	3.70338	10.814	0.688361	7.44729	17.9088	15.2711	9.54149	12.5131	7.09502	12.2801	16.1395	0.441402	-4.10681	16.3829	3.0671	0.803429	18.5542	10.452	8.55117	-0.437135	7.34752	6.65303	13.0871	4.70303	6.37335	7.72537	1.91106	12.9778	6.18107	9.45425
Caspase_Cascade_Apoptosis	-9.12098	-8.65114	-7.54623	-5.28071	-0.561087	-5.43144	-11.0756	-10.0029	-5.94148	-14.0568	-7.21416	-10.8283	-8.04208	-4.50772	-4.96323	-4.05139	-8.06665	-11.3777	-15.3725	-4.60011	-8.02857	-13.5277	-9.84547	-1.59177	-13.0487	-6.5171	-8.29318	-6.7865	-5.89738	-14.1405	-15.3004	-20.8223	-7.22019	-13.9049	-16.216	-2.488	-9.48227	-10.5475	-18.0455	-6.99705	-13.8376	-9.45669	-14.9672	-4.52477	-10.7892	-17.352	-5.79906	-13.3318	-10.8649
Caspase_Cascade_Cell_Survival	-3.04407	0.502235	-2.1619	-3.51997	-2.12551	-1.05817	-3.98276	1.12582	-1.96718	-3.0795	-1.6093	-5.69062	-5.41346	-3.52799	-0.807503	-2.7991	-4.41612	-1.46702	-4.73262	-0.59032	0.359521	-3.02463	-2.19402	-2.63061	-3.76443	-2.76988	-0.994152	-1.99775	-1.83406	-1.49884	-3.58441	-2.66208	-2.58022	-2.75017	-2.16275	-3.27113	0.830359	-1.3068	-6.05808	-2.04923	-2.9566	-1.98152	1.099	-2.13822	-0.320949	-2.79564	-3.17278	-5.16391	-0.24766
Caspase_Cascade_ICAD_Degradation	-0.352766	-6.12413	-6.58796	-1.55926	0.811611	-1.25825	-8.84586	-5.06799	-4.04744	3.33036	-3.15805	-1.07879	1.09774	-5.61213	-0.980371	2.5315	-7.31594	-2.94497	-3.54952	-5.09807	-4.25287	-8.79892	-7.42134	7.01514	-6.20545	-6.51305	-2.60153	-5.95081	-0.146708	-8.36588	-4.91258	-12.4302	-3.92425	-7.07458	-7.51685	0.923735	-3.77785	-7.3102	-7.15935	-5.48881	-8.98319	-3.09928	-5.12463	-2.53065	-11.8854	-6.5579	-4.98699	-4.64789	-1.92997
CD40_Pathway	20.6954	5.57364	15.3518	13.7631	15.322	8.33081	12.7095	21.7378	8.50211	24.9521	19.2091	13.7552	15.6512	14.862	21.7132	15.5484	9.169	17.5107	19.4488	9.59534	24.5363	12.0455	17.9976	20.4294	34.0382	11.3501	9.27503	9.09804	16.7024	13.0815	12.3658	18.0209	13.1327	14.7898	29.2417	16.2635	19.5595	12.1709	14.3147	10.7276	24.8063	11.6762	25.8651	14.8961	12.0053	13.9624	17.0845	13.9701	33.3718
CD40_Pathway_Cell_Survival	4.24541	2.07758	6.27814	3.79256	4.07262	1.01952	3.34524	4.26376	0	9.27053	3.82866	6.22296	5.14856	5.27061	3.6141	2.83111	1.00756	4.00216	4.29525	0	4.69183	0	6.18333	4.96295	14.2736	1.85941	4.8607	3.90279	3.25372	6.26412	4.1874	3.86371	1.50141	1.71136	7.453	3.64405	4.54237	3.29813	2.80884	1.35752	7.09772	3.37231	6.84848	3.36819	1.79219	2.58163	3.23064	2.93125	10.3834
CD40_Pathway_Gene_Expression	1.8898	-1.76941	2.07533	2.49529	2.32884	0.364577	1.07507	7.81452	1.24175	0.149777	3.20806	2.55404	0.352114	0.670767	2.76796	-0.431363	0.608384	3.40894	5.13504	0	6.05998	2.07003	2.20939	0.922149	3.83443	0.91964	-1.47948	0.0666485	0	0	0.965938	1.55305	-0.396911	0	6.28753	2.56728	1.74404	4.53592	-1.44672	0	7.6873	2.23912	3.67768	4.19091	-1.44404	0.722149	3.91663	-0.693923	3.76322
CD40_Pathway_IKBs_Degradation	3.88656	1.09427	5.35885	5.4514	6.80796	1.4392	3.1994	7.09604	1.24175	11.992	14.489	5.11021	2.1016	5.8174	9.95698	0.177819	3.5141	5.72636	4.10785	1.33999	9.64774	3.95578	8.18878	3.01218	11.554	3.0378	1.34202	1.30313	0.89413	1.03024	2.22055	2.33982	0.91221	0.941574	12.373	3.51327	1.92444	5.48129	0.486889	2.10828	7.05688	6.27932	6.43863	9.83271	3.53007	1.88286	7.74768	5.29002	11.6473
Cellular_Anti_Apoptosis_Pathway	36.5107	38.5607	58.4795	53.3369	36.8122	39.9893	55.3072	37.7423	54.3273	41.4792	37.3233	35.4029	81.2579	56.6073	41.6542	46.2874	83.7921	31.9715	39.7484	39.1611	39.2023	61.85	61.2984	34.8662	35.4001	80.4579	57.911	37.476	55.9145	35.2166	53.4578	49.3992	50.9921	49.9067	42.7727	41.1664	31.8502	60.2807	55.7705	67.6658	32.1724	59.6524	30.5931	32.2918	32.373	66.1312	37.8414	56.2233	36.632
Cellular_Anti_Apoptosis_Pathway_Apoptosis	6.47439	-1.15942	1.18673	-1.86109	-1.86022	-2.68217	-0.609559	-0.535361	-2.63637	4.0761	-0.809306	-5.96705	-1.88955	-4.05709	-4.65313	1.12572	1.12339	0.635815	4.97451	-3.0998	-0.525864	-0.208535	-4.34232	-0.31544	-3.06752	-0.256493	-3.8654	2.64131	3.01103	4.68061	2.33766	1.3504	-0.933675	5.18896	8.9239	-2.91675	-1.23635	-1.81893	3.15017	-4.70716	-0.00683017	4.09893	0.983052	-1.6405	1.73714	4.68095	-3.26218	0.7967	7.03641
Cellular_Anti_Apoptosis_Pathway_Depolarization	-0.925299	4.71542	-0.221759	0.507232	0.588791	3.93148	4.24672	3.31708	0.19212	0.585658	3.04588	3.58762	1.36856	-0.639092	1.68978	1.10041	2.39744	3.06679	-0.114466	0	2.27822	2.83786	2.35234	1.43288	1.21948	1.89759	0	2.57399	1.50553	1.17708	1.18598	2.98972	3.6162	4.19651	0.129506	2.23686	2.31132	2.0592	0.980429	1.18598	0.805856	3.52419	2.41448	0	0	2.34247	1.53137	1.11156	4.6706
Chemokine_Pathway	38.3627	16.7026	34.4187	31.824	46.9866	30.974	27.9183	45.8986	32.6965	60.0357	55.0335	39.7016	44.1031	50.5174	27.3477	57.5647	33.1147	21.0164	33.9735	26.4142	43.8764	35.7326	30.0303	66.5507	73.8065	26.9179	43.519	33.8484	31.4	38.3127	14.4411	45.1533	44.8746	30.7178	43.0487	52.0199	44.9539	16.9056	26.4014	31.8713	49.034	30.0937	32.6969	41.6938	22.8072	43.5892	44.2712	29.9034	69.9329
Chemokine_Pathway_Cell_Activation	4.43019	7.47433	4.61038	13.2469	11.7592	7.18275	11.3412	7.24517	7.84396	9.733	1.45753	8.473	11.5715	6.27174	7.28469	4.06728	9.10108	1.98658	8.57835	8.44516	9.35458	14.679	8.04064	4.69861	7.54367	9.72	7.54714	5.62602	12.8234	7.46433	6.95642	11.7861	10.4619	5.88213	5.18806	5.91911	15.0432	6.78555	8.83776	9.48176	7.5197	6.14785	7.56525	13.5739	4.3623	10.0921	21.2253	12.2088	8.16112
Chemokine_Pathway_Gene_Expression_&_Apoptosis	7.58385	14.4989	9.29619	19.3022	13.3878	8.67383	12.8832	10.4938	17.6758	13.2076	7.73786	17.296	14.2511	17.9842	13.6434	9.43952	19.9314	9.11424	15.6716	13.066	14.0864	16.7198	18.0882	9.68201	16.1487	17.2923	8.14462	16.7719	15.0749	15.1234	2.48737	14.6504	17.37	10.1952	14.5976	13.7667	14.5272	8.29124	16.7991	12.8671	13.7678	5.92977	15.204	15.9088	11.2993	16.2053	19.5853	17.132	15.2802
Chemokine_Pathway_Internalization_Degradation_Recycling	10.9847	7.25233	4.0677	5.23236	9.27938	5.44094	5.29124	16.5358	4.32611	4.42674	18.2203	6.19303	5.23013	-1.00026	5.98983	16.3419	7.68929	6.23039	17.3824	10.3148	9.94503	7.70587	6.38571	15.356	11.7234	10.2132	15.4026	10.6824	3.09896	10.1768	4.20986	9.99633	6.51553	9.53712	7.87997	18.592	7.36131	3.62125	3.28298	2.78613	9.00438	4.69085	7.25324	4.00904	5.35603	6.92575	5.21238	8.31374	7.8375
Chromatin_Pathway	14.0353	7.28006	15.1687	3.63224	4.88714	10.3616	10.9621	16.8411	12.8408	8.34541	4.66145	10.3905	14.891	2.96801	11.8232	18.9535	8.63208	19.0213	19.9224	15.1746	17.957	19.0878	23.1231	9.21879	11.511	12.2328	16.2747	20.0953	9.0136	24.7191	17.6803	14.1229	9.00406	17.7582	10.5805	19.2092	9.85697	12.8299	23.9261	12.4845	12.9766	5.62366	12.1678	9.33129	21.1533	16.5138	18.9561	9.29816	12.3232
Chromatin_Pathway_Octamer_Sliding	0	0	0	0	0	0	0	0	0	0	0	0	0	0	0	0	0	0	0	0	0	0	0	0	0	0	0	0	0	0	0	0	0	0	0	0	0	0	0	0	0	0	0	0	0	0	0	0	0
Chromatin_Pathway_Octamer_Transfer	0	0	0	0	0	0	0	0	0	0	0	0	0	0	0	0	0	0	0	0	0	0	0	0	0	0	0	0	0	0	0	0	0	0	0	0	0	0	0	0	0	0	0	0	0	0	0	0	0
Circadian_Pathway	0.0909898	-2.3957	-1.77797	0.567817	-1.92447	4.22997	-3.62824	0.99911	-1.62951	-0.414608	0	-2.88255	0.337725	-4.9999	-0.0510056	-2.62491	-1.58345	3.82221	1.33306	0	5.52317	-1.88408	-1.281	-2.09657	0.880629	0.736992	0.287021	-1.38864	-0.58354	-0.573385	-4.42915	-0.465116	-0.690571	-0.174367	2.65855	-0.834446	0.15084	-0.497301	-0.116421	2.06609	2.7569	3.1105	4.38164	-0.599702	-2.12286	0.669001	-4.64496	-1.60105	0.599303
CREB_Pathway	66.2562	44.1982	72.9717	76.1716	60.9679	66.3335	73.144	73.3261	75.7829	56.96	71.08	53.0061	94.2507	84.0425	68.3917	72.0678	123.291	58.0493	62.4152	61.1483	69.9701	80.5441	96.3213	71.4265	61.5879	104.786	86.4855	62.8879	77.7579	95.3035	75.1394	97.5222	70.8221	83.0635	63.1241	67.074	46.4633	78.3723	75.1715	97.68	69.7647	69.3817	52.4677	52.1422	76.1372	96.9159	64.6592	83.446	63.0755
CREB_Pathway_Gene_Expression	9.8858	3.83803	9.08669	12.8965	8.77426	9.8702	8.41934	14.8122	5.45277	5.86444	18.3567	8.78069	8.41329	4.73274	14.273	16.3245	17.1881	11.6195	12.7931	6.4372	13.4798	9.98639	11.4777	16.3492	6.5582	12.4525	14.2258	8.85659	10.7618	18.5596	11.5418	12.3908	8.30726	13.6899	13.3895	8.70625	7.6964	8.92049	6.73718	15.2308	10.5739	10.2747	12.9651	9.46183	16.66	18.082	10.4767	7.78653	12.2578
Cytokine_Network_Pathway	1.80585	2.63933	0	7.55784	4.95414	2.07907	0	0.867894	4.96189	16.2238	3.12139	14.8838	20.8605	13.9822	10.7799	0.711837	1.39609	3.50496	4.15896	1.51519	2.20024	0	0	4.87567	17.713	0	4.82257	0.450654	0	2.14723	0	0	0	0.427974	2.35985	9.77476	2.32822	0	0	0	5.01398	9.77708	1.72771	17.0526	0	0	9.89122	0.560668	10.5118
DNA_damage_induced_apoptosis_effect	22.4218	14.5082	3.78197	7.0104	10.3651	16.411	9.71298	17.481	13.0672	19.5912	17.6611	8.68555	8.44131	2.53572	21.5446	20.2929	6.55659	25.2171	30.2136	15.1878	20.9113	8.84899	14.4743	24.7093	18.6283	12.4643	21.1699	15.4559	9.47923	16.9945	13.9903	18.9782	19.3128	23.5907	22.5212	20.18	18.0591	10.4891	20.3976	12.9538	12.055	9.7687	16.2158	6.24061	16.4448	22.1071	12.4318	15.6091	11.5274
DNA_damage_induced_responses_effect	12.0879	8.21081	4.161	7.61882	3.28197	9.44465	8.97823	6.85804	6.99483	11.789	7.26731	5.17502	8.42729	3.26794	11.0386	9.7871	7.33055	11.5296	15.9873	5.79964	10.2057	5.16204	9.27044	12.8623	11.2039	7.50457	7.8618	7.43244	6.94994	6.76106	8.96781	8.09736	9.38101	9.9839	12.9851	9.54001	9.56405	7.71562	11.8749	8.47492	7.26585	6.97789	11.008	5.08567	6.14707	11.2628	8.4513	7.3957	10.051
DNA_Repair_Mechanisms_Pathway	46.0897	12.2913	11.4406	-16.2662	13.4282	23.2881	13.0528	36.4571	27.6157	33.4311	9.14268	-2.92527	-15.3343	-1.21892	24.1048	40.4854	-10.8289	39.6289	53.2845	18.8351	33.4469	11.8508	1.04536	44.181	24.7478	13.3481	43.0995	25.2199	25.1817	49.7459	18.3134	38.9858	33.9711	47.1057	48.837	33.6418	21.5144	14.7264	26.4418	11.1146	28.898	24.0846	33.4362	1.49673	37.4125	33.4389	13.0564	28.6254	11.0994
EGFR1_Pathway	25.882	8.31078	34.9035	42.2364	18.9742	13.136	32.9904	16.1651	24.5746	51.2233	15.3543	37.2275	30.9452	35.2563	17.5384	25.7767	37.1007	7.05955	21.6383	17.9234	15.2636	18.7708	28.4236	31.3192	37.2679	23.7909	13.4101	21.0394	25.9063	17.1664	28.5876	34.6639	18.3021	15.7844	27.3695	22.183	15.008	20.1175	26.146	38.2772	22.6033	18.2795	9.12739	34.5524	11.8602	30.0701	48.4536	34.0911	31.6536
ErbB_Family_Pathway	13.2487	11.728	23.7016	33.3235	25.9056	17.5155	27.2754	14.9872	25.4561	28.4204	13.5664	29.6716	17.1751	22.0453	20.0127	28.9574	24.3563	21.3194	18.4599	24.9824	27.3437	19.2656	26.2094	33.0056	34.265	18.9188	20.8908	21.335	22.169	21.9741	17.5263	34.285	34.7441	14.584	22.3321	31.4134	30.9128	6.54492	20.3965	28.2334	26.017	15.863	21.3586	24.8135	22.5103	34.9684	35.9137	27.0046	27.509
ErbB_Family_Pathway_Anti_Apoptosis	-1.18002	1.67755	1.24864	1.05474	2.4411	1.56288	0.951272	0.891504	2.51702	-0.851006	0.892211	1.87209	0.728015	-2.07321	1.02692	1.4644	0.637561	0.5803	0	2.19616	1.31452	2.18161	3.01805	1.39686	2.69174	2.42381	0	2.15994	-0.719111	3.22555	-0.728196	1.56122	3.22688	1.44246	-1.23813	2.59229	2.53373	0	-0.152308	0	0.540292	2.25651	1.38712	-0.175536	2.18397	1.11348	0.934172	1.45717	0.0440308
ERK_Signaling_Pathway	79.7248	101.246	160.896	148.218	85.0042	85.5428	96.8194	78.9447	130.318	77.2503	92.5682	156.246	223.73	185.58	69.9278	85.1947	220.25	44.6948	71.9907	104.938	68.2119	132.023	187.904	86.896	105.464	184.176	122.22	57.0977	96.6412	101.844	110.024	102.752	93.0148	86.1295	69.895	104.39	92.1547	155.281	98.5014	171.365	80.8059	83.3279	41.6148	153.31	86.6492	107.877	118.374	109.631	92.2663
Erythropoeitin_Pathway	41.6335	28.4223	46.9889	62.6466	51.3819	39.862	58.6774	41.8335	40.7666	74.8115	41.3013	53.0089	35.0808	56.9334	52.3311	51.3296	47.8267	45.1993	43.4323	31.7733	59.5574	42.6203	36.1075	57.6728	71.5002	33.8908	57.8705	42.5975	42.1017	42.0953	35.224	53.4962	55.849	38.0566	59.7405	48.4503	41.8731	29.8612	39.8515	34.5271	50.8701	29.054	50.6373	47.45	40.1714	66.8803	72.155	61.7459	82.8022
Estrogen_Pathway	61.6651	77.5553	82.4232	106.153	78.9036	72.7242	86.1467	72.3669	93.7075	55.4952	76.9277	78.6792	118.397	99.8543	84.6227	73.0963	140.663	64.0332	66.7933	84.5215	70.3883	112.951	116.863	69.3521	70.4209	130.251	81.8115	68.8943	97.7968	96.3312	77.8366	107.688	80.6992	81.5673	77.9413	75.1828	70.5469	93.4872	91.1489	96.7115	73.0216	72.9905	58.1839	83.2082	89.625	98.7065	89.216	98.0874	78.1781
Fas_m_Signaling_Pathway	19.9036	18.9797	12.7325	23.9243	22.3822	20.9197	13.6047	21.2817	17.143	30.8524	18.5192	22.0244	15.9151	11.0383	23.284	23.3995	9.87103	19.4188	28.8896	12.1588	18.5246	14.8374	15.8436	29.58	19.4261	11.2385	17.1843	15.1747	13.0264	12.714	17.9973	22.7399	19.2308	13.041	17.3578	23.2069	20.811	14.715	21.2187	11.3239	10.7137	9.50538	14.5783	9.21891	20.0871	19.5559	15.633	19.1268	20.2315
Fas_p_Signaling_Pathway	7.40045	2.85016	5.61441	4.55536	4.30118	3.20486	1.84599	7.4996	1.62909	10.9039	15.7154	2.9259	1.56221	5.99929	9.74757	1.45205	1.64608	4.96141	6.2584	0.419571	8.36877	2.79652	10.6697	1.49462	16.7207	3.95317	4.58739	1.59926	0	4.74546	1.59183	3.47899	7.51601	1.18905	8.30648	4.00295	3.3768	2.64772	4.1462	4.90467	4.77928	3.9874	1.84005	4.74282	3.01399	1.74567	6.61496	-2.1121	14.1445
FLT3_Signaling_Pathway	24.3194	10.8908	20.4219	20.554	30.8424	16.5388	20.1494	30.477	21.8642	28.9421	22.3217	21.3895	18.1974	19.4984	28.4288	28.895	24.6943	23.2509	29.3565	12.4319	31.35	17.6693	14.5185	27.186	34.3864	20.0801	24.0211	20.305	17.8743	9.54275	6.62863	12.0765	21.4724	9.90524	24.4346	32.5106	25.1744	10.9549	18.9346	16.4009	23.846	11.5175	26.1243	12.4857	14.3166	20.7067	20.0553	9.5646	43.4854
G_protein_signaling_Cross_talk_between_Ras_family_GTPases	13.551	15.4443	11.181	9.10687	7.99185	9.30503	11.3798	10.3137	14.8401	9.5638	10.5338	11.0336	11.763	12.1281	8.1127	7.48058	14.1651	11.3926	12.7747	5.55993	11.6547	11.3224	11.9162	10.5985	14.4497	12.163	5.2561	15.6183	10.8778	19.3985	9.73575	18.0411	18.9434	12.3667	14.4838	12.0457	9.83631	9.3822	11.3838	12.9578	7.69745	9.43396	9.51843	12.9713	13.8277	15.1379	13.6314	12.8627	10.8805
Glucocorticoid_Receptor_Pathway	40.7038	34.853	38.1322	53.2493	65.0195	60.3163	35.1444	45.9567	44.1192	93.31	85.3043	60.542	76.9524	55.6533	77.7799	48.9656	39.0223	62.5433	51.7773	40.623	78.2187	51.5125	37.5988	63.0431	114.547	37.7295	69.3367	38.2311	33.0148	37.6682	25.2711	32.4713	38.8486	31.0966	82.7334	65.0085	48.4604	44.6765	49.7759	22.249	61.9572	68.7262	77.3205	68.1469	38.9728	45.4263	75.595	36.5777	101.148
Glucocorticoid_Receptor_Pathway_Cell_Cycle_Arrest	-0.64599	1.17721	1.93926	0.922251	1.11163	0	0	-0.860344	1.72547	0	0	1.11589	1.99391	1.64805	1.45819	0	-0.296119	0	-0.0802797	0.98558	0	0	0	-0.574135	1.39673	0	0.862213	0	0	0.680394	0	0	0.81695	1.1487	1.42764	1.53459	4.59849	0	2.46161	1.32547	0	-0.393025	0	1.86664	0.969697	1.44684	4.13437	3.16236	0
Glucocorticoid_Receptor_Pathway_Cell_cycle_progression	0.0953753	0	0	0.658312	-3.78525	-1.19353	0	0.45595	-0.561906	-1.86656	-1.57978	0	0	0.655829	-0.896058	-0.905105	0.825178	-1.04777	0.867746	-1.97116	-0.893514	0	0	-0.224392	-1.11203	0	-2.81455	-0.49366	-0.872031	-2.52232	-0.793558	0.464215	-2.45375	-1.83308	-1.74608	0	-4.43994	0	-1.82701	-3.03065	-1.13148	0.199841	0	0	-2.47474	0	-4.13261	-5.57079	0
Glucocorticoid_Receptor_Pathway_Gene_Expression	33.0842	22.3098	22.4215	26.3608	29.2756	24.9309	29.1518	33.0321	29.9867	37.6662	32.9137	23.1333	26.9053	16.9919	34.2927	43.1266	24.6967	34.6704	34.7667	29.9148	36.488	29.3508	25.7777	41.3098	37.754	25.0857	42.3005	33.6865	20.5051	33.6829	22.5639	27.0668	25.2399	31.1551	38.8056	40.191	28.7198	23.4762	36.9716	16.7642	29.8723	23.6573	37.4974	27.4308	38.6435	31.2855	32.5475	18.9076	46.0043
Glucocorticoid_Receptor_Pathway_Inflammatory_Cytokines	8.41437	14.769	16.3693	24.3909	40.4682	37.2864	4.02381	22.3552	17.7252	51.6793	50.9993	35.4974	48.8688	33.9415	48.9332	8.76697	15.6873	33.3967	20.4779	16.0675	40.5617	20.2025	20.4902	17.229	66.0532	18.0455	34.4505	10.1487	11.7636	4.39052	-0.0161687	8.11186	13.4917	0.528757	40.9422	18.1505	30.4777	21.9284	6.11278	4.78905	36.7565	35.6535	30.1268	40.7048	6.29759	11.7181	36.7958	25.1138	51.4505
Glucocorticoid_Receptor_Pathway_SMAD_signaling	-0.721745	3.44494	0	3.42729	5.34259	1.83344	1.7209	-4.78201	-0.547821	3.39378	4.99449	4.57744	5.18604	4.60319	0.480206	1.72012	4.98742	-1.2976	-1.22543	0.851149	3.42559	7.32809	-1.55677	6.84256	5.64574	3.84554	-0.702982	0.827213	3.13513	2.79828	2.93991	1.67394	8.23088	2.45479	-1.16945	9.80061	-3.30113	3.53582	6.88796	3.22139	-2.74856	6.23464	9.81369	-0.144992	2.64601	6.53696	8.12904	-0.0591314	0.215877
GPCR_Pathway	88.6912	75.1619	104.166	115.289	87.7719	77.2504	99.4537	101.602	110.606	83.6296	84.6886	95.0624	130.45	119.172	83.2028	96.6783	152.042	72.7171	77.0865	106.867	92.5129	126.694	134.971	105.788	103.92	138.792	110.44	78.7992	103.412	107.684	90.4766	137.388	101.1	94.7419	90.3503	101.448	100.432	101.58	89.2781	123.941	89.8024	80.9085	72.2127	90.72	81.9925	133.76	123.72	120.173	104.057
GPCR_Pathway_Gene_Expression	20.0918	14.8597	21.0384	23.4518	31.319	20.3446	18.2746	31.9291	15.1433	29.5179	33.732	15.3221	11.5618	17.4387	38.2039	25.5136	22.195	31.1479	24.184	7.15697	43.0931	24.4374	20.2493	27.8491	35.7926	17.7554	27.3272	11.4963	12.4475	18.4922	15.915	27.7399	21.3441	9.93139	32.6722	31.3266	21.8698	16.2344	9.71801	18.5795	30.8945	20.3005	35.9471	26.0546	15.7094	25.0876	33.8999	11.8661	47.1704
Growth_Hormone_Pathway	22.5862	9.79587	18.5877	23.2862	20.3236	8.54132	26.1687	21.0088	13.6978	29.5466	8.02649	11.9472	13.6183	10.7768	23.1873	32.2542	20.8653	11.4615	14.0276	15.3892	25.1028	15.2524	12.6042	33.2259	23.6867	12.9218	20.5685	14.715	25.7395	7.90542	24.2484	25.0737	19.8818	13.168	15.6955	23.1198	18.2453	12.1132	21.7836	19.4888	18.2234	11.9687	20.9316	12.6328	19.6349	23.1666	25.9384	16.622	31.5376
Growth_Hormone_Pathway_Cell_survival	2.53033	3.5204	2.38589	2.64286	4.47924	4.27184	3.62132	4.97888	4.36508	1.07287	3.27507	2.95544	3.1183	1.97899	3.73618	2.44723	3.66979	3.7056	2.31315	3.28544	4.19633	4.32473	0.824423	1.42387	0.870816	2.56255	3.41581	4.3566	3.04468	1.66243	3.05431	3.22726	3.67572	3.93123	1.50338	3.34348	2.9346	1.19707	2.22023	3.43702	1.688	4.44876	2.34876	3.23565	3.38311	0.964273	2.90403	2.1871	0
Growth_Hormone_Pathway_Gene_Expression	14.4167	3.86602	8.91337	16.9859	12.1167	3.60595	12.9119	15.2024	7.50566	21.4848	6.17286	9.8669	5.6251	4.1752	14.6735	20.8764	10.3634	8.07666	14.8085	8.46568	19.4918	7.30298	4.75153	20.8527	20.8911	8.4426	13.1116	4.91959	12.3565	1.13454	7.43244	14.561	14.6349	7.48523	13.636	19.0006	13.4687	4.67505	8.82631	3.18129	14.1245	7.34556	18.9454	12.0008	9.09114	14.2261	14.424	7.11133	25.6623
Growth_Hormone_Pathway_Glucose_Uptake	32.5714	13.116	23.9694	27.428	22.7931	11.4802	33.1682	26.2811	17.0878	38.145	11.3422	15.3807	19.1209	14.1686	28.1244	36.6299	24.9683	17.2439	20.4222	19.2407	31.7575	19.683	9.59148	36.865	27.5887	15.8332	24.3649	16.5623	29.6526	4.47708	32.6424	28.7778	23.5116	21.4916	23.9025	28.1719	19.2976	14.8592	25.2474	25.4172	22.8778	14.4909	26.2847	19.6042	22.5256	26.5589	32.0499	18.6492	39.9276
Growth_Hormone_Pathway_Protein_Synthesis	2.53033	2.62418	2.38589	2.64286	3.58571	2.93883	3.62132	4.08737	3.24554	1.07287	2.38286	2.95544	3.1183	1.97899	2.70926	2.44723	3.26011	3.1253	2.31315	2.27279	2.88182	3.41991	0	1.42387	0	2.56255	3.41581	3.16355	3.04468	0	3.05431	3.22726	2.36623	3.93123	1.50338	2.28379	1.88145	1.19707	2.22023	3.43702	1.688	3.46155	1.18997	3.23565	2.32213	0.964273	2.90403	2.1871	0
GSK3_Pathway	48.9143	66.547	77.4803	72.0777	46.8683	44.7888	61.9748	52.7926	96.0376	16.0863	17.9335	49.2324	97.4165	79.6984	44.8045	49.7527	116.551	28.1486	45.3399	97.4649	51.3224	73.2877	110.772	45.5462	33.7756	128.883	52.684	55.6758	79.9494	60.0103	57.6649	71.921	67.8844	70.8093	36.4704	67.6698	70	89.2615	59.1939	87.9004	27.9298	34.8691	38.8477	66.5996	55.2235	69.989	72.109	88.9238	17.4276
GSK3_Pathway_Degradation	-4.43518	-10.4566	-9.37479	-26.6588	-17.5597	-13.5378	-8.36938	-1.41683	-0.909066	-17.6811	-18.6938	-30.5184	-24.2073	-15.7651	-14.2871	-10.7016	-13.7979	-9.97092	-5.46763	-5.97914	-3.07844	-12.7752	-16.6549	-13.1169	-13.0989	-7.60457	-5.62291	-5.46647	-11.0786	-1.32325	-7.66443	-3.53008	-6.35575	-5.48451	-11.8989	4.05923	-8.53853	-14.6509	-19.6626	-12.3937	-7.76545	-12.264	-5.21712	-11.9135	-13.5575	-6.9752	-5.45948	-7.03888	-17.8338
GSK3_Pathway_Gene_Expression	4.29799	2.48903	5.15966	-0.2147	4.18788	2.57922	4.92749	0.488219	-0.0225058	7.28996	0.058845	2.3538	2.83081	3.75067	2.78112	9.10027	3.4367	4.9378	4.20547	-3.54416	9.11283	-2.88222	2.19617	7.59774	6.21395	0.474982	-2.58074	3.14288	-0.459177	-3.87552	1.28215	-2.72188	-4.48573	0.319482	4.89117	15.5544	2.97612	3.28856	-4.23249	1.08072	6.35569	3.51316	7.38236	-3.11838	-0.774661	-0.622995	2.14814	7.73998	5.21949
GSK3_Pathway_Translation	9.97355	14.1547	10.7052	11.0906	10.7385	11.0167	9.61759	10.1031	11.3844	6.79991	6.71133	7.12501	7.45563	3.15046	5.95342	9.7363	5.57085	8.10459	11.4564	8.55408	9.52915	8.93545	8.30936	9.00783	8.38408	11.5722	10.0275	11.9965	9.17949	7.65334	5.0001	10.4596	7.67383	10.2016	7.96357	8.77031	10.1653	8.97531	15.6427	4.59391	6.00298	8.3051	10.9705	10.1706	10.4661	7.99074	6.05642	6.4177	10.0085
Hedgehog_Pathway	5.82474	4.30084	4.305	4.49646	2.53856	4.23568	9.09249	2.85416	5.57046	6.26875	6.01329	5.65763	7.73273	4.2939	5.25052	4.21578	13.3296	5.23457	3.9861	6.55907	5.59241	7.51905	9.4996	5.72912	4.63917	12.2494	6.04858	7.2387	4.78385	5.19154	8.11304	8.89292	5.96706	4.91744	5.22355	6.39366	4.43071	8.82694	6.21152	7.96437	4.68022	9.1001	4.2645	3.54445	9.21887	8.44431	1.82219	6.23711	3.39897
Hedgehog_Pathway_Repression_of_target_genes(Hh&BMP)	5.66482	14.0265	13.0429	11.5699	2.29989	7.33468	9.52602	2.86999	12.5715	5.99336	4.91335	13.5542	9.68533	9.3232	-0.00152888	3.23213	10.417	14.7766	2.39825	10.6804	13.06	12.0881	17.2148	3.80359	5.57212	9.03782	4.3675	8.18335	9.09194	16.4756	10.4674	5.39869	15.7461	16.589	3.37204	3.59512	5.28598	10.4301	13.5079	18.6423	4.85153	8.76312	2.65169	6.75208	20.3934	14.8792	4.61823	13.5667	1.34423
Hedgehog_Pathway_Target_genes(WNT&Ptc&BMP)	0	0	-0.814191	0	0	0	0	0	0	0	0	0	0	0	0	0	0	0	0	0	0	0	0	0	0	0	0	0	0	0	0	0	0	0	0	0	0	0	0	0	0	0	0	0	1.48561	0	0	0	0
HGF_Pathway	32.7238	17.1479	25.4342	38.4908	25.1624	17.5097	32.477	19.3212	27.3601	37.9442	22.921	39.8982	40.4138	40.7683	16.7265	25.7786	39.516	19.7239	30.6271	8.01858	24.4264	27.5677	24.4546	28.1178	32.5795	24.5467	35.2731	12.1518	9.73309	17.1718	21.3657	20.7684	21.0802	9.65712	35.491	29.7577	14.0122	17.5519	20.2471	33.0985	22.1336	9.88393	18.283	30.4355	20.2697	20.8299	43.4758	17.8696	39.6866
HGF_Pathway_Anoikis	13.4425	0.907833	5.01664	5.4455	9.40802	0.74554	5.58632	6.22854	3.41608	18.0882	3.70834	3.81363	4.08598	3.26528	9.57057	11.5346	3.91361	11.2733	13.3645	0.741496	13.2613	3.58124	0.368845	13.458	12.9393	1.65517	8.73788	-0.0960175	1.75007	0.615423	4.47397	11.8237	8.43473	7.20831	17.4571	8.19117	2.13796	2.17618	5.40093	1.6952	11.8212	3.91774	10.619	2.99219	12.2282	3.17707	11.1786	2.43895	14.8681
HGF_Pathway_Cell_adhesion&ell_mirgation	12.7829	10.2395	14.9025	14.646	6.33183	9.81548	17.099	4.44778	13.0702	8.75756	5.64025	21.1205	24.8989	17.4536	-1.25472	6.58495	18.144	0.911903	6.88855	4.65564	0.0872451	14.7307	10.5696	4.74396	8.10976	7.00178	18.388	-2.09031	2.31751	1.2047	13.9659	3.24493	-0.63209	-0.356565	4.23293	7.06125	6.31701	6.77905	1.7259	17.8447	4.67913	0.389708	0.0323263	17.2269	0.741896	4.02831	20.5917	3.14242	12.0425
HGF_Pathway_Cell_cycle_progression	2.07979	-3.03619	-2.71954	0.667005	2.5209	0	0	1.46683	-2.13251	5.53945	0	1.565	0	1.52549	0	2.33534	0	2.877	2.93727	0	1.9342	0.964992	-2.59422	6.2493	0.898886	0	0.718748	0	0	0	1.65209	0.556147	2.05576	-1.23042	5.90042	0.483324	1.17044	0	0.602178	0.711982	-1.90322	0	0.604334	0.62599	0.556223	1.38196	0	-0.1802	2.94436
HGF_Pathway_Cell_polarity&motility	0.410376	0.930207	1.05794	1.58242	0	0.514787	0.847982	0	0.608398	0	0.494735	1.4435	0.744794	0.917547	0.456997	0	0.92332	0.68628	0	0.496555	0	1.38842	0.968116	0	0	1.16247	0.510646	0.736882	1.4871	1.97399	1.07401	0.892263	0.508899	0.600936	0.451855	0	0.472175	0.87082	0	1.4132	0	0	0	0.977705	0.921409	1.2479	1.98191	0.507742	0.567362
HGF_Pathway_Cell_scattering	13.4425	0.907833	4.26095	5.89953	6.31041	0.74554	5.58632	5.14621	3.41608	14.2377	1.85121	1.78651	-0.408022	1.18051	9.57057	10.8794	4.11654	8.27846	11.3964	0.741496	12.4801	-0.314701	-0.682199	11.3685	10.5194	1.65517	6.94219	-0.0960175	2.57033	0.615423	4.47397	9.81757	7.24067	7.20831	15.4658	7.01529	0.967512	-0.0292916	4.55159	1.6952	10.0119	2.24679	10.619	3.57125	11.755	4.0189	5.92478	1.35356	14.1104
HGF_Pathway_Cell_survival	13.4425	0.907833	4.26095	5.89953	6.31041	0.74554	5.58632	5.14621	3.41608	14.2377	1.85121	1.78651	-0.408022	1.18051	9.57057	10.8794	4.11654	8.27846	11.3964	0.741496	12.4801	-0.314701	-0.682199	11.3685	10.5194	1.65517	6.94219	-0.0960175	2.57033	0.615423	4.47397	9.81757	7.24067	7.20831	15.4658	7.01529	0.967512	-0.0292916	4.55159	1.6952	10.0119	2.24679	10.619	3.57125	11.755	4.0189	5.92478	1.35356	14.1104
HGF_Pathway_IP3_pathway	13.5871	0.886657	2.72033	5.89953	5.80558	1.62862	4.67521	5.14621	2.07451	15.0888	3.15177	2.9713	-1.12971	1.0716	10.563	10.8794	3.1703	8.77469	10.1893	1.73395	13.784	-0.975102	-2.30371	10.2457	10.5194	-0.0468642	6.42321	-2.29277	2.38656	-1.9988	3.21691	7.99798	4.39175	5.51555	15.545	7.01529	1.95997	-1.2937	3.79817	0.641041	10.0229	2.24679	12.3904	4.86711	11.1837	4.0189	5.92478	-1.56545	17.341
HGF_Pathway_PKC_pathway	0	0	0	0	0	0	0	1.75697	0.913458	4.58698	0	0	0	0	0	4.55114	0.383569	2.60548	1.49284	0	3.7161	0	0	4.57599	3.8269	0	3.69936	0	0	0	0	0	0	1.33131	3.55597	3.54151	0	0	0	0	4.3349	0	0	0	0	2.36651	0	1.58213	3.13054
HIF1Alpha_Pathway	11.9016	9.58866	9.12598	15.5327	14.1947	4.74037	10.9337	0.189656	9.28525	7.23587	11.6927	14.4216	15.1722	15.3307	5.29606	10.4699	16.0919	8.53945	7.23953	8.73579	12.0472	8.61654	8.33034	21.5621	9.70411	14.1776	-2.28569	5.66113	12.0204	3.85918	3.74594	9.94531	12.6898	6.74744	12.2175	9.9554	1.40806	11.2631	8.92557	7.74707	6.97168	13.3614	18.7488	13.7292	5.83626	11.5765	12.7193	1.02298	9.87009
HIF1Alpha_Pathway_Gene_Expression	7.96329	1.3711	1.99193	10.1354	4.96894	3.1964	5.64369	2.79491	3.31497	4.43517	4.78641	6.38767	6.57482	3.8542	2.78748	5.72649	6.73171	3.28722	5.08759	0.775602	2.05053	5.1462	5.46881	8.43903	5.22185	4.05545	1.36932	2.19951	7.18845	2.05841	5.13689	7.20898	4.14617	2.83318	7.97504	2.94922	3.35494	3.27582	6.47653	4.2327	2.59044	4.15038	5.5637	5.2123	3.50174	5.70595	7.24638	2.70877	8.00801
HIF1Alpha_Pathway_HIF1alpha_degradation	7.97751	4.81865	7.57247	7.12983	4.90469	2.77808	6.24172	4.28045	5.17919	4.56349	4.35608	5.70973	6.16809	4.53955	8.40116	4.55492	5.85819	3.7049	6.38952	4.54339	2.95625	3.91561	7.20831	6.45858	3.86864	6.04911	4.09318	3.36703	5.9487	3.16352	3.20208	3.76709	3.68849	4.93818	7.31574	-4.27478	2.91894	5.01731	6.29437	6.61982	4.36628	2.39682	3.47697	4.71166	5.4712	3.62175	6.44984	3.09268	4.32349
HIF1Alpha_Pathway_NOS_pathway	4.69454	0.911939	1.99193	5.35194	6.24366	5.05923	2.42072	1.73358	3.56859	2.02393	7.02658	3.15949	4.02693	2.37835	2.20892	3.38408	4.93261	3.28722	2.21918	0.775602	2.05053	3.67847	4.36299	4.71484	3.12966	2.9622	1.36932	2.19951	7.18256	0.713753	2.30181	5.639	3.11861	2.07587	4.46973	2.38197	3.93836	3.27582	3.2586	2.55642	2.59044	2.951	3.05799	2.51997	3.22169	4.61694	3.80523	0.979487	6.78508
HIF1Alpha_Pathway_p53_Hypoxia_pathway	10.7307	4.92213	7.18374	5.75206	6.3894	2.64382	6.50399	4.41496	7.37076	4.58524	4.13721	4.13864	5.13615	5.96999	8.13968	6.33885	5.43191	3.41182	9.34845	3.1981	3.65835	4.00951	6.5539	8.77291	4.15218	5.91599	3.26079	5.06948	6.17584	5.36244	4.36841	3.64817	5.21624	6.56115	9.93977	-4.27478	3.75989	5.01731	6.26068	6.04511	5.18185	4.49257	5.992	4.45235	5.25766	3.70246	6.63263	4.90057	3.76015
HIF1Alpha_Pathway_Pyruvate	4.14561	1.3711	1.99193	10.1354	5.81821	-0.45097	5.64369	-4.30673	-3.17589	4.43517	5.74988	6.38767	6.57482	3.8542	-4.51329	2.40204	6.73171	-3.12964	0.130434	0.775602	-1.68215	5.1462	-1.66637	9.88303	5.82609	4.05545	-5.32421	-3.38087	7.18845	-2.9082	5.13689	7.20898	5.72492	2.83318	3.27503	4.48697	-3.94583	3.27582	6.47653	2.06056	-4.07399	4.93912	6.9119	5.2123	3.50174	6.88489	7.24638	-4.5092	4.76408
HIF1Alpha_Pathway_VEGF_pathway	6.13614	4.37464	3.28003	9.50837	4.44764	3.63791	3.00739	1.73358	6.15913	2.02393	4.29049	6.71182	8.87406	5.96606	2.20892	5.20566	8.84021	3.70157	0.618915	1.41789	2.73565	2.51693	7.68226	5.41186	3.12966	6.5317	1.36932	3.10184	4.83535	1.45123	1.40563	7.15245	3.64278	2.07587	5.15507	4.72994	3.35494	8.88312	3.28957	0.797487	2.59044	2.951	3.66799	7.21419	3.0287	5.7712	6.79124	1.98736	7.20369
Hypoxia_induced_EMT_in_cancer_and_fibrosis_3	0.927036	2.1638	5.86673	11.3748	0	0	7.75826	0.61358	12.7492	2.45502	4.09616	5.94705	14.9913	7.55704	0	1.03762	7.18608	2.42873	0.572388	-2.49835	0	0.869777	10.4656	2.25207	2.00691	11.3381	0	0	0.954014	5.76331	6.33569	4.81599	1.60512	4.52427	3.0775	1.42816	0.661013	8.60949	5.13971	3.94648	2.63523	4.50118	0.538312	4.25378	1.54346	2.08769	1.91763	1.60875	2.13609
Hypoxia_induced_EMT_in_cancer_and_fibrosis_4	0.927036	2.1638	5.86673	11.3748	0	0	7.75826	0.61358	12.7492	2.45502	4.09616	5.94705	14.9913	7.55704	0	1.03762	7.18608	2.42873	0.572388	-2.49835	0	0.869777	10.4656	2.25207	2.00691	11.3381	0	0	0.954014	5.76331	6.33569	4.81599	1.60512	4.52427	3.0775	1.42816	0.661013	8.60949	5.13971	3.94648	2.63523	4.50118	0.538312	4.25378	1.54346	2.08769	1.91763	1.60875	2.13609
Hypoxia_induced_EMT_in_cancer_and_fibrosis_5	0.927036	2.1638	5.86673	11.3748	0	0	7.75826	0.61358	12.7492	2.45502	4.09616	5.94705	14.9913	7.55704	0	1.03762	7.18608	2.42873	0.572388	-2.49835	0	0.869777	10.4656	2.25207	2.00691	11.3381	0	0	0.954014	5.76331	6.33569	4.81599	1.60512	4.52427	3.0775	1.42816	0.661013	8.60949	5.13971	3.94648	2.63523	4.50118	0.538312	4.25378	1.54346	2.08769	1.91763	1.60875	2.13609
Hypoxia_induced_EMT_in_cancer_and_fibrosis_6	0.927036	2.1638	5.86673	11.3748	0	0	7.75826	0.61358	12.7492	2.45502	4.09616	5.94705	14.9913	7.55704	0	1.03762	7.18608	2.42873	0.572388	-2.49835	0	0.869777	10.4656	2.25207	2.00691	11.3381	0	0	0.954014	5.76331	6.33569	4.81599	1.60512	4.52427	3.0775	1.42816	0.661013	8.60949	5.13971	3.94648	2.63523	4.50118	0.538312	4.25378	1.54346	2.08769	1.91763	1.60875	2.13609
IGF1R_Signaling_Pathway	44.0481	24.917	20.2358	36.0348	31.1981	35.9431	33.4265	44.9479	33.3083	38.295	48.8245	33.7918	21.817	39.6091	35.0364	31.4241	45.3081	43.3482	44.9628	22.559	47.2614	33.9127	32.379	34.1334	41.3316	32.4168	36.6198	43.2773	29.0917	36.0294	15.2094	51.1782	39.1342	33.3548	39.4742	33.0403	21.4962	28.7024	37.9261	28.1391	38.4587	30.2116	44.0454	27.9416	39.3121	34.0147	48.2077	23.4727	45.2781
IGF1R_Signaling_Pathway_Cell_Survival	22.3799	6.00357	7.13081	17.2237	14.822	13.2458	16.9497	20.3771	8.95002	23.2518	20.6448	15.2252	11.2375	11.5117	16.3147	14.7962	19.6871	19.8138	23.9489	7.09688	21.7329	13.2426	13.6716	17.9901	21.7134	11.846	14.2638	15.701	12.3921	15.0297	11.8147	15.6991	11.3752	10.5096	25.3767	18.6009	5.44602	10.7757	11.8149	8.3026	19.4947	14.2884	19.4051	17.3543	10.8417	12.9727	20.3945	13.7896	24.116
IGF1R_Signaling_Pathway_Glucose_Uptake	1.49358	1.82998	2.55914	2.95691	1.47814	0.871223	2.27057	1.5172	2.37848	0.377061	0.554816	1.85199	3.00308	2.71323	-0.18768	1.27385	2.98614	1.27818	3.03664	0.973521	0.174675	2.32767	3.51136	2.92627	0.4092	2.86714	1.6847	4.29713	1.60524	4.67967	2.9594	3.93424	4.75752	4.64025	0.856165	1.2099	0.745088	2.13254	2.63585	2.71817	1.55016	0.609222	-0.266339	0.679026	2.70152	2.09486	2.38647	4.43464	-2.22812
IGF1R_Signaling_Pathway_Glycogen_Synthesis	6.58565	4.34757	1.97312	3.43962	2.82989	3.89952	2.27993	4.44184	3.03821	4.83396	5.49794	1.27943	2.64176	4.30672	4.79436	3.1832	4.53816	4.22972	3.94027	3.78017	5.01134	3.77229	2.97581	2.95364	3.08479	1.7009	4.60952	3.22921	6.58565	3.41716	5.39357	3.17223	5.6549	3.05637	5.88231	4.2354	3.08457	4.8971	2.96379	4.51108	4.06555	4.29953	3.97103	4.31013	4.56666	3.69131	2.68367	4.72141	3.74999
IGF1R_Signaling_Pathway_IKB_Degradation	1.98954	3.66122	6.89947	3.49635	8.32374	2.73452	1.88343	6.18188	2.58332	7.14846	8.59949	1.92709	0.175968	3.00263	12.2767	2.90189	1.55462	6.55412	3.61967	-0.992457	9.19204	2.73043	5.51254	3.48468	14.9498	1.70204	3.24257	3.16619	0.18377	2.61422	2.51203	1.4165	3.86617	1.69276	11.7363	2.54859	-0.318721	5.12556	-0.693299	1.05416	10.7564	4.09365	6.66121	9.48013	2.55774	0.891353	11.908	2.91901	12.4805
IGF1R_Signaling_Pathway_Protein_Synthesis	5.38118	5.83139	4.33528	2.1308	4.74924	6.68762	2.02457	7.35085	4.61854	4.70345	5.85014	0.332075	1.87524	3.31533	4.77983	4.37422	2.38596	6.05441	7.51274	2.94916	5.6042	3.78009	1.96625	3.17059	3.748	2.34191	5.68862	6.0408	4.42921	3.32305	3.52875	2.75209	4.43727	1.3903	5.26224	3.48997	4.90127	5.36101	6.99991	2.80112	1.32762	5.77616	5.79265	3.24507	4.55176	3.41793	1.23773	0.828711	4.2079
IL_10_Pathway	17.8746	6.56875	7.54571	17.7978	16.4994	13.5496	5.63764	20.1521	10.9069	24.0058	15.3902	25.1661	21.9345	11.4427	25.5042	15.4905	4.5147	15.9126	20.1726	8.02475	18.004	9.88103	0.891573	16.8465	28.4157	1.8495	16.6133	7.36134	7.94114	0.657134	5.75726	13.7838	12.1486	11.5243	25.6568	16.905	14.397	7.17748	16.6537	3.8635	19.2114	13.792	21.2579	25.2995	10.771	9.6943	26.6468	3.3072	30.1649
IL_10_Pathway_Gene_Expression	2.93978	4.82101	3.35189	3.84417	8.85627	5.42253	1.18702	5.01115	1.69865	4.53299	5.34499	6.87984	3.41916	3.66796	11.4338	5.15923	2.32905	5.3479	1.40131	3.11449	7.85947	7.9117	3.91024	4.6316	11.8784	0.846423	1.46429	0.863935	8.49815	2.25243	0.469632	5.34688	6.61306	3.67535	8.18656	2.35233	6.35133	3.95471	2.43964	1.86625	7.56829	5.12838	9.87959	8.14576	2.14065	4.59317	9.7151	3.03922	9.64453
IL_10_Pathway_Stability_Determination	0	0	0	0	0	0	0	0	0	0	0	0	0.775942	0	0	0	0	0	0	0	0	0	0	0	0	0	0	0	0	0	0	0	0	0	0	0	0	0	0	0	0	0	0	0	0	0	0	0	0
IL_10_Pathway_Translational_Modulation	0.44366	3.8857	0.651172	2.56567	7.39429	4.78225	1.18702	4.18664	2.70083	0	1.51285	3.76835	3.41916	2.94934	7.23522	2.31009	1.95682	2.47197	3.33103	4.96137	4.09455	6.41529	3.53382	2.93367	3.37309	1.75581	3.34553	1.66216	5.38678	1.85323	0	4.11504	5.87187	2.99808	0.456147	2.17032	6.61605	1.73212	1.56278	1.86625	2.69084	3.45775	4.36943	3.48051	1.05345	3.1386	4.25263	3.71692	2.41768
IL_2_Pathway	62.565	27.4957	46.5234	40.0567	66.3598	42.7746	46.6814	61.5754	42.8768	110.153	85.9458	35.8525	23.8949	31.5395	63.1534	78.7227	33.9916	75.478	57.0374	28.0608	83.6132	37.2911	40.2058	97.3019	105.297	33.2951	55.9769	45.2929	42.998	31.9134	33.5069	47.3628	54.7089	38.2038	88.0888	83.0492	38.6217	28.2691	46.118	32.9591	83.7067	45.2849	84.5941	48.6073	33.3593	55.683	62.48	53.2737	106.095
IL_2_Pathway_Actin_reorganization	-3.53664	-1.99189	-3.76808	1.99794	1.23736	-2.52574	0.257392	-8.37661	-3.02712	9.63306	8.945	1.93961	-1.06967	2.22508	-0.374075	-2.92733	-1.95638	-2.89496	-3.10874	-1.84402	-6.93942	-2.05699	-3.19392	-3.46151	2.07282	-1.63918	-7.06773	-1.18822	-0.0336364	-9.82574	0	-0.305446	-3.89498	-0.412837	-0.720139	-2.05983	-2.18703	-0.516295	-0.22443	-1.83523	-5.18465	6.79885	-6.70657	1.75223	-4.41436	0.656509	2.6721	-1.07242	-1.75237
IL_2_Pathway_Apoptosis	7.56471	0.695971	5.32847	0.0904149	0.206869	-1.34947	4.90528	2.52312	0.144467	4.45684	-0.317956	0.47803	0.896755	-0.950321	3.27606	4.30786	2.2421	2.33199	3.57101	1.57871	3.32729	0.587051	-1.0457	3.98488	3.15489	0.348867	-0.105606	-0.897826	3.38374	1.76203	6.80153	6.31071	3.79291	7.23875	4.62709	1.81426	2.94409	1.5489	6.28082	2.49136	2.48888	-0.939332	4.08974	2.72178	6.53602	4.46977	3.91505	-0.698141	5.52297
IL_2_Pathway_Apoptosis_Inhibition	10.6098	0.695971	7.38461	1.49894	5.8736	3.20669	6.07239	6.31256	1.98998	12.207	11.8038	0.47803	2.38438	1.41273	9.10297	10.5956	2.00394	3.07309	8.59617	0.424417	4.25844	1.10592	-1.58013	6.98886	6.80863	0.348867	2.85007	-1.31627	4.42968	-1.28122	6.80153	7.90787	3.21206	5.16279	10.7726	5.97063	3.52397	1.5489	7.31586	1.99281	3.24654	9.56459	5.10867	3.7357	5.11388	6.90254	5.3901	-0.159825	13.5127
IL_2_Pathway_Protein_Synthesis	1.15235	0	0	2.56645	4.70494	3.20669	1.11543	0	0	6.68551	10.41	1.93961	1.45896	1.53006	5.82692	2.69821	2.9411	2.8807	3.35975	-1.23576	3.22051	0.0954884	1.49863	1.08582	4.26631	3.26352	0	1.33745	0	-2.7726	0	1.20353	0.377466	0.601214	7.94616	4.40866	0	2.47667	-0.22443	-1.17485	3.44125	13.6703	1.4129	1.75223	1.8501	-0.0131701	1.92376	1.0484	4.4453
IL_6_Pathway	9.77413	8.21733	30.768	17.0945	20.6909	8.50848	-3.32875	5.53084	36.0883	43.9276	20.9108	38.3886	69.2753	39.324	31.2062	8.93845	17.1154	22.3151	13.567	7.94993	19.5219	13.5157	26.0989	9.16525	42.1453	16.0184	20.0127	10.0778	11.5332	-8.62144	-8.38613	0.489275	13.1083	1.39956	27.1909	12.9004	32.837	8.66475	12.8333	9.82664	27.171	10.0855	19.7033	46.9498	-1.85955	4.19016	17.8234	3.87289	43.1262
IL_6_Pathway_IKBs_Degradation	0	0	0	0	0	0	0	0	0	0	0	0	0	0	0	0	0	0	0	0	0	0	0	0	0	0	0	0	0	0	0	0	0	0	0	0	0	0	0	0	0	0	0	0	0	0	0	0	0
ILK_Pathway	40.9627	94.928	125.512	122.007	27.7395	44.9052	81.4452	26.4629	114.538	9.47862	37.1278	104.937	205.177	151.393	13.6576	24.9333	183.307	-3.1493	17.3902	116.735	12.8294	138.654	200.944	36.246	35.9116	192.661	50.0693	46.1169	88.5837	47.5983	111.112	116.542	66.8129	100.11	3.16463	36.5013	64.3416	162.848	92.264	143.718	10.4661	28.616	9.74537	120.666	80.0514	77.6171	105.558	103.081	4.71059
ILK_Pathway_Apoptosis	7.92493	33.042	66.033	41.3895	-0.00673934	11.5997	33.9834	2.43419	35.1036	6.03155	6.14896	38.6409	84.8545	67.8943	-5.70463	-0.794796	90.6839	-6.35283	-2.87522	28.7237	-3.84917	48.4637	75.7189	3.37675	14.4355	73.853	25.9988	-5.58733	9.48712	9.94044	53.4234	17.2696	3.42297	19.4077	3.20037	6.54349	1.59538	67.3409	23.0382	68.3413	-2.41005	16.4756	-1.19385	51.9737	23.6508	13.0195	32.7059	2.34162	0.97217
ILK_Pathway_Cell_adhesion_cell_motility&opsonization	1.68242	33.1127	60.7548	44.2361	1.13383	13.5444	29.1819	2.43637	33.2278	-1.47667	7.9613	43.2842	85.4855	68.7042	-3.69211	-5.53437	87.9214	-8.25965	-6.27512	28.548	-5.72862	47.783	78.6118	-4.31057	5.52039	75.3339	26.5394	-5.51014	4.87366	7.85507	48.1078	12.8252	-0.41469	12.6707	-3.16358	1.41787	-1.84818	69.0357	18.5501	63.4909	-4.34808	15.4851	-4.27554	54.5294	17.9211	7.53613	33.5003	0.236468	-1.12252
ILK_Pathway_Cell_cycle_proliferation	10.4786	35.5922	65.395	45.0298	3.34523	14.6574	32.2804	4.95949	33.2503	3.93823	8.89414	45.1195	86.4721	70.117	-0.416059	2.26125	87.5542	-5.60249	-2.19363	31.3102	-1.95576	48.8869	75.5188	0.31982	8.30958	75.3547	26.92	-5.85951	9.30335	9.8174	51.4662	19.7824	3.79235	20.5256	3.54	1.41884	2.57649	68.5718	23.6749	65.9823	-0.251445	13.7799	1.8405	54.4855	24.5059	13.1194	36.1039	1.53381	8.69016
ILK_Pathway_Cell_Migration/Retraction	1.68242	33.1127	58.8178	42.4761	1.13383	13.5444	27.2783	2.43637	31.7084	-3.5873	7.9613	41.5846	82.5439	68.7042	-3.69211	-5.53437	85.5503	-8.25965	-6.27512	28.548	-5.72862	46.5993	75.5789	-6.68815	0.963962	73.1049	26.5394	-5.51014	4.87366	7.85507	46.1265	12.8252	-0.41469	12.6707	-3.16358	-2.88207	-1.84818	67.0229	18.5501	63.4909	-4.34808	13.45	-4.27554	49.6295	17.9211	7.53613	30.6981	0.236468	-1.12252
ILK_Pathway_Cell_Motility	10.865	38.9706	74.891	50.05	6.89946	10.2516	39.8393	2.19457	38.5875	4.93683	12.5953	52.8192	98.438	75.4857	-3.57993	-5.47213	84.9174	-12.4898	-3.6591	44.0265	-2.22984	50.7684	84.8654	-2.49983	7.19865	81.0396	31.3496	3.20331	9.22007	10.8253	59.5855	31.1745	2.66107	33.4701	1.89494	1.14048	7.09755	79.6974	28.7758	70.699	-2.72037	11.4179	-5.42356	60.5067	25.3559	18.4579	44.1768	6.24909	1.60699
ILK_Pathway_Cytoskeletal_reorganization	2.01779	34.7529	67.6233	49.476	9.36487	24.2513	31.059	6.08355	40.2917	5.19456	18.2773	51.871	100.808	84.2288	-0.536083	-2.36377	90.3743	-4.75563	-5.46342	32.8223	-0.796432	54.2252	87.2542	0.921351	21.5623	78.0267	25.7769	5.92106	4.76985	16.1251	51.2218	34.0306	2.98355	16.4321	0.793556	10.0652	3.97216	79.2915	25.4416	69.9311	4.27547	19.7912	0.487985	59.6356	21.5409	10.9506	38.9672	3.53902	7.71554
ILK_Pathway_G2_phase_arrest	10.4786	35.5922	65.395	45.0298	3.34523	14.6574	32.2804	4.95949	33.2503	3.93823	8.89414	45.1195	86.4721	70.117	-0.416059	2.26125	87.5542	-5.60249	-2.19363	31.3102	-1.95576	48.8869	75.5188	0.31982	8.30958	75.3547	26.92	-5.85951	9.30335	9.8174	51.4662	19.7824	3.79235	20.5256	3.54	1.41884	2.57649	68.5718	23.6749	65.9823	-0.251445	13.7799	1.8405	54.4855	24.5059	13.1194	36.1039	1.53381	8.69016
ILK_Pathway_Induced_cell_proliferation	26.9131	14.8438	10.7068	15.4764	8.59887	8.92682	17.0854	11.229	12.0257	15.1661	13.3036	9.16058	12.9125	12.6222	12.4419	22.5847	15.9034	13.1599	23.8075	10.3394	17.6415	23.9488	17.6236	24.0612	13.9389	16.9651	7.51864	18.2901	11.7261	6.95698	9.61628	25.3216	10.2083	22.9726	14.4968	20.1659	15.379	17.2106	20.3008	6.54193	10.6257	9.6161	24.7138	10.7417	15.8551	15.5426	11.3843	21.0945	17.3906
ILK_Pathway_Regulation_of_intermediate_filaments	1.68242	33.1127	60.7548	44.2361	1.13383	13.5444	29.1819	2.43637	33.2278	-1.47667	7.9613	43.2842	85.4855	68.7042	-3.69211	-5.53437	87.9214	-8.25965	-6.27512	28.548	-5.72862	47.783	78.6118	-4.31057	5.52039	75.3339	26.5394	-5.51014	4.87366	7.85507	48.1078	12.8252	-0.41469	12.6707	-3.16358	1.41787	-1.84818	69.0357	18.5501	63.4909	-4.34808	15.4851	-4.27554	54.5294	17.9211	7.53613	33.5003	0.236468	-1.12252
ILK_Pathway_Regulation_of_junction_assembly_of_desmosomes	-4.26674	27.728	54.7164	44.2361	-4.60689	7.50998	25.4391	-3.19186	26.8446	-7.8059	2.24046	44.5525	84.0855	62.4388	-9.59658	-10.9361	81.6855	-14.319	-11.9293	29.0679	-11.5512	43.7056	74.2339	-9.35388	-0.380626	69.141	20.5902	-6.49311	4.24604	2.13423	46.8411	12.8252	0.252698	6.34146	-9.48868	-4.96531	-1.84818	65.6579	19.3928	57.7701	-10.0532	9.10195	-10.6428	56.0605	13.6412	7.53613	31.728	0.585962	-7.5057
ILK_Pathway_Wound_Healing	3.56671	34.5421	62.0849	44.2361	1.13383	13.5444	31.7617	2.43637	35.7672	-1.47667	10.6247	43.2842	87.8782	71.5602	-3.69211	-3.80721	90.0919	-8.25965	-6.27512	28.548	-5.72862	49.6039	80.5613	-2.3399	6.92258	77.5332	26.5394	-3.94373	4.87366	7.85507	50.3198	12.8252	-0.41469	12.6707	-2.63334	1.41787	-1.84818	71.5699	20.0871	66.3634	-4.34808	17.4948	-4.27554	54.5294	19.8658	7.53613	33.5003	0.236468	-1.12252
Integrin_Signaling_Pathway	41.5867	64.6413	83.3339	89.9749	43.3573	50.6679	61.2551	44.388	63.9778	39.6033	50.7207	83.7895	113.416	99.6971	34.5327	31.9642	124.22	32.6484	35.0837	49.7131	39.2364	66.1847	116.573	31.0518	38.0865	100.121	67.0801	26.2531	26.559	55.5964	64.4006	78.5354	40.2225	38.6301	42.4361	49.393	27.6018	92.9387	57.7349	96.9608	35.8094	28.674	39.1825	87.2776	55.1666	54.3082	71.0031	41.7046	55.5896
Integrin_Signaling_Pathway_Cell_survival	38.6238	24.8335	35.1781	43.8096	25.6429	17.356	35.384	27.8092	36.0399	36.5327	30.6372	46.7968	45.4909	35.6256	20.952	32.0699	45.068	20.413	37.7107	18.5825	27.9294	26.8308	37.0221	30.5503	38.9347	33.363	36.9288	10.5154	10.4716	15.371	29.059	31.9764	24.6855	17.8627	34.7564	38.0734	27.1758	22.9545	19.6324	42.3876	22.8203	12.9425	22.9859	43.4666	21.6174	28.5403	46.9711	18.2072	42.8354
Integrin_Signaling_Pathway_Cytoskeleton_contraction_integrin_modulation_cell_invasion_and_migration	19.6816	15.2292	8.26161	18.8295	17.921	20.3513	13.8541	23.2142	11.5334	19.3708	24.7276	16.1029	10.4189	16.6401	14.6715	17.5741	15.4286	16.7614	14.0796	12.2672	18.6565	11.2145	13.782	18.5458	21.1147	12.4229	23.7455	15.7529	10.5635	18.115	11.2438	20.82	17.141	9.7531	18.7751	24.7912	16.5384	7.37163	18.8729	13.441	11.505	12.9385	17.9909	20.4401	15.0992	12.1018	17.2162	15.7361	24.3506
Integrin_SIgnaling_Pathway_Focal_adhesion_and_stress_fibers	1.0738	8.522	5.65619	7.40232	8.75675	7.20947	8.2865	4.02485	7.16587	4.78411	5.24203	2.84337	3.88539	7.87986	7.05398	1.4644	7.61028	4.295	-3.62848	6.46914	5.52014	6.7022	9.06417	2.45302	6.2515	5.54523	8.7702	10.6875	6.67644	5.32785	5.41475	8.70746	5.71586	2.32283	3.62327	6.00248	5.92348	5.73102	8.44693	8.1213	3.86323	1.53887	3.09006	4.0392	7.30428	3.81654	4.60516	8.42265	7.48591
Integrin_Signaling_Pathway_Translocates_to_the_nucleus	-0.301489	0.677218	4.61054	3.99243	3.45226	5.83405	2.3766	0.530236	1.60392	1.26226	6.65369	-1.8356	0.788816	0	6.2157	0.781334	3.57415	7.20994	1.51711	-2.41933	5.59977	1.67898	1.35667	0.654081	-4.09581	3.15523	3.42023	0.44596	1.40763	6.19824	3.38439	5.67319	0.461011	-1.20661	3.45544	1.10667	-1.25432	0.907675	0.440046	0.53368	4.92483	0.92913	7.84224	-0.770283	3.39039	4.02808	0	0.240873	4.86602
Interferon_Pathway	33.1803	19.4946	20.0175	26.978	18.7849	21.8686	24.7841	31.0193	17.6895	29.6645	29.4325	25.5771	21.9699	22.08	14.5868	22.6913	24.9126	23.7105	28.9032	9.01897	27.1882	20.871	18.1687	28.5186	27.648	14.3916	27.9807	11.9719	29.0435	17.48	22.7471	42.9343	32.2194	18.9123	25.4426	25.923	26.7743	15.9199	18.0084	17.5666	11.5859	16.3459	30.5612	22.4415	14.9082	30.1102	32.8521	18.9965	30.1878
Interferon_Pathway_Gene_Expression	7.25345	6.50959	0.630795	6.8301	10.5076	9.01179	4.9871	8.52494	4.92543	3.05597	7.25456	7.97505	2.64322	5.35669	11.9061	9.04019	3.44067	4.74884	10.2826	4.92825	10.4388	10.7066	3.64255	12.5072	7.2404	1.75581	5.71104	5.115	10.3644	5.46916	0.845906	8.15735	13.0527	8.33667	11.1142	8.0914	11.7269	1.26225	3.56545	3.5071	6.97948	7.3919	8.72392	7.94877	1.28209	7.51154	5.75449	5.46668	3.67
Interferon_Pathway_Transcription	0	0	0	3.10445	0	0	0	0	0	2.93511	0.952217	2.36063	0.980997	0	0	0	1.0964	0	0	0	0	0	0	0	1.18327	0	0	0	0	0	0	0	0	0	0	0	0	0	0	0	0	1.87904	0	0	0	0	0	0	3.76766
Interferon_Pathway_Translation	4.16025	2.97935	2.63824	2.14957	2.20553	3.51204	3.62344	4.0401	3.49564	4.27571	2.29133	4.58161	2.20292	2.08563	1.4397	3.95964	2.54297	3.10447	5.86651	2.79092	2.46059	3.08728	1.6419	2.22899	2.16273	3.33184	4.1958	2.9026	4.19779	2.84426	1.67947	4.97135	5.40578	3.93785	3.63811	0.64978	2.75162	4.1497	4.97254	0.853319	2.56927	2.40233	4.02391	1.71701	4.61465	3.31194	3.3422	3.55243	2.94444
IP3_Pathway	79.4268	24.2694	19.6004	37.7865	39.0679	45.2377	41.3366	76.3078	33.2473	63.5467	64.2892	37.129	31.6112	42.07	38.8412	83.3263	59.8126	70.4772	71.4482	19.0433	76.4634	36.646	36.2012	87.5926	65.6895	36.7327	56.6236	47.6582	52.1694	62.6253	24.6391	66.0638	36.7069	41.919	74.5424	72.5349	23.5274	28.6052	45.5789	35.6161	80.2329	39.2237	64.6195	38.1291	36.2502	49.248	42.8287	51.9189	76.4652
IP3_Pathway_Gene_Expression	20.1628	0.55703	-1.09534	11.8231	10.0077	12.5032	10.6985	17.1299	5.13322	14.0529	13.3823	9.53054	5.46484	7.21354	11.8702	9.56839	10.906	16.4402	19.4486	5.81537	15.2613	9.30862	10.7335	11.5283	12.8264	6.59959	10.3722	8.34111	11.745	12.3387	6.49286	9.58113	3.98954	9.74514	17.0989	3.8602	7.12255	4.57612	8.4641	9.11479	16.8991	11.1003	13.7423	9.30894	7.5899	14.053	8.80154	11.9214	15.6641
JAK_mStat_Pathway	26.105	22.8584	18.336	27.5467	24.0825	14.209	27.3327	22.6086	24.0873	31.2837	26.0267	24.5533	21.5786	18.535	25.8832	24.2475	28.1377	27.3152	24.3565	11.1104	33.4787	15.9364	25.7431	21.1907	30.2007	22.2481	23.2182	26.1387	16.9784	16.0236	12.7667	24.0389	16.1078	15.5753	32.6112	27.3115	22.9492	18.615	31.8855	22.2547	24.2897	19.0197	28.9011	18.2189	17.3981	20.4995	27.454	15.26	41.4608
JAK_mStat_Pathway_Akt_Pathway	25.2578	20.9162	24.7394	28.5891	11.0318	9.01451	20.5995	20.7268	24.0171	11.1234	4.54419	23.5305	23.8477	21.8226	13.437	35.5968	33.7446	5.71253	8.72589	26.768	10.7636	21.9057	22.8973	23.4593	10.8216	33.3293	18.2755	14.6629	36.7699	12.2595	25.0897	35.8975	28.8405	23.5779	10.0753	28.0892	29.1736	25.7433	13.638	26.6827	7.04408	9.62391	2.26577	20.5329	17.9833	22.7192	26.9166	37.1819	15.9657
JAK_mStat_Pathway_JAK_degradation	8.6164	8.46038	10.6191	28.7084	15.0868	13.5579	9.54707	3.86916	2.31719	22.2016	17.2472	28.4008	22.3029	13.8547	12.3741	14.2942	13.1938	8.59761	8.92547	3.19901	6.04281	9.70657	10.8266	16.7985	18.1525	5.6485	14.0181	5.19114	10.8722	-3.49356	7.5547	0.135735	0.906701	-0.355512	11.4431	10.4301	10.6219	14.7554	19.5261	10.5411	8.72718	14.962	5.46875	9.88863	7.12599	10.164	5.90691	4.50222	23.372
JNK_Pathway	56.0825	70.1585	70.5345	81.6703	68.6611	70.8523	55.7765	70.5899	80.4407	70.3694	73.4866	69.0146	120.423	106.436	68.5753	56.0715	122.148	59.5825	66.374	80.2062	72.919	102.899	111.433	61.7372	90.281	116.249	74.2766	48.2737	73.3175	87.2966	59.4745	94.2573	68.7982	74.9255	67.5959	61.662	72.1589	89.2134	83.0168	95.1918	65.4583	62.5968	57.6525	62.0684	70.3565	91.5462	65.8505	97.6672	77.0818
JNK_Pathway_Apoptosis_Inflammation_Tumorogenesis_Cell_Migration	20.7488	13.2381	9.75547	13.1091	5.00015	2.39805	11.548	11.2774	9.78232	17.4946	10.587	3.67617	14.6403	13.7657	6.62241	16.2623	17.3684	8.89818	19.2732	10.7789	14.4454	26.1772	18.4459	17.8303	14.3948	16.0778	5.52794	15.8697	11.1045	23.6139	10.5642	25.659	13.0688	24.27	9.88194	12.2458	8.71105	15.4131	22.6253	14.0951	9.64786	3.58199	21.4333	7.66778	19.5144	27.3018	8.38164	26.8316	14.3555
JNK_Pathway_Insulin_signaling	-4.1655	-5.55414	-8.52876	-0.943586	-4.33428	-7.53446	-8.20535	-3.03459	-6.37498	-2.74718	-3.50383	-3.3299	-4.17352	0.720148	-0.878539	-3.30575	-2.41873	-1.17899	-3.35993	0.446195	0.610393	-3.74313	-3.95061	-0.436553	-5.14168	-3.58509	-2.48319	-5.02945	-4.89456	-1.78619	-3.36755	1.17477	-4.35144	-1.2366	0.835752	-6.63123	-1.33063	-0.830992	-2.79502	-1.32056	-0.207461	-2.86237	0.186786	-5.89719	0.158823	-3.32181	-2.96764	0.356433	1.6941
Mab_targets	-8.75077	-9.44956	-2.34164	-3.92811	-9.40602	-1.36081	-8.37992	-8.14671	-14.1776	6.97729	5.38674	-0.149353	-1.40523	-6.61062	-4.54093	-6.80246	-2.56169	-1.10452	-8.89588	-9.36108	-2.81638	-16.4504	-7.66373	-3.81223	5.26576	-5.80219	-5.47957	-13.7419	-15.0172	-14.2893	-11.1328	-13.7976	-14.9057	-13.46	5.20792	-8.758	-13.4793	-2.74583	-16.7016	-9.40688	0.951302	2.68667	-4.61916	-5.42757	-15.6528	-11.7816	-9.79922	-13.616	5.65388
MAPK_Family_Pathway	74.4575	52.2966	68.9435	77.3954	95.6241	82.9169	53.3246	92.3255	83.9333	112.25	117.967	92.142	104.918	93.8805	103.406	72.5435	87.6847	84.6314	90.076	48.1391	100.108	63.2942	82.9253	90.2454	140.126	69.1624	90.9404	59.386	65.0342	66.5328	34.9954	80.6946	67.2461	47.2546	102.26	93.6978	74.2845	68.7339	65.4089	61.679	92.9107	82.9615	85.6848	93.4205	43.347	68.7666	87.8547	59.0391	126.187
MAPK_Family_Pathway_Chromatin_Remodeling	8.14522	5.84644	3.90588	11.2711	14.5378	7.60056	10.3773	12.4427	7.29164	9.54742	9.34484	10.2415	5.69179	7.49318	14.8125	11.3044	13.2532	5.29721	13.0854	9.14141	14.175	13.465	8.85856	15.6594	10.6411	9.66912	7.65097	10.5638	13.922	6.89842	4.15352	9.81139	16.8899	6.92745	13.871	11.6193	15.2837	5.53449	10.7597	6.90686	8.94169	6.16041	10.0238	10.7425	3.08993	10.0992	12.4908	11.7189	8.13304
MAPK_Family_Pathway_Cytoskeleton	5.96399	6.45663	1.4056	9.72001	11.0913	6.92176	4.53257	8.65312	7.18555	6.2209	7.36237	7.62971	7.57561	9.22822	11.5059	8.66581	7.88821	4.01216	10.1442	8.97058	7.75506	9.95089	8.02651	9.21495	8.58326	5.58745	8.35757	7.19888	14.2677	5.35581	3.43619	8.97509	5.8425	5.00107	7.13936	9.08945	9.56478	4.11835	9.46854	4.24786	5.46243	5.29393	7.90788	9.31293	3.85236	6.95959	12.7468	10.1716	8.57322
MAPK_Family_Pathway_Gene_Expression	11.3703	10.743	10.0483	19.0815	22.2544	12.6241	9.72914	15.5524	13.6852	17.6119	22.5154	14.8826	8.59904	13.8065	27.0426	14.1838	12.26	15.1973	13.5065	9.57459	23.2933	18.4253	16.4606	17.5148	27.1529	9.69417	9.9415	11.0699	15.4841	11.3721	5.36333	17.9188	15.9193	10.918	22.4274	16.7986	15.7395	10.1127	11.7077	9.65862	20.7118	13.7035	21.5557	22.8876	7.63294	16.2254	24.4104	13.5568	29.1697
MAPK_Family_Pathway_IKBs_Degradation	2.13406	3.64004	5.35885	3.49635	7.81891	4.69222	0.97231	7.11255	1.24175	7.99947	13.6056	3.11187	-0.545718	3.97085	14.6244	2.90189	0.608384	7.35759	2.41258	0	10.4959	2.07003	6.99891	2.36188	16.9641	1.10652	2.72359	0.969432	0	0	1.25497	-0.40308	2.94671	0	11.8155	2.54859	0.673736	3.86115	-1.44672	0.863009	10.7674	6.00014	8.4327	10.776	1.98642	0.891353	11.908	0	16.8519
MAPK_Family_Pathway_Translation	1.06881	2.60011	0.683318	1.17734	2.16723	-1.13192	0.481148	0.851054	2.41629	2.33246	1.43922	2.05145	0	-1.41029	2.38296	2.80025	2.49875	1.79454	1.91278	2.32902	2.03905	3.29229	1.92956	3.91908	1.62197	3.01444	1.05164	1.53388	1.92102	2.25739	0	1.53477	0.361251	1.80664	1.92651	2.64327	1.6499	0.43476	1.41636	2.01518	1.38267	0.43476	2.55433	0.514163	0.20909	1.64934	0	1.40685	1.34439
MAPK_Signaling_Pathway	99.515	108.409	156.608	168.334	87.3982	90.0217	125.631	109.972	129.865	87.5068	91.8685	144.431	200.851	174.422	86.6671	89.043	237.614	72.6198	102.86	119.641	93.3343	167.078	193.897	84.5302	106.302	201.72	137.158	72.4425	104.494	113.495	123.082	144.953	94.269	111.266	85.016	105.431	85.9267	166.188	107.513	169.987	84.7412	95.208	75.7525	142.123	108.511	125.241	142.964	122.149	106.322
MAPK_Signaling_Pathway_Cell_Servival_Cell_Militory_Inflammation_Apoptosis_Osmoregulation	23.7539	14.0925	9.29532	6.51589	3.93629	7.51282	11.1853	17.6019	9.72103	14.8902	8.2253	4.51594	10.3612	9.83275	13.5199	15.4829	14.955	12.9207	25.858	13.7262	17.4529	25.3705	16.4197	18.4771	15.2361	15.7234	7.55809	14.9646	6.54892	10.0446	9.26325	26.1314	9.3775	25.9222	13.4665	15.9962	11.2888	13.1373	18.0009	5.22268	11.7147	4.38175	21.5995	4.49477	14.8799	14.1099	5.0195	16.4551	15.4388
MAPK_Signaling_Pathway_Gene_Expression	38.8695	16.0136	23.9876	25.8591	27.2511	13.4996	29.2058	28.768	19.3005	31.4439	29.9486	22.8895	18.4146	20.1278	22.6342	33.6629	30.0911	21.4421	39.3277	16.0101	34.467	30.1084	22.6416	35.1102	32.0096	24.3853	26.9925	27.8907	15.7054	17.8464	15.3961	30.5571	26.0976	22.6915	23.3737	38.8316	31.156	23.6101	29.0355	19.4648	19.646	16.7018	34.8746	19.3173	16.9212	32.7323	30.7244	27.9341	41.8051
Mismatch_repair_effect	20.5433	7.41634	1.68391	12.2165	3.70085	9.44712	9.09357	5.74835	3.2527	17.2741	13.8542	10.4202	4.63063	10.666	10.6596	18.0588	4.74106	14.6041	15.3869	4.74489	4.95625	6.09566	5.91034	18.5207	11.8412	3.64182	12.2488	7.0908	20.4594	9.58037	14.1521	13.6838	11.3354	16.1355	23.383	6.22322	5.49234	6.64075	14.6416	7.5915	9.4969	15.2068	8.54669	2.37237	9.43119	16.6261	6.92015	20.6305	13.2295
Mismatch_Repair_Pathway	35.6935	19.6548	8.64971	20.6798	12.4853	24.5125	15.1374	16.1825	14.4458	36.6892	27.1541	17.4048	7.93773	17.2682	23.7776	34.8915	8.54182	33.2912	35.3189	17.2039	18.3715	15.5059	15.1306	37.7569	25.3822	8.18229	27.0619	21.5791	37.786	25.9662	26.3347	29.1257	28.0341	34.6352	40.2376	18.5813	18.7579	18.8757	33.5789	19.1651	18.6787	25.3554	20.937	5.11896	22.123	32.7876	17.0304	36.4144	21.1123
Mitochondrial_Apopotosis_m_Pathway	-15.2161	-3.49275	-38.2359	-26.0034	-21.1921	-9.11601	-28.597	-13.7326	-42.308	-12.8986	-18.9441	-16.6319	-57.8257	-40.1962	-10.9179	-29.8545	-47.8626	-3.51718	-17.8842	-18.5186	-11.5548	-19.3122	-50.8831	-26.7631	-17.0567	-48.0862	-40.5698	-14.5741	-19.9873	-16.209	-36.6001	-17.6626	-18.8278	-12.0966	-10.9085	-21.1098	-20.4729	-54.3662	-18.3363	-34.9365	-15.9553	-33.7306	-4.49781	-12.6741	-11.8286	-23.682	-12.6883	-32.5339	2.1548
Mitochondrial_Apopotosis_m_Pathway_Apoptosis	4.71309	5.04568	3.54989	5.55684	5.13343	6.62583	1.25056	3.69648	3.26589	8.70955	4.20916	2.71037	5.30012	6.47404	5.01054	5.78206	2.09006	3.35361	4.70269	3.04542	2.9407	3.25045	3.38034	6.16399	5.4298	2.69376	5.05965	5.13509	3.33374	1.93621	0.958418	0.758872	2.94066	-0.731937	6.52623	5.26292	2.82347	3.79972	2.49147	3.54234	2.46663	2.18718	1.90142	1.87847	4.56881	1.21256	3.92124	2.6227	5.56285
Mitochondrial_Apopotosis_m_Pathway_Depolarization	-0.925299	1.4361	-0.221759	0	0.588791	1.95629	1.61259	2.03506	0.19212	-0.596285	1.39546	0.994663	1.36856	-0.639092	-0.0414395	1.10041	2.39744	0.748924	-0.114466	0	0.915992	0	2.35234	1.43288	1.21948	1.89759	0	1.89285	-0.512304	0	1.18598	0	1.18598	1.59538	0.129506	2.23686	2.31132	2.0592	0.980429	1.18598	0.22694	2.49871	1.04396	0	0	0	1.53137	1.11156	2.79101
Mitochondrial_Apopotosis_m_Pathway_DNA_fragmentation	1.94386	3.94666	3.80668	0.829327	4.21861	4.72948	2.18496	3.9681	4.50503	0.410776	2.64315	0.50377	1.06528	0.258929	5.11268	0.61105	2.44855	5.22062	3.96561	4.10709	4.63125	4.08701	4.76396	2.49213	3.27694	4.84262	4.62282	3.78294	1.35332	3.2255	1.51128	4.80247	4.57993	3.26848	1.94414	3.63092	4.72693	2.02641	1.60971	3.27278	3.10564	4.12633	1.30986	3.27042	4.28615	2.43525	4.92047	4.51479	2.5596
Mitochondrial_Apopotosis_m_Pathway_Gene_expression	-0.925299	4.71542	-0.221759	0.507232	0.588791	3.93148	3.26021	3.31708	0.19212	-0.628871	3.04588	3.58762	1.36856	-0.639092	1.68978	1.10041	2.39744	2.62247	-1.35838	0	1.36463	2.83786	2.35234	0.402294	1.21948	1.89759	0	2.57399	1.50553	1.17708	1.18598	2.98972	3.6162	4.19651	-1.50446	2.23686	2.31132	2.0592	0.980429	1.18598	-0.449928	3.52419	1.51052	0	0	2.34247	1.53137	1.11156	3.67291
mTOR_Pathway	52.3795	60.4513	80.5029	83.0567	60.1432	65.1454	68.743	58.7305	91.0201	55.3586	48.9857	67.1836	109.805	91.4068	66.4423	61.4783	116.22	42.2918	63.3057	76.8196	52.6513	89.6242	107.275	59.371	78.2307	108.171	55.2012	63.7076	75.4749	70.5227	61.3583	71.194	67.1029	71.4735	52.4822	58.1133	58.4068	90.9887	85.3589	96.6043	57.6242	66.8612	52.8476	59.7937	70.6566	79.4536	74.7498	90.5702	49.2286
mTOR_Pathway_Actin_organization	12.8618	2.56881	13.9341	11.9414	14.8791	17.371	10.5242	10.1352	10.7965	22.8223	12.4052	9.19855	12.882	17.7793	9.35465	20.0621	6.85997	8.64393	9.82531	11.4045	11.3649	12.1134	7.84389	21.1372	25.7169	5.67122	13.6575	16.1901	9.13273	9.22648	11.2613	15.7832	10.6	10.2147	11.681	18.6854	9.46858	6.51363	12.3078	16.0939	15.1133	11.4964	7.4679	6.20707	7.83011	13.6484	12.6889	14.1507	17.5817
mTOR_Pathway_Akt_signaling	-0.00189587	1.63676	2.08536	1.4455	3.59578	2.71846	0.744434	2.07535	3.69897	-0.851006	2.31482	-0.140746	0.190059	-0.895335	3.26607	1.45855	1.90969	2.45246	2.65452	3.13812	3.41261	2.75755	2.79945	0	2.7693	2.28818	1.75171	3.59944	0.876585	3.54781	-0.728196	1.96828	5.27736	1.32246	-0.149796	3.32423	3.62002	1.27083	0.331394	1.27795	0.652509	2.49799	2.57061	-1.29586	3.7836	1.30494	0	1.22801	-0.341688
mTOR_Pathway_Scanning	13.4363	7.89066	6.88065	5.63601	5.73657	11.4052	9.43218	11.1973	8.0762	12.117	10.0272	8.06409	9.37064	7.31548	10.752	9.83059	5.61509	9.64178	14.0741	5.57431	6.79108	7.79618	4.29609	6.78592	10.2648	7.62796	7.70621	7.844	8.43722	6.40489	5.81832	8.02375	5.76034	13.4631	13.171	7.05178	3.56988	10.4133	14.6738	4.46786	13.0251	8.65197	15.4097	7.51362	9.7819	5.21694	8.47286	6.70704	11.1059
mTOR_Pathway_Translation_on	19.791	14.6391	17.2072	13.9246	13.5939	18.7247	18.6146	19.3184	17.573	17.9384	16.1043	15.3224	15.5425	16.3309	17.3159	17.4034	14.56	20.6761	24.6379	13.2528	19.0456	15.3921	14.663	12.0865	16.9478	17.1019	13.9203	18.2908	12.7526	17.9776	9.36864	16.5117	16.1504	22.7892	20.9012	13.4912	12.5198	19.1002	22.765	12.2274	20.6677	18.4437	27.0229	10.7231	24.6439	13.0854	17.5831	14.2386	15.6709
mTOR_Pathway_VEGF_pathway	2.10516	2.65471	3.74065	3.34872	2.19742	2.26853	2.31212	1.79743	3.55539	0	1.42261	1.8896	2.98719	2.19131	2.23915	1.45855	2.36312	2.22199	-0.404153	2.12548	2.0981	1.07643	2.82827	0.59861	2.71144	3.03635	1.75171	2.40639	2.54971	1.88538	0.001999	1.96828	4.21415	3.06209	2.17453	2.26453	2.56687	2.6268	0.597741	-1.32517	1.24252	1.51079	2.19086	0.597498	2.31145	3.7705	1.71631	1.22801	2.41538
NGF_m_Pathway	8.09565	5.64128	11.1302	6.32354	13.3923	8.6238	7.61757	12.6872	6.69415	8.91661	12.0702	4.51482	6.38061	6.10026	14.2429	6.182	8.70835	11.0537	13.8224	3.9497	13.9051	4.45008	10.8658	8.59701	15.6585	9.96749	9.21288	8.40946	3.18018	7.0391	5.62279	8.92069	13.7633	7.49569	10.8172	13.9475	10.8636	6.93745	6.08425	8.49037	10.1447	9.58812	9.83315	7.51358	4.04213	8.41783	10.3869	6.45121	12.7975
NGF_m_Pathway_Apoptosis	5.98342	3.83783	8.69381	5.31733	10.1603	6.5776	6.0607	8.53176	6.20459	6.7285	7.56104	4.51482	5.7539	4.79736	11.3645	5.6277	6.64721	9.123	10.8006	6.41014	11.0595	3.91602	8.19259	9.15217	11.7488	7.92064	5.14018	8.18258	3.18018	5.01054	4.49623	7.12838	8.71678	4.96907	9.58268	10.8281	10.3167	5.70574	6.08425	5.14512	9.06078	7.13252	7.65039	5.98218	5.15062	7.83671	9.38272	9.20672	8.87769
NGF_p_Pathway	32.2697	19.4507	22.9402	28.8485	26.7007	20.5379	17.5718	22.9185	36.3139	41.6697	30.8657	24.6792	20.8521	26.5799	33.7437	25.0834	26.7205	26.6196	31.8144	21.417	37.6978	18.8212	23.6299	25.8724	42.5061	23.9255	28.4982	29.5063	16.2278	19.4471	9.0688	32.4742	30.41	19.7665	41.1543	31.9853	16.8921	14.553	25.47	16.0679	35.49	21.9285	37.903	22.0136	23.5347	22.8937	31.2979	16.8872	51.4571
NHEJ_mechanisms_of_DSBs_repair_effect	18.9303	13.9425	4.87782	9.2267	10.3562	12.4229	15.0714	10.0022	12.3173	21.0125	14.2738	11.355	9.85138	11.5796	15.7831	17.4403	6.0176	16.6445	22.1474	9.08801	14.8053	12.269	9.1819	22.4737	16.575	6.73593	16.0129	8.17589	9.60761	10.5955	8.35844	15.7044	11.7959	19.9443	21.8491	11.1281	10.2206	11.1525	17.8529	8.3175	13.1987	12.7862	16.2811	10.6442	15.7599	19.8237	13.1669	12.9064	14.5626
Notch_Pathway	12.7997	3.32457	1.86804	6.11787	9.86698	11.0351	4.9658	19.8028	6.09036	8.77654	7.05657	7.49798	4.41818	6.70934	11.0548	11.6024	4.63142	13.8164	12.3305	1.30856	13.2759	8.05484	11.0958	11.3336	6.97045	9.37904	10.5247	7.5786	5.35159	9.17917	10.1559	10.2669	5.59267	14.7398	14.6555	11.6218	6.4834	7.17244	11.6711	9.26219	8.9028	10.3054	10.4723	7.23012	10.9826	10.9174	2.41238	12.7131	7.70402
Nucleotide_excision_repair_effect	13.5362	14.9148	7.53779	10.0954	14.3176	19.8927	11.4406	17.0839	19.9157	22.8544	18.2912	11.9111	11.6311	13.6567	21.2543	19.1617	7.95454	26.3213	25.3359	15.2818	20.6282	14.6116	16.0157	22.2766	22.6564	12.5665	23.7496	20.1021	11.6914	27.2734	16.4791	15.7499	16.548	20.8946	24.6166	25.9267	16.2458	16.8009	18.5557	12.8448	16.0964	20.2813	18.1843	5.73919	19.6764	19.0966	12.4904	22.7366	15.1781
p38_m_Signaling_Pathway	84.8294	86.0947	106.083	120.95	107.802	107.519	90.086	103.614	123.606	145.246	132.664	135.179	177.205	180.004	106.979	112.383	158.299	86.9203	94.465	86.344	107.124	109.756	135.927	133.738	174.571	122.218	113.458	59.8619	105.636	82.0222	70.0096	104.165	85.1004	74.4712	116.369	128.651	103.297	108.298	80.5186	114.92	103.382	128.984	74.0899	127.612	57.6661	87.0914	114.546	107.11	143.912
p38_p_Signaling_Pathway	84.8294	86.9466	107.197	120.95	107.802	107.519	90.086	103.614	125.283	145.246	132.664	135.954	177.955	180.695	106.979	112.383	158.299	86.9203	94.465	87.2499	107.124	110.686	136.462	133.738	174.571	122.218	113.458	59.8619	105.636	82.0222	70.0096	104.165	85.1004	74.4712	116.369	128.651	103.297	108.298	80.5186	116.244	103.382	128.984	74.0899	128.188	57.6661	87.0914	116.402	107.11	143.912
p53_Signaling_m_Pathway	1.82068	2.07599	3.42391	27.3337	12.0222	15.0689	0.390581	0.344041	4.45302	10.3592	6.34495	24.2406	21.0888	13.7394	16.4106	7.11775	8.90711	-7.29262	3.79633	10.3666	7.30367	12.0562	3.57283	9.27396	19.0648	10.603	5.49034	-1.76926	11.7623	-3.35032	-8.97757	3.60412	-0.274054	-6.52882	12.0629	6.62276	23.412	5.20486	2.69888	14.4004	6.84452	18.6066	11.4971	26.3538	-8.78059	6.28006	25.7932	21.2201	21.3058
p53_Signaling_m_Pathway_p53_Degradation	14.7233	18.67	13.3257	39.3668	24.3773	20.5714	11.8222	9.74942	10.527	20.8448	24.113	39.4281	33.0361	20.039	24.3514	15.2056	21.5253	15.8808	18.3185	16.7381	13.7127	20.2264	21.9027	17.119	21.9326	13.7349	9.46305	13.7723	21.1363	7.07549	10.8347	10.1132	15.991	12.1911	20.3717	3.71027	23.7417	19.0925	28.5678	20.6845	15.6434	19.2017	12.6968	25.9828	16.9396	13.4826	18.0745	15.6502	25.4556
PAK_Pathway	21.6498	40.9048	69.4249	45.1397	37.6438	33.2894	34.2765	21.348	70.9605	39.4165	48.904	67.7762	132.958	101.713	38.923	14.4776	68.0805	13.5948	30.6299	52.2129	28.4836	52.5379	84.8363	25.6161	69.1972	72.6613	52.7625	23.6192	36.874	31.5484	35.9393	51.2662	27.8569	42.3919	28.1709	44.8863	45.8901	63.8341	36.7322	73.0546	31.6452	53.4965	9.84016	73.0406	30.6431	44.8637	37.7605	51.7095	27.3637
PAK_Pathway_Actin_Cytoskeleton	17.1451	24.8033	37.3764	35.2777	27.0584	17.9052	8.06017	14.8523	35.8396	41.6632	41.8386	55.5815	81.3906	62.8051	27.0074	14.1439	10.9908	5.01966	17.7077	31.3938	16.9313	9.39613	35.167	16.0339	51.8859	19.4437	35.2066	10.6647	4.57166	-1.92989	7.44029	19.9952	14.4205	17.0174	17.5871	30.8774	43.6587	26.0817	5.49789	32.075	16.0984	18.7086	2.11208	57.4862	14.0411	11.5943	22.3424	16.0641	34.121
PAK_Pathway_Myosin_Activation	6.67232	6.06393	9.75118	5.33471	7.62234	-5.62142	10.4929	-1.81415	5.82416	4.70075	8.41817	10.4983	10.1625	6.96386	-2.11353	-5.17799	-2.22678	-6.51014	3.34755	15.0932	1.92984	3.62232	4.90381	1.06792	1.1556	6.55281	4.9386	8.44036	4.34215	2.85484	9.93394	8.01389	3.12947	14.995	0.597163	2.11033	11.2142	2.81409	8.86075	7.36278	0.556777	-1.34699	-5.71296	10.6666	3.33906	13.7348	15.3499	9.70694	-3.49915
PPAR_Pathway	21.4307	19.002	37.0307	33.4189	28.5516	33.8037	32.5287	21.2766	26.5621	12.9034	28.4998	24.9041	55.686	27.6663	27.2058	26.0163	45.2868	19.5911	15.4944	22.538	16.7242	43.1734	38.1938	26.7115	21.417	36.4803	40.2774	2.92183	23.5892	25.3932	41.0527	27.2476	13.9353	17.1268	10.9469	30.2201	24.8649	30.8401	14.7077	41.0284	18.0765	26.613	14.4203	27.5147	18.7194	23.1043	29.2221	22.1894	14.5674
PTEN_Pathway	-28.8075	-11.0451	-21.5765	-25.5713	-16.3797	-11.6314	-17.1157	-13.8262	-23.6018	-35.8716	-6.13299	-22.1796	-18.8319	-26.6002	-17.52	-28.0598	-21.7049	-20.2529	-24.4259	-13.62	-24.2919	-15.56	-18.5856	-30.0046	-25.7231	-16.4218	-23.1534	-21.2812	-17.0379	-19.08	-10.7248	-19.5195	-25.6753	-12.8221	-28.1247	-20.5127	-10.5863	-9.7249	-24.8819	-19.8839	-26.2846	-5.0772	-19.7781	-18.2849	-23.6911	-25.2055	-22.1444	-15.6292	-30.97
RANK_Signaling_in_Osteoclast_Pathway	26.8112	10.5207	17.6586	16.6824	22.4004	17.2606	23.8912	26.7769	11.9777	32.4708	30.3491	19.5791	20.7488	23.1181	23.7684	20.5483	16.1332	22.8378	24.1233	12.6323	34.9355	17.0921	27.2374	25.3204	39.945	14.6294	18.2426	10.9232	18.0032	15.3768	20.3272	34.626	23.2607	20.0288	39.7081	24.0966	19.6972	25.9589	18.62	17.4041	33.3284	20.163	32.4922	25.2735	12.5473	19.899	33.3362	17.3578	40.2657
RANK_Signaling_in_Osteoclast_Pathway_IKBs_Degradation	4.31834	4.77033	5.50842	4.65213	7.27814	3.31158	3.12683	7.97342	-0.0926019	11.8775	15.2699	4.47427	1.97147	5.33872	16.591	5.733	2.78613	7.86795	3.4569	-1.21175	13.2069	0.630634	9.97521	6.73721	20.1023	2.0463	5.52258	2.09953	3.25372	3.78228	3.22146	2.17336	4.96684	3.27003	16.5631	5.63269	3.7802	5.94781	1.41635	1.71397	14.784	8.71307	12.376	10.776	3.72469	3.15894	14.0939	3.62518	19.4731
RAS_Pathway	140.387	86.4211	99.8864	112.22	103.027	104.84	114.767	133.49	93.4915	132.848	128.627	121.407	102.697	117.745	95.1757	151.902	141.051	107.391	130.243	91.9576	123.318	115.33	107.053	162.759	123.173	102.132	140.98	97.9992	107.213	119.836	112.774	142.89	122.787	116.416	128.524	158.997	103.997	77.0968	111.74	115.973	105.671	93.8209	86.2284	95.6973	101.513	121.304	111.404	127.601	127.725
Regulation_of_telomere_length_and_cellular_immortalization_effect	4.77892	-3.12562	-0.25884	2.15747	-2.63404	2.94252	-1.1934	0.262686	0.323486	-1.80838	-1.03906	-5.73841	-1.54525	-4.0359	1.96767	1.97676	-1.38838	1.21465	0.760822	-2.01598	2.03939	-2.09084	-0.189095	-0.423856	0.981698	-2.05076	-1.97234	2.25854	0.886819	0.91641	-0.581775	-0.85753	0.796702	2.47754	-1.80274	0.369387	-2.81922	-0.232894	5.18223	-3.13323	-1.67616	-1.63274	6.48177	-2.82608	-0.9831	-3.32236	0.490336	-1.56367	-3.04738
RNA_Polymerase_II_Complex_Pathway	26.6075	27.5764	22.1153	33.0676	33.311	27.1992	28.6405	33.2716	30.9866	39.2496	25.2947	28.8396	30.3283	23.1062	41.2791	34.1518	23.7344	36.8891	38.4183	24.6651	31.339	28.3722	23.3768	36.8999	36.6216	27.9293	31.7746	35.6276	27.5394	26.309	22.4328	28.3224	34.0376	34.9069	40.9524	31.6633	32.3284	26.854	37.915	20.2363	26.124	29.3252	37.4463	29.8424	38.5347	30.8414	22.9761	27.8542	33.8499
Sister_chromatid_cohesion_effect	13.2942	14.5198	6.1717	15.9051	1.01902	6.86787	11.6496	4.10149	3.29521	18.391	11.1419	10.682	7.8138	2.73742	11.7041	17.3675	6.57824	13.1703	15.702	9.14261	3.13157	12.0399	8.06923	20.9989	10.6912	6.15789	12.0184	9.08343	17.4568	15.9662	13.6163	21.241	14.0231	17.1115	13.0915	5.69317	10.8291	10.9632	16.3861	13.0113	10.0729	10.86	6.56543	10.2874	12.2505	21.6338	9.56709	18.8579	10.3165
SMAD_m_Pathway	-16.7758	-1.19412	-9.87065	-20.5077	-17.6251	-11.5672	-11.166	-9.14339	7.85201	-21.3418	-14.4214	-25.6843	-3.51261	0.523661	-19.4755	-8.33852	-3.28277	-11.9462	-10.8959	7.48872	-3.92614	-0.838411	7.91232	-12.8749	-9.65781	8.30864	1.68406	-4.36296	-14.8306	-6.96818	-17.6005	2.84028	-11.4714	-15.6409	-14.423	-1.42825	-8.1816	2.3082	-25.2834	-5.44623	-7.37546	-8.86574	-10.6846	-6.86607	-18.1793	-14.6561	2.33105	-8.20252	-16.073
SMAD_m_Pathway_Degradation	-13.3686	-12.0985	-10.8098	-26.4807	-18.8272	-15.9565	-9.88873	-5.27601	-1.23088	-20.3535	-22.6729	-29.2701	-23.1694	-17.8138	-18.4209	-7.57169	-18.3821	-12.0015	-8.90263	-3.6832	-4.38981	-11.3155	-16.3682	-12.8531	-15.6336	-5.2548	-6.38691	-8.2509	-15.0429	0.165694	-12.5792	-9.57955	-8.35844	-10.7719	-14.5685	-11.6585	-9.90701	-13.7317	-27.8531	-8.83205	-11.097	-10.3416	-10.8211	-12.1281	-14.7992	-8.72234	-9.64297	-6.29897	-22.1197
SMAD_p_Pathway	-16.7758	-1.19412	-9.87065	-20.5077	-17.6251	-11.5672	-11.166	-9.14339	7.85201	-21.3418	-14.4214	-25.6843	-3.51261	0.523661	-19.4755	-8.33852	-3.28277	-11.9462	-10.8959	7.48872	-3.92614	-0.838411	7.91232	-12.8749	-9.65781	8.30864	1.68406	-4.36296	-14.8306	-6.96818	-17.6005	2.84028	-11.4714	-15.6409	-14.423	-1.42825	-8.1816	2.3082	-25.2834	-5.44623	-7.37546	-8.86574	-10.6846	-6.86607	-18.1793	-14.6561	2.33105	-8.20252	-16.073
SMAD_p_Pathway_Degradation	-13.3686	-12.0985	-10.8098	-26.4807	-18.8272	-15.9565	-9.88873	-5.27601	-1.23088	-20.3535	-22.6729	-29.2701	-23.1694	-17.8138	-18.4209	-7.57169	-18.3821	-12.0015	-8.90263	-3.6832	-4.38981	-11.3155	-16.3682	-12.8531	-15.6336	-5.2548	-6.38691	-8.2509	-15.0429	0.165694	-12.5792	-9.57955	-8.35844	-10.7719	-14.5685	-11.6585	-9.90701	-13.7317	-27.8531	-8.83205	-11.097	-10.3416	-10.8211	-12.1281	-14.7992	-8.72234	-9.64297	-6.29897	-22.1197
Spindle_assembly_and_chromosome_separation_effect	2.18536	-1.93401	5.22034	2.20678	3.40026	1.27204	5.37795	8.40076	9.42321	4.29158	6.92225	-1.40277	1.33724	2.45511	2.35381	8.27063	8.53747	11.8066	5.86069	3.1085	6.70338	5.76816	10.3769	6.83551	3.17841	8.53056	1.33216	2.87051	4.35873	2.7871	2.01395	4.4333	5.62278	7.81937	8.32105	-3.05857	4.61428	7.08522	1.6341	6.47434	-1.84475	-0.114634	4.00667	1.3369	4.5866	11.2466	0.463009	-0.322566	0.00838359
Start_of_DNA_replication_in_early_S_phase_effect	43.5628	45.6234	19.7518	36.8162	24.8179	43.243	29.7046	32.4531	35.614	54.0791	45.5687	31.4688	18.0974	11.3626	44.8693	52.3145	19.3107	54.5337	57.7291	42.6588	42.3968	37.6216	35.5079	59.9992	50.5008	21.9776	56.771	44.2192	48.1036	54.7035	39.5142	54.9207	49.6115	60.8043	52.1843	38.791	47.1444	28.1666	56.4777	34.253	34.6406	35.758	39.5471	20.7137	46.704	57.3976	29.85	53.7595	26.4639
STAT3_Pathway	18.8777	23.8243	38.9435	54.3825	48.0494	52.4628	16.3072	27.2275	52.6262	88.8384	84.0895	61.551	90.0147	96.1609	58.0175	18.683	35.8504	45.5499	30.5175	23.5593	49.4836	26.7113	51.8439	43.2123	111.658	26.0633	44.1129	14.5323	16.1809	15.5912	6.49165	24.0397	25.5417	10.8994	63.8247	40.2787	50.7687	31.6805	28.7271	35.437	55.8081	64.0968	41.908	59.7272	14.6305	19.5554	48.3844	30.722	87.0156
TGF_beta_Pathway	43.0526	43.5501	57.4763	68.2624	69.5486	71.6117	51.004	58.198	75.4868	75.6101	72.8097	77.0378	128.928	91.1744	78.4708	44.795	98.7914	59.2527	61.4186	52.2319	72.6224	69.1258	87.9107	55.0225	96.185	88.263	68.913	38.9317	53.5705	48.0953	34.954	52.1407	46.1401	40.9875	67.3763	60.2402	52.7573	70.6528	63.739	71.9556	65.5813	76.3029	58.6014	64.3043	52.4873	56.9204	62.8992	67.0187	73.6319
TGF_beta_Pathway_Epithelial_mesenchymal_transdifferentiation	7.61612	1.59439	5.32847	1.49894	4.85221	2.52025	2.70544	4.4143	4.60332	6.67452	3.7567	2.5574	9.21519	6.16259	6.25222	6.33122	6.63913	4.59498	5.84929	1.57871	5.85845	4.11079	4.7656	5.6111	8.56731	3.65646	4.39793	1.65717	3.71057	2.46982	4.61147	5.39598	3.20206	7.62899	5.46545	5.87221	2.94409	4.02689	5.82236	6.43676	4.86517	1.45754	6.57862	2.43984	4.76599	4.46977	5.99768	1.59741	9.85744
TGF_beta_Pathway_Post_transcriptional_G1_arrest	3.32479	6.82992	7.30426	4.69352	11.7895	11.0972	4.7522	9.83902	13.3537	4.13202	8.67744	9.32858	19.3435	15.5444	10.2771	4.34802	16.6824	12.7179	7.68359	3.53316	14.166	11.2218	17.343	4.49258	9.65886	19.177	10.6985	12.103	2.41961	12.5442	2.31166	5.71993	3.08816	8.68805	6.71451	11.3261	3.63145	14.9494	10.4009	15.1539	11.277	12.6926	13.4992	1.49243	9.91402	4.03203	9.75273	8.70597	6.56382
TGF_beta_Pathway_SnON_degradation	5.35292	2.67524	-0.814191	1.08958	2.3653	2.82218	4.68524	2.4323	3.01798	3.51776	3.23397	1.94802	3.0994	2.61303	4.29068	3.64302	5.0776	2.51178	4.44021	0.629635	5.44978	5.37496	4.64946	4.89325	2.65758	4.09078	3.09318	4.26918	6.20711	2.39459	1.75947	6.07613	5.01424	1.02558	4.12911	6.53454	3.72187	2.89046	3.50521	4.78129	3.71183	2.81776	3.88068	4.02378	4.28492	6.46224	5.63824	1.97914	4.70253
TGF_beta_Pathway_Tumor_suppression	4.53759	1.48712	-0.814191	0.324356	2.3653	2.82218	2.3107	2.4323	0	3.05421	2.90885	-1.13158	1.28047	1.56461	1.66759	3.22673	2.57258	1.32476	3.04574	-0.438942	3.21646	1.74132	1.90715	5.36082	2.65758	0.175442	1.64263	1.7646	5.36787	0.425195	1.75947	4.55111	3.28108	1.02558	4.12911	3.64151	3.25742	1.14253	2.98659	2.24749	2.9669	0.759499	3.88068	0.706742	2.25839	5.02363	2.6505	1.39173	4.18766
TGF_beta_Pathway_Tumorogenesis	4.53759	1.48712	-0.814191	0.324356	2.3653	2.82218	2.3107	2.4323	0	3.05421	2.90885	-1.13158	1.28047	1.56461	1.66759	3.22673	2.57258	1.32476	3.04574	-0.438942	3.21646	1.74132	1.90715	5.36082	2.65758	0.175442	1.64263	1.7646	5.36787	0.425195	1.75947	4.55111	3.28108	1.02558	4.12911	3.64151	3.25742	1.14253	2.98659	2.24749	2.9669	0.759499	3.88068	0.706742	2.25839	5.02363	2.6505	1.39173	4.18766
TNF_m_Pathway	5.14124	5.1912	1.48351	12.844	8.50167	6.71848	0.545715	6.77975	3.42774	16.1918	10.1309	9.24224	4.71753	7.23054	9.44036	7.86892	4.66633	3.98663	9.34408	4.9774	4.15559	3.37585	4.3294	10.9365	12.9065	2.44372	8.65515	5.04128	4.48721	0.125618	0.172565	0.480679	6.34749	1.88586	4.1849	11.6096	6.68328	3.57353	-0.885738	3.17879	0.729506	6.60247	3.23942	10.8053	3.9414	-1.7168	7.77218	5.447	10.0821
TNF_m_Pathway_Apoptosis	5.14124	4.32156	0.716226	10.8588	8.50167	6.71848	0.545715	5.46327	3.42774	15.0609	8.49002	7.91833	4.71753	6.01169	9.44036	7.86892	4.66633	3.98663	6.39381	4.9774	4.15559	3.37585	2.77151	9.80679	11.3444	2.44372	7.38704	5.04128	3.36323	0.125618	0.172565	0.480679	6.34749	0.494878	3.73132	10.7596	5.56864	2.87307	-0.885738	3.17879	0.729506	6.60247	3.23942	9.33342	3.9414	-1.7168	6.0666	4.29398	9.35178
TNF_p_Pathway	13.0146	11.2738	8.0804	16.5399	21.6085	12.9856	8.97705	18.8995	10.0356	27.1962	26.898	12.4459	6.36865	15.6341	29.0654	13.9536	11.2396	16.6394	15.078	7.49298	21.3096	15.7832	18.8824	17.9117	40.9028	12.6042	14.5176	8.73517	12.549	10.2357	4.69614	14.5476	21.1425	10.9722	19.9225	24.5407	12.6218	6.63868	9.84246	10.786	16.2062	16.6219	19.6521	27.4399	7.20639	8.4674	22.5948	4.55705	33.901
TNF_p_Pathway_Gene_expression_Cell_Survival	9.33964	5.44349	7.79522	5.40512	12.7293	8.20015	3.70768	12.6653	1.7313	14.242	21.5792	3.11187	0.0809981	7.32957	18.8276	5.73642	2.98623	12.1895	7.50917	-2.46044	15.6036	4.68368	9.67208	4.99706	22.1095	4.17766	7.91307	2.10216	2.14323	3.44206	3.97336	5.80261	9.7734	3.47145	16.7049	6.91994	2.39109	5.09286	0.566678	4.20826	11.8513	8.45574	12.3463	14.3198	2.60762	2.71212	14.1733	-1.00415	25.7215
TNF_p_Pathway_IKBs_degradation	7.04027	5.44349	7.79522	4.50256	11.0509	6.73843	3.1246	11.268	1.7313	11.1036	19.3241	3.11187	0.0809981	6.80434	17.5028	3.45619	2.66953	9.28827	6.70957	-2.46044	15.0026	3.10213	9.67208	1.80672	20.8738	3.15338	6.7963	1.19632	0	3.01687	3.97336	1.38923	7.99321	2.52662	14.3377	5.66801	1.22065	5.09286	0.109596	4.20826	11.1851	8.45574	10.6155	12.3074	0.877935	1.47248	13.3568	-1.62985	21.7804
TRAF_m_Pathway	2.51505	2.00504	-3.90757	2.54153	2.51521	1.71933	-1.43408	1.79237	-2.81106	2.23259	2.27772	-0.48272	0.910925	0.469572	3.79052	5.38459	-0.477422	-1.87456	2.15642	1.05883	1.16645	0.755792	-1.36167	4.43428	-0.248278	-0.5949	3.16322	0.971881	1.60949	-1.94418	-1.41156	-2.00298	0.0166794	-0.200312	-2.50435	4.82874	1.77717	0.554202	-0.76957	0.525962	-4.53404	-2.47998	-0.0117635	-1.80275	-2.77801	-0.562168	1.78142	2.72939	0.871319
TRAF_m_Pathway_IKBs_Degradation	2.13406	3.64004	5.35885	3.49635	9.74382	3.6176	0.97231	7.04275	1.24175	14.1992	12.2417	3.7884	-0.545718	3.83322	15.8733	2.90189	0.608384	8.34501	5.24225	0	11.1023	2.07003	4.77634	5.22516	26.0147	0	3.89281	1.9709	0	1.40504	1.25497	0.773214	3.07462	1.18905	12.0798	10.0837	1.70523	3.86115	-1.44672	0	12.2002	7.27062	9.60393	13.0148	1.98642	1.49542	11.908	0	19.4584
TRAF_p_Pathway	11.4632	6.02607	10.1135	20.1233	18.6569	12.1707	2.4293	24.8139	-1.08032	38.2188	18.1499	30.6307	21.5333	15.3255	18.8859	11.5263	7.61301	22.0181	18.4047	4.14363	23.9215	6.39568	16.7236	16.8431	56.3631	8.58027	11.483	0.306457	16.4944	5.54344	0.27832	15.6477	9.15998	4.25534	28.0039	10.89	16.2401	11.6283	4.82086	8.24796	20.8162	14.0492	18.7946	22.888	3.11718	8.1486	29.5509	9.1024	36.6914
TRAF_p_Pathway_IKBs_Degradation	2.13406	3.64004	5.35885	3.49635	9.74382	3.6176	0.97231	7.04275	1.24175	14.1992	12.2417	3.7884	-0.545718	3.83322	15.8733	2.90189	0.608384	8.34501	5.24225	0	11.1023	2.07003	4.77634	5.22516	26.0147	0	3.89281	1.9709	0	1.40504	1.25497	0.773214	3.07462	1.18905	12.0798	10.0837	1.70523	3.86115	-1.44672	0	12.2002	7.27062	9.60393	13.0148	1.98642	1.49542	11.908	0	19.4584
Transcription_of_mRNA_Pathway	25.8104	24.4949	17.7077	25.0402	26.4823	24.0854	23.2978	28.8548	25.9863	32.9434	22.5353	23.3238	24.6921	21.6534	33.2647	27.5193	20.0672	31.9707	29.4106	19.6141	25.6173	23.066	20.4153	26.1562	29.3806	24.3862	27.1194	26.6273	22.2612	23.7832	18.0777	24.5352	24.7116	27.4847	34.8662	26.1231	25.8071	23.1547	27.4041	19.6337	24.5678	24.7356	29.9725	24.0586	31.3212	23.3707	17.8979	22.3962	29.6224
Transition_and_termination_of_DNA_replication_effect	9.44043	7.7428	2.97008	8.09806	6.77844	12.6997	1.89712	11.8327	8.50195	13.5447	9.88249	5.45139	7.00572	7.59902	11.3257	11.8815	3.24269	12.5749	14.9077	7.38414	8.3504	9.14935	9.54986	13.8428	12.5345	7.23394	12.3937	9.71215	12.9766	9.23017	11.2663	9.75121	3.60589	10.5852	13.243	13.1364	10.5208	12.5294	11.7787	7.60056	9.73754	9.27669	8.01225	1.81818	11.236	7.87297	8.83242	13.0526	10.2856
Translation_Regulation_of_EIF4F_activity	19.0399	17.9978	11.9678	17.9485	16.5383	15.0588	16.025	18.7366	22.3611	11.971	18.2942	15.5882	18.2079	13.9807	14.7002	12.2817	18.3205	17.4028	19.3885	12.2941	18.7482	21.0937	15.8465	16.2006	15.7239	21.4	16.243	18.2754	13.9246	23.4342	15.6216	17.8696	21.8261	18.1318	15.6795	17.7049	13.1502	18.8771	27.3732	21.6333	12.31	9.86199	18.0821	9.87144	22.236	15.7942	18.9498	15.6052	20.6949
Ubiquitin_Proteasome_Pathway	51.2237	46.7512	44.2954	59.4533	50.8323	48.7073	50.0654	48.0916	32.3576	62.9876	60.438	63.044	51.1015	38.3032	63.1618	45.7002	63.6618	59.1832	53.1029	36.4939	48.8968	52.5859	52.9133	61.0989	53.2077	41.9006	52.3098	48.5545	53.3307	51.2596	46.0652	52.9606	50.4564	56.5005	63.2207	36.0442	40.7875	47.4227	74.901	49.5378	51.8007	45.8486	57.1087	43.7632	63.5971	46.5712	50.8665	44.0119	65.5549
Ubiquitin_Proteasome_Pathway_Degraded_Protein	24.7885	18.0263	16.2736	24.7414	13.5147	15.3479	20.4976	20.6208	15.8612	27.8095	20.0492	28.4438	18.4075	19.5165	26.268	16.9846	25.8562	22.0269	20.7116	17.4259	19.2085	17.7561	19.3396	21.7769	20.6316	17.8351	17.785	17.9951	19.8415	19.6086	16.2834	23.4985	15.7726	17.8289	28.5742	9.38358	13.1778	17.9833	25.1926	17.4433	24.796	18.7499	21.6589	18.0714	21.4757	19.1408	22.8051	19.6708	28.4737
VEGF_Pathway	20.2399	15.1081	21.3622	33.6627	29.4596	17.6924	25.1866	17.7518	28.6532	35.8078	15.492	26.7974	29.8925	24.5162	18.2128	32.4869	28.1461	20.7135	21.748	19.9781	28.1783	21.4904	28.8806	29.8068	32.3796	19.256	30.8301	19.6679	24.9232	16.2673	12.6358	30.7283	21.2535	12.7348	27.1031	28.8177	19.7131	25.9814	21.445	20.7203	26.5304	18.7383	23.5481	19.7704	15.3252	27.5998	40.1042	23.6132	34.9051
VEGF_Pathway_Actin_Reorganization	12.6727	8.44022	4.70157	8.72979	12.6855	6.74644	3.82042	9.73917	8.67974	12.9405	5.95688	8.70846	13.2136	9.59272	12.8571	15.9262	5.72262	8.21627	9.00458	8.96826	13.9566	4.70504	11.1718	13.6434	15.1399	3.29165	9.33518	1.43284	10.0978	1.46667	1.7975	19.059	8.41185	8.06576	13.2449	11.5191	9.30331	13.8612	4.11582	-0.126232	10.7957	4.97239	13.9812	12.4965	7.39647	7.41162	14.4639	2.74991	15.1285
VEGF_Pathway_Nitric_Oxide_Prodaction	-0.484222	-1.00224	0	0.92248	2.82214	0.979751	-0.0115319	0	1.31303	-0.0443586	3.23202	-0.32178	-0.301367	-2.07321	0.578561	1.204	0.227884	0	0	0	0	0.983202	0.673612	1.53482	0.617196	0.52285	0	0	2.08684	1.34465	0.471994	0.616112	1.48376	0.0917854	-0.275068	0.567254	0.583413	0	-0.0269549	0.539936	-0.59001	1.19938	0.243905	-1.29586	-0.347889	1.08901	0.91606	1.04284	-1.37868
Wnt_Pathway	84.5102	63.7976	73.3097	98.1272	72.5042	55.9037	79.8212	60.0614	65.1143	72.92	78.9524	84.9997	97.4357	92.9745	59.1879	72.1559	104.382	58.3469	71.4471	63.1763	65.5545	83.9379	118.79	82.8527	66.6027	96.5762	51.1878	73.3932	63.6504	70.7029	62.7879	99.9744	64.0786	74.0088	78.7884	61.8253	60.5594	92.7687	102.693	85.947	59.1006	52.2421	54.3478	69.6024	70.8982	73.9146	84.3545	72.0131	74.0093
Wnt_Pathway_Ctnn-b_Degradation	6.61249	11.2824	10.4505	26.8718	18.3816	13.6207	9.41845	3.14905	2.45248	18.2107	19.9392	27.4616	24.5255	16.8224	16.0239	9.17935	15.2122	11.2851	7.06815	6.595	5.17467	14.3048	17.9488	12.7807	12.9184	8.43205	7.22055	7.68445	14.57	1.20218	9.40403	5.0738	6.8919	5.94349	12.7839	-3.63335	11.2514	15.3716	22.0136	12.9974	8.85165	10.9946	5.85357	13.1872	14.6681	7.41102	7.41878	9.12935	17.7066
Metabolic pathways	_697	8-MG-BA	A101D	A253	A3-KAW	A4-Fuk	ACN	ALL-PO	AM-38	ARH-77	ATN-1	BB30-HNC	BB49-HNC	BB65-RCC	BC-1	BE-13	Becker	BL-41	BV-173	C2BBe1	CA46	Calu-6	CAS-1	CCRF-CEM	CESS	CGTH-W-1	CMK	COLO-320-HSR	COLO-668	COLO-684	COLO-800	COLO-824	COR-L88	CPC-N	CTB-1	CTV-1	CW-2	D-263MG	D-283MED	D-502MG	Daudi	DEL	DG-75	DJM-1	DMS-114	DMS-79	DSH1	DU-4475	EB-3
125-dihydroxyvitamin_Dsub3sub_biosynthesis	-0.985631	1.79686	0.998555	3.1928	3.60213	4.44967	0	5.81416	1.88862	2.04552	3.55085	1.00103	1.49892	0.904966	6.39135	1.64606	1.44555	4.42444	3.87363	6.60098	3.08686	2.04005	2.62965	1.5615	1.45662	1.9898	3.45707	3.44015	3.58976	4.15214	0.901357	1.04159	2.25614	2.27262	3.50668	7.04404	4.70117	1.66352	3.07668	0.898668	0.886483	4.57742	3.08742	3.90151	2.34634	2.5714	2.2418	4.55033	3.66257
1D-imyoi-inositol_hexakisphosphate_biosynthesis_II_mammalian	0.295803	1.86717	3.99361	0.147365	3.58105	3.48265	3.70683	5.37758	2.65407	2.24113	-2.30025	4.39391	1.48645	0	2.18255	2.63209	3.92343	0.450863	4.02574	6.75441	2.88901	3.60919	4.26593	2.13023	3.26516	7.83327	0.74788	5.05091	1.83349	3.74668	2.41391	3.01731	7.31106	4.60772	3.24932	0.811896	6.23729	5.07103	1.3095	4.86386	-0.325738	2.85996	0.0831988	3.75228	2.33588	3.33675	3.82489	0.301427	1.76786
1D-imyoi-inositol_hexakisphosphate_biosynthesis_V_from_Ins134P3	0	0.898499	1.4518	1.15581	2.73231	1.04732	1.24063	0	0	0	0	1.94494	0.517385	0	0	0	0	0.489292	0	0	0.591963	0	0.492113	0	0	0	-0.831928	1.70555	0	0.478428	0.900903	0	0	0	0	0	0.698456	0	0	0.936199	0	1.31354	0.627405	1.53663	0	0	0	0	0
2-amino-3-carboxymuconate_semialdehyde_degradation_to_glutaryl-CoA	0.875649	0	0	0	0.975847	1.56082	0	1.1004	0.879796	1.1275	0	0.843808	0	0	1.43745	0	0	2.21271	1.42099	1.83479	2.60369	0	0	0	1.57555	0	0.852158	1.74433	0	1.09985	0.681541	2.73878	1.32073	1.21982	1.44038	0	1.22768	0	0	1.24985	1.72417	0	0.846902	0	1.7545	0.815538	0	2.04448	1.85093
2-deoxy-alpha-D-ribose_1-phosphate_degradation	0	0	2.05927	3.2234	0.49911	0.892498	1.42329	2.31164	2.03979	2.65899	0	3.40667	5.33312	4.0832	1.23444	1.13142	4.89985	0.898417	2.98859	3.71402	2.01042	0	2.0026	0	0.651146	6.47861	0	1.6927	1.34078	0.430589	0	0.747798	0.459021	0	0.329787	0	3.00563	5.7693	0.811582	3.13913	1.13233	1.10386	0.740964	2.05245	-0.215097	0	6.39009	0.567565	0
2-oxobutanoate_degradation	2.09575	-3.2462	-0.0184672	0.0855657	-0.894973	1.38994	2.70574	-2.35632	-2.35085	2.57913	-0.322722	0.603209	2.58296	0.0652176	0.87486	1.95978	0.523243	-1.43314	2.17541	0.160879	1.09931	2.40111	-1.92568	0.635994	1.50564	0.211461	0.0904979	-0.310998	0.690118	-1.36666	2.19775	2.59864	-0.026624	0.548382	1.59611	-0.571556	0.662052	-0.940415	3.54935	1.28409	-3.26599	0.719565	-1.84246	-2.30568	1.44644	3.72844	1.83108	3.18256	-2.96719
2-oxoglutarate_decarboxylation_to_succinyl-CoA	-1.3485	1.70935	3.4195	2.6395	0.586753	0.895344	-0.41666	0.925486	0.530997	1.09817	1.85015	1.739	1.77211	0.525236	3.69458	0.429165	1.48852	3.163	1.86315	1.98477	1.83388	2.96664	2.19149	0.119341	2.62234	1.81182	0.611595	0.443421	1.19917	1.29015	2.4102	2.76724	1.23662	1.08518	2.0744	0.944582	2.81342	0.895785	-0.426925	1.31549	1.28216	1.20163	2.48609	0.821226	1.50611	2.3307	0.640431	1.0805	2.10138
2-oxoisovalerate_decarboxylation_to_isobutanoyl-CoA	1.28749	-0.984988	0.261508	1.18859	0.0110434	0.628036	0.944986	0.450162	-0.779563	1.49288	0.661324	0.574433	1.01572	1.54152	2.05014	0.808008	1.46983	1.43041	1.25565	1.24371	1.94151	1.56173	-0.991602	0.475612	1.85656	0.211461	0.69709	0.694498	1.17083	0.48986	0.593469	0.831101	-0.026624	0.561451	2.18674	0.536857	1.51902	-0.940415	3.1009	0.562879	0.788684	1.03909	1.78403	0.407424	0.973538	1.52815	2.13815	0.645191	0.697455
3-phosphoinositide_biosynthesis	5.5898	-11.9685	-5.25865	-8.59703	-4.52493	-3.53312	-8.46311	-2.90326	-17.868	1.85107	-0.0077464	-13.3314	-11.477	-12.9245	-3.84935	-0.232121	-6.21227	-0.651006	0.947937	-7.95735	-0.891473	-6.69108	-10.2252	-2.39793	0.755706	-10.5692	-1.23337	-5.21759	-8.75501	-6.41381	-4.51706	-7.18934	-7.24821	-8.44238	-3.99304	-9.32775	-5.02822	-6.35148	-11.016	-6.73548	-6.21754	-12.7532	-5.01472	-7.07091	-6.03544	-10.5093	-8.7499	-11.5895	1.64194
3-phosphoinositide_degradation	2.0961	-2.31174	1.04546	-7.30334	-2.19003	3.47666	5.33923	5.54406	3.55402	4.25776	-1.58297	0.334599	0.721792	-5.1825	-3.0129	0.717884	0.477069	-4.00531	6.38686	1.60643	0.959121	4.31017	0.311621	0.879802	4.4086	-0.0489583	1.77385	0.661928	-1.27367	-2.00584	2.65928	2.20053	3.06501	-0.23128	2.98468	0.36571	5.54794	1.68775	2.64769	2.02068	-2.56034	-1.70921	-1.92074	1.85193	0.432215	-5.95877	2.98228	-5.43879	1.04892
4-aminobutyrate_degradation	-0.829422	-6.73401	-8.33871	-3.76529	-5.1951	-6.43264	-4.82595	-4.35382	-7.76915	-3.65591	-3.00203	-5.99882	-7.10256	-6.73761	-8.4084	-3.22204	-8.08816	-1.84407	-3.20118	-2.90522	-1.9001	-7.18741	-7.46871	-4.34132	-7.24729	-7.15373	-4.64927	-4.15103	-2.7465	-6.75734	-4.81727	-6.25498	-5.41681	-3.80566	-5.25696	-4.42848	-4.97319	-7.80959	-6.31485	-3.93687	-0.167354	-6.99462	0.413266	-6.04564	-6.11085	-1.09957	-0.538377	-2.7155	-0.994149
4-hydroxy-2-nonenal_detoxification	-1.5092	-1.88577	1.07034	1.52936	-3.05137	-2.02413	0.780227	-0.877109	-2.4365	1.17507	-2.7843	-1.00121	1.09	-1.02833	-8.21025	-0.25362	-0.277072	-3.17647	-3.75154	9.48543	-2.613	0.434261	0.267141	-2.59453	-1.7027	2.99606	-3.79238	2.24789	1.30463	0.910974	0.753049	0.294082	0.984085	0.937189	-0.324264	-1.43428	-0.55015	0.850024	2.65917	0.355687	-2.79599	-3.41471	-2.70901	-1.33789	3.61935	0.817156	-0.743026	0.65869	-2.00875
4-hydroxybenzoate_biosynthesis	0	1.00451	0.533505	0	0.443474	0.554487	0	0	0	0	0	0	0	0	0.760641	0.560488	-0.242486	0.881941	0	0	0.759733	0	0	0	0	0	0	0	0	0.743322	0	0	1.02785	0	0.25121	1.2413	0	0	0	0	0.807511	0.958079	0	0	0	0	0	0	0.757512
4-hydroxyproline_degradation	0	0	0	0	0	0	0	0	0	0	0	0	0	0	0	0	0	0	0	0	0	0	0	0	0.837715	0	0.543747	0	0	0	0	0	0	0	0	0	0	0	0	0	0.286354	0	0	0	0.649132	0.776877	0	2.19375	0
5-aminoimidazole_ribonucleotide_biosynthesis	5.72151	5.99477	4.94909	0.987176	5.72894	6.2428	3.85331	6.26194	4.8388	5.69459	5.44103	2.82207	3.98963	1.6558	6.20092	3.6877	1.28898	4.72608	6.71174	3.92442	6.10643	5.12587	3.84489	4.18302	5.71733	4.49762	6.94112	5.31235	4.52496	5.44386	3.87548	3.48659	3.50652	5.64978	5.2828	5.43336	4.95694	3.70806	6.7574	2.43493	5.664	4.96423	5.37712	2.37341	5.66301	3.85294	2.2919	3.65739	6.15637
7-3-amino-3-carboxypropyl-wyosine_biosynthesis	1.53313	1.05028	1.05179	1.21645	0	1.14583	1.42033	1.42807	1.13071	1.43639	1.01607	0	0	1.0191	1.83519	1.69267	1.58365	1.54216	1.97328	1.35836	0	2.72588	0.891831	1.68955	1.56277	1.37288	1.56706	0	1.67807	0	1.20834	1.89187	1.07125	0.944615	1.63143	1.56528	1.21678	1.20132	1.19639	1.52808	1.29141	1.93741	1.79621	2.29393	1.72265	2.61701	1.97483	0	2.42394
acetate_conversion_to_acetyl-CoA	0	0	0	0	0	0	0	0	0	0	0	0	0	0	0	0	0	0	0	0	0	0	0	0	0	0	0	0	0	0	0	0	0	0	0	0	0	0	0	0	0	0	0	0	0	0	0	0	0
acetone_degradation_I_to_methylglyoxal	-0.830312	-0.950699	-1.42079	-4.06458	-0.0677604	-0.0342758	-0.754502	-0.55943	1.09983	-0.740705	-0.707843	1.41891	-8.74301	-2.93376	5.94957	0.467805	-1.82709	-1.21454	-0.621605	0	0.881823	-0.488367	-1.88098	2.65702	0	-4.45758	0	5.37357	0	-2.66365	-0.523192	-0.819166	0	-4.6762	0.103233	2.86583	2.03659	0.728036	0	-0.920761	7.0842	-0.964106	2.77201	0	3.74882	-0.954518	-5.36586	5.49633	-1.73975
acetyl-CoA_biosynthesis_from_citrate	0	-1.42707	-0.927574	-0.813252	0	0	0	0	0	1.03167	0	-0.747712	0.642448	1.35297	-0.639924	0	-1.12319	0	0.493637	0	0	-0.62123	0	0	0	-1.15692	0	0	-0.84915	0	0	0.521131	-1.24294	0.528267	0	0	0	-1.52904	1.44858	-1.53655	0	0	0	0	0	0.597997	-1.28622	0	0
acyl-CoA_hydrolysis	-2.54695	0	3.58744	1.42204	1.42265	1.36301	3.17623	1.71129	2.18054	1.78357	1.62973	2.05791	2.36203	1.75362	1.19551	1.08951	2.4405	0.83277	1.18557	1.1923	1.06973	1.42348	1.97576	-2.32995	2.17789	1.81393	0.822639	1.68964	0.555978	0	1.85567	0.79679	-2.37642	0	-0.428169	0.922379	0.847092	1.27955	1.90766	2.38788	1.43024	-1.0112	-2.21884	1.81266	1.29351	0	1.29296	0.293717	-2.32995
acyl_carrier_protein_metabolism	0	-1.48341	0	0	0	0	0	0	0	0	0	0	0	0	0	0	0	0	0	0	0	0	0	0	0	0	0	0	0	0	0	0	0	0	0	0	0	0	0	0	0	0	0	0	0	0	0	0	0
adenine_and_adenosine_salvage_I	2.57465	3.18344	3.58695	1.83507	4.65694	4.17497	2.67376	3.53243	3.79968	3.29819	3.24833	3.02955	3.459	2.88246	4.1736	3.02981	3.35047	4.33244	3.36652	4.29632	4.14123	3.04692	3.36458	2.57991	3.51975	3.29431	3.96472	4.43828	2.30589	2.19974	2.32108	2.79266	3.61471	3.24496	2.60883	3.8174	3.54475	2.65663	3.25669	2.9757	3.28346	3.69964	3.87361	2.46377	-0.780446	1.07998	2.61203	2.52059	3.56549
adenine_and_adenosine_salvage_II	1.45706	0	0	0.945983	0.473431	0	0.438771	0	0	1.6205	0.694553	1.4814	1.25382	0.724379	0	0	0.715673	0.303485	0.552437	1.14435	0	0	0	0.623896	0	0	0.458182	-0.486888	0.663445	0	-0.731774	0.55957	0	0	0.300759	0	0	0.495772	0	0.734118	0	0.529156	0	1.48431	0.496457	0	1.06536	0.653669	0
adenine_and_adenosine_salvage_III	7.36282	1.29146	2.92249	2.91356	6.04219	3.50445	1.43854	5.4719	3.60419	5.91762	6.41873	6.23914	4.64411	4.15319	5.67084	6.22498	1.93577	5.87734	6.58514	2.86495	6.25698	0.614297	1.31446	8.18433	5.77658	-2.03687	3.44366	3.60974	2.31636	3.2106	2.55345	2.40237	0	3.20539	5.07446	5.51378	1.85973	1.29361	4.016	1.33304	3.3871	2.52509	5.53727	3.87991	-0.242839	2.04018	0.943187	2.09281	5.44779
adenosine_deoxyribonucleotides_ide_novoi_biosynthesis	0.114711	1.23242	4.91927	-4.71228	3.28748	-1.58447	1.73697	-1.93357	0.904797	-3.63946	1.97028	-2.10942	0.045236	-2.81596	-3.2771	-1.26732	-0.162316	-1.24292	0.173615	-4.39498	-2.03529	2.20413	3.97437	-3.9331	-0.143766	1.20041	0.853663	1.77449	-5.72126	0.954056	-3.85316	-0.283522	-1.19949	0.374763	-1.27686	-1.44061	1.10414	-0.0283312	3.22439	-0.757543	-7.63688	3.17353	-1.10701	-1.9473	3.28798	-3.11542	-0.749206	1.15923	-2.60939
adenosine_nucleotides_degradation	9.88834	1.29146	2.92249	5.77463	6.90591	3.50445	1.43854	5.4719	2.75453	4.61641	6.41873	7.08669	7.06976	4.15319	5.67084	6.75389	4.04247	5.87734	6.58514	2.86495	7.23855	2.4167	1.31446	8.18433	5.03022	1.45691	4.22444	2.91339	2.31636	2.34836	2.55345	2.40237	-0.998925	2.03429	6.09569	5.51378	3.68586	2.72532	5.59197	0.636694	3.3871	2.52509	6.22563	7.70419	1.87015	2.04018	1.45153	1.9855	6.54584
adenosine_ribonucleotides_ide_novoi_biosynthesis	-1.79953	-1.80101	-2.21001	-3.04077	-3.22972	-2.37159	-2.08499	-1.92503	-1.7836	-3.21984	-1.73535	-2.79722	-1.92966	-2.39612	-5.12988	-3.79359	-0.982797	-3.38576	-2.08268	-4.85821	-2.57599	-5.6658	-4.61036	-4.10682	-4.77226	1.86033	-1.7013	-1.87421	-2.51232	-5.59462	-2.63121	-1.22987	-4.8526	-4.67359	-1.93633	-4.02442	-5.38209	3.32897	-2.11938	-3.26528	-2.04515	-4.75031	-1.10405	-3.32584	-4.69634	-4.40416	-5.39624	-5.17069	-3.14382
alanine_biosynthesisdegradation	0	0	0	0	0	0	0	0	0	0	0	0	0	0	0	0	0	0	0	0	0	0	0	0	0	0	0	0	0	0	0	0	0	0	0	0	0	0	0	0	0	0	0	0	0	0	0	0	0
allopregnanolone_biosynthesis	0	0.533647	0	1.55111	1.04018	0	0	0.732607	0.967545	0	0	0.933417	0	1.67967	0	0	1.18993	0.972915	0	0	1.28024	1.37041	0.588464	0	0	0	0	0	2.27592	1.10071	0	1.08112	1.44175	0	0	0	1.08544	0	0	0	1.02758	0	0	0	0	1.07457	0	1.72908	0
alpha-tocopherol_degradation	0	0	0	0	0.778949	0	0	0.716999	0	0	0	0	0	0	0	4.07142	0	0.216111	0	0	0	0	0	0.630607	0	0	0	0	0	0	0	0	0.98576	0.63218	0	0	0	0	0	0.464581	0	0	0	0	0	0	0	0	0
anandamide_degradation	0	0	0	0	0	0	0	0	0	0	0	0	0	0	0	0	0	0	0	0.759316	0	0	0	0	0	0	0	0	0	0	0	0	0	0	0	0	1.8251	0	0	0	0	0	0	0	0	0	0	0	0
androgen_biosynthesis	0.501344	1.27583	1.09193	2.20841	2.7411	0	0.746708	0.732607	0.967545	0	0.601442	0.933417	2.99059	5.04777	0.473928	3.13064	1.18993	1.31306	0	6.62764	1.28024	2.47162	0.588464	2.108	0	2.6132	0	1.51211	2.27592	2.11027	0	1.08112	4.68996	2.47237	0	0	2.5392	0	0	0	2.45573	0	0.486059	1.50142	0	1.07457	4.45139	6.12542	0.567474
arsenate_detoxification_I_glutaredoxin	2.6496	0	1.56345	1.22789	2.11457	3.13048	1.299	0	3.49845	3.24338	2.23414	2.63366	2.63445	3.42794	0.364844	1.89567	0	1.67604	3.05956	2.43549	1.70838	0	0.618432	2.24497	2.69857	0.743545	2.59175	1.65951	2.31636	1.73567	0.888187	2.40237	-3.33916	1.83247	2.17188	1.90857	2.77904	0.66566	1.74671	0.572636	1.71283	3.25448	2.40301	2.35504	-0.859958	1.10244	-0.310204	2.09281	1.86317
ascorbate_recycling_cytosolic	2.09172	0.611642	0.857731	-0.748616	-1.76446	0.493901	1.299	0	2.73975	2.5884	-0.531292	0.750166	2.99683	3.91871	-0.914987	1.91997	0.877662	-0.113076	1.85005	1.16511	0	0	0.129093	0.928007	1.27851	-0.357946	0.575415	-1.23729	-1.37758	-1.88555	0.0176677	-1.98225	-6.40007	-1.9524	0.638973	-1.70462	0.569158	-0.15602	-2.30841	0.572636	0	0.729386	-1.05976	-0.754081	-3.15203	-3.70878	-2.44291	-1.63613	0.79571
asparagine_biosynthesis	1.02149	0	0	2.32401	0.838776	1.08727	1.69933	0	0	1.62869	0.955229	0	0	0	0	0	1.87246	1.37184	0.817264	0	1.10593	0.709049	0	0	0	1.39719	1.04565	0	1.56234	0	0	1.52807	0.909421	0.676754	1.34674	0	0.858279	1.26612	0	0	0	1.1214	1.23982	1.28073	1.2627	1.95507	1.47352	0.444032	2.14013
asparagine_degradation	-4.26534	-1.29657	-3.21522	-4.26534	-3.09915	-2.44447	-0.368417	-4.26534	-3.78492	-0.119779	-4.5318	-4.26534	-4.26534	-4.08866	-3.27241	-1.62166	-1.67793	-0.782866	-4.26534	-0.529792	-3.78492	-2.56995	-3.91735	-1.34589	-2.53392	-3.56516	-1.77288	-4.13336	3.41684	0	-1.72478	-1.04452	0	0	-2.96362	-2.16644	-0.993575	-4.26534	-0.838895	-2.33405	-4.26534	-3.20998	-5.04401	-4.26534	-0.587473	0.838506	-4.26534	-0.240999	-3.15929
aspartate_biosynthesis	0	0	0	0	0	0	0	0	0	0	0	0	0	0	0	0	0	0	0	0	0	0	0	0	0	0	0	0	0	0	0	0	0	0	0	0	0	0	0	0	0	0	0	0	0	0	0	0	0
aspirin-triggered_lipoxin_biosynthesis	0	0	0	0	0	1.62712	0	0	0	0	0	0	3.59137	1.82286	0	0	0	1.75834	0	0	1.99429	2.95049	0	0	0	0	0	0	0	0	0	0	0	0	3.07741	0	0	1.25611	0	0	2.78512	0	1.77293	0	0	1.30833	6.11613	0	1.90028
aspirin_triggered_resolvin_D_biosynthesis	0	0	0	0	0	1.62712	0	0	0	0	0	0	3.59137	1.82286	0	0	0	1.75834	0	0	1.99429	2.95049	0	0	0	0	0	0	0	0	0	0	0	0	3.07741	0	0	1.25611	0	0	2.78512	0	1.77293	0	0	1.30833	6.11613	0	1.90028
aspirin_triggered_resolvin_E_biosynthesis	0	0	0	0	0	1.62712	0	0	0	0	0	0	3.59137	1.82286	0	0	0	1.75834	0	0	1.99429	2.95049	0	0	0	0	0	0	0	0	0	0	0	0	3.07741	0	0	1.25611	0	0	2.78512	0	1.77293	0	0	1.30833	6.11613	0	1.90028
beta-alanine_degradation	-1.60581	-2.51879	-2.94708	-2.78721	-1.60697	0	-1.44143	-2.2456	-2.00609	-1.61068	-2.00685	-2.30518	-2.41597	-2.74571	-2.57815	-2.35503	-1.85754	-2.03556	-1.95316	-1.50822	-1.54018	-3.00429	-2.53636	-2.1209	-2.23062	-1.87851	-2.41293	-1.5052	-1.56737	-2.04123	-1.93581	-1.90024	-1.58993	-2.88977	-2.15153	-2.53982	-1.44836	-1.68274	-2.51251	0	-2.41877	-1.67964	-2.28563	-3.03322	-3.23141	-1.37338	-2.42176	-1.79286	-2.03623
bile_acid_biosynthesis_neutral_pathway	1.54028	-1.34979	7.00553	4.18173	2.52398	2.11571	0.4382	0.918983	1.36428	2.35281	4.94858	0	0.502411	0.587724	4.95023	1.32011	-1.81419	2.68564	5.75267	11.7887	0.909006	1.39947	-1.11398	-0.729654	1.98806	-0.533552	6.26055	6.2955	5.86695	2.66881	1.58703	3.70446	-0.0505428	6.26815	4.07545	5.98616	7.57491	-0.483298	5.73832	-0.363033	-0.190213	5.42484	1.68198	0.55723	1.62292	2.52783	4.19588	5.84638	2.74084
biotin-carboxyl_carrier_protein_assembly	0	0	0.860262	0	0	0	0	0	0	0	0	0	0	0	0	0	0.554851	0	0	0	0	0	0	0	0	0	0	0	0	1.02904	0	0.813345	0	0	0	0	0	0	0	0.917412	0	0	0	0	0	0	0	1.51025	0
bupropion_degradation	0.504914	0	0	0	0.555303	0.596729	0	0	0	0	0	0	0	0	0	0.467805	0	0	0	0	0	0	0	0.695822	1.61225	0	0	0	0	0	0	0	0	0	0.233825	0	0	0	0	0	0.587409	0	0.714435	0	0	0	0	0	0
C20_prostanoid_biosynthesis	-6.81711	-0.672955	-2.33858	-1.45937	-5.48163	-4.67133	-5.85144	-1.32595	-4.16	-5.39583	-4.19617	1.28637	3.67606	-3.89354	-5.59152	-3.5715	0.120169	-6.04452	-5.54256	-5.37922	-5.36624	-0.388128	-3.68619	-5.83796	-2.24076	-4.84701	3.05904	-2.56596	-5.33087	-5.33167	-5.8733	-6.16627	-4.19726	-6.28306	-6.56466	-6.28306	-4.16717	0.781422	-4.8841	-6.28306	-5.63711	-5.02623	-6.28306	1.33482	-4.77934	-6.28306	1.73805	-3.85663	-6.28306
cardiolipin_biosynthesis	0.424723	1.20592	0.472798	0	1.30635	0.852136	0.499738	1.27289	1.03923	0	0	0.469295	0	0	0.97136	0.536496	0	0.462084	0.818383	1.11402	0.695515	0	1.04723	0.642484	0.85578	0.875315	0.817199	0.792984	0	0.628788	0.535397	0	1.47185	0.852451	0.240863	0.539297	0.543235	0.841466	0	1.31243	0.640881	2.51126	0	0.584028	0.343315	0	1.02976	0	0.707489
carnosine_biosynthesis	0	0	0	0	0	0	0	0	0	0	0	0	0	0	0	0	0	0	0	0	0	0	0	0	0	0	0	0	0	0	0	0	0	0	0	0	0	0	0	0	0	0	0	0	0	0	0	0	0
catecholamine_biosynthesis	0	0	0	0	0	0	0	0	0	0	0.594793	0	0	0	1.91908	0	0	0	0	3.29192	2.52355	0.720466	0	0	0	0	3.20417	0	7.36955	2.46457	0	2.7095	8.51605	0	0.753011	0	3.87691	0	0	0	1.72132	0	0	0	0	1.48481	0	13.6925	0
CDP-diacylglycerol_biosynthesis	-3.16014	0.178575	1.48857	4.50178	3.98064	-0.271276	-2.7564	0.980904	1.21881	-2.67339	1.81726	-0.13167	0.984109	-0.898235	4.55877	-1.12394	-2.46842	-3.61433	2.29274	7.57793	-1.51844	0.165331	0.13242	-2.38056	1.32316	-3.1138	6.59918	2.55642	3.88007	-0.0228431	-0.897546	1.93025	2.18518	1.10761	-2.8874	-0.104208	4.33002	-1.50265	0.212747	1.09838	-3.49521	3.76253	-1.86436	4.13923	0.538375	6.24518	7.47873	0.222714	-2.54633
ceramide_ide_novoi_biosynthesis	0	0.000260171	-0.429759	2.63816	-0.811049	-1.00046	0	-0.966763	-0.133394	1.1059	-0.306171	2.03067	1.94327	1.88473	-0.665136	-1.3825	0.403838	-0.857903	0.0890323	-0.75034	-0.77776	0.907614	0	0	-0.000401376	0	-0.832358	0.521997	2.00752	-0.534521	0.017123	0.0990891	0.737264	-0.941445	0.459988	1.03437	-0.0785182	0	0	0	-0.869246	0.40658	-0.732895	2.21826	-0.859547	0.321415	1.31722	-0.929296	-0.883819
cholesterol_biosynthesis_I	1.93343	-6.02691	1.59678	5.9012	11.2786	10.1012	0.528258	3.18276	4.44684	8.77093	4.85468	-1.07966	0.454858	1.01657	2.54066	1.87833	-4.95127	9.65254	0.22984	15.1641	5.25689	1.40559	0.402311	3.56727	10.2365	0.833644	8.12867	5.28813	6.24063	2.34793	3.17298	2.24066	4.67978	7.02208	7.36387	6.84311	9.69231	-4.58792	8.14122	7.238	9.91783	-4.03664	6.23007	7.11026	4.66352	3.48396	3.6051	6.64511	9.7198
cholesterol_biosynthesis_III_via_desmosterol	1.93343	-6.02691	1.59678	5.9012	11.2786	10.1012	0.528258	3.18276	4.44684	8.77093	4.85468	-1.07966	0.454858	1.01657	2.54066	1.87833	-4.95127	9.65254	0.22984	15.1641	5.25689	1.40559	0.402311	3.56727	10.2365	0.833644	8.12867	5.28813	6.24063	2.34793	3.17298	2.24066	4.67978	7.02208	7.36387	6.84311	9.69231	-4.58792	8.14122	7.238	9.91783	-4.03664	6.23007	7.11026	4.66352	3.48396	3.6051	6.64511	9.7198
cholesterol_biosynthesis_II_via_2425-dihydrolanosterol	1.93343	-6.02691	1.59678	5.9012	11.2786	10.1012	0.528258	3.18276	4.44684	8.77093	4.85468	-1.07966	0.454858	1.01657	2.54066	1.87833	-4.95127	9.65254	0.22984	15.1641	5.25689	1.40559	0.402311	3.56727	10.2365	0.833644	8.12867	5.28813	6.24063	2.34793	3.17298	2.24066	4.67978	7.02208	7.36387	6.84311	9.69231	-4.58792	8.14122	7.238	9.91783	-4.03664	6.23007	7.11026	4.66352	3.48396	3.6051	6.64511	9.7198
choline_degradation	-2.10293	0	0	0	-2.0853	0	0	-2.10293	0	-2.17321	-2.10293	0	0	0	-2.10293	-2.10293	0	-2.10293	-1.9848	0	-2.10293	-2.10293	0	0	-2.11937	0	0	0	0	0	0	0	0	0	-2.21619	-2.10293	0	0	0	0	-1.05146	-2.10293	-2.10293	0	0.766377	0	-2.25662	0	-2.10293
chondroitin_and_dermatan_biosynthesis	-3.16417	-3.76308	-1.35366	-3.30031	-5.33533	-4.20607	-1.22661	-4.53303	-4.07025	-5.5773	1.16246	-3.99381	0	-5.41796	-5.5421	-5.53672	-2.21946	-5.333	-2.14092	-5.53672	-4.54324	-5.53672	-5.44794	-4.24189	-5.53672	-4.40411	-5.5773	-4.84812	-5.43821	-5.5421	-1.3724	-5.53672	-5.5421	-1.61953	-5.49899	-4.25776	-5.5421	-4.15472	-5.69797	-5.61834	-3.79155	-0.36024	-5.67373	-4.47977	-5.5597	-5.5421	-5.5773	1.19432	-4.86038
chondroitin_sulfate_biosynthesis	-7.80259	-7.28994	0.335659	-11.4527	-4.67634	-1.96383	-7.71907	0.0173089	-3.18547	-15.1594	5.69143	-9.23237	1.71485	-13.2402	-5.75311	-8.99421	-0.090895	-9.22959	-2.73163	-9.23582	-3.07971	-12.8019	-1.33713	-6.86811	-13.8094	-2.56284	-9.43709	-16.2533	-20.7405	-14.0941	-2.39875	-8.63512	-17.0383	-12.7025	-5.32911	-0.367399	-15.8249	-3.43529	-17.4865	-8.32216	-8.04781	-12.4534	-16.2006	-10.4936	-12.4847	-10.2233	-16.9104	-7.1241	-7.06447
chondroitin_sulfate_biosynthesis_late_stages	-2.57304	-1.9191	4.9459	-1.75543	1.69485	4.21766	-0.300956	3.20185	-2.78865	-10.4805	8.28693	-1.99172	4.92857	-6.26519	-0.281024	-4.25683	4.44818	-6.01024	0.617996	-3.87391	-1.12163	-6.62125	1.18043	-1.69316	-7.50055	0.624323	-6.01978	-7.87578	-12.6195	-7.82935	1.58253	-7.19903	-10.229	-8.8145	-1.65407	0.330455	-10.7112	-0.808895	-14.0242	0.431274	-4.85121	-4.69633	-8.86588	-1.76874	-6.67634	-9.35714	-12.6694	-6.31881	-2.25584
chondroitin_sulfate_degradation_metazoa	2.13099	4.13441	8.03179	5.80436	8.74663	8.53972	8.22502	1.05579	3.8092	0.356975	0.968892	5.9012	5.5478	8.17479	6.08141	3.84193	5.70908	2.76315	2.87138	9.34749	-0.137264	4.17764	5.74356	0.0807082	2.32374	6.31969	2.36043	5.27061	2.41554	3.05319	7.39862	1.78568	1.08234	2.36886	1.45411	4.65416	4.06914	3.30687	0.690701	5.0465	-0.743881	8.61038	1.04438	3.8855	5.67444	0.437274	1.44596	6.32256	1.34787
citrulline-nitric_oxide_cycle	1.42562	1.11379	1.19463	3.70288	3.58716	3.49587	0	3.57905	3.41644	1.19801	4.11611	3.25294	3.96081	2.07588	0.738217	0.886233	5.32535	1.37687	4.01493	2.62019	1.2208	3.16599	1.72679	-1.34353	4.10898	4.32101	1.48491	3.17379	3.63155	2.92652	0.498777	3.74874	1.42717	-0.444365	0.477218	4.90596	5.67167	2.7353	2.24798	0.738217	0	0.761512	4.14369	2.96348	0	4.10114	1.9373	2.69641	1.56647
CMP-iNi-acetylneuraminate_biosynthesis_I_eukaryotes	0.204746	-2.98937	0.0189581	0.74483	-1.38643	2.62319	0.504816	-2.90103	-1.15782	2.74331	-0.53491	2.59048	2.31193	0	-0.303486	-0.97038	0.16662	-4.40831	-2.34299	-1.41063	-0.0299058	-3.31302	-1.95539	-0.807827	-0.723023	-2.31654	-0.519815	-4.08272	0.691493	-2.23368	-0.0212779	-4.50834	1.74084	2.29121	2.59585	-4.75409	-2.71686	-1.418	2.15766	-0.967422	-0.638107	0.229493	0.238756	-3.52782	-3.12076	2.57157	1.60154	-1.40954	0.148889
CMP_phosphorylation	0.114711	1.23242	4.91927	-4.71228	3.28748	-2.04316	1.73697	-1.93357	0.0900761	-3.63946	2.52937	-2.10942	0.477338	-2.81596	-3.2771	-1.26732	-0.162316	-1.24292	0.173615	-4.93992	-2.03529	0.980402	3.97437	-3.9331	-0.143766	1.20041	0.853663	0.512041	-5.72126	0.357371	-4.29733	-0.859925	-1.87852	-0.26493	-1.27686	-2.2371	1.10414	0.4432	3.22439	-0.757543	-7.63688	3.59862	-1.10701	-1.9473	3.06296	-3.78509	-0.749206	1.15923	-3.0517
coenzyme_A_biosynthesis	2.25435	5.46056	4.08638	6.322	8.37086	4.10523	6.70296	3.50304	1.33622	5.87732	5.7401	6.34754	4.23611	6.3136	6.57357	3.74402	3.11934	5.07118	4.29115	4.62449	2.98096	2.84931	1.82987	3.81666	5.56118	3.38084	6.09143	1.13272	5.06567	2.12926	4.5577	5.19694	3.70299	6.16444	4.26231	3.84719	5.68395	2.30298	4.7207	4.06864	2.62198	6.6827	5.40266	6.86201	3.42603	2.61817	5.57189	5.42753	5.287
creatine-phosphate_biosynthesis	-2.57806	0.511752	-3.80093	-1.60038	-3.64708	-3.66709	-2.45783	-3.9301	-2.33376	-5.22626	-3.38949	-2.83665	-4.71835	-2.64701	-5.99877	-2.92649	-1.60523	-4.14958	-3.62072	0.597521	-3.78127	-1.02733	-2.76597	-4.49043	-4.90401	-2.27054	3.58368	-1.35244	-1.18665	1.12352	-3.35695	0	1.60102	0	-3.85194	-2.41737	-1.8116	-2.51595	-1.32509	-0.640526	-4.21494	-4.08639	-4.15131	-2.66295	-2.05167	0.17298	-3.93369	0.497916	-4.45279
creatine_biosynthesis	0	0	1.72845	0	0	1.31783	-0.499613	2.66086	2.29746	0.417847	1.34243	0	0	1.13025	0.748085	0.972566	0	0	1.32132	2.73216	0.484289	0	0.50756	0.629342	0	0.689857	2.11805	1.78839	0	3.08062	0.603764	1.2232	0.717535	1.1474	0.864297	0	0	0	1.74343	0	0.514673	0.743774	0	0	1.7459	0	0	0.561495	0
cysteine_biosynthesis	4.73304	4.81676	2.23912	2.96103	5.83148	3.42211	7.47978	-4.11024	-2.89091	8.87305	-1.60985	2.35974	2.3952	1.26759	1.71645	-0.89294	4.44325	-0.2368	4.27513	2.52737	-0.925805	-2.32948	-2.23437	-1.65923	2.18625	0.810987	1.54628	1.66335	3.12207	-0.0312453	-0.114383	1.7769	-2.31007	1.67273	1.70801	3.67389	3.67501	3.03287	7.88809	-0.181496	-0.861028	1.17282	4.7926	5.85464	1.90198	2.47541	1.29739	-3.98643	3.47539
cysteine_biosynthesishomocysteine_degradation_trans-sulfuration	1.79467	4.78503	1.15017	1.58734	4.33927	4.0983	5.12491	-3.16139	-1.0976	5.24427	-0.498726	0.6213	0	1.24434	-0.572567	-2.83198	4.03711	-0.631832	1.98091	1.49461	0.409256	-2.88907	-0.718897	-3.23995	2.2697	1.48045	0.469503	3.65138	2.30121	2.03437	0.535066	2.30159	0.761561	1.56774	-1.02419	4.73482	2.42027	3.87303	4.92043	0.210715	-2.69003	-1.53339	3.66664	2.95406	1.79926	1.9783	-0.311727	-4.07287	4.01509
D-galactose_degradation_V_Leloir_pathway	0.795689	0.218787	3.39853	-1.30008	4.00338	0.25304	1.334	1.10734	2.72868	0	1.75515	0.75946	1.95554	-0.168897	0.88612	1.78055	0.243534	0.322899	1.94511	1.49332	2.418	-1.14324	0	0.620129	1.0463	0.550342	-2.5038	2.42698	-1.06097	2.5651	1.89638	1.45772	-1.12059	-0.112416	0.803079	0	0.910677	1.0346	0.206401	0.848783	1.13824	2.05062	0.869876	-0.884938	1.76765	0.778132	-3.59319	0.808372	0
D-glucuronate_degradation	0	-3.09661	0	0	0	-2.13626	0	0	0	-2.13626	-3.36494	0	0	0	-2.82637	-2.12834	0	-3.24225	-2.13626	0	-2.61343	-3.43365	0	-2.26737	-2.89088	0	-2.89088	0	0	-2.13626	1.06337	0	0	0	-2.89088	0	0	0	0	0	-2.87909	0	-3.31045	-2.74402	-1.09574	-3.44342	-2.13626	0	-3.37875
D-imyoi-inositol-5-phosphate_metabolism	1.15444	2.24758	2.13269	1.3785	5.84786	3.84338	2.79777	4.92816	5.66669	6.77221	5.48662	-1.08524	1.41652	4.57666	5.41401	7.67142	1.27875	5.14571	1.47505	2.37722	8.96566	3.9641	2.60437	8.0627	8.21191	2.87324	11.7337	3.26268	-0.806919	2.34019	2.36134	1.14088	4.80908	3.1419	4.31152	8.36548	1.92955	3.8614	3.32414	0.889246	5.81266	3.32503	8.65309	3.36842	6.5795	-2.89602	0.872736	1.97275	5.0314
D-imyoi-inositol_134-trisphosphate_biosynthesis	-1.6132	-0.0961249	4.24739	-3.1232	-2.0507	-0.909683	0.981472	4.03909	2.21902	-1.45361	-4.08216	0.605082	-2.48291	-3.17489	-0.0752872	-0.952887	2.86902	1.19247	4.02337	5.03333	2.23611	0.977111	6.13244	-0.3629	0.387786	6.77919	-1.6078	3.34536	0.44899	3.26825	1.10951	2.18103	7.73887	3.26528	0.590339	-2.44273	2.46097	3.9444	-1.68255	1.18598	-3.11867	-2.03999	-3.59731	-0.77887	-0.0578416	5.16631	2.32659	0.716379	0.532138
D-imyoi-inositol_145-trisphosphate_biosynthesis	-4.40515	-4.57483	-3.5354	-5.81551	1.04903	-2.12039	-6.83995	0.431626	-3.95639	-2.82836	-1.96902	-11.001	-9.4018	-6.78024	-0.829373	-0.853456	-5.88277	0.508127	-7.25376	-3.67394	4.79985	-4.35966	-1.78227	-0.457593	1.09606	-3.54983	8.8762	0.944383	-8.15261	-1.23997	-3.72364	-4.73168	-0.71027	-4.61218	-3.35967	-0.530025	-1.29298	-3.44106	-5.44255	-4.84241	-2.75613	-6.53545	-0.28819	-4.46567	1.39669	-11.3483	-8.8994	-6.81722	0.0530615
D-imyoi-inositol_145-trisphosphate_degradation	-4.0287	1.2014	3.45128	-2.74118	-2.56699	-4.56641	5.11932	-3.54776	-4.71567	1.04692	-0.921332	2.29939	-0.0637812	-3.14912	-1.14274	-1.81472	1.2937	-8.33484	-0.397118	4.25993	-4.88431	0.939926	0.874818	-0.0688252	-3.32135	2.95541	-3.78665	-2.26172	3.88055	-0.028836	2.80355	1.4381	7.8036	2.59533	0.0795496	-4.79236	4.92283	3.11903	0.10141	2.28604	-9.4218	-2.17173	-6.24013	3.12194	-2.15429	3.44735	1.26626	-0.040706	-4.60709
D-imyoi-inositol_1456-tetrakisphosphate_biosynthesis	0	1.66725	1.32658	1.34178	3.07398	2.8907	3.24348	0	0	1.84578	0.808366	1.35208	1.97658	1.91622	1.76199	0.514666	1.24694	-1.45123	-2.05532	1.19946	-1.27412	1.5723	0	0.894047	0.878167	0.62283	2.20841	0.500135	1.3845	0.478428	2.56525	0	0.519816	0.876789	0	0.938834	2.23445	1.59576	1.56482	1.65858	0.678022	1.76366	0.924275	2.04754	1.17804	0.848462	0.653909	0	-0.964912
D-imyoi-inositol_3456-tetrakisphosphate_biosynthesis	0	0	0.545798	0	1.53151	1.04732	1.24063	0	0	0	0	0	0	0	0	0	0	0	0	0	0	0	0	0	0	0	0	0.500135	0	0.478428	0.900903	0	0	0	0	0	0.698456	0	0	0	0	0.503135	0	0.444048	0	0	0	0	0
D-mannose_degradation	0	0	0	0	0	0	0	0	0.964977	0	0	0	0	0.885836	1.06865	0	0	0.369927	0	0	0	0	0	0	0	0	0	0.993964	0	0.650314	0	0	0	0	1.03383	0	0	0	1.01653	0	0	0	0	0	0.367507	0	0	0	0
dermatan_sulfate_biosynthesis	-6.51475	-8.73201	-6.09805	-9.61208	-9.15716	-5.54734	-10.9685	-3.95818	-5.45229	-15.8055	0.39267	-6.51592	2.80824	-9.77347	-8.3013	-14.226	-2.86925	-6.74617	-2.08895	-9.68606	-4.86405	-10.5065	-4.21602	-13.2316	-13.9978	-5.50776	-11.9176	-15.8217	-18.2735	-14.6478	-7.28294	-8.87458	-15.6292	-9.68529	-8.81147	-6.40819	-13.928	-3.11537	-12.9447	-15.208	-9.61007	-11.4794	-16.2006	-8.58702	-12.5679	-7.38465	-14.065	-3.50513	-7.06447
dermatan_sulfate_biosynthesis_late_stages	0.89719	-2.30167	-4.65423	2.32973	0	0.767903	-4.71435	1.10959	-1.83538	-4.71435	0	3.145	3.11741	1.57891	1.2728	-4.65423	0.744448	0.846459	1.16634	0	0.968771	-2.29466	1.41878	-4.71435	-2.15222	0	-4.64983	-4.58014	-4.71435	-4.65423	-4.74695	-2.61395	-3.94559	-4.65423	0.847921	-4.42742	-4.71435	1.44804	-4.65423	-3.77773	-3.7576	-4.74383	-3.84347	2.85263	-2.98979	-1.71672	-4.69138	-4.58646	0.860975
dermatan_sulfate_degradation_metazoa	-1.57514	0.849838	4.13768	2.81317	3.33521	4.64935	3.66148	-0.237079	1.4969	-1.13297	-0.0410565	2.13082	2.18786	6.38999	2.1784	0.530092	3.34793	-2.10156	-0.966606	4.40459	-1.85131	0.0908498	1.36721	-2.24251	-0.923005	6.23674	0.556543	0.529937	0.758567	-0.279444	2.28011	-0.942912	-1.71581	-1.63089	-1.59645	2.10786	1.35904	2.23254	-2.1289	2.81771	-3.48972	1.59778	-0.977202	1.52739	0.886895	-1.92436	0.195779	3.96879	-1.93647
diphthamide_biosynthesis	2.28477	0.743209	0.934681	1.28215	1.32548	1.20775	2.11392	2.08358	1.51515	1.03728	1.08257	0.415221	1.18784	0.990995	1.29301	1.93521	0.767603	0.865141	1.92388	0.432491	1.21557	0.632125	0	1.3137	1.39983	1.43232	1.77933	2.13228	1.1541	0	0.442967	2.10917	0.429968	1.73598	1.8937	1.17535	0.953462	0.895841	1.76668	0.522037	1.56884	0.934915	1.66956	0	1.83693	0	0.557472	0.528338	1.80551
dolichol_and_dolichyl_phosphate_biosynthesis	0	3.24497	2.79471	2.10174	4.06218	4.07848	1.65356	0.995006	2.45163	0	0.577823	1.61837	1.7891	0.463416	3.39742	1.75895	4.54197	0.936504	0	2.80291	1.24594	2.55004	2.1922	0	0	4.33836	1.52703	2.48528	0	1.98539	1.15375	0.686517	1.74091	0	-0.722885	0.813097	3.06825	1.91666	3.0275	1.95919	0.936511	1.43362	1.33267	5.01743	3.37124	2.03788	0.720605	0.757225	0.655818
dolichyl-diphosphooligosaccharide_biosynthesis	10.5133	15.7666	16.8449	8.16468	17.5965	16.7497	11.2721	13.4794	10.0612	11.2635	11.3993	11.3591	10.8915	6.91787	16.1719	11.2999	8.28237	11.7293	12.8049	13.0934	12.1633	9.19443	8.6939	11.4064	8.49408	10.042	12.9293	12.699	10.789	7.64276	10.9039	8.91148	11.3909	11.0986	11.3717	11.2004	15.202	15.9368	11.7342	9.08642	5.96779	13.6372	12.7568	11.2003	12.3488	12.5603	12.3743	8.44754	12.338
dopamine_degradation	-3.58788	-3.82795	1.56305	3.66519	-2.03257	-3.35211	-3.34002	-5.19127	-0.0711171	-5.13472	-6.51027	0.819606	2.33113	-0.867778	-3.14289	-6.83479	-0.059536	-4.90205	-2.6146	-2.74524	-4.76623	-1.22954	-1.74993	-6.70414	-6.25746	-0.540354	-3.96428	-2.5929	-3.52586	-3.3529	-2.94908	-3.63064	-3.00112	-3.16617	-6.39315	-4.51221	2.59885	-4.66497	0	-3.62741	-4.82297	-2.64047	-4.57292	-1.00168	-4.68727	-3.19273	4.03834	-2.95146	-6.20798
dTMP_ide_novoi_biosynthesis_mitochondrial	3.89796	3.19205	0	0	0	2.71548	2.11844	0	2.39239	3.61756	3.72686	0	0	2.2641	2.78415	3.91045	0	3.41728	3.94089	2.23629	2.59465	0	2.20911	4.35795	3.47844	0	3.41333	2.22864	3.51292	3.39834	3.32934	3.13077	3.13404	3.83483	3.69631	3.022	2.73302	0	3.48043	3.44203	0	2.5689	2.61802	0	2.67481	3.63251	0	3.00416	3.27851
eicosapentaenoate_biosynthesis	-2.60733	-7.2916	-3.20527	-2.84716	-6.49346	-2.72782	-2.84093	-4.40546	-7.52465	-1.344	-0.930104	-3.31247	-0.961341	-2.00381	-5.2501	-7.88272	-5.37631	-6.70915	-5.00068	-2.16313	-6.37968	-9.21942	-8.31504	-8.42167	1.1868	-6.75398	-3.505	-7.10967	-2.88212	-5.21273	-3.11537	-4.27771	-7.89475	-3.59927	-3.23967	-5.77014	-3.35211	-4.78824	-6.75683	-5.20434	-6.62677	-4.9723	-5.66589	-3.76627	-6.5797	-4.8921	0.381177	-0.61576	-4.58097
[truncated: 237 more rows]
[truncated: 178 more columns]

## Sheet: GSE14805 normalization
Signaling pathway	697	8-MG-BA	A101D	A253	A3-KAW	A4-Fuk	ACN	ALL-PO	AM-38	ARH-77	ATN-1	BB30-HNC	BB49-HNC	BB65-RCC	BC-1	BE-13	Becker	BL-41	BV-173	C2BBe1	CA46	Calu-6	CAS-1	CCRF-CEM	CESS	CGTH-W-1	CMK	COLO-320-HSR	COLO-668	COLO-684	COLO-800	COLO-824	COR-L88	CPC-N	CTB-1	CTV-1	CW-2	D-263MG	D-283MED	D-502MG	Daudi	DEL	DG-75	DJM-1	DMS-114	DMS-79	DSH1	DU-4475	EB2
[truncated: 594 more rows]
[truncated: 178 more columns]
