# Supplementary material for: Combinatorial high-throughput experimental and bioinformatic approach identifies molecular pathways linked with the sensitivity to anticancer target drugs
Source: Oncotarget. 2015 Jul 30;6(29):27227–38. doi: 10.18632/oncotarget.4507 (PMC4694985; doi:10.18632/oncotarget.4507)
Supplement: Supplementary file 6 [file oncotarget-06-27227-s006.xlsx]

## Sheet: description
Supplementary file 8. Correlation coefficient and p-value for experimental data, calculated independently for 11 control datasets

## Sheet: GSE17822 normalization
Signaling pathway	Pazopanib_CORR.COEF.	Pazopanib_P.VALUE	Sorafenib_CORR.COEF	Sorafenib_P.VALUE	Sunitinib_CORR.COEF	Sunitinib_P.VALUE	Temsirolimus_CORR.COEF	Temsirolimus_P.VALUE		Metabolic pathways	Pazopanib_CORR.COEF.	Pazopanib_P.VALUE	Sorafenib_CORR.COEF	Sorafenib_P.VALUE	Sunitinib_CORR.COEF	Sunitinib_P.VALUE	Temsirolimus_CORR.COEF	Temsirolimus_P.VALUE
0_IL_6_Pathway_IKBs_Degradation	0.409684	0.210818	0.18281	0.590564	0.104605	0.759541	-0.0141213	0.96713		125-dihydroxyvitamin_Dsub3sub_biosynthesis	0.261675	0.436997	0.124275	0.715815	0.0711166	0.835399	-0.279803	0.404665
AHR_Pathway	-0.180526	0.595292	-0.419873	0.198567	-0.455691	0.158962	-0.429835	0.187012		1D-imyoi-inositol_hexakisphosphate_biosynthesis_II_mammalian	0.753267	0.00743931	0.487401	0.128341	0.479803	0.135304	0.747868	0.00813089
AHR_Pathway_AHR_Degradation	0.0779336	0.819834	0.132941	0.696783	0.014558	0.966114	0.0627656	0.854538		1D-imyoi-inositol_hexakisphosphate_biosynthesis_V_from_Ins134P3	-0.128439	0.706651	-0.170712	0.615768	-0.279165	0.405782	0.00886766	0.979356
AHR_Pathway_C_Myc_Expression	-0.292017	0.383566	-0.603815	0.0491638	-0.567946	0.0683518	-0.637174	0.0349812		2-amino-3-carboxymuconate_semialdehyde_degradation_to_glutaryl-CoA	0.145259	0.670002	-0.208153	0.539091	-0.0263346	0.938737	-0.0165808	0.961409
AHR_Pathway_Cath_D_Expression	-0.505652	0.112562	-0.791885	0.00367362	-0.739477	0.00929734	-0.599857	0.0510734		2-deoxy-alpha-D-ribose_1-phosphate_degradation	-0.0021211	0.995062	-0.169181	0.618984	-0.147557	0.665041	0.194935	0.565705
AHR_Pathway_PS2_Gene_Expression	-0.0198427	0.953823	-0.565383	0.06989	-0.49274	0.123587	-0.337988	0.309346		2-oxobutanoate_degradation	-0.215088	0.525337	-0.294955	0.378576	-0.123508	0.717508	-0.2449	0.467962
AKT_Pathway	0.577123	0.0630307	0.061829	0.856689	0.0363501	0.9155	0.332956	0.31706		2-oxoglutarate_decarboxylation_to_succinyl-CoA	-0.158403	0.6418	0.205317	0.544756	0.216696	0.522169	-0.202799	0.549808
AKT_Pathway_Aggregation_&_Neurodegeneration	0.606224	0.0480258	0.42307	0.194813	0.386924	0.239766	0.0934811	0.784561		2-oxoisovalerate_decarboxylation_to_isobutanoyl-CoA	-0.324957	0.329532	-0.233302	0.489936	-0.102259	0.764802	-0.522081	0.0994818
AKT_Pathway_Apoptosis_Inhibition	0.564795	0.0702465	0.36877	0.264417	0.377115	0.252915	0.0738324	0.829192		3-phosphoinositide_biosynthesis	0.321018	0.335769	0.401107	0.221471	0.500205	0.117132	0.199911	0.555625
AKT_Pathway_Blocks_Apoptosis	0.299594	0.370763	0.114017	0.738532	0.118262	0.729108	0.193571	0.568481		3-phosphoinositide_degradation	0.521972	0.0995652	0.234453	0.487735	0.24363	0.470346	0.396311	0.227563
AKT_Pathway_Cardiovascular_Homeostasis	0.542732	0.084506	0.373712	0.25757	0.345034	0.298717	0.0197213	0.954106		4-aminobutyrate_degradation	-0.243075	0.47139	-0.317425	0.341512	-0.2306	0.49512	0.35793	0.279792
AKT_Pathway_Caspase_Cascade	0.127701	0.708274	0.167948	0.621581	0.172343	0.612348	-0.0769435	0.822091		4-hydroxy-2-nonenal_detoxification	-0.306479	0.35932	-0.380898	0.247796	-0.509773	0.109182	-0.381323	0.247225
AKT_Pathway_Cell_Cycle	0.331346	0.31955	0.355349	0.283525	0.32813	0.324555	-0.0123834	0.971174		4-hydroxybenzoate_biosynthesis	NA	NA	NA	NA	NA	NA	NA	NA
AKT_Pathway_Cell_Cycle_Progression	-0.290749	0.385731	0.304365	0.362814	0.179845	0.596705	-0.241824	0.473745		4-hydroxyproline_degradation	-0.0057936	0.986512	-0.189339	0.577127	-0.132608	0.697513	0.479036	0.13602
AKT_Pathway_Cell_Survival	0.321372	0.335205	0.0816408	0.811394	0.103204	0.762681	0.260545	0.43905		5-aminoimidazole_ribonucleotide_biosynthesis	-0.643296	0.0327314	-0.272125	0.418212	-0.296221	0.376435	-0.312344	0.34972
AKT_Pathway_Death_Genes	0.326311	0.327402	0.493155	0.123222	0.507452	0.111078	0.144614	0.671396		7-3-amino-3-carboxypropyl-wyosine_biosynthesis	0.0873732	0.798378	0.262609	0.435302	0.278434	0.407065	-0.370797	0.261596
AKT_Pathway_Elevation_of_Glucose_Import	0.256269	0.446868	0.438446	0.177359	0.453725	0.160997	0.0446721	0.896236		acetate_conversion_to_acetyl-CoA	-0.48504	0.130479	-0.33004	0.321576	-0.351496	0.289149	-0.683566	0.0203903
AKT_Pathway_ERK_Pathway	0.171853	0.613373	0.201851	0.551714	0.19438	0.566835	0.00139369	0.996755		acetone_degradation_I_to_methylglyoxal	0.0819564	0.810676	0.120819	0.723445	0.141355	0.678453	-0.37708	0.252962
AKT_Pathway_Genetic_Stability	0.421066	0.197161	0.480898	0.134286	0.496062	0.120687	0.13671	0.688555		acetyl-CoA_biosynthesis_from_citrate	NA	NA	NA	NA	NA	NA	NA	NA
AKT_Pathway_Glucose_Uptake	0.540106	0.086322	0.381827	0.246547	0.350267	0.290955	-0.00603536	0.985949		acyl-CoA_hydrolysis	-0.326805	0.326628	-0.140684	0.67991	-0.160325	0.637711	0.0304068	0.929283
AKT_Pathway_Glycogen_Synthesis	0.308836	0.355446	0.299251	0.371338	0.350946	0.289956	0.0231129	0.946222		acyl_carrier_protein_metabolism	-0.329291	0.322743	-0.206571	0.542248	-0.275683	0.411908	0.0576287	0.866347
AKT_Pathway_Insulin_Stimulated_Mitogenesis	0.532629	0.0916322	0.392652	0.232276	0.360372	0.276287	-0.0120327	0.97199		adenine_and_adenosine_salvage_I	-0.395703	0.228342	-0.29404	0.380127	-0.219665	0.51634	0.00624197	0.985468
AKT_Pathway_JNK_Pathway	0.256269	0.446868	0.438446	0.177359	0.453725	0.160997	0.0446721	0.896236		adenine_and_adenosine_salvage_II	0.0483151	0.887818	0.195752	0.564046	0.18791	0.580058	0.314338	0.346486
AKT_Pathway_Neuroprotection	0.540106	0.086322	0.381827	0.246547	0.350267	0.290955	-0.00603536	0.985949		adenine_and_adenosine_salvage_III	-0.402395	0.219852	-0.214277	0.526937	-0.231198	0.493969	-0.543568	0.0839335
AKT_Pathway_NF_kB_Pathway	0.516617	0.103716	0.332277	0.318109	0.296502	0.375961	-0.0312978	0.927215		adenosine_deoxyribonucleotides_ide_novoi_biosynthesis	-0.0265912	0.938141	-0.0300254	0.930168	0.117641	0.730483	0.0595098	0.86202
AKT_Pathway_p53_Degradation	0.194338	0.56692	-0.242539	0.472397	-0.174785	0.607238	0.194591	0.566406		adenosine_nucleotides_degradation	0.0920178	0.787866	-0.0919097	0.788111	-0.00822146	0.98086	-0.336819	0.311128
AKT_Pathway_p73_Mediated_Apoptosis	0.0505684	0.882617	0.140951	0.67933	0.158316	0.641983	-0.313046	0.348579		adenosine_ribonucleotides_ide_novoi_biosynthesis	0.0934092	0.784723	0.406699	0.214491	0.418255	0.200483	0.274139	0.414637
AKT_Pathway_Protein_Synthesis	-0.280941	0.402676	0.121365	0.72224	-0.00463877	0.9892	-0.225235	0.505483		alanine_biosynthesisdegradation	NA	NA	NA	NA	NA	NA	NA	NA
AKT_Pathway_Regeneration_of_Cyclic_Nucleotide	0.147135	0.665952	0.404531	0.217181	0.421989	0.196078	-0.0518865	0.879576		allopregnanolone_biosynthesis	NA	NA	NA	NA	NA	NA	NA	NA
AKT_Pathway_Respiratory_Burst	0.540106	0.086322	0.381827	0.246547	0.350267	0.290955	-0.00603536	0.985949		alpha-tocopherol_degradation	NA	NA	NA	NA	NA	NA	NA	NA
AKT_Pathway_Survival_Genes	0.399305	0.223748	0.221184	0.513369	0.227351	0.501383	0.153763	0.651708		anandamide_degradation	-0.143781	0.673197	-0.128191	0.707196	-0.0301207	0.929947	0.284722	0.396101
AKT_Pathway_Synaptic_Signaling	0.171364	0.614399	0.339541	0.306985	0.373486	0.25788	0.00212905	0.995043		androgen_biosynthesis	0.230135	0.496013	0.204236	0.546922	0.147979	0.664132	0.627694	0.0386749
AKT_Pathway_Translation	0.010415	0.975755	-0.148461	0.663093	-0.00654963	0.984752	0.0220052	0.948796		arsenate_detoxification_I_glutaredoxin	-0.0983028	0.773692	-0.151814	0.655886	-0.24416	0.469351	0.175098	0.606585
Androgen_receptor_Pathway	0.386567	0.240238	0.347122	0.295607	0.275066	0.412997	-0.00327811	0.992368		ascorbate_recycling_cytosolic	-0.327661	0.325287	-0.25178	0.455142	-0.277778	0.408216	-0.215844	0.523846
Androgen_receptor_Pathway_Apoptosis	0.370507	0.261999	0.587369	0.0574293	0.645538	0.0319333	0.0647671	0.849944		asparagine_biosynthesis	0.485201	0.130333	0.700841	0.0162863	0.598801	0.0515912	0.559996	0.0731993
Androgen_receptor_Pathway_AR_Degradation	0.598756	0.0516133	0.462183	0.152356	0.538486	0.0874548	0.211961	0.531519		asparagine_degradation	-0.294913	0.378647	-0.0582744	0.864861	-0.00642038	0.985053	0.0902453	0.791874
Androgen_receptor_Pathway_Cell_Survival_&_Cell_Growth	0.122156	0.720491	-0.158609	0.641361	-0.243328	0.470914	-0.280152	0.404054		aspartate_biosynthesis	NA	NA	NA	NA	NA	NA	NA	NA
Androgen_receptor_Pathway_Gonadotropin_Regulation	-0.394218	0.230252	-0.13825	0.685199	-0.346914	0.295916	-0.2878	0.390786		aspirin-triggered_lipoxin_biosynthesis	0.019903	0.953683	0.249374	0.459607	0.163116	0.631787	-0.0664379	0.846113
Androgen_receptor_Pathway_Histone_Modification	-0.394218	0.230252	-0.13825	0.685199	-0.346914	0.295916	-0.2878	0.390786		aspirin_triggered_resolvin_D_biosynthesis	0.019903	0.953683	0.249374	0.459607	0.163116	0.631787	-0.0664379	0.846113
Androgen_receptor_Pathway_Prostate_Differentiation_&_Development	-0.394218	0.230252	-0.13825	0.685199	-0.346914	0.295916	-0.2878	0.390786		aspirin_triggered_resolvin_E_biosynthesis	0.019903	0.953683	0.249374	0.459607	0.163116	0.631787	-0.0664379	0.846113
Androgen_receptor_Pathway_Sexual_Differentiation_&_Sexual_Maturation_at_Puberty	-0.394218	0.230252	-0.13825	0.685199	-0.346914	0.295916	-0.2878	0.390786		beta-alanine_degradation	0.4471	0.167971	0.438311	0.177508	0.481074	0.134122	0.0768468	0.822312
ATM_Pathway	0.559247	0.0736676	0.0966076	0.777509	0.0642321	0.851172	0.450792	0.164062		bile_acid_biosynthesis_neutral_pathway	0.0213567	0.950304	0.0440187	0.897747	0.123561	0.717389	0.323139	0.332403
ATM_Pathway_Apoptosis	-0.136989	0.687947	-0.262811	0.434936	-0.317954	0.340663	-0.0581091	0.865242		biotin-carboxyl_carrier_protein_assembly	0.395703	0.228342	0.29404	0.380127	0.219665	0.51634	-0.00624197	0.985468
ATM_Pathway_Apoptosis_&_Senescense	0.498342	0.118723	0.368294	0.265081	0.344206	0.299956	-0.000598631	0.998606		bupropion_degradation	-0.326608	0.326937	-0.452403	0.162374	-0.347413	0.295175	0.0134179	0.968767
ATM_Pathway_Cell_Cicle_Checkpoint_Control	-0.251505	0.455652	-0.0294773	0.93144	-0.18525	0.585528	-0.383285	0.244597		C20_prostanoid_biosynthesis	0.0282109	0.93438	0.28947	0.387919	0.216465	0.522622	0.114715	0.73698
ATM_Pathway_Cell_Survival	0.227112	0.501846	-0.14198	0.677099	-0.216709	0.522143	0.348129	0.294112		cardiolipin_biosynthesis	-0.4987	0.118416	-0.280096	0.404152	-0.351344	0.289372	0.0412275	0.904204
ATM_Pathway_Checkpoint_Activation	0.0647463	0.849992	0.197354	0.560797	0.043683	0.898523	0.0600371	0.860807		carnosine_biosynthesis	NA	NA	NA	NA	NA	NA	NA	NA
ATM_Pathway_DNA_Repair	-0.45007	0.164822	0.0828837	0.808568	-0.0978895	0.774622	-0.47555	0.139303		catecholamine_biosynthesis	0.196831	0.561855	-0.160728	0.636853	0.00254192	0.994082	0.24971	0.458982
ATM_Pathway_G2_Mitosis_Progression	0.687508	0.0193953	0.49656	0.120257	0.457341	0.157266	0.355164	0.283794		CDP-diacylglycerol_biosynthesis	0.347344	0.295277	-0.236485	0.48386	-0.183466	0.589209	0.490608	0.125471
ATM_Pathway_G2/M_Checkpoint_Arrest	0.727066	0.0112395	0.219248	0.517156	0.298922	0.37189	0.59895	0.0515177		ceramide_ide_novoi_biosynthesis	0.484163	0.131279	0.207752	0.539889	0.238962	0.479155	0.0885538	0.795703
ATM_Pathway_MDMX_Ubiquitination_&_Degradation	0.507821	0.110775	0.710725	0.0142251	0.624226	0.0400917	0.0231584	0.946116		cholesterol_biosynthesis_I	0.405161	0.216397	0.433096	0.18332	0.424542	0.193099	0.420457	0.197878
ATM_Pathway_NF_kB_Pathway	0.161672	0.634848	0.527087	0.0957035	0.388688	0.237445	0.133783	0.694941		cholesterol_biosynthesis_III_via_desmosterol	0.405161	0.216397	0.433096	0.18332	0.424542	0.193099	0.420457	0.197878
ATM_Pathway_S_Phase_Arrest	-0.410699	0.209578	-0.0217367	0.94942	-0.177837	0.600877	-0.445366	0.169828		cholesterol_biosynthesis_II_via_2425-dihydrolanosterol	0.405161	0.216397	0.433096	0.18332	0.424542	0.193099	0.420457	0.197878
ATM_Pathway_S_Phase_Progresion	0.170586	0.616033	-0.065253	0.84883	0.00203355	0.995265	0.0628742	0.854289		choline_degradation	0.408115	0.212744	0.336554	0.311533	0.390384	0.235225	0.882598	0.00032085
ATM_Pathway_Synaptic_Vesicle_Transport	0.161672	0.634848	0.527087	0.0957035	0.388688	0.237445	0.133783	0.694941		chondroitin_and_dermatan_biosynthesis	NA	NA	NA	NA	NA	NA	NA	NA
Brca1_as_a_transcription_regulator_effect	-0.134105	0.694238	-0.303471	0.364297	-0.178268	0.599979	-0.200732	0.553969		chondroitin_sulfate_biosynthesis	-0.208051	0.539293	-0.213163	0.529139	-0.217208	0.521161	0.144541	0.671552
BRCA1_Pathway	-0.806478	0.00270903	-0.235768	0.485226	-0.301429	0.367695	-0.684559	0.0201362		chondroitin_sulfate_biosynthesis_late_stages	-0.458797	0.15578	-0.362497	0.273256	-0.338212	0.309004	0.0890829	0.794505
cAMP_Pathway	0.522942	0.0988255	0.0367353	0.914607	0.181694	0.592873	0.377664	0.252168		chondroitin_sulfate_degradation_metazoa	0.235099	0.486502	0.293789	0.380552	0.333807	0.315748	0.486425	0.129222
cAMP_Pathway_Axonal_Growth	0.0059428	0.986164	0.165	0.6278	0.276463	0.410531	-0.000402623	0.999063		citrulline-nitric_oxide_cycle	0.304807	0.362082	0.609827	0.0463582	0.607334	0.0475078	0.571022	0.0665357
cAMP_Pathway_Cardiovascular_Homeostasis	-0.234916	0.486851	-0.252054	0.454635	-0.137158	0.687578	-0.342175	0.303005		CMP-iNi-acetylneuraminate_biosynthesis_I_eukaryotes	-0.250956	0.456669	-0.507825	0.110772	-0.348984	0.292848	-0.466546	0.148015
cAMP_Pathway_Cell_Growth	-0.48208	0.133192	-0.0828001	0.808758	-0.14137	0.678421	-0.184006	0.588093		CMP_phosphorylation	-0.113048	0.740687	-0.089498	0.793565	0.0615085	0.857426	-0.0132985	0.969045
cAMP_Pathway_Cell_Proliferation	0.0340859	0.920748	-0.0812416	0.812302	0.00963927	0.97756	-0.476206	0.138681		coenzyme_A_biosynthesis	-0.332484	0.317788	-0.182889	0.590401	-0.295502	0.377651	0.239853	0.477468
cAMP_Pathway_Cell_Survival	-0.210806	0.533811	-0.20165	0.552119	-0.334334	0.314937	-0.288536	0.389522		creatine-phosphate_biosynthesis	0.229928	0.496413	0.688805	0.0190755	0.702402	0.0159472	0.5311	0.092744
cAMP_Pathway_Cell_Survival_&_Chemotaxis	0.18607	0.58384	-0.182544	0.591114	-0.000232293	0.999459	0.121504	0.721931		creatine_biosynthesis	0.00499076	0.988381	0.372295	0.259523	0.412478	0.207416	0.167011	0.623555
cAMP_Pathway_Cytokine_Production	-0.136369	0.689298	-0.272682	0.417222	-0.286341	0.393302	0.0367112	0.914663		cysteine_biosynthesis	0.00365233	0.991497	0.510979	0.108206	0.606316	0.0479831	0.111476	0.744188
cAMP_Pathway_Degradation_of_Cell_Cycle_Regulators	0.660201	0.0270477	0.252435	0.453931	0.406749	0.214429	0.291837	0.383873		cysteine_biosynthesishomocysteine_degradation_trans-sulfuration	0.123396	0.717755	0.712295	0.0139159	0.775581	0.00502889	0.11278	0.741285
cAMP_Pathway_Endothelial_Cell_Regulation	0.220536	0.514635	0.0674877	0.843706	-0.0200598	0.953319	0.174952	0.606889		D-galactose_degradation_V_Leloir_pathway	-0.0494086	0.885293	0.267113	0.427171	0.286698	0.392685	0.169009	0.619347
cAMP_Pathway_Glycogen_Synthesis	0.0340859	0.920748	-0.0812416	0.812302	0.00963927	0.97756	-0.476206	0.138681		D-glucuronate_degradation	0.395703	0.228342	-0.078139	0.819366	0.0623395	0.855517	0.0536434	0.875525
cAMP_Pathway_Glycolysis	0.293882	0.380394	0.0664453	0.846096	0.105584	0.757349	0.306046	0.360036		D-imyoi-inositol-5-phosphate_metabolism	0.124604	0.715089	-0.0460683	0.893009	-0.163313	0.63137	-0.104764	0.759185
cAMP_Pathway_Metabolic_Energy	0.33144	0.319403	0.553492	0.0773321	0.579396	0.0617573	0.0119754	0.972124		D-imyoi-inositol_134-trisphosphate_biosynthesis	0.818133	0.00208549	0.590175	0.0559566	0.614701	0.0441665	0.715152	0.0133657
cAMP_Pathway_Myocardial_Contraction	0.305006	0.361753	-0.015242	0.964523	0.130836	0.701392	0.00399858	0.990691		D-imyoi-inositol_145-trisphosphate_biosynthesis	0.482149	0.133128	0.0691138	0.839982	0.0657649	0.847656	0.114424	0.737627
cAMP_Pathway_Oncogenesis	-0.0852486	0.803197	-0.278228	0.407426	-0.298617	0.372401	-0.20485	0.545692		D-imyoi-inositol_145-trisphosphate_degradation	0.611302	0.0456874	0.618425	0.0425405	0.562849	0.0714338	0.719372	0.012582
cAMP_Pathway_Protein_Retention	0.431844	0.184732	0.123435	0.717668	0.27979	0.404688	0.448795	0.166169		D-imyoi-inositol_1456-tetrakisphosphate_biosynthesis	-0.374784	0.256098	-0.461216	0.153329	-0.575342	0.0640405	-0.0227558	0.947052
cAMP_Pathway_Regulation_of_Cytoskeleton	-0.431649	0.184953	-0.246476	0.46501	-0.290661	0.385881	-0.577909	0.0625886		D-imyoi-inositol_3456-tetrakisphosphate_biosynthesis	-0.128439	0.706651	-0.170712	0.615768	-0.279165	0.405782	0.00886766	0.979356
Caspase_Cascade	-0.299664	0.370646	-0.0850803	0.803579	-0.0063528	0.98521	-0.335443	0.313234		D-mannose_degradation	NA	NA	NA	NA	NA	NA	NA	NA
Caspase_Cascade_Activated_Tissue_Trans_glutaminase	-0.0332597	0.922664	0.0392765	0.908721	0.147666	0.664806	-0.348736	0.293214		dermatan_sulfate_biosynthesis	0.148765	0.66244	0.0645243	0.850501	0.0477556	0.88911	-0.276498	0.410469
Caspase_Cascade_Apoptosis	0.167228	0.623097	0.0176787	0.958855	0.174402	0.608038	0.0453912	0.894573		dermatan_sulfate_biosynthesis_late_stages	-0.285345	0.395021	-0.162672	0.632728	-0.199794	0.555861	-0.572286	0.0657989
Caspase_Cascade_Cell_Survival	-0.0772904	0.8213	0.198463	0.558551	0.217274	0.521032	-0.0756878	0.824956		dermatan_sulfate_degradation_metazoa	0.557005	0.0750808	0.354339	0.284994	0.372772	0.258864	0.400809	0.221847
Caspase_Cascade_ICAD_Degradation	-0.291558	0.384348	-0.0711689	0.835279	-0.00903268	0.978972	-0.0509118	0.881824		diphthamide_biosynthesis	-0.29497	0.37855	-0.187153	0.581612	-0.0700044	0.837944	-0.311953	0.350356
CD40_Pathway	0.163623	0.630713	0.0397512	0.907621	0.0330471	0.923157	-0.254283	0.45052		dolichol_and_dolichyl_phosphate_biosynthesis	NA	NA	NA	NA	NA	NA	NA	NA
CD40_Pathway_Cell_Survival	0.525248	0.0970807	0.0291633	0.932169	0.0681822	0.842115	-0.0512248	0.881102		dolichyl-diphosphooligosaccharide_biosynthesis	-0.26894	0.423896	-0.00474959	0.988942	-0.0926801	0.78637	-0.220263	0.51517
CD40_Pathway_Gene_Expression	0.482027	0.133241	0.0451401	0.895154	0.0349411	0.918765	-0.117277	0.73129		dopamine_degradation	0.568169	0.0682187	0.399143	0.223954	0.40688	0.214267	0.651499	0.0298782
CD40_Pathway_IKBs_Degradation	0.147705	0.664722	0.127988	0.707643	0.0331937	0.922817	-0.31293	0.348767		dTMP_ide_novoi_biosynthesis_mitochondrial	-0.452458	0.162317	0.0672042	0.844356	-0.0702154	0.837461	-0.292157	0.383328
Cellular_Anti_Apoptosis_Pathway	0.499246	0.11795	0.0385845	0.910323	0.0475841	0.889507	0.445873	0.169284		eicosapentaenoate_biosynthesis	0.733797	0.0101529	0.613884	0.0445289	0.573761	0.064946	0.782599	0.00440696
Cellular_Anti_Apoptosis_Pathway_Apoptosis	-0.235274	0.486168	-0.549897	0.0796817	-0.65417	0.0289882	-0.288786	0.389092		epoxysqualene_biosynthesis	-0.24295	0.471624	0.252086	0.454576	0.144679	0.671254	0.0387732	0.909886
Cellular_Anti_Apoptosis_Pathway_Depolarization	0.362293	0.273545	0.547793	0.081079	0.552748	0.0778144	0.114022	0.738521		estradiol_biosynthesis_I	-0.0057936	0.986512	-0.189339	0.577127	-0.132608	0.697513	0.479036	0.13602
Chemokine_Pathway	-0.0086729	0.979809	-0.303928	0.36354	-0.296035	0.376749	-0.253392	0.452163		estradiol_biosynthesis_II	NA	NA	NA	NA	NA	NA	NA	NA
Chemokine_Pathway_Cell_Activation	0.137065	0.68778	-0.173435	0.610062	-0.0986098	0.773001	0.148152	0.66376		ethanol_degradation_II	-0.48504	0.130479	-0.33004	0.321576	-0.351496	0.289149	-0.683566	0.0203903
Chemokine_Pathway_Gene_Expression_&_Apoptosis	0.00463933	0.989199	-0.253505	0.451954	-0.16727	0.62301	-0.159681	0.639079		ethanol_degradation_IV	0.0395688	0.908044	0.0511512	0.881272	-0.0251337	0.941527	-0.199807	0.555836
Chemokine_Pathway_Internalization_Degradation_Recycling	-0.212109	0.531225	-0.459176	0.155394	-0.493438	0.122974	-0.648251	0.0309861		eumelanin_biosynthesis	NA	NA	NA	NA	NA	NA	NA	NA
Chromatin_Pathway	-0.779132	0.00470665	-0.339672	0.306786	-0.396064	0.227879	-0.625709	0.0394813		fatty_acid_activation	0.284641	0.39624	0.480144	0.134986	0.530985	0.0928273	0.597612	0.0521786
Chromatin_Pathway_Octamer_Sliding	NA	NA	NA	NA	NA	NA	NA	NA		fatty_acid_alpha-oxidation	0.291216	0.384933	0.368045	0.265429	0.454708	0.159977	0.466068	0.148487
Chromatin_Pathway_Octamer_Transfer	NA	NA	NA	NA	NA	NA	NA	NA		fatty_acid_alpha-oxidation_III	-0.0249125	0.942041	-0.210898	0.533628	-0.175359	0.60604	0.158959	0.640615
Circadian_Pathway	0.380472	0.248368	0.200733	0.553966	0.312231	0.349903	0.155628	0.647719		fatty_acid_beta-oxidation	0.312444	0.349557	0.666947	0.0249877	0.683397	0.0204336	0.577808	0.0626452
CREB_Pathway	0.591753	0.05514	0.253808	0.451395	0.282915	0.399236	0.182718	0.590753		fatty_acid_beta-oxidation_peroxisome	0.058111	0.865237	0.116539	0.732928	0.215078	0.525356	0.469096	0.145514
CREB_Pathway_Gene_Expression	0.155489	0.648016	-0.20556	0.544269	-0.261256	0.437757	-0.147378	0.665427		fatty_acid_beta-oxidation_unsaturated_odd_number	0.459993	0.154565	0.461006	0.153541	0.424821	0.192775	0.699796	0.016516
Cytokine_Network_Pathway	0.044105	0.897547	-0.122741	0.719199	-0.20506	0.545271	-0.0731367	0.830781		fatty_acid_biosynthesis_initiation	NA	NA	NA	NA	NA	NA	NA	NA
DNA_damage_induced_apoptosis_effect	-0.732062	0.0104255	-0.28728	0.391683	-0.335696	0.312846	-0.599161	0.0514141		fatty_acid_elongation_--_saturated	-0.640991	0.0335664	0.0404042	0.90611	0.0460341	0.893088	-0.497836	0.119157
DNA_damage_induced_responses_effect	-0.70041	0.0163807	-0.427845	0.189286	-0.442163	0.173289	-0.549917	0.0796686		flavin_biosynthesis	NA	NA	NA	NA	NA	NA	NA	NA
DNA_Repair_Mechanisms_Pathway	-0.0619904	0.856318	0.212569	0.530314	0.236138	0.48452	-0.470975	0.143688		folate_polyglutamylation	-0.0344009	0.920018	0.27694	0.40969	0.121587	0.721749	0.15713	0.644513
EGFR1_Pathway	0.295472	0.377701	0.104823	0.759053	0.099223	0.771622	0.0792958	0.816731		folate_transformations	0.158364	0.641882	0.128964	0.705498	0.0768665	0.822267	0.0747889	0.827007
ErbB_Family_Pathway	0.124303	0.715753	-0.219939	0.515805	-0.244685	0.468365	-0.0900766	0.792256		formaldehyde_oxidation	-0.186392	0.583176	-0.329722	0.322072	-0.367375	0.266368	-0.312652	0.349219
ErbB_Family_Pathway_Anti_Apoptosis	0.215809	0.523915	-0.0473425	0.890064	-0.0859393	0.80163	0.286329	0.393322		fructose_26-bisphosphate_synthesisdephosphorylation	NA	NA	NA	NA	NA	NA	NA	NA
ERK_Signaling_Pathway	0.546885	0.0816873	0.296013	0.376786	0.236242	0.484324	0.213806	0.527868		GABA_shunt	-0.0101065	0.976473	0.202298	0.550815	0.318725	0.339427	0.246981	0.464067
Erythropoeitin_Pathway	0.128786	0.70589	0.0890584	0.794561	-0.0180998	0.957876	-0.0196361	0.954304		gamma-glutamyl_cycle	-0.144438	0.671775	-0.348138	0.294099	-0.345305	0.298312	-0.0584561	0.864443
Estrogen_Pathway	0.401571	0.220887	0.103095	0.762925	0.0680417	0.842437	0.446904	0.168181		gamma-linolenate_biosynthesis	0.284378	0.396695	0.475339	0.139503	0.526604	0.096064	0.604931	0.0486342
Fas_m_Signaling_Pathway	-0.52854	0.0946251	-0.127624	0.708443	-0.227863	0.500395	-0.793868	0.00352953		GDP-glucose_biosynthesis_II	0.0854107	0.802829	-0.123272	0.718027	-0.0897642	0.792963	-0.26347	0.433742
Fas_p_Signaling_Pathway	0.321526	0.334961	0.15744	0.643852	0.0606471	0.859405	-0.230386	0.49553		GDP-L-fucose_biosynthesis_II_from_L-fucose	0.401554	0.220908	0.30451	0.362575	0.221531	0.512692	0.235974	0.484832
FLT3_Signaling_Pathway	0.229579	0.497085	0.230307	0.495683	0.167072	0.623426	-0.196697	0.562127		GDP-L-fucose_biosynthesis_I_from_GDP-D-mannose	NA	NA	NA	NA	NA	NA	NA	NA
G_protein_signaling_Cross_talk_between_Ras_family_GTPases	-0.0087967	0.979521	-0.101611	0.766257	-0.0702209	0.837448	-0.380886	0.247812		GDP-mannose_biosynthesis	0.125574	0.712953	-0.258456	0.442862	-0.140755	0.679757	0.309559	0.354262
Glucocorticoid_Receptor_Pathway	0.00390844	0.9909	-0.261342	0.437601	-0.331815	0.318823	0.223972	0.507936		geranylgeranyldiphosphate_biosynthesis	-0.587731	0.0572376	-0.181729	0.592799	-0.218472	0.51868	-0.0317602	0.926143
Glucocorticoid_Receptor_Pathway_Cell_Cycle_Arrest	0.474751	0.140063	0.0477955	0.889018	0.199574	0.556304	0.495982	0.120757		glucocorticoid_biosynthesis	0.501231	0.116263	0.507746	0.110836	0.635087	0.0357723	0.447825	0.1672
Glucocorticoid_Receptor_Pathway_Cell_cycle_progression	0.497874	0.119124	0.438335	0.177481	0.360097	0.27668	0.370652	0.261797		gluconeogenesis	0.139672	0.682109	-0.0980838	0.774185	-0.00506531	0.988207	-0.0555468	0.87114
Glucocorticoid_Receptor_Pathway_Gene_Expression	-0.852336	0.000860411	-0.501507	0.116029	-0.624573	0.0399484	-0.640916	0.0335936		glutamate_biosynthesisdegradation	-0.189724	0.576339	-0.485913	0.129686	-0.363492	0.271842	0.0717304	0.833995
Glucocorticoid_Receptor_Pathway_Inflammatory_Cytokines	0.0866051	0.80012	-0.231189	0.493987	-0.263237	0.434164	0.186532	0.58289		glutamate_dependent_acid_resistance	0.158787	0.640982	0.463966	0.150573	0.541589	0.0852934	0.0425652	0.901109
Glucocorticoid_Receptor_Pathway_SMAD_signaling	0.287177	0.39186	0.00518066	0.987939	-0.0116714	0.972831	0.501482	0.11605		glutamate_removal_from_folates	0.0178906	0.958362	0.333097	0.316842	0.186161	0.583653	0.309222	0.354814
GPCR_Pathway	0.438163	0.177671	0.138632	0.684369	0.0891574	0.794337	-0.0806291	0.813695		glutamine_biosynthesis	NA	NA	NA	NA	NA	NA	NA	NA
GPCR_Pathway_Gene_Expression	-0.000504166	0.998826	-0.211828	0.531783	-0.328097	0.324605	-0.351211	0.289567		glutamine_degradationglutamate_biosynthesis	NA	NA	NA	NA	NA	NA	NA	NA
Growth_Hormone_Pathway	-0.00757882	0.982356	0.0043234	0.989934	-0.115678	0.734839	-0.214038	0.527408		glutaryl-CoA_degradation	-0.2517	0.45529	0.302128	0.366531	0.158341	0.64193	-0.163353	0.631286
Growth_Hormone_Pathway_Cell_survival	-0.0757865	0.82473	-0.0996064	0.77076	-0.134441	0.693506	0.28157	0.401577		glutathione-mediated_detoxification	0.397642	0.225862	0.455546	0.159111	0.307828	0.357101	0.0696726	0.838703
Growth_Hormone_Pathway_Gene_Expression	0.0335849	0.92191	0.128049	0.707508	-0.00502076	0.988311	-0.240561	0.47613		glutathione_biosynthesis	-0.106967	0.754255	-0.178137	0.600254	-0.236142	0.484513	-0.00857805	0.98003
Growth_Hormone_Pathway_Glucose_Uptake	-0.00757882	0.982356	0.0043234	0.989934	-0.115678	0.734839	-0.214038	0.527408		glutathione_redox_reactions_I	-0.0382062	0.911199	-0.251051	0.456494	-0.222787	0.510243	0.376223	0.25413
Growth_Hormone_Pathway_Protein_Synthesis	NA	NA	NA	NA	NA	NA	NA	NA		glutathione_redox_reactions_II	NA	NA	NA	NA	NA	NA	NA	NA
GSK3_Pathway	0.457131	0.157481	0.145453	0.669582	0.215113	0.525287	0.374163	0.25695		glycerol-3-phosphate_shuttle	NA	NA	NA	NA	NA	NA	NA	NA
GSK3_Pathway_Degradation	0.770896	0.0054787	0.557666	0.074662	0.693533	0.017942	0.333304	0.316522		glycerol_degradation	-0.121921	0.72101	-0.0652534	0.848829	-0.0428272	0.900502	-0.0584981	0.864346
GSK3_Pathway_Gene_Expression	-0.468054	0.146532	-0.385363	0.241832	-0.463383	0.151154	-0.642361	0.0330684		glycineserine_biosynthesis	NA	NA	NA	NA	NA	NA	NA	NA
GSK3_Pathway_Translation	-0.0421231	0.902131	0.0705491	0.836697	-0.0681905	0.842097	0.0966761	0.777355		glycine_betaine_degradation	-0.152233	0.654987	0.0274701	0.9361	0.0177663	0.958652	0.493319	0.123078
Hedgehog_Pathway	0.0853122	0.803053	0.191632	0.572436	0.100333	0.769126	-0.0937756	0.783896		glycine_biosynthesisdegradation	NA	NA	NA	NA	NA	NA	NA	NA
Hedgehog_Pathway_Repression_of_target_genes(Hh&BMP)	-0.0409457	0.904856	0.0734244	0.830124	-0.0174693	0.959342	0.172775	0.611442		glycine_cleavage	NA	NA	NA	NA	NA	NA	NA	NA
Hedgehog_Pathway_Target_genes(WNT&Ptc&BMP)	0.382949	0.245046	0.119278	0.726857	0.0812493	0.812284	0.0124441	0.971033		glycoaminoglycan-protein_linkage_region_biosynthesis	0.483568	0.131823	0.242578	0.472324	0.246548	0.464876	0.0318546	0.925924
HGF_Pathway	0.283898	0.397529	0.0971871	0.776204	0.0217841	0.94931	-0.260471	0.439186		glycogenolysis	0.291988	0.383615	0.404365	0.217387	0.37259	0.259116	0.581234	0.0607405
HGF_Pathway_Anoikis	-0.0115496	0.973114	0.178802	0.59887	0.108256	0.751373	-0.385003	0.242309		glycogen_biosynthesis	0.0740423	0.828712	-0.139895	0.681623	-0.14496	0.670648	0.11319	0.740371
HGF_Pathway_Cell_adhesion&ell_mirgation	0.407053	0.214053	0.0274468	0.936154	-0.0228725	0.946781	-0.00581144	0.98647		glycolysis	0.321752	0.334602	0.00962132	0.977602	-0.0326105	0.92417	-0.151551	0.656451
HGF_Pathway_Cell_cycle_progression	-0.218218	0.519178	0.103947	0.761016	0.00656751	0.98471	-0.407863	0.213055		guanine_and_guanosine_salvage	-0.350927	0.289984	-0.031396	0.926988	-0.169691	0.617911	-0.272658	0.417265
HGF_Pathway_Cell_polarity&motility	0.591977	0.0550244	0.332012	0.318518	0.396636	0.227147	0.191601	0.572499		guanosine_deoxyribonucleotides_ide_novoi_biosynthesis	-0.230881	0.494579	-0.10864	0.750516	0.00284481	0.993377	-0.153151	0.653019
HGF_Pathway_Cell_scattering	0.283599	0.398047	0.301587	0.367433	0.339947	0.306371	-0.0330535	0.923143		guanosine_nucleotides_degradation	0.569608	0.0673663	0.238311	0.480391	0.385542	0.241595	0.353284	0.286532
HGF_Pathway_Cell_survival	0.283599	0.398047	0.301587	0.367433	0.339947	0.306371	-0.0330535	0.923143		guanosine_nucleotides_ide_novoi_biosynthesis	-0.298575	0.372472	-0.0996321	0.770702	0.0211723	0.950732	-0.235519	0.4857
HGF_Pathway_IP3_pathway	0.218622	0.518385	0.340536	0.305479	0.383226	0.244676	-0.0673044	0.844127		guanosine_ribonucleotides_ide_novoi_biosynthesis	-0.124617	0.715062	-0.023259	0.945882	0.126935	0.709958	-0.0611358	0.858282
HGF_Pathway_PKC_pathway	-0.254486	0.450145	-0.270677	0.420792	-0.329261	0.32279	-0.118599	0.72836		heme_biosynthesis	0.213033	0.529396	0.325302	0.32899	0.360593	0.27597	0.565127	0.0700453
HIF1Alpha_Pathway	0.363362	0.272026	0.140884	0.679476	0.176787	0.603063	0.810951	0.00245532		heme_biosynthesis_from_uroporphyrinogen-III_I	0.369145	0.263894	0.577336	0.0629106	0.619476	0.0420895	0.380852	0.247858
HIF1Alpha_Pathway_Gene_Expression	0.167311	0.622923	-0.0833796	0.807441	-0.142408	0.67617	0.140777	0.679708		heme_degradation	-0.0218209	0.949225	-0.119067	0.727324	-0.13095	0.701143	0.436907	0.179062
HIF1Alpha_Pathway_HIF1alpha_degradation	0.0716755	0.834121	0.0152983	0.964392	-0.140787	0.679686	0.203592	0.548215		heparan_sulfate_biosynthesis	0.323535	0.331776	0.369405	0.263531	0.263538	0.433619	-0.205767	0.543856
HIF1Alpha_Pathway_NOS_pathway	0.416612	0.202441	-0.00783254	0.981766	-0.00115316	0.997315	0.415944	0.203239		heparan_sulfate_biosynthesis_late_stages	0.153865	0.65149	0.312582	0.349332	0.190498	0.574755	-0.247963	0.462235
HIF1Alpha_Pathway_p53_Hypoxia_pathway	-0.018697	0.956487	-0.147169	0.665878	-0.226485	0.503059	0.302647	0.365667		histamine_biosynthesis	NA	NA	NA	NA	NA	NA	NA	NA
HIF1Alpha_Pathway_Pyruvate	0.314548	0.346147	0.037389	0.913092	0.0101058	0.976474	0.397687	0.225805		histamine_degradation	-0.0057936	0.986512	-0.189339	0.577127	-0.132608	0.697513	0.479036	0.13602
HIF1Alpha_Pathway_VEGF_pathway	0.217755	0.520086	-0.0312801	0.927256	-0.0692858	0.839588	0.151286	0.65702		histidine_degradation	-0.133102	0.696431	0.0888988	0.794922	-0.0152773	0.964441	0.248442	0.461343
Hypoxia_induced_EMT_in_cancer_and_fibrosis_3	0.263558	0.433583	-0.233009	0.490497	-0.145313	0.669884	-0.199424	0.556609		homocarnosine_biosynthesis	NA	NA	NA	NA	NA	NA	NA	NA
Hypoxia_induced_EMT_in_cancer_and_fibrosis_4	0.263558	0.433583	-0.233009	0.490497	-0.145313	0.669884	-0.199424	0.556609		hydrogen_sulfide_biosynthesis_trans-sulfuration	0.123396	0.717755	0.712295	0.0139159	0.775581	0.00502889	0.11278	0.741285
Hypoxia_induced_EMT_in_cancer_and_fibrosis_5	0.263558	0.433583	-0.233009	0.490497	-0.145313	0.669884	-0.199424	0.556609		hypusine_biosynthesis	-0.018295	0.957422	-0.106826	0.75457	0.0159995	0.962761	-0.465145	0.149401
Hypoxia_induced_EMT_in_cancer_and_fibrosis_6	0.263558	0.433583	-0.233009	0.490497	-0.145313	0.669884	-0.199424	0.556609		imyoi-inositol_ide_novoi_biosynthesis	0.232216	0.492017	0.757803	0.00689238	0.766003	0.00597924	0.236157	0.484484
IGF1R_Signaling_Pathway	0.458925	0.155649	0.390347	0.235274	0.393097	0.231699	-0.0208488	0.951484		iNi-acetylglucosamine_degradation_I	0.619914	0.0419025	0.462283	0.152256	0.432592	0.183888	0.333053	0.31691
IGF1R_Signaling_Pathway_Cell_Survival	0.345939	0.297367	0.267291	0.426852	0.159569	0.639316	-0.0326148	0.92416		iNi-acetylglucosamine_degradation_II	0.762989	0.00630384	0.428234	0.188841	0.469039	0.14557	0.219947	0.515788
IGF1R_Signaling_Pathway_Glucose_Uptake	0.171536	0.614038	-0.0324951	0.924438	-0.00924121	0.978487	0.0474056	0.889919		inosine-5-phosphate_biosynthesis	-0.514013	0.105774	-0.364356	0.270618	-0.360606	0.275951	-0.24426	0.469163
IGF1R_Signaling_Pathway_Glycogen_Synthesis	0.0818306	0.810962	0.126967	0.709887	0.195763	0.564024	0.0375602	0.912696		inositol_pyrophosphates_biosynthesis	NA	NA	NA	NA	NA	NA	NA	NA
IGF1R_Signaling_Pathway_IKB_Degradation	0.409684	0.210818	0.18281	0.590564	0.104605	0.759541	-0.0141213	0.96713		iron-sulfur_cluster_biosynthesis	NA	NA	NA	NA	NA	NA	NA	NA
IGF1R_Signaling_Pathway_Protein_Synthesis	-0.0246077	0.942749	0.00303598	0.992932	0.0866866	0.799935	0.0578094	0.865931		iSi-methyl-5-thio-alpha-D-ribose_1-phosphate_degradation	-0.490167	0.125864	-0.158934	0.640668	-0.104433	0.759926	-0.215666	0.524196
IL_10_Pathway	0.233847	0.488893	0.181212	0.59387	0.0860857	0.801298	-0.0167802	0.960945		iSi-methyl-5-thioadenosine_degradation	0.066105	0.846876	0.571945	0.0659971	0.541354	0.0854558	0.325689	0.328381
IL_10_Pathway_Gene_Expression	0.0651308	0.84911	0.0738456	0.829161	-0.0267486	0.937776	0.232773	0.490949		isoleucine_degradation	-0.473018	0.14172	0.169443	0.618433	0.0829748	0.808361	-0.471288	0.143386
IL_10_Pathway_Stability_Determination	0.48504	0.130479	0.33004	0.321576	0.351496	0.289149	0.683566	0.0203903		itrans_transi-farnesyl_diphosphate_biosynthesis	-0.587731	0.0572376	-0.181729	0.592799	-0.218472	0.51868	-0.0317602	0.926143
IL_10_Pathway_Translational_Modulation	-0.100005	0.769863	-0.240431	0.476376	-0.29416	0.379923	0.0630053	0.853988		ketogenesis	NA	NA	NA	NA	NA	NA	NA	NA
IL_2_Pathway	-0.45462	0.160069	-0.423117	0.194758	-0.494621	0.12194	-0.780724	0.00456718		ketolysis	0.0215442	0.949868	0.344657	0.29928	0.242169	0.473095	-0.466497	0.148064
IL_2_Pathway_Actin_reorganization	-0.178392	0.599722	-0.13569	0.690778	-0.176328	0.604019	-0.57864	0.0621788		L-carnitine_biosynthesis	-0.257753	0.444148	0.208206	0.538984	0.179388	0.597654	-0.466374	0.148185
IL_2_Pathway_Apoptosis	0.215976	0.523585	0.657348	0.0279539	0.681761	0.0208578	-0.0226112	0.947388		L-cysteine_degradation_I	0.0370495	0.913879	-0.0708308	0.836053	-0.0706979	0.836357	-0.277123	0.409369
IL_2_Pathway_Apoptosis_Inhibition	0.277605	0.408521	0.654437	0.0289004	0.703218	0.0157722	0.0176816	0.958849		L-cysteine_degradation_II	NA	NA	NA	NA	NA	NA	NA	NA
IL_2_Pathway_Protein_Synthesis	0.371125	0.261141	0.435344	0.180801	0.505387	0.112782	-0.123239	0.7181		L-dopachrome_biosynthesis	NA	NA	NA	NA	NA	NA	NA	NA
IL_6_Pathway	0.20541	0.544569	0.128609	0.706278	0.140209	0.68094	0.327419	0.325666		L-dopa_degradation	0.743707	0.00869498	0.436393	0.179632	0.432065	0.184482	0.568478	0.0680352
IL_6_Pathway_IKBs_Degradation	NA	NA	NA	NA	NA	NA	NA	NA		L-glutamine_tRNA_biosynthesis	0.0718295	0.833769	0.281254	0.402128	0.306891	0.358641	0.137552	0.686719
ILK_Pathway	0.537224	0.088344	0.367223	0.266582	0.295795	0.377155	0.337623	0.309901		L-kynurenine_degradation	0.249778	0.458856	-0.0711878	0.835236	0.0618501	0.856641	0.229978	0.496317
ILK_Pathway_Apoptosis	0.47702	0.137912	0.442512	0.17291	0.373192	0.258286	0.269618	0.422682		L-serine_degradation	0.402754	0.219402	-0.0827473	0.808878	-0.0515637	0.88032	0.391682	0.233534
ILK_Pathway_Cell_adhesion_cell_motility&opsonization	0.438771	0.177001	0.401271	0.221265	0.32977	0.321997	0.229527	0.497184		lactate_fermentation_reoxidation_of_cytosolic_NADH	NA	NA	NA	NA	NA	NA	NA	NA
ILK_Pathway_Cell_cycle_proliferation	0.449131	0.165814	0.433818	0.182508	0.363185	0.272278	0.240658	0.475946		lactose_degradation_III	0.450329	0.164549	-0.0407699	0.905263	0.0323675	0.924734	0.147067	0.666098
ILK_Pathway_Cell_Migration/Retraction	0.446484	0.16863	0.421549	0.196593	0.350582	0.290492	0.252032	0.454676		lanosterol_biosynthesis	0.395703	0.228342	0.29404	0.380127	0.219665	0.51634	-0.00624197	0.985468
ILK_Pathway_Cell_Motility	0.422561	0.195408	0.399372	0.223663	0.323764	0.331415	0.184184	0.587726		leucine_degradation	-0.413419	0.206276	-0.56313	0.0712618	-0.401447	0.221043	-0.41043	0.209906
ILK_Pathway_Cytoskeletal_reorganization	0.460193	0.154362	0.418627	0.200041	0.334959	0.313977	0.205344	0.544702		leukotriene_biosynthesis	0.468173	0.146416	0.333294	0.316539	0.27918	0.405755	0.2997	0.370585
ILK_Pathway_G2_phase_arrest	0.449131	0.165814	0.433818	0.182508	0.363185	0.272278	0.240658	0.475946		lipoate_biosynthesis_and_incorporation	NA	NA	NA	NA	NA	NA	NA	NA
ILK_Pathway_Induced_cell_proliferation	0.372427	0.25934	0.173007	0.610956	0.0497659	0.884469	0.0544657	0.87363		lipoate_salvage	NA	NA	NA	NA	NA	NA	NA	NA
ILK_Pathway_Regulation_of_intermediate_filaments	0.438771	0.177001	0.401271	0.221265	0.32977	0.321997	0.229527	0.497184		lipoxin_biosynthesis	-0.101388	0.766757	-0.0826777	0.809036	-0.183909	0.588293	-0.0434122	0.899149
ILK_Pathway_Regulation_of_junction_assembly_of_desmosomes	0.463076	0.151461	0.412474	0.20742	0.344939	0.298859	0.256432	0.446568		lysine_degradation_II_pipecolate_pathway	0.020851	0.951479	-0.0788254	0.817802	-0.0290805	0.932361	0.389217	0.236751
ILK_Pathway_Wound_Healing	0.414705	0.204727	0.420961	0.197285	0.337934	0.309428	0.218781	0.518072		lysine_degradation_I_saccharopine_pathway	0.276082	0.411203	0.0527303	0.87763	0.166027	0.625631	0.580283	0.0612653
Integrin_Signaling_Pathway	0.446385	0.168736	0.292281	0.383116	0.199896	0.555655	0.0978091	0.774803		malate-aspartate_shuttle	0.0322352	0.925041	0.331607	0.319145	0.153529	0.65221	-0.0367214	0.914639
Integrin_Signaling_Pathway_Cell_survival	0.299796	0.370424	0.0241397	0.943836	-0.0380334	0.9116	-0.210589	0.534242		melatonin_degradation_I	0.110248	0.746926	-0.224227	0.50744	-0.14785	0.664409	0.539145	0.0869927
Integrin_Signaling_Pathway_Cytoskeleton_contraction_integrin_modulation_cell_invasion_and_migration	0.19139	0.57293	-0.140976	0.679275	-0.217453	0.52068	-0.339224	0.307467		melatonin_degradation_II	NA	NA	NA	NA	NA	NA	NA	NA
Integrin_SIgnaling_Pathway_Focal_adhesion_and_stress_fibers	0.43365	0.182697	0.158616	0.641346	0.105635	0.757235	0.203838	0.547721		melatonin_degradation_III	NA	NA	NA	NA	NA	NA	NA	NA
Integrin_Signaling_Pathway_Translocates_to_the_nucleus	0.346599	0.296384	0.546433	0.081991	0.455279	0.159386	0.00989194	0.976972		methionine_degradation	-0.248929	0.460435	-0.244583	0.468557	-0.144773	0.671052	0.0356824	0.917047
Interferon_Pathway	0.160768	0.636769	-0.0222849	0.948146	-0.101843	0.765734	-0.468319	0.146273		methionine_salvage	-0.342507	0.302506	-0.0772452	0.821403	-0.0568948	0.868036	0.0737839	0.829302
Interferon_Pathway_Gene_Expression	-0.130538	0.702046	-0.229577	0.497088	-0.334466	0.314734	-0.278303	0.407294		methylglyoxal_degradation_I	0.117741	0.730261	0.0883965	0.79606	0.214793	0.525918	0.0184541	0.957052
Interferon_Pathway_Transcription	0.27789	0.40802	0.0928062	0.786085	0.054047	0.874595	0.269923	0.422138		methylglyoxal_degradation_III	-0.141967	0.677126	-0.203686	0.548027	-0.203275	0.548852	0.366343	0.267816
Interferon_Pathway_Translation	-0.0525525	0.87804	-0.119249	0.726921	-0.000493717	0.998851	-0.146079	0.66823		methylglyoxal_degradation_VI	0.395703	0.228342	-0.078139	0.819366	0.0623395	0.855517	0.0536434	0.875525
IP3_Pathway	-0.104094	0.760687	0.0337857	0.921444	-0.0203664	0.952606	-0.513501	0.106182		methylthiopropionate_biosynthesis	-0.0838149	0.806452	0.24295	0.471624	0.250092	0.458272	0.262649	0.43523
IP3_Pathway_Gene_Expression	0.208968	0.537465	-0.0295444	0.931284	-0.104839	0.759016	-0.0127845	0.970241		mevalonate_pathway	-0.0122416	0.971504	0.388478	0.23772	0.250452	0.457604	-0.120028	0.725196
JAK_mStat_Pathway	0.182083	0.592066	-0.0071815	0.983281	-0.00011128	0.999741	0.163141	0.631735		mineralocorticoid_biosynthesis	-0.253965	0.451107	0.160458	0.637428	0.286494	0.393038	-0.0172492	0.959854
JAK_mStat_Pathway_Akt_Pathway	0.465232	0.149315	0.291359	0.384688	0.248087	0.462004	0.601751	0.0501531		mitochondrial_L-carnitine_shuttle	NA	NA	NA	NA	NA	NA	NA	NA
JAK_mStat_Pathway_JAK_degradation	-0.737519	0.0095861	-0.462226	0.152314	-0.610326	0.0461307	-0.396218	0.227682		molybdenum_cofactor_biosynthesis	NA	NA	NA	NA	NA	NA	NA	NA
JNK_Pathway	0.46756	0.147018	0.0513995	0.880699	0.0522354	0.878771	0.247531	0.463041		morphine_biosynthesis	NA	NA	NA	NA	NA	NA	NA	NA
JNK_Pathway_Apoptosis_Inflammation_Tumorogenesis_Cell_Migration	0.320476	0.336632	0.263144	0.434333	0.187297	0.581316	0.150221	0.659307		mRNA_capping	-0.304667	0.362314	0.0527398	0.877608	-0.00191757	0.995536	-0.116476	0.733069
JNK_Pathway_Insulin_signaling	0.117105	0.731672	0.108856	0.750033	0.0746446	0.827337	-0.541775	0.0851653		mucin_core_1_and_core_2_iOi-glycosylation	0.428687	0.188322	0.0949054	0.781347	0.288246	0.390021	0.140566	0.680166
Mab_targets	-0.130623	0.701858	-0.0657355	0.847723	-0.234058	0.488489	0.0362909	0.915637		NADH_repair	-0.0283203	0.934126	0.0788167	0.817822	0.0353108	0.917909	-0.465459	0.14909
MAPK_Family_Pathway	0.1418	0.677488	-0.0880143	0.796925	-0.150354	0.659022	-0.317091	0.342048		NAD_biosynthesis_from_2-amino-3-carboxymuconate_semialdehyde	-0.0273999	0.936263	0.0211253	0.950842	0.012111	0.971808	0.549408	0.0800052
MAPK_Family_Pathway_Chromatin_Remodeling	0.00762406	0.982251	0.00864943	0.979864	-0.0845542	0.804773	-0.322762	0.333001		NAD_ide_novoi_biosynthesis	0.17793	0.600684	0.00778978	0.981865	0.0783036	0.818991	0.717222	0.012977
MAPK_Family_Pathway_Cytoskeleton	-0.0214884	0.949997	-0.198165	0.559154	-0.200217	0.555008	0.0711909	0.835229		NAD_phosphorylation_and_dephosphorylation	-0.000784642	0.998173	-0.154375	0.6504	-0.0427233	0.900743	-0.273319	0.41609
MAPK_Family_Pathway_Gene_Expression	0.289439	0.387973	-0.0147305	0.965713	-0.100747	0.768196	0.0803759	0.814272		NAD_salvage	0.085284	0.803117	-0.163848	0.630238	-0.0508216	0.882032	0.241469	0.474415
MAPK_Family_Pathway_IKBs_Degradation	0.305938	0.360214	0.165834	0.626038	0.0575608	0.866503	-0.0552521	0.871819		nicotine_degradation_III	-0.160117	0.638152	-0.466427	0.148132	-0.350232	0.291006	0.37627	0.254066
MAPK_Family_Pathway_Translation	-0.17108	0.614994	0.00612235	0.985747	0.0128283	0.970139	-0.169583	0.618138		nicotine_degradation_IV	-0.129127	0.705141	-0.293524	0.381003	-0.219388	0.516883	0.575186	0.0641295
MAPK_Signaling_Pathway	0.518541	0.102212	0.291977	0.383634	0.217708	0.520179	0.320564	0.336491		noradrenaline_and_adrenaline_degradation	0.563561	0.0709978	0.39324	0.231514	0.401732	0.220685	0.653201	0.0293088
MAPK_Signaling_Pathway_Cell_Servival_Cell_Militory_Inflammation_Apoptosis_Osmoregulation	-0.249774	0.458864	-0.441695	0.173798	-0.39322	0.231541	-0.596859	0.0525525		oleate_biosynthesis	0.640383	0.0337887	0.601661	0.0501965	0.558845	0.0739193	0.493522	0.122901
MAPK_Signaling_Pathway_Gene_Expression	-0.0238218	0.944575	-0.136409	0.689211	-0.262191	0.43606	-0.490351	0.1257		ornithine_ide_novo_i_biosynthesis	NA	NA	NA	NA	NA	NA	NA	NA
Mismatch_repair_effect	-0.642482	0.0330243	-0.147976	0.664139	-0.149163	0.661583	-0.525779	0.0966817		oxidative_ethanol_degradation_III	-0.48504	0.130479	-0.33004	0.321576	-0.351496	0.289149	-0.683566	0.0203903
Mismatch_Repair_Pathway	-0.668266	0.0245983	-0.0712316	0.835136	-0.120635	0.723854	-0.519103	0.101775		oxidized_GTP_and_dGTP_detoxification	-0.646551	0.0315775	-0.541801	0.085147	-0.475492	0.139358	-0.57098	0.0665603
Mitochondrial_Apopotosis_m_Pathway	-0.229649	0.496949	-0.238805	0.479453	-0.145821	0.668787	-0.57799	0.0625429		palmitate_biosynthesis	-0.640991	0.0335664	0.0404042	0.90611	0.0460341	0.893088	-0.497836	0.119157
Mitochondrial_Apopotosis_m_Pathway_Apoptosis	0.0431813	0.899683	0.316616	0.342812	0.289879	0.38722	-0.196812	0.561894		pentose_phosphate_pathway	0.0102889	0.976048	-0.0874255	0.79826	-0.0301467	0.929887	0.11786	0.729999
Mitochondrial_Apopotosis_m_Pathway_Depolarization	0.0129226	0.969919	-0.392261	0.232783	-0.318672	0.339513	-0.0284881	0.933737		pentose_phosphate_pathway_non-oxidative_branch	0.0582048	0.865021	0.00312878	0.992716	0.0985308	0.773179	0.113584	0.739495
Mitochondrial_Apopotosis_m_Pathway_DNA_fragmentation	0.37363	0.257682	0.0549649	0.87248	0.139402	0.682695	-0.268181	0.425255		pentose_phosphate_pathway_oxidative_branch	-0.0223503	0.947994	-0.129044	0.705323	-0.106951	0.75429	0.0984715	0.773312
Mitochondrial_Apopotosis_m_Pathway_Gene_expression	0.546711	0.081804	0.674594	0.0227896	0.676555	0.022249	0.228131	0.499877		phenylalanine_degradationtyrosine_biosynthesis	-0.0057936	0.986512	-0.189339	0.577127	-0.132608	0.697513	0.479036	0.13602
mTOR_Pathway	0.184143	0.58781	-0.0847503	0.804328	-0.0966548	0.777403	0.0460659	0.893014		phenylethylamine_degradation_I	NA	NA	NA	NA	NA	NA	NA	NA
mTOR_Pathway_Actin_organization	0.0950316	0.781062	0.0856177	0.802359	-0.00632101	0.985284	-0.460846	0.153702		phosphatidylcholine_biosynthesis	-0.15954	0.639378	-0.433068	0.183351	-0.329297	0.322733	0.413917	0.205676
mTOR_Pathway_Akt_signaling	0.198278	0.558924	0.391623	0.233612	0.35128	0.289466	-0.000933675	0.997826		phosphatidylethanolamine_biosynthesis_II	-0.380251	0.248666	-0.177257	0.602085	-0.0495416	0.884986	-0.455353	0.15931
mTOR_Pathway_Scanning	-0.392921	0.231928	-0.339584	0.30692	-0.323814	0.331335	-0.249784	0.458845		phosphatidylserine_biosynthesis_I	-0.378865	0.250538	-0.568791	0.0678498	-0.547289	0.0814164	-0.537816	0.087926
mTOR_Pathway_Translation_on	-0.583022	0.0597623	-0.327282	0.32588	-0.37912	0.250194	-0.36112	0.275217		phospholipases	0.469859	0.144771	0.0856497	0.802287	0.16198	0.634196	0.134792	0.692738
mTOR_Pathway_VEGF_pathway	0.163643	0.630671	0.164569	0.628711	0.0551519	0.872049	0.198727	0.558017		phytol_degradation	NA	NA	NA	NA	NA	NA	NA	NA
NGF_m_Pathway	0.0145222	0.966198	-0.625023	0.0397629	-0.571141	0.0664663	-0.089295	0.794025		pregnenolone_biosynthesis	0.00757439	0.982366	0.638489	0.0344892	0.700254	0.016415	0.015628	0.963625
NGF_m_Pathway_Apoptosis	0.0651614	0.84904	-0.47525	0.139588	-0.401262	0.221276	0.000470666	0.998904		progesterone_biosynthesis	NA	NA	NA	NA	NA	NA	NA	NA
NGF_p_Pathway	0.168652	0.620098	0.0502095	0.883445	0.0266034	0.938113	-0.410831	0.209417		proline_biosynthesis	0.525422	0.0969498	0.323284	0.332174	0.491037	0.125091	0.453726	0.160995
NHEJ_mechanisms_of_DSBs_repair_effect	-0.61894	0.0423193	-0.237395	0.482129	-0.291577	0.384317	-0.660483	0.026959		proline_degradation	0.0152791	0.964437	-0.360418	0.276221	-0.174473	0.607892	0.149356	0.661167
Notch_Pathway	-0.203431	0.548539	-0.320763	0.336175	-0.374696	0.256219	-0.282934	0.399203		propionyl-CoA_degradation	-0.00201754	0.995303	-0.224893	0.506146	-0.0893923	0.793805	0.156811	0.645192
Nucleotide_excision_repair_effect	-0.324244	0.330656	-0.541312	0.085485	-0.582138	0.0602448	-0.670702	0.0238903		protein_citrullination	NA	NA	NA	NA	NA	NA	NA	NA
p38_m_Signaling_Pathway	0.373408	0.257988	-0.103589	0.761819	-0.143795	0.673167	0.22264	0.510529		protein_iOi-iNi-acetyl-glucosylation	0.567072	0.0688735	0.220337	0.515025	0.301064	0.368304	0.407283	0.213769
p38_p_Signaling_Pathway	0.382799	0.245246	-0.0914853	0.78907	-0.132161	0.698489	0.223504	0.508846		PRPP_biosynthesis	-0.746103	0.00836677	-0.297612	0.374091	-0.291973	0.383641	-0.33239	0.317934
p53_Signaling_m_Pathway	0.1492	0.661503	-0.152524	0.654364	-0.117175	0.731518	0.388065	0.238263		purine_deoxyribonucleosides_degradation	-0.320315	0.336889	-0.231658	0.493088	-0.196587	0.562351	-0.51182	0.107528
p53_Signaling_m_Pathway_p53_Degradation	-0.703312	0.0157521	-0.626495	0.0391608	-0.763356	0.00626366	-0.334938	0.314009		purine_deoxyribonucleosides_salvage	-0.242284	0.472879	-0.0793587	0.816587	0.0542915	0.874032	-0.19224	0.571194
PAK_Pathway	0.503792	0.11411	0.0325207	0.924378	0.0109188	0.974582	0.28437	0.39671		purine_nucleotides_degradation	0.0917725	0.788421	-0.0265615	0.93821	0.0583111	0.864777	-0.230651	0.495021
PAK_Pathway_Actin_Cytoskeleton	0.152931	0.65349	-0.072604	0.831998	-0.107762	0.752477	-0.0838041	0.806477		purine_nucleotides_ide_novoi_biosynthesis	-0.437976	0.177878	-0.125544	0.71302	-0.0361784	0.915898	-0.188332	0.579191
PAK_Pathway_Myosin_Activation	0.0971931	0.77619	-0.08893	0.794851	-0.176648	0.603352	-0.323549	0.331754		purine_ribonucleosides_degradation_to_ribose-1-phosphate	-0.320315	0.336889	-0.231658	0.493088	-0.196587	0.562351	-0.51182	0.107528
PPAR_Pathway	0.55912	0.0737471	0.172174	0.612702	0.144362	0.671941	0.290434	0.38627		putrescine_biosynthesis_I	-0.501144	0.116336	-0.0826786	0.809034	-0.152996	0.653352	0.113308	0.740108
PTEN_Pathway	0.0248653	0.94215	0.190304	0.57515	0.222552	0.5107	0.657841	0.0277957		putrescine_biosynthesis_II	-0.0057936	0.986512	-0.189339	0.577127	-0.132608	0.697513	0.479036	0.13602
RANK_Signaling_in_Osteoclast_Pathway	0.255884	0.447574	0.0414571	0.903672	-0.0125358	0.970819	-0.10425	0.760338		putrescine_degradation_III	0.02547	0.940745	-0.227639	0.500828	-0.16175	0.634684	0.305177	0.361471
RANK_Signaling_in_Osteoclast_Pathway_IKBs_Degradation	0.224875	0.506182	0.113756	0.739113	0.0454147	0.894519	-0.304602	0.362423		pyridoxal_5-phosphate_salvage	0.314749	0.345821	0.199974	0.555499	0.171688	0.61372	0.480026	0.135095
RAS_Pathway	-0.0196645	0.954238	-0.261003	0.438219	-0.329894	0.321804	-0.599833	0.051085		pyrimidine_deoxyribonucleosides_degradation	-0.154921	0.649232	-0.184109	0.587881	-0.207632	0.540128	-0.27887	0.406299
Regulation_of_telomere_length_and_cellular_immortalization_effect	-0.750534	0.00778381	-0.244095	0.469472	-0.289419	0.388008	-0.35648	0.281885		pyrimidine_deoxyribonucleosides_salvage	-0.368875	0.26427	0.0995295	0.770933	-0.0883748	0.796109	-0.21373	0.528017
RNA_Polymerase_II_Complex_Pathway	-0.822775	0.00186972	-0.351146	0.289662	-0.44578	0.169383	-0.490777	0.125321		pyrimidine_deoxyribonucleotides_biosynthesis_from_CTP	-0.359199	0.277967	-0.0898585	0.79275	-0.0281577	0.934504	-0.256246	0.44691
Sister_chromatid_cohesion_effect	-0.51244	0.10703	-0.172615	0.611778	-0.213116	0.529231	-0.572051	0.0659353		pyrimidine_deoxyribonucleotides_ide_novoi_biosynthesis	-0.374298	0.256765	-0.0709897	0.835689	-0.0234763	0.945377	-0.228527	0.499112
SMAD_m_Pathway	0.684733	0.0200919	0.546276	0.0820964	0.63627	0.0353225	0.526865	0.0958689		pyrimidine_deoxyribonucleotide_phosphorylation	-0.113048	0.740687	-0.089498	0.793565	0.0615085	0.857426	-0.0132985	0.969045
SMAD_m_Pathway_Degradation	0.700953	0.0162618	0.485091	0.130433	0.598602	0.051689	0.472417	0.142297		pyrimidine_ribonucleosides_degradation	-0.171022	0.615118	-0.120504	0.724142	-0.192166	0.571346	-0.169448	0.618423
SMAD_p_Pathway	0.684733	0.0200919	0.546276	0.0820964	0.63627	0.0353225	0.526865	0.0958689		pyrimidine_ribonucleosides_salvage_I	-0.0923185	0.787187	0.109221	0.749219	0.0994842	0.771035	0.0753566	0.825711
SMAD_p_Pathway_Degradation	0.700953	0.0162618	0.485091	0.130433	0.598602	0.051689	0.472417	0.142297		pyruvate_decarboxylation_to_acetyl_CoA	-0.506166	0.112137	-0.0318265	0.925989	-0.0611165	0.858326	-0.335741	0.312778
Spindle_assembly_and_chromosome_separation_effect	-0.0783784	0.818821	0.184356	0.587371	0.040926	0.904902	-0.145658	0.66914		Rapoport-Luebering_glycolytic_shunt	-0.321514	0.33498	-0.37181	0.260194	-0.33899	0.307822	-0.0509406	0.881758
Start_of_DNA_replication_in_early_S_phase_effect	-0.441649	0.173848	0.0939443	0.783515	0.0397447	0.907636	-0.508701	0.110055		resolvin_D_biosynthesis	NA	NA	NA	NA	NA	NA	NA	NA
STAT3_Pathway	0.426281	0.191086	0.0116027	0.972991	0.0254537	0.940783	0.487002	0.1287		retinoate_biosynthesis_I	-0.0721998	0.832922	-0.377193	0.252807	-0.296521	0.375929	0.340228	0.305944
TGF_beta_Pathway	0.31997	0.337438	-0.17986	0.596674	-0.134575	0.693211	0.28724	0.391751		retinoate_biosynthesis_II	-0.0057936	0.986512	-0.189339	0.577127	-0.132608	0.697513	0.479036	0.13602
TGF_beta_Pathway_Epithelial_mesenchymal_transdifferentiation	0.348675	0.293304	0.355637	0.283108	0.410041	0.210381	0.39656	0.227244		retinol_biosynthesis	0.391391	0.233913	-0.0579761	0.865547	0.0350886	0.918424	0.615785	0.043689
TGF_beta_Pathway_Post_transcriptional_G1_arrest	-0.262071	0.436277	-0.322543	0.333347	-0.316337	0.34326	-0.00220972	0.994855		S-adenosyl-L-methionine_biosynthesis	0.0288004	0.933011	0.183421	0.589302	0.213554	0.528366	-0.0302187	0.929719
TGF_beta_Pathway_SnON_degradation	0.252726	0.453392	-0.458531	0.156051	-0.344018	0.300236	0.24587	0.466144		S-reticuline_biosynthesis	NA	NA	NA	NA	NA	NA	NA	NA
TGF_beta_Pathway_Tumor_suppression	0.013498	0.96858	-0.145721	0.669004	-0.155276	0.648472	0.379202	0.250083		selenocysteine_biosynthesis	-0.230358	0.495584	-0.386661	0.240114	-0.432651	0.183821	-0.0294089	0.931599
TGF_beta_Pathway_Tumorogenesis	0.013498	0.96858	-0.145721	0.669004	-0.155276	0.648472	0.379202	0.250083		serine_and_glycine_biosynthesis	-0.170978	0.61521	0.384939	0.242394	0.229705	0.496842	0.263181	0.434265
TNF_m_Pathway	-0.247583	0.462943	0.169338	0.618654	0.139214	0.683104	-0.376082	0.254322		serine_biosynthesis_phosphorylated_route	-0.170978	0.61521	0.384939	0.242394	0.229705	0.496842	0.263181	0.434265
TNF_m_Pathway_Apoptosis	-0.188766	0.578301	0.250867	0.456835	0.220988	0.513752	-0.296529	0.375915		serotonin_and_melatonin_biosynthesis	-0.218845	0.517947	-0.211049	0.533328	-0.169297	0.61874	0.246366	0.465217
TNF_p_Pathway	0.15441	0.650323	-0.0663372	0.846343	-0.206678	0.542033	0.0896759	0.793163		serotonin_degradation	-0.0057936	0.986512	-0.189339	0.577127	-0.132608	0.697513	0.479036	0.13602
TNF_p_Pathway_Gene_expression_Cell_Survival	0.398094	0.225287	0.289922	0.387146	0.123666	0.717158	0.26097	0.438278		sorbitol_degradation_I	-0.0571474	0.867455	-0.245216	0.46737	-0.269866	0.422239	0.10619	0.755992
TNF_p_Pathway_IKBs_degradation	0.251396	0.455854	0.00434507	0.989884	-0.112151	0.742685	-0.129661	0.703969		spermidine_biosynthesis	-0.697268	0.0170814	-0.254512	0.450098	-0.23165	0.493102	-0.365689	0.268738
TRAF_m_Pathway	-0.310996	0.351915	-0.464628	0.149914	-0.324483	0.330279	-0.493571	0.122858		spermine_and_spermidine_degradation_I	-0.0208266	0.951536	-0.326851	0.326556	-0.180391	0.595572	0.510383	0.108687
TRAF_m_Pathway_IKBs_Degradation	0.246259	0.465417	0.104112	0.760646	-0.0149214	0.965269	-0.163582	0.6308		spermine_biosynthesis	-0.298026	0.373394	-0.103249	0.762581	-0.0880109	0.796933	-0.0534539	0.875962
TRAF_p_Pathway	0.166808	0.623984	-0.0161779	0.962346	-0.0857408	0.80208	0.023115	0.946217		sphingomyelin_metabolismceramide_salvage	0.114012	0.738543	-0.455154	0.159516	-0.336069	0.312275	-0.124172	0.716042
TRAF_p_Pathway_IKBs_Degradation	0.246259	0.465417	0.104112	0.760646	-0.0149214	0.965269	-0.163582	0.6308		sphingosine_and_sphingosine-1-phosphate_metabolism	0.136421	0.689185	0.0274429	0.936163	0.000545611	0.99873	0.426927	0.190341
Transcription_of_mRNA_Pathway	-0.649425	0.0305824	-0.145852	0.66872	-0.287585	0.391156	-0.27811	0.407632		stearate_biosynthesis	0.284641	0.39624	0.480144	0.134986	0.530985	0.0928273	0.597612	0.0521786
Transition_and_termination_of_DNA_replication_effect	-0.620072	0.041835	-0.256419	0.446593	-0.301987	0.366764	-0.41904	0.199553		sucrose_degradation	0.553419	0.0773791	0.171855	0.61337	0.219615	0.516439	0.427334	0.189874
Translation_Regulation_of_EIF4F_activity	-0.0610806	0.858409	-0.151293	0.657004	-0.115983	0.734164	-0.23552	0.485698		sulfate_activation_for_sulfonation	0.0721404	0.833058	-0.243661	0.470287	-0.197109	0.561293	-0.0901852	0.79201
Ubiquitin_Proteasome_Pathway	-0.783327	0.00434583	-0.636747	0.0351421	-0.751257	0.00769152	-0.540666	0.0859323		sulfite_oxidation	0.521564	0.0998773	0.0783935	0.818786	0.239968	0.47725	0.385672	0.241422
Ubiquitin_Proteasome_Pathway_Degraded_Protein	-0.43441	0.181844	-0.522351	0.0992756	-0.626058	0.039339	-0.641907	0.0332326		superoxide_radicals_degradation	0.182391	0.591431	0.0777703	0.820206	-0.0334538	0.922214	0.30223	0.366361
VEGF_Pathway	-0.133688	0.695151	-0.501947	0.115658	-0.479657	0.13544	-0.586471	0.0579059		superpathway_of_cholesterol_biosynthesis	0.199443	0.556571	0.47267	0.142054	0.392358	0.232657	0.225983	0.504033
VEGF_Pathway_Actin_Reorganization	-0.0123221	0.971317	-0.0252376	0.941285	-0.0722359	0.83284	-0.474263	0.140528		superpathway_of_choline_degradation_to_L-serine	0.403012	0.219078	0.468999	0.145608	0.491655	0.124544	0.859784	0.000689375
VEGF_Pathway_Nitric_Oxide_Prodaction	-0.345064	0.298673	-0.24759	0.462931	-0.327315	0.325828	-0.252839	0.453184		superpathway_of_D-imyoi-inositol_145-trisphosphate_metabolism	0.69821	0.0168692	0.689076	0.0190093	0.646293	0.0316676	0.766595	0.00591696
Wnt_Pathway	-0.129025	0.705364	-0.159832	0.638757	-0.326548	0.327031	-0.119558	0.726237		superpathway_of_geranylgeranyldiphosphate_biosynthesis_I_via_mevalonate	-0.162259	0.633604	0.348658	0.29333	0.198956	0.557554	-0.130133	0.702934
Wnt_Pathway_Ctnn-b_Degradation	-0.809413	0.00254049	-0.55069	0.0791597	-0.687326	0.0194405	-0.351361	0.289346		superpathway_of_inositol_phosphate_compounds	0.719483	0.0125619	0.512105	0.1073	0.491979	0.124258	0.569547	0.0674023
										superpathway_of_melatonin_degradation	0.110248	0.746926	-0.224227	0.50744	-0.14785	0.664409	0.539145	0.0869927
										superpathway_of_methionine_degradation	0.0116058	0.972983	0.234044	0.488515	0.411718	0.208338	-0.0125334	0.970825
										superpathway_of_purine_nucleotide_salvage	-0.438709	0.17707	-0.0964351	0.777898	-0.0185811	0.956757	-0.313028	0.348609
										superpathway_of_pyrimidine_deoxyribonucleoside_salvage	-0.367418	0.266308	-0.0231397	0.94616	0.00224672	0.994769	-0.159693	0.639053
										superpathway_of_pyrimidine_deoxyribonucleotides_ide_novoi_biosynthesis	-0.454105	0.160602	-0.0583585	0.864668	0.011447	0.973353	-0.243321	0.470927
										superpathway_of_pyrimidine_ribonucleotides_ide_novoi_biosynthesis	-0.186112	0.583752	-0.0181031	0.957868	0.137924	0.685911	-0.00713078	0.983399
										superpathway_of_steroid_hormone_biosynthesis	0.176569	0.603517	0.285934	0.394003	0.264168	0.43248	0.628028	0.0385403
										superpathway_of_tryptophan_utilization	0.129009	0.705399	-0.128661	0.706164	-0.0286898	0.933268	0.694854	0.0176342
										taurine_biosynthesis	0.186628	0.582692	-0.0996981	0.770554	-0.0463261	0.892413	-0.25387	0.451281
										TCA_cycle	-0.518997	0.101857	0.0661029	0.846881	-0.0379647	0.911759	-0.546138	0.0821897
										terminal_iOi-glycans_residues_modification	-0.047092	0.890643	-0.169162	0.619025	-0.0351058	0.918384	0.237145	0.482605
										tetrahydrobiopterin_ide_novoi_biosynthesis	-0.300403	0.369409	0.256632	0.446201	0.138573	0.684498	0.0847483	0.804333
										tetrahydrofolate_salvage_from_510-methenyltetrahydrofolate	-0.386881	0.239823	-0.00240567	0.994399	-0.150317	0.6591	-0.156353	0.646171
										tetrapyrrole_biosynthesis	-0.0343835	0.920058	-0.0612446	0.858032	-0.0547664	0.872938	0.291953	0.383676
										the_visual_cycle_I_vertebrates	0.455136	0.159535	0.27328	0.41616	0.366756	0.267236	0.381093	0.247534
										thiamin_salvage_III	0.395703	0.228342	0.241844	0.473708	0.204275	0.546845	0.456321	0.158314
										thio-molybdenum_cofactor_biosynthesis	0.481039	0.134155	0.456088	0.158553	0.432836	0.183612	0.608612	0.0469164
										thioredoxin_pathway	0.498146	0.11889	0.395948	0.228028	0.379552	0.24961	0.296877	0.375329
										thiosulfate_disproportionation_III_rhodanese	0.596843	0.0525609	0.317998	0.340592	0.351967	0.288457	0.415572	0.203685
										threonine_degradation	-0.109037	0.74963	-0.24284	0.471831	-0.113207	0.740334	-0.288183	0.390129
										thymine_degradation	-0.0510157	0.881585	0.135827	0.690479	0.0195878	0.954416	0.236794	0.483273
										thyroid_hormone_biosynthesis	0.516215	0.104032	-0.0801406	0.814807	0.0258796	0.939794	0.296438	0.376069
										thyroid_hormone_metabolism_II_via_conjugation_andor_degradation	-0.0057936	0.986512	-0.189339	0.577127	-0.132608	0.697513	0.479036	0.13602
										thyroid_hormone_metabolism_I_via_deiodination	-0.0057936	0.986512	-0.189339	0.577127	-0.132608	0.697513	0.479036	0.13602
										thyronamine_and_iodothyronamine_metabolism	-0.0057936	0.986512	-0.189339	0.577127	-0.132608	0.697513	0.479036	0.13602
										trehalose_degradation	0.361343	0.274898	0.0810127	0.812823	0.252374	0.454045	0.52593	0.0965686
										triacylglycerol_biosynthesis	0.325455	0.328749	-0.0405367	0.905803	-0.0716245	0.834237	0.560093	0.0731383
										triacylglycerol_degradation	-0.0347138	0.919292	-0.186475	0.583006	-0.215572	0.524381	0.186934	0.582063
										tRNA_charging	-0.0745961	0.827447	0.342086	0.30314	0.256258	0.446888	0.0272768	0.936549
										tRNA_splicing	0.0825163	0.809403	0.119593	0.726158	0.147705	0.664723	0.0939708	0.783455
										tryptophan_degradation	0.249778	0.458856	-0.0711878	0.835236	0.0618501	0.856641	0.229978	0.496317
										tryptophan_degradation_to_2-amino-3-carboxymuconate_semialdehyde	0.22097	0.513787	-0.012024	0.97201	0.0737544	0.82937	0.249387	0.459582
										tryptophan_degradation_X_mammalian_via_tryptamine	-0.0822106	0.810098	0.118626	0.728301	0.145544	0.669386	0.411392	0.208734
										tyrosine_degradation	0.0891887	0.794266	-0.319877	0.337588	-0.303753	0.363828	0.390329	0.235297
										ubiquinol-10_biosynthesis	-0.253006	0.452876	0.388717	0.237406	0.239315	0.478486	-0.0334693	0.922178
										UDP-D-xylose_and_UDP-D-glucuronate_biosynthesis	0.175846	0.605024	-0.105892	0.75666	0.00696246	0.983791	0.609381	0.0465623
										UDP-iNi-acetyl-D-galactosamine_biosynthesis_I	0.0740076	0.828791	-0.00184715	0.995699	-0.0665948	0.845753	0.320086	0.337253
										UDP-iNi-acetyl-D-galactosamine_biosynthesis_II	0.0778756	0.819966	-0.0102054	0.976243	-0.0369655	0.914074	0.60296	0.0495721
										UDP-iNi-acetyl-D-glucosamine_biosynthesis_II	-0.183443	0.589256	-0.357248	0.280775	-0.284565	0.396373	0.186383	0.583195
										UMP_biosynthesis	-0.568886	0.0677935	0.09816	0.774013	0.0128743	0.970032	-0.061887	0.856556
										uracil_degradation	-0.0510157	0.881585	0.135827	0.690479	0.0195878	0.954416	0.236794	0.483273
										urate_biosynthesisinosine_5-phosphate_degradation	0.386551	0.240259	0.169943	0.617383	0.245258	0.467291	0.172051	0.61296
										urea_cycle	0.306139	0.359882	0.828725	0.00161803	0.839062	0.00124217	0.367979	0.265522
										UTP_and_CTP_dephosphorylation_I	0.155597	0.647785	0.146244	0.667873	0.307462	0.357702	0.0700664	0.837802
										UTP_and_CTP_dephosphorylation_II	0.127989	0.70764	0.277903	0.407996	0.434724	0.181493	-0.144511	0.671617
										UTP_and_CTP_ide_novoi_biosynthesis	-0.0586895	0.863906	-0.0403575	0.906218	0.135753	0.690641	0.00680106	0.984167
										valine_degradation	-0.336985	0.310874	-0.0255096	0.940653	0.0830495	0.808191	-0.365112	0.269551
										wybutosine_biosynthesis	0.0873732	0.798378	0.262609	0.435302	0.278434	0.407065	-0.370797	0.261596
										zymosterol_biosynthesis	0.643871	0.0325255	0.232905	0.490695	0.343572	0.300905	0.497215	0.119691

## Sheet: GSE26852 normalization
Signaling pathway	Pazopanib_CORR.COEF.	Pazopanib_P.VALUE	Sorafenib_CORR.COEF	Sorafenib_P.VALUE	Sunitinib_CORR.COEF	Sunitinib_P.VALUE	Temsirolimus_CORR.COEF	Temsirolimus_P.VALUE		Metabolic pathways	Pazopanib_CORR.COEF.	Pazopanib_P.VALUE	Sorafenib_CORR.COEF	Sorafenib_P.VALUE	Sunitinib_CORR.COEF	Sunitinib_P.VALUE	Temsirolimus_CORR.COEF	Temsirolimus_P.VALUE
0_IL_6_Pathway_IKBs_Degradation	0.409684	0.210818	0.18281	0.590564	0.104605	0.759541	-0.0141213	0.96713		125-dihydroxyvitamin_Dsub3sub_biosynthesis	0.156565	0.645719	0.0947093	0.781789	0.0153466	0.96428	-0.26138	0.437532
AHR_Pathway	-0.180526	0.595292	-0.419873	0.198567	-0.455691	0.158962	-0.429835	0.187012		1D-imyoi-inositol_hexakisphosphate_biosynthesis_II_mammalian	0.543856	0.0837371	0.456817	0.157803	0.395501	0.228601	0.580397	0.0612024
AHR_Pathway_AHR_Degradation	0.0779336	0.819834	0.132941	0.696783	0.014558	0.966114	0.0627656	0.854538		1D-imyoi-inositol_hexakisphosphate_biosynthesis_V_from_Ins134P3	-0.158274	0.642075	-0.234672	0.487316	-0.339078	0.307689	-0.0892055	0.794228
AHR_Pathway_C_Myc_Expression	-0.292017	0.383566	-0.603815	0.0491638	-0.567946	0.0683518	-0.637174	0.0349812		2-amino-3-carboxymuconate_semialdehyde_degradation_to_glutaryl-CoA	0.395703	0.228342	-0.078139	0.819366	0.0623395	0.855517	0.0536434	0.875525
AHR_Pathway_Cath_D_Expression	-0.505652	0.112562	-0.791885	0.00367362	-0.739477	0.00929734	-0.599857	0.0510734		2-deoxy-alpha-D-ribose_1-phosphate_degradation	-0.0531106	0.876753	-0.128104	0.707387	-0.132358	0.698058	0.241435	0.474479
AHR_Pathway_PS2_Gene_Expression	-0.0198427	0.953823	-0.565383	0.06989	-0.49274	0.123587	-0.337988	0.309346		2-oxobutanoate_degradation	-0.09812	0.774104	-0.108447	0.750946	0.00486201	0.988681	-0.215404	0.524713
AKT_Pathway	0.577123	0.0630307	0.061829	0.856689	0.0363501	0.9155	0.332956	0.31706		2-oxoglutarate_decarboxylation_to_succinyl-CoA	-0.289155	0.38846	0.0708634	0.835978	0.176826	0.602982	-0.225911	0.504172
AKT_Pathway_Aggregation_&_Neurodegeneration	0.606224	0.0480258	0.42307	0.194813	0.386924	0.239766	0.0934811	0.784561		2-oxoisovalerate_decarboxylation_to_isobutanoyl-CoA	0.0493344	0.885465	0.134141	0.694159	0.214125	0.527237	-0.252621	0.453586
AKT_Pathway_Apoptosis_Inhibition	0.564795	0.0702465	0.36877	0.264417	0.377115	0.252915	0.0738324	0.829192		3-phosphoinositide_biosynthesis	0.197438	0.560626	0.596745	0.0526094	0.500098	0.117224	0.200924	0.553581
AKT_Pathway_Blocks_Apoptosis	0.299594	0.370763	0.114017	0.738532	0.118262	0.729108	0.193571	0.568481		3-phosphoinositide_degradation	0.406644	0.214559	0.153866	0.651487	0.182477	0.591253	0.170634	0.615932
AKT_Pathway_Cardiovascular_Homeostasis	0.542732	0.084506	0.373712	0.25757	0.345034	0.298717	0.0197213	0.954106		4-aminobutyrate_degradation	-0.244485	0.468741	-0.317905	0.340742	-0.230985	0.494379	0.356483	0.281882
AKT_Pathway_Caspase_Cascade	0.127701	0.708274	0.167948	0.621581	0.172343	0.612348	-0.0769435	0.822091		4-hydroxy-2-nonenal_detoxification	-0.198281	0.558919	-0.380387	0.248484	-0.280636	0.403207	0.233861	0.488866
AKT_Pathway_Cell_Cycle	0.331346	0.31955	0.355349	0.283525	0.32813	0.324555	-0.0123834	0.971174		4-hydroxybenzoate_biosynthesis	NA	NA	NA	NA	NA	NA	NA	NA
AKT_Pathway_Cell_Cycle_Progression	-0.290749	0.385731	0.304365	0.362814	0.179845	0.596705	-0.241824	0.473745		4-hydroxyproline_degradation	-0.0169271	0.960603	-0.222091	0.511599	-0.138672	0.684282	0.349536	0.292032
AKT_Pathway_Cell_Survival	0.321372	0.335205	0.0816408	0.811394	0.103204	0.762681	0.260545	0.43905		5-aminoimidazole_ribonucleotide_biosynthesis	-0.64244	0.0330396	-0.293565	0.380933	-0.300223	0.36971	-0.326181	0.327607
AKT_Pathway_Death_Genes	0.326311	0.327402	0.493155	0.123222	0.507452	0.111078	0.144614	0.671396		7-3-amino-3-carboxypropyl-wyosine_biosynthesis	-0.411212	0.208953	-0.109864	0.747784	-0.111889	0.743267	-0.496496	0.120312
AKT_Pathway_Elevation_of_Glucose_Import	0.256269	0.446868	0.438446	0.177359	0.453725	0.160997	0.0446721	0.896236		acetate_conversion_to_acetyl-CoA	0.280781	0.402955	0.532032	0.0920651	0.411901	0.208116	0.27092	0.420358
AKT_Pathway_ERK_Pathway	0.171853	0.613373	0.201851	0.551714	0.19438	0.566835	0.00139369	0.996755		acetone_degradation_I_to_methylglyoxal	0.102315	0.764675	0.0891606	0.794329	0.149763	0.660291	-0.319749	0.337791
AKT_Pathway_Genetic_Stability	0.421066	0.197161	0.480898	0.134286	0.496062	0.120687	0.13671	0.688555		acetyl-CoA_biosynthesis_from_citrate	-0.348461	0.293621	0.0791645	0.81703	0.0356922	0.917024	0.0492871	0.885574
AKT_Pathway_Glucose_Uptake	0.540106	0.086322	0.381827	0.246547	0.350267	0.290955	-0.00603536	0.985949		acyl-CoA_hydrolysis	-0.462349	0.152189	-0.0236815	0.944901	-0.119877	0.725531	-0.117492	0.730814
AKT_Pathway_Glycogen_Synthesis	0.308836	0.355446	0.299251	0.371338	0.350946	0.289956	0.0231129	0.946222		acyl_carrier_protein_metabolism	NA	NA	NA	NA	NA	NA	NA	NA
AKT_Pathway_Insulin_Stimulated_Mitogenesis	0.532629	0.0916322	0.392652	0.232276	0.360372	0.276287	-0.0120327	0.97199		adenine_and_adenosine_salvage_I	NA	NA	NA	NA	NA	NA	NA	NA
AKT_Pathway_JNK_Pathway	0.256269	0.446868	0.438446	0.177359	0.453725	0.160997	0.0446721	0.896236		adenine_and_adenosine_salvage_II	0.223145	0.509545	0.240799	0.47568	0.213033	0.529396	0.321232	0.335428
AKT_Pathway_Neuroprotection	0.540106	0.086322	0.381827	0.246547	0.350267	0.290955	-0.00603536	0.985949		adenine_and_adenosine_salvage_III	-0.453463	0.161269	-0.209107	0.537188	-0.231683	0.493038	-0.575624	0.0638801
AKT_Pathway_NF_kB_Pathway	0.516617	0.103716	0.332277	0.318109	0.296502	0.375961	-0.0312978	0.927215		adenosine_deoxyribonucleotides_ide_novoi_biosynthesis	-0.317839	0.340848	-0.250076	0.458303	-0.0856441	0.802299	0.0607367	0.859199
AKT_Pathway_p53_Degradation	0.194338	0.56692	-0.242539	0.472397	-0.174785	0.607238	0.194591	0.566406		adenosine_nucleotides_degradation	0.128602	0.706293	0.0187209	0.956432	0.0701175	0.837685	-0.270563	0.420995
AKT_Pathway_p73_Mediated_Apoptosis	0.0505684	0.882617	0.140951	0.67933	0.158316	0.641983	-0.313046	0.348579		adenosine_ribonucleotides_ide_novoi_biosynthesis	-0.338063	0.309231	-0.168442	0.620539	-0.280568	0.403327	-0.100336	0.76912
AKT_Pathway_Protein_Synthesis	-0.280941	0.402676	0.121365	0.72224	-0.00463877	0.9892	-0.225235	0.505483		alanine_biosynthesisdegradation	NA	NA	NA	NA	NA	NA	NA	NA
AKT_Pathway_Regeneration_of_Cyclic_Nucleotide	0.147135	0.665952	0.404531	0.217181	0.421989	0.196078	-0.0518865	0.879576		allopregnanolone_biosynthesis	NA	NA	NA	NA	NA	NA	NA	NA
AKT_Pathway_Respiratory_Burst	0.540106	0.086322	0.381827	0.246547	0.350267	0.290955	-0.00603536	0.985949		alpha-tocopherol_degradation	NA	NA	NA	NA	NA	NA	NA	NA
AKT_Pathway_Survival_Genes	0.399305	0.223748	0.221184	0.513369	0.227351	0.501383	0.153763	0.651708		anandamide_degradation	-0.401554	0.220908	-0.30451	0.362575	-0.221531	0.512692	-0.235974	0.484832
AKT_Pathway_Synaptic_Signaling	0.171364	0.614399	0.339541	0.306985	0.373486	0.25788	0.00212905	0.995043		androgen_biosynthesis	0.0112444	0.973824	-0.0104901	0.97558	-0.052439	0.878302	0.52653	0.0961192
AKT_Pathway_Translation	0.010415	0.975755	-0.148461	0.663093	-0.00654963	0.984752	0.0220052	0.948796		arsenate_detoxification_I_glutaredoxin	-0.285105	0.395437	-0.0374653	0.912916	-0.159546	0.639367	0.17605	0.604599
Androgen_receptor_Pathway	0.386567	0.240238	0.347122	0.295607	0.275066	0.412997	-0.00327811	0.992368		ascorbate_recycling_cytosolic	-0.238198	0.480604	-0.284829	0.395914	-0.311212	0.351562	0.069393	0.839343
Androgen_receptor_Pathway_Apoptosis	0.370507	0.261999	0.587369	0.0574293	0.645538	0.0319333	0.0647671	0.849944		asparagine_biosynthesis	0.285399	0.394928	0.551878	0.0783811	0.466377	0.148182	0.303055	0.364988
Androgen_receptor_Pathway_AR_Degradation	0.598756	0.0516133	0.462183	0.152356	0.538486	0.0874548	0.211961	0.531519		asparagine_degradation	-0.161839	0.634494	0.283779	0.397735	0.295026	0.378455	0.170873	0.61543
Androgen_receptor_Pathway_Cell_Survival_&_Cell_Growth	0.122156	0.720491	-0.158609	0.641361	-0.243328	0.470914	-0.280152	0.404054		aspartate_biosynthesis	NA	NA	NA	NA	NA	NA	NA	NA
Androgen_receptor_Pathway_Gonadotropin_Regulation	-0.394218	0.230252	-0.13825	0.685199	-0.346914	0.295916	-0.2878	0.390786		aspirin-triggered_lipoxin_biosynthesis	0.169048	0.619265	0.296907	0.375277	0.235211	0.486288	0.150137	0.659489
Androgen_receptor_Pathway_Histone_Modification	-0.394218	0.230252	-0.13825	0.685199	-0.346914	0.295916	-0.2878	0.390786		aspirin_triggered_resolvin_D_biosynthesis	0.169048	0.619265	0.296907	0.375277	0.235211	0.486288	0.150137	0.659489
Androgen_receptor_Pathway_Prostate_Differentiation_&_Development	-0.394218	0.230252	-0.13825	0.685199	-0.346914	0.295916	-0.2878	0.390786		aspirin_triggered_resolvin_E_biosynthesis	0.169048	0.619265	0.296907	0.375277	0.235211	0.486288	0.150137	0.659489
Androgen_receptor_Pathway_Sexual_Differentiation_&_Sexual_Maturation_at_Puberty	-0.394218	0.230252	-0.13825	0.685199	-0.346914	0.295916	-0.2878	0.390786		beta-alanine_degradation	0.235273	0.486171	0.223241	0.509358	0.226423	0.50318	-0.120749	0.723601
ATM_Pathway	0.559247	0.0736676	0.0966076	0.777509	0.0642321	0.851172	0.450792	0.164062		bile_acid_biosynthesis_neutral_pathway	0.188005	0.579863	0.102908	0.763345	0.191685	0.572328	0.362636	0.273057
ATM_Pathway_Apoptosis	-0.136989	0.687947	-0.262811	0.434936	-0.317954	0.340663	-0.0581091	0.865242		biotin-carboxyl_carrier_protein_assembly	0.395703	0.228342	0.29404	0.380127	0.219665	0.51634	-0.00624197	0.985468
ATM_Pathway_Apoptosis_&_Senescense	0.498342	0.118723	0.368294	0.265081	0.344206	0.299956	-0.000598631	0.998606		bupropion_degradation	-0.241316	0.474703	-0.217588	0.520413	-0.139848	0.681726	0.129283	0.704799
ATM_Pathway_Cell_Cicle_Checkpoint_Control	-0.251505	0.455652	-0.0294773	0.93144	-0.18525	0.585528	-0.383285	0.244597		C20_prostanoid_biosynthesis	0.186398	0.583165	0.317317	0.341685	0.210489	0.53444	0.0462403	0.892611
ATM_Pathway_Cell_Survival	0.227112	0.501846	-0.14198	0.677099	-0.216709	0.522143	0.348129	0.294112		cardiolipin_biosynthesis	-0.508529	0.110196	-0.439091	0.176649	-0.563667	0.0709329	-0.0292733	0.931914
ATM_Pathway_Checkpoint_Activation	0.0647463	0.849992	0.197354	0.560797	0.043683	0.898523	0.0600371	0.860807		carnosine_biosynthesis	NA	NA	NA	NA	NA	NA	NA	NA
ATM_Pathway_DNA_Repair	-0.45007	0.164822	0.0828837	0.808568	-0.0978895	0.774622	-0.47555	0.139303		catecholamine_biosynthesis	0.333157	0.31675	-0.183346	0.589457	-0.0287904	0.933035	0.341289	0.304341
ATM_Pathway_G2_Mitosis_Progression	0.687508	0.0193953	0.49656	0.120257	0.457341	0.157266	0.355164	0.283794		CDP-diacylglycerol_biosynthesis	0.00744793	0.982661	-0.237369	0.482179	-0.233455	0.489643	0.53074	0.0930069
ATM_Pathway_G2/M_Checkpoint_Arrest	0.727066	0.0112395	0.219248	0.517156	0.298922	0.37189	0.59895	0.0515177		ceramide_ide_novoi_biosynthesis	-0.0635198	0.852807	-0.360839	0.275618	-0.234245	0.488131	-0.0764525	0.823211
ATM_Pathway_MDMX_Ubiquitination_&_Degradation	0.507821	0.110775	0.710725	0.0142251	0.624226	0.0400917	0.0231584	0.946116		cholesterol_biosynthesis_I	0.392869	0.231994	0.62499	0.0397765	0.707212	0.0149348	0.243792	0.47004
ATM_Pathway_NF_kB_Pathway	0.161672	0.634848	0.527087	0.0957035	0.388688	0.237445	0.133783	0.694941		cholesterol_biosynthesis_III_via_desmosterol	0.392869	0.231994	0.62499	0.0397765	0.707212	0.0149348	0.243792	0.47004
ATM_Pathway_S_Phase_Arrest	-0.410699	0.209578	-0.0217367	0.94942	-0.177837	0.600877	-0.445366	0.169828		cholesterol_biosynthesis_II_via_2425-dihydrolanosterol	0.392869	0.231994	0.62499	0.0397765	0.707212	0.0149348	0.243792	0.47004
ATM_Pathway_S_Phase_Progresion	0.170586	0.616033	-0.065253	0.84883	0.00203355	0.995265	0.0628742	0.854289		choline_degradation	0.390619	0.234919	0.225574	0.504826	0.325534	0.328624	0.811756	0.00241162
ATM_Pathway_Synaptic_Vesicle_Transport	0.161672	0.634848	0.527087	0.0957035	0.388688	0.237445	0.133783	0.694941		chondroitin_and_dermatan_biosynthesis	-0.0249125	0.942041	-0.210898	0.533628	-0.175359	0.60604	0.158959	0.640615
Brca1_as_a_transcription_regulator_effect	-0.134105	0.694238	-0.303471	0.364297	-0.178268	0.599979	-0.200732	0.553969		chondroitin_sulfate_biosynthesis	-0.451434	0.163388	-0.468817	0.145786	-0.42088	0.19738	0.046388	0.89227
BRCA1_Pathway	-0.806478	0.00270903	-0.235768	0.485226	-0.301429	0.367695	-0.684559	0.0201362		chondroitin_sulfate_biosynthesis_late_stages	-0.472374	0.142338	-0.549244	0.0801139	-0.466329	0.148229	0.0793841	0.81653
cAMP_Pathway	0.522942	0.0988255	0.0367353	0.914607	0.181694	0.592873	0.377664	0.252168		chondroitin_sulfate_degradation_metazoa	0.495657	0.121039	0.558288	0.0742696	0.526716	0.0959806	0.656289	0.0282955
cAMP_Pathway_Axonal_Growth	0.0059428	0.986164	0.165	0.6278	0.276463	0.410531	-0.000402623	0.999063		citrulline-nitric_oxide_cycle	0.210621	0.534179	0.627501	0.038753	0.694394	0.017741	0.415034	0.204331
cAMP_Pathway_Cardiovascular_Homeostasis	-0.234916	0.486851	-0.252054	0.454635	-0.137158	0.687578	-0.342175	0.303005		CMP-iNi-acetylneuraminate_biosynthesis_I_eukaryotes	-0.0148816	0.965362	0.0837476	0.806605	0.114018	0.738528	-0.0233746	0.945614
cAMP_Pathway_Cell_Growth	-0.48208	0.133192	-0.0828001	0.808758	-0.14137	0.678421	-0.184006	0.588093		CMP_phosphorylation	-0.317839	0.340848	-0.250076	0.458303	-0.0856441	0.802299	0.0607367	0.859199
cAMP_Pathway_Cell_Proliferation	0.0340859	0.920748	-0.0812416	0.812302	0.00963927	0.97756	-0.476206	0.138681		coenzyme_A_biosynthesis	-0.233966	0.488666	-0.24153	0.4743	-0.287829	0.390737	0.517705	0.102864
cAMP_Pathway_Cell_Survival	-0.210806	0.533811	-0.20165	0.552119	-0.334334	0.314937	-0.288536	0.389522		creatine-phosphate_biosynthesis	-0.101865	0.765686	-0.159079	0.64036	-0.250361	0.457774	0.217425	0.520735
cAMP_Pathway_Cell_Survival_&_Chemotaxis	0.18607	0.58384	-0.182544	0.591114	-0.000232293	0.999459	0.121504	0.721931		creatine_biosynthesis	-0.0500202	0.883882	0.0542469	0.874135	0.070387	0.837068	-0.239785	0.477597
cAMP_Pathway_Cytokine_Production	-0.136369	0.689298	-0.272682	0.417222	-0.286341	0.393302	0.0367112	0.914663		cysteine_biosynthesis	0.179821	0.596754	0.538393	0.0875196	0.649755	0.0304695	0.185029	0.585984
cAMP_Pathway_Degradation_of_Cell_Cycle_Regulators	0.660201	0.0270477	0.252435	0.453931	0.406749	0.214429	0.291837	0.383873		cysteine_biosynthesishomocysteine_degradation_trans-sulfuration	0.162542	0.633003	0.588841	0.0566537	0.669683	0.0241847	0.0983696	0.773542
cAMP_Pathway_Endothelial_Cell_Regulation	0.220536	0.514635	0.0674877	0.843706	-0.0200598	0.953319	0.174952	0.606889		D-galactose_degradation_V_Leloir_pathway	-0.520458	0.100728	-0.151392	0.656792	-0.161153	0.635951	-0.418741	0.199906
cAMP_Pathway_Glycogen_Synthesis	0.0340859	0.920748	-0.0812416	0.812302	0.00963927	0.97756	-0.476206	0.138681		D-glucuronate_degradation	0.355864	0.282778	-0.169622	0.618057	-0.0126251	0.970612	0.298504	0.372592
cAMP_Pathway_Glycolysis	0.293882	0.380394	0.0664453	0.846096	0.105584	0.757349	0.306046	0.360036		D-imyoi-inositol-5-phosphate_metabolism	0.266384	0.428482	-0.16628	0.625097	-0.152128	0.655214	0.257043	0.445447
cAMP_Pathway_Metabolic_Energy	0.33144	0.319403	0.553492	0.0773321	0.579396	0.0617573	0.0119754	0.972124		D-imyoi-inositol_134-trisphosphate_biosynthesis	0.784051	0.00428572	0.681695	0.020875	0.627826	0.0386219	0.647891	0.0311105
cAMP_Pathway_Myocardial_Contraction	0.305006	0.361753	-0.015242	0.964523	0.130836	0.701392	0.00399858	0.990691		D-imyoi-inositol_145-trisphosphate_biosynthesis	0.35646	0.281915	0.159104	0.640308	0.114683	0.73705	0.272274	0.417946
cAMP_Pathway_Oncogenesis	-0.0852486	0.803197	-0.278228	0.407426	-0.298617	0.372401	-0.20485	0.545692		D-imyoi-inositol_145-trisphosphate_degradation	0.172449	0.612125	0.507265	0.111232	0.423222	0.194636	0.565519	0.0698077
cAMP_Pathway_Protein_Retention	0.431844	0.184732	0.123435	0.717668	0.27979	0.404688	0.448795	0.166169		D-imyoi-inositol_1456-tetrakisphosphate_biosynthesis	-0.144791	0.671012	-0.25648	0.446481	-0.353002	0.286943	0.181979	0.592282
cAMP_Pathway_Regulation_of_Cytoskeleton	-0.431649	0.184953	-0.246476	0.46501	-0.290661	0.385881	-0.577909	0.0625886		D-imyoi-inositol_3456-tetrakisphosphate_biosynthesis	-0.130728	0.701628	-0.173266	0.610415	-0.280141	0.404073	0.0107121	0.975063
Caspase_Cascade	-0.299664	0.370646	-0.0850803	0.803579	-0.0063528	0.98521	-0.335443	0.313234		D-mannose_degradation	0.401554	0.220908	0.30451	0.362575	0.221531	0.512692	0.235974	0.484832
Caspase_Cascade_Activated_Tissue_Trans_glutaminase	-0.0332597	0.922664	0.0392765	0.908721	0.147666	0.664806	-0.348736	0.293214		dermatan_sulfate_biosynthesis	-0.199467	0.556521	-0.208775	0.537851	-0.328715	0.323641	-0.298703	0.372257
Caspase_Cascade_Apoptosis	0.167228	0.623097	0.0176787	0.958855	0.174402	0.608038	0.0453912	0.894573		dermatan_sulfate_biosynthesis_late_stages	-0.341847	0.303499	-0.217059	0.521454	-0.3679	0.265632	-0.47928	0.135791
Caspase_Cascade_Cell_Survival	-0.0772904	0.8213	0.198463	0.558551	0.217274	0.521032	-0.0756878	0.824956		dermatan_sulfate_degradation_metazoa	0.508336	0.110354	0.538295	0.0875891	0.444482	0.170778	0.533513	0.0909933
Caspase_Cascade_ICAD_Degradation	-0.291558	0.384348	-0.0711689	0.835279	-0.00903268	0.978972	-0.0509118	0.881824		diphthamide_biosynthesis	-0.235392	0.485942	0.155471	0.648056	0.252038	0.454665	-0.116594	0.732806
CD40_Pathway	0.163623	0.630713	0.0397512	0.907621	0.0330471	0.923157	-0.254283	0.45052		dolichol_and_dolichyl_phosphate_biosynthesis	-0.149218	0.661464	-0.105497	0.757545	0.0600473	0.860784	-0.286891	0.392353
CD40_Pathway_Cell_Survival	0.525248	0.0970807	0.0291633	0.932169	0.0681822	0.842115	-0.0512248	0.881102		dolichyl-diphosphooligosaccharide_biosynthesis	-0.454943	0.159734	-0.073688	0.829521	-0.0593993	0.862274	-0.105084	0.758469
CD40_Pathway_Gene_Expression	0.482027	0.133241	0.0451401	0.895154	0.0349411	0.918765	-0.117277	0.73129		dopamine_degradation	0.380315	0.24858	-0.181443	0.593391	-0.0752698	0.82591	0.659002	0.0274257
CD40_Pathway_IKBs_Degradation	0.147705	0.664722	0.127988	0.707643	0.0331937	0.922817	-0.31293	0.348767		dTMP_ide_novoi_biosynthesis_mitochondrial	-0.447168	0.167899	0.0702425	0.837399	-0.06659	0.845764	-0.289131	0.388501
Cellular_Anti_Apoptosis_Pathway	0.499246	0.11795	0.0385845	0.910323	0.0475841	0.889507	0.445873	0.169284		eicosapentaenoate_biosynthesis	0.514093	0.105711	0.490191	0.125842	0.44022	0.175409	0.657073	0.0280424
Cellular_Anti_Apoptosis_Pathway_Apoptosis	-0.235274	0.486168	-0.549897	0.0796817	-0.65417	0.0289882	-0.288786	0.389092		epoxysqualene_biosynthesis	-0.0116299	0.972927	-0.0245448	0.942895	-0.0643947	0.850799	-0.270399	0.421286
Cellular_Anti_Apoptosis_Pathway_Depolarization	0.362293	0.273545	0.547793	0.081079	0.552748	0.0778144	0.114022	0.738521		estradiol_biosynthesis_I	0.158835	0.64088	0.105505	0.757526	0.0976357	0.775194	0.327496	0.325546
Chemokine_Pathway	-0.0086729	0.979809	-0.303928	0.36354	-0.296035	0.376749	-0.253392	0.452163		estradiol_biosynthesis_II	NA	NA	NA	NA	NA	NA	NA	NA
Chemokine_Pathway_Cell_Activation	0.137065	0.68778	-0.173435	0.610062	-0.0986098	0.773001	0.148152	0.66376		ethanol_degradation_II	0.203098	0.549207	0.262774	0.435003	0.259486	0.440981	0.550773	0.0791052
Chemokine_Pathway_Gene_Expression_&_Apoptosis	0.00463933	0.989199	-0.253505	0.451954	-0.16727	0.62301	-0.159681	0.639079		ethanol_degradation_IV	0.265447	0.43017	0.280034	0.404261	0.26409	0.43262	0.577646	0.0627359
Chemokine_Pathway_Internalization_Degradation_Recycling	-0.212109	0.531225	-0.459176	0.155394	-0.493438	0.122974	-0.648251	0.0309861		eumelanin_biosynthesis	-0.101201	0.767177	0.186751	0.582438	0.177584	0.601404	0.179139	0.59817
Chromatin_Pathway	-0.779132	0.00470665	-0.339672	0.306786	-0.396064	0.227879	-0.625709	0.0394813		fatty_acid_activation	0.393439	0.231257	0.456661	0.157963	0.522613	0.0990759	0.630756	0.0374537
Chromatin_Pathway_Octamer_Sliding	NA	NA	NA	NA	NA	NA	NA	NA		fatty_acid_alpha-oxidation	0.251938	0.454851	0.343015	0.301742	0.406445	0.214805	0.412135	0.207832
Chromatin_Pathway_Octamer_Transfer	NA	NA	NA	NA	NA	NA	NA	NA		fatty_acid_alpha-oxidation_III	0.0935103	0.784495	0.0265951	0.938132	0.0801584	0.814767	0.336405	0.311761
Circadian_Pathway	0.380472	0.248368	0.200733	0.553966	0.312231	0.349903	0.155628	0.647719		fatty_acid_beta-oxidation	0.496222	0.120549	0.552142	0.0782087	0.626433	0.0391859	0.708755	0.01462
CREB_Pathway	0.591753	0.05514	0.253808	0.451395	0.282915	0.399236	0.182718	0.590753		fatty_acid_beta-oxidation_peroxisome	0.246969	0.464089	0.228048	0.500038	0.313895	0.347204	0.555503	0.0760377
CREB_Pathway_Gene_Expression	0.155489	0.648016	-0.20556	0.544269	-0.261256	0.437757	-0.147378	0.665427		fatty_acid_beta-oxidation_unsaturated_odd_number	0.337819	0.309602	0.420963	0.197282	0.40906	0.211583	0.617558	0.0429152
Cytokine_Network_Pathway	0.044105	0.897547	-0.122741	0.719199	-0.20506	0.545271	-0.0731367	0.830781		fatty_acid_biosynthesis_initiation	0.319612	0.33801	0.114718	0.736972	0.0915671	0.788885	0.312763	0.349039
DNA_damage_induced_apoptosis_effect	-0.732062	0.0104255	-0.28728	0.391683	-0.335696	0.312846	-0.599161	0.0514141		fatty_acid_elongation_--_saturated	0.152273	0.654903	0.0588638	0.863505	0.0559314	0.870254	0.163581	0.630802
DNA_damage_induced_responses_effect	-0.70041	0.0163807	-0.427845	0.189286	-0.442163	0.173289	-0.549917	0.0796686		flavin_biosynthesis	-0.0249125	0.942041	-0.210898	0.533628	-0.175359	0.60604	0.158959	0.640615
DNA_Repair_Mechanisms_Pathway	-0.0619904	0.856318	0.212569	0.530314	0.236138	0.48452	-0.470975	0.143688		folate_polyglutamylation	0.0299646	0.930309	0.295092	0.378344	0.147084	0.666061	0.167292	0.622961
EGFR1_Pathway	0.295472	0.377701	0.104823	0.759053	0.099223	0.771622	0.0792958	0.816731		folate_transformations	0.12097	0.723112	0.305895	0.360285	0.236472	0.483884	0.0378916	0.911928
ErbB_Family_Pathway	0.124303	0.715753	-0.219939	0.515805	-0.244685	0.468365	-0.0900766	0.792256		formaldehyde_oxidation	-0.266448	0.428368	-0.102652	0.76392	-0.174913	0.606972	-0.280615	0.403244
ErbB_Family_Pathway_Anti_Apoptosis	0.215809	0.523915	-0.0473425	0.890064	-0.0859393	0.80163	0.286329	0.393322		fructose_26-bisphosphate_synthesisdephosphorylation	NA	NA	NA	NA	NA	NA	NA	NA
ERK_Signaling_Pathway	0.546885	0.0816873	0.296013	0.376786	0.236242	0.484324	0.213806	0.527868		GABA_shunt	0.170667	0.615862	0.356715	0.281546	0.429421	0.187484	0.370559	0.261927
Erythropoeitin_Pathway	0.128786	0.70589	0.0890584	0.794561	-0.0180998	0.957876	-0.0196361	0.954304		gamma-glutamyl_cycle	0.0256862	0.940243	-0.121681	0.721541	-0.171115	0.614922	0.0682761	0.8419
Estrogen_Pathway	0.401571	0.220887	0.103095	0.762925	0.0680417	0.842437	0.446904	0.168181		gamma-linolenate_biosynthesis	0.416326	0.202782	0.418038	0.200741	0.48864	0.127227	0.644164	0.0324209
Fas_m_Signaling_Pathway	-0.52854	0.0946251	-0.127624	0.708443	-0.227863	0.500395	-0.793868	0.00352953		GDP-glucose_biosynthesis_II	0.211227	0.532975	-0.152069	0.65534	-0.0787625	0.817945	-0.103041	0.763046
Fas_p_Signaling_Pathway	0.321526	0.334961	0.15744	0.643852	0.0606471	0.859405	-0.230386	0.49553		GDP-L-fucose_biosynthesis_II_from_L-fucose	0.125843	0.712361	0.155224	0.648583	0.196092	0.563355	0.328799	0.323509
FLT3_Signaling_Pathway	0.229579	0.497085	0.230307	0.495683	0.167072	0.623426	-0.196697	0.562127		GDP-L-fucose_biosynthesis_I_from_GDP-D-mannose	-0.409296	0.211293	-0.553643	0.0772342	-0.540512	0.0860398	-0.101027	0.767568
G_protein_signaling_Cross_talk_between_Ras_family_GTPases	-0.0087967	0.979521	-0.101611	0.766257	-0.0702209	0.837448	-0.380886	0.247812		GDP-mannose_biosynthesis	0.266347	0.42855	-0.13794	0.685876	-0.0752728	0.825903	0.378004	0.251706
Glucocorticoid_Receptor_Pathway	0.00390844	0.9909	-0.261342	0.437601	-0.331815	0.318823	0.223972	0.507936		geranylgeranyldiphosphate_biosynthesis	NA	NA	NA	NA	NA	NA	NA	NA
Glucocorticoid_Receptor_Pathway_Cell_Cycle_Arrest	0.474751	0.140063	0.0477955	0.889018	0.199574	0.556304	0.495982	0.120757		glucocorticoid_biosynthesis	-0.408565	0.212191	-0.0395595	0.908065	-0.153128	0.653068	-0.0991675	0.771747
Glucocorticoid_Receptor_Pathway_Cell_cycle_progression	0.497874	0.119124	0.438335	0.177481	0.360097	0.27668	0.370652	0.261797		gluconeogenesis	0.25336	0.452223	-0.0193696	0.954923	0.0947013	0.781807	0.0384711	0.910586
Glucocorticoid_Receptor_Pathway_Gene_Expression	-0.852336	0.000860411	-0.501507	0.116029	-0.624573	0.0399484	-0.640916	0.0335936		glutamate_biosynthesisdegradation	-0.16653	0.62457	-0.465126	0.149419	-0.359378	0.27771	0.129734	0.703809
Glucocorticoid_Receptor_Pathway_Inflammatory_Cytokines	0.0866051	0.80012	-0.231189	0.493987	-0.263237	0.434164	0.186532	0.58289		glutamate_dependent_acid_resistance	0.370548	0.261942	0.621293	0.0413172	0.62756	0.038729	0.100582	0.768568
Glucocorticoid_Receptor_Pathway_SMAD_signaling	0.287177	0.39186	0.00518066	0.987939	-0.0116714	0.972831	0.501482	0.11605		glutamate_removal_from_folates	0.395703	0.228342	0.29404	0.380127	0.219665	0.51634	-0.00624197	0.985468
GPCR_Pathway	0.438163	0.177671	0.138632	0.684369	0.0891574	0.794337	-0.0806291	0.813695		glutamine_biosynthesis	NA	NA	NA	NA	NA	NA	NA	NA
GPCR_Pathway_Gene_Expression	-0.000504166	0.998826	-0.211828	0.531783	-0.328097	0.324605	-0.351211	0.289567		glutamine_degradationglutamate_biosynthesis	NA	NA	NA	NA	NA	NA	NA	NA
Growth_Hormone_Pathway	-0.00757882	0.982356	0.0043234	0.989934	-0.115678	0.734839	-0.214038	0.527408		glutaryl-CoA_degradation	0.177772	0.601012	0.54194	0.0850508	0.476611	0.138299	0.463405	0.151133
Growth_Hormone_Pathway_Cell_survival	-0.0757865	0.82473	-0.0996064	0.77076	-0.134441	0.693506	0.28157	0.401577		glutathione-mediated_detoxification	0.384296	0.243249	-0.0827283	0.808921	0.049856	0.884261	0.527828	0.0951527
Growth_Hormone_Pathway_Gene_Expression	0.0335849	0.92191	0.128049	0.707508	-0.00502076	0.988311	-0.240561	0.47613		glutathione_biosynthesis	-0.0104043	0.97578	-0.106782	0.754667	-0.1543	0.650559	-0.0502486	0.883355
Growth_Hormone_Pathway_Glucose_Uptake	-0.00757882	0.982356	0.0043234	0.989934	-0.115678	0.734839	-0.214038	0.527408		glutathione_redox_reactions_I	-0.00535729	0.987528	-0.387108	0.239524	-0.323349	0.33207	0.390314	0.235316
Growth_Hormone_Pathway_Protein_Synthesis	NA	NA	NA	NA	NA	NA	NA	NA		glutathione_redox_reactions_II	-0.0389734	0.909422	-0.277515	0.40868	-0.207113	0.541164	0.630145	0.0376952
GSK3_Pathway	0.457131	0.157481	0.145453	0.669582	0.215113	0.525287	0.374163	0.25695		glycerol-3-phosphate_shuttle	NA	NA	NA	NA	NA	NA	NA	NA
GSK3_Pathway_Degradation	0.770896	0.0054787	0.557666	0.074662	0.693533	0.017942	0.333304	0.316522		glycerol_degradation	-0.163405	0.631174	-0.0408301	0.905124	0.0345428	0.919689	0.122227	0.720334
GSK3_Pathway_Gene_Expression	-0.468054	0.146532	-0.385363	0.241832	-0.463383	0.151154	-0.642361	0.0330684		glycineserine_biosynthesis	NA	NA	NA	NA	NA	NA	NA	NA
GSK3_Pathway_Translation	-0.0421231	0.902131	0.0705491	0.836697	-0.0681905	0.842097	0.0966761	0.777355		glycine_betaine_degradation	-0.0447045	0.896161	-0.214039	0.527407	-0.198539	0.558397	0.444038	0.171257
Hedgehog_Pathway	0.0853122	0.803053	0.191632	0.572436	0.100333	0.769126	-0.0937756	0.783896		glycine_biosynthesisdegradation	NA	NA	NA	NA	NA	NA	NA	NA
Hedgehog_Pathway_Repression_of_target_genes(Hh&BMP)	-0.0409457	0.904856	0.0734244	0.830124	-0.0174693	0.959342	0.172775	0.611442		glycine_cleavage	NA	NA	NA	NA	NA	NA	NA	NA
Hedgehog_Pathway_Target_genes(WNT&Ptc&BMP)	0.382949	0.245046	0.119278	0.726857	0.0812493	0.812284	0.0124441	0.971033		glycoaminoglycan-protein_linkage_region_biosynthesis	0.235246	0.48622	0.0681833	0.842113	0.0662648	0.846509	0.166073	0.625533
HGF_Pathway	0.283898	0.397529	0.0971871	0.776204	0.0217841	0.94931	-0.260471	0.439186		glycogenolysis	-0.181309	0.59367	0.0800118	0.8151	0.0421088	0.902164	0.0619382	0.856438
HGF_Pathway_Anoikis	-0.0115496	0.973114	0.178802	0.59887	0.108256	0.751373	-0.385003	0.242309		glycogen_biosynthesis	-0.119937	0.725397	-0.317235	0.341817	-0.317711	0.341052	0.119716	0.725886
HGF_Pathway_Cell_adhesion&ell_mirgation	0.407053	0.214053	0.0274468	0.936154	-0.0228725	0.946781	-0.00581144	0.98647		glycolysis	0.500308	0.117045	0.0838469	0.80638	0.083485	0.807202	0.0512574	0.881027
HGF_Pathway_Cell_cycle_progression	-0.218218	0.519178	0.103947	0.761016	0.00656751	0.98471	-0.407863	0.213055		guanine_and_guanosine_salvage	-0.450768	0.164088	-0.0890201	0.794647	-0.206444	0.542502	-0.398357	0.224952
HGF_Pathway_Cell_polarity&motility	0.591977	0.0550244	0.332012	0.318518	0.396636	0.227147	0.191601	0.572499		guanosine_deoxyribonucleotides_ide_novoi_biosynthesis	-0.438417	0.177391	-0.19381	0.567994	-0.0820274	0.810515	-0.120464	0.724231
HGF_Pathway_Cell_scattering	0.283599	0.398047	0.301587	0.367433	0.339947	0.306371	-0.0330535	0.923143		guanosine_nucleotides_degradation	0.377418	0.252502	0.265053	0.430882	0.371113	0.261159	0.330591	0.32072
HGF_Pathway_Cell_survival	0.283599	0.398047	0.301587	0.367433	0.339947	0.306371	-0.0330535	0.923143		guanosine_nucleotides_ide_novoi_biosynthesis	-0.567837	0.0684168	-0.28759	0.391149	-0.189575	0.576642	-0.319407	0.338338
HGF_Pathway_IP3_pathway	0.218622	0.518385	0.340536	0.305479	0.383226	0.244676	-0.0673044	0.844127		guanosine_ribonucleotides_ide_novoi_biosynthesis	-0.503497	0.114356	-0.389815	0.235968	-0.237072	0.482744	-0.205924	0.543541
HGF_Pathway_PKC_pathway	-0.254486	0.450145	-0.270677	0.420792	-0.329261	0.32279	-0.118599	0.72836		heme_biosynthesis	-0.409086	0.211551	-0.244756	0.468231	-0.339541	0.306985	0.0723299	0.832625
HIF1Alpha_Pathway	0.363362	0.272026	0.140884	0.679476	0.176787	0.603063	0.810951	0.00245532		heme_biosynthesis_from_uroporphyrinogen-III_I	-0.384779	0.242607	0.0445115	0.896607	-0.0933495	0.784858	-0.0848785	0.804037
HIF1Alpha_Pathway_Gene_Expression	0.167311	0.622923	-0.0833796	0.807441	-0.142408	0.67617	0.140777	0.679708		heme_degradation	0.497816	0.119174	0.264	0.432783	0.331852	0.318765	0.478445	0.136573
HIF1Alpha_Pathway_HIF1alpha_degradation	0.0716755	0.834121	0.0152983	0.964392	-0.140787	0.679686	0.203592	0.548215		heparan_sulfate_biosynthesis	0.2832	0.398741	0.402176	0.220127	0.320997	0.335802	-0.155626	0.647724
HIF1Alpha_Pathway_NOS_pathway	0.416612	0.202441	-0.00783254	0.981766	-0.00115316	0.997315	0.415944	0.203239		heparan_sulfate_biosynthesis_late_stages	0.182564	0.591072	0.347811	0.294584	0.273661	0.415484	-0.198682	0.558108
HIF1Alpha_Pathway_p53_Hypoxia_pathway	-0.018697	0.956487	-0.147169	0.665878	-0.226485	0.503059	0.302647	0.365667		histamine_biosynthesis	-0.48504	0.130479	-0.33004	0.321576	-0.351496	0.289149	-0.683566	0.0203903
HIF1Alpha_Pathway_Pyruvate	0.314548	0.346147	0.037389	0.913092	0.0101058	0.976474	0.397687	0.225805		histamine_degradation	0.154005	0.651191	-0.162127	0.633884	-0.148519	0.66297	0.484358	0.131101
HIF1Alpha_Pathway_VEGF_pathway	0.217755	0.520086	-0.0312801	0.927256	-0.0692858	0.839588	0.151286	0.65702		histidine_degradation	-0.113028	0.740731	-0.0155503	0.963806	-0.0829212	0.808483	0.278003	0.407821
Hypoxia_induced_EMT_in_cancer_and_fibrosis_3	0.263558	0.433583	-0.233009	0.490497	-0.145313	0.669884	-0.199424	0.556609		homocarnosine_biosynthesis	NA	NA	NA	NA	NA	NA	NA	NA
Hypoxia_induced_EMT_in_cancer_and_fibrosis_4	0.263558	0.433583	-0.233009	0.490497	-0.145313	0.669884	-0.199424	0.556609		hydrogen_sulfide_biosynthesis_trans-sulfuration	0.162542	0.633003	0.588841	0.0566537	0.669683	0.0241847	0.0983696	0.773542
Hypoxia_induced_EMT_in_cancer_and_fibrosis_5	0.263558	0.433583	-0.233009	0.490497	-0.145313	0.669884	-0.199424	0.556609		hypusine_biosynthesis	-0.48504	0.130479	-0.33004	0.321576	-0.351496	0.289149	-0.683566	0.0203903
Hypoxia_induced_EMT_in_cancer_and_fibrosis_6	0.263558	0.433583	-0.233009	0.490497	-0.145313	0.669884	-0.199424	0.556609		imyoi-inositol_ide_novoi_biosynthesis	-0.133856	0.694783	0.451601	0.163212	0.465138	0.149407	0.315116	0.34523
IGF1R_Signaling_Pathway	0.458925	0.155649	0.390347	0.235274	0.393097	0.231699	-0.0208488	0.951484		iNi-acetylglucosamine_degradation_I	0.161741	0.634702	0.399729	0.223212	0.306234	0.359725	0.015871	0.96306
IGF1R_Signaling_Pathway_Cell_Survival	0.345939	0.297367	0.267291	0.426852	0.159569	0.639316	-0.0326148	0.92416		iNi-acetylglucosamine_degradation_II	0.161741	0.634702	0.399729	0.223212	0.306234	0.359725	0.015871	0.96306
IGF1R_Signaling_Pathway_Glucose_Uptake	0.171536	0.614038	-0.0324951	0.924438	-0.00924121	0.978487	0.0474056	0.889919		inosine-5-phosphate_biosynthesis	-0.538362	0.0875416	-0.286845	0.392433	-0.321656	0.334754	-0.220795	0.51413
IGF1R_Signaling_Pathway_Glycogen_Synthesis	0.0818306	0.810962	0.126967	0.709887	0.195763	0.564024	0.0375602	0.912696		inositol_pyrophosphates_biosynthesis	-0.304889	0.361946	-0.271516	0.419296	-0.246239	0.465455	-0.47316	0.141583
IGF1R_Signaling_Pathway_IKB_Degradation	0.409684	0.210818	0.18281	0.590564	0.104605	0.759541	-0.0141213	0.96713		iron-sulfur_cluster_biosynthesis	NA	NA	NA	NA	NA	NA	NA	NA
IGF1R_Signaling_Pathway_Protein_Synthesis	-0.0246077	0.942749	0.00303598	0.992932	0.0866866	0.799935	0.0578094	0.865931		iSi-methyl-5-thio-alpha-D-ribose_1-phosphate_degradation	-0.413979	0.205601	-0.361689	0.274405	-0.430477	0.186281	-0.151339	0.656907
IL_10_Pathway	0.233847	0.488893	0.181212	0.59387	0.0860857	0.801298	-0.0167802	0.960945		iSi-methyl-5-thioadenosine_degradation	-0.0250854	0.941639	0.551198	0.078826	0.493071	0.123296	0.250113	0.458233
IL_10_Pathway_Gene_Expression	0.0651308	0.84911	0.0738456	0.829161	-0.0267486	0.937776	0.232773	0.490949		isoleucine_degradation	0.0907468	0.79074	0.516366	0.103913	0.479604	0.135489	0.179991	0.596401
IL_10_Pathway_Stability_Determination	0.48504	0.130479	0.33004	0.321576	0.351496	0.289149	0.683566	0.0203903		itrans_transi-farnesyl_diphosphate_biosynthesis	-0.0240447	0.944057	0.454886	0.159793	0.423839	0.193917	-0.050062	0.883785
IL_10_Pathway_Translational_Modulation	-0.100005	0.769863	-0.240431	0.476376	-0.29416	0.379923	0.0630053	0.853988		ketogenesis	0.0878938	0.797198	0.228731	0.498719	0.304794	0.362104	0.407093	0.214003
IL_2_Pathway	-0.45462	0.160069	-0.423117	0.194758	-0.494621	0.12194	-0.780724	0.00456718		ketolysis	0.0872457	0.798667	0.277025	0.409541	0.331313	0.319601	0.516727	0.103629
IL_2_Pathway_Actin_reorganization	-0.178392	0.599722	-0.13569	0.690778	-0.176328	0.604019	-0.57864	0.0621788		L-carnitine_biosynthesis	-0.142878	0.675151	0.110639	0.746054	0.0249631	0.941923	-0.365628	0.268823
IL_2_Pathway_Apoptosis	0.215976	0.523585	0.657348	0.0279539	0.681761	0.0208578	-0.0226112	0.947388		L-cysteine_degradation_I	0.0459449	0.893294	0.029984	0.930264	0.0264442	0.938483	-0.165255	0.627261
IL_2_Pathway_Apoptosis_Inhibition	0.277605	0.408521	0.654437	0.0289004	0.703218	0.0157722	0.0176816	0.958849		L-cysteine_degradation_II	NA	NA	NA	NA	NA	NA	NA	NA
IL_2_Pathway_Protein_Synthesis	0.371125	0.261141	0.435344	0.180801	0.505387	0.112782	-0.123239	0.7181		L-dopachrome_biosynthesis	-0.227147	0.50178	0.30147	0.367627	0.293357	0.381285	-0.354064	0.285393
IL_6_Pathway	0.20541	0.544569	0.128609	0.706278	0.140209	0.68094	0.327419	0.325666		L-dopa_degradation	NA	NA	NA	NA	NA	NA	NA	NA
IL_6_Pathway_IKBs_Degradation	NA	NA	NA	NA	NA	NA	NA	NA		L-glutamine_tRNA_biosynthesis	NA	NA	NA	NA	NA	NA	NA	NA
ILK_Pathway	0.537224	0.088344	0.367223	0.266582	0.295795	0.377155	0.337623	0.309901		L-kynurenine_degradation	0.269588	0.422736	-0.0763494	0.823446	0.0411082	0.90448	0.334983	0.31394
ILK_Pathway_Apoptosis	0.47702	0.137912	0.442512	0.17291	0.373192	0.258286	0.269618	0.422682		L-serine_degradation	0.432666	0.183804	-0.0578103	0.865929	-0.11601	0.734103	0.423015	0.194877
ILK_Pathway_Cell_adhesion_cell_motility&opsonization	0.438771	0.177001	0.401271	0.221265	0.32977	0.321997	0.229527	0.497184		lactate_fermentation_reoxidation_of_cytosolic_NADH	NA	NA	NA	NA	NA	NA	NA	NA
ILK_Pathway_Cell_cycle_proliferation	0.449131	0.165814	0.433818	0.182508	0.363185	0.272278	0.240658	0.475946		lactose_degradation_III	NA	NA	NA	NA	NA	NA	NA	NA
ILK_Pathway_Cell_Migration/Retraction	0.446484	0.16863	0.421549	0.196593	0.350582	0.290492	0.252032	0.454676		lanosterol_biosynthesis	NA	NA	NA	NA	NA	NA	NA	NA
ILK_Pathway_Cell_Motility	0.422561	0.195408	0.399372	0.223663	0.323764	0.331415	0.184184	0.587726		leucine_degradation	-0.0736193	0.829678	0.107244	0.753635	0.19868	0.558113	-0.29281	0.382216
ILK_Pathway_Cytoskeletal_reorganization	0.460193	0.154362	0.418627	0.200041	0.334959	0.313977	0.205344	0.544702		leukotriene_biosynthesis	0.590096	0.055998	0.450147	0.164741	0.372473	0.259276	0.553804	0.0771304
ILK_Pathway_G2_phase_arrest	0.449131	0.165814	0.433818	0.182508	0.363185	0.272278	0.240658	0.475946		lipoate_biosynthesis_and_incorporation	NA	NA	NA	NA	NA	NA	NA	NA
ILK_Pathway_Induced_cell_proliferation	0.372427	0.25934	0.173007	0.610956	0.0497659	0.884469	0.0544657	0.87363		lipoate_salvage	NA	NA	NA	NA	NA	NA	NA	NA
ILK_Pathway_Regulation_of_intermediate_filaments	0.438771	0.177001	0.401271	0.221265	0.32977	0.321997	0.229527	0.497184		lipoxin_biosynthesis	0.315329	0.344886	0.242637	0.472214	0.168915	0.619543	0.461687	0.152855
ILK_Pathway_Regulation_of_junction_assembly_of_desmosomes	0.463076	0.151461	0.412474	0.20742	0.344939	0.298859	0.256432	0.446568		lysine_degradation_II_pipecolate_pathway	0.184664	0.586737	-0.0733732	0.83024	-0.0154264	0.964094	0.535969	0.0892337
ILK_Pathway_Wound_Healing	0.414705	0.204727	0.420961	0.197285	0.337934	0.309428	0.218781	0.518072		lysine_degradation_I_saccharopine_pathway	0.530274	0.0933481	0.22762	0.500865	0.304731	0.362208	0.74645	0.00832002
Integrin_Signaling_Pathway	0.446385	0.168736	0.292281	0.383116	0.199896	0.555655	0.0978091	0.774803		malate-aspartate_shuttle	-0.131948	0.698956	0.165189	0.6274	0.0933089	0.78495	-0.223877	0.50812
Integrin_Signaling_Pathway_Cell_survival	0.299796	0.370424	0.0241397	0.943836	-0.0380334	0.9116	-0.210589	0.534242		melatonin_degradation_I	0.343775	0.300601	-0.00127319	0.997036	0.0755282	0.82532	0.753019	0.00747011
Integrin_Signaling_Pathway_Cytoskeleton_contraction_integrin_modulation_cell_invasion_and_migration	0.19139	0.57293	-0.140976	0.679275	-0.217453	0.52068	-0.339224	0.307467		melatonin_degradation_II	0.528043	0.0949928	-0.130936	0.701174	-0.0193294	0.955017	0.352133	0.288214
Integrin_SIgnaling_Pathway_Focal_adhesion_and_stress_fibers	0.43365	0.182697	0.158616	0.641346	0.105635	0.757235	0.203838	0.547721		melatonin_degradation_III	NA	NA	NA	NA	NA	NA	NA	NA
Integrin_Signaling_Pathway_Translocates_to_the_nucleus	0.346599	0.296384	0.546433	0.081991	0.455279	0.159386	0.00989194	0.976972		methionine_degradation	0.0903356	0.79167	-0.0653092	0.848701	0.0557618	0.870645	0.319303	0.338503
Interferon_Pathway	0.160768	0.636769	-0.0222849	0.948146	-0.101843	0.765734	-0.468319	0.146273		methionine_salvage	-0.316665	0.342732	-0.193133	0.569373	-0.177578	0.601416	0.240438	0.476361
Interferon_Pathway_Gene_Expression	-0.130538	0.702046	-0.229577	0.497088	-0.334466	0.314734	-0.278303	0.407294		methylglyoxal_degradation_I	0.0145215	0.966199	-0.278408	0.407109	-0.175713	0.605303	-0.397806	0.225654
Interferon_Pathway_Transcription	0.27789	0.40802	0.0928062	0.786085	0.054047	0.874595	0.269923	0.422138		methylglyoxal_degradation_III	-0.165922	0.625852	-0.146792	0.666691	-0.178479	0.599542	0.32997	0.321686
Interferon_Pathway_Translation	-0.0525525	0.87804	-0.119249	0.726921	-0.000493717	0.998851	-0.146079	0.66823		methylglyoxal_degradation_VI	0.395703	0.228342	-0.078139	0.819366	0.0623395	0.855517	0.0536434	0.875525
IP3_Pathway	-0.104094	0.760687	0.0337857	0.921444	-0.0203664	0.952606	-0.513501	0.106182		methylthiopropionate_biosynthesis	-0.0982597	0.773789	0.258339	0.443076	0.263722	0.433286	0.24593	0.466033
IP3_Pathway_Gene_Expression	0.208968	0.537465	-0.0295444	0.931284	-0.104839	0.759016	-0.0127845	0.970241		mevalonate_pathway	-0.167944	0.621589	0.244039	0.469577	0.176854	0.602922	0.0107289	0.975024
JAK_mStat_Pathway	0.182083	0.592066	-0.0071815	0.983281	-0.00011128	0.999741	0.163141	0.631735		mineralocorticoid_biosynthesis	-0.408565	0.212191	-0.0395595	0.908065	-0.153128	0.653068	-0.0991675	0.771747
JAK_mStat_Pathway_Akt_Pathway	0.465232	0.149315	0.291359	0.384688	0.248087	0.462004	0.601751	0.0501531		mitochondrial_L-carnitine_shuttle	0.542296	0.0848056	-0.0236033	0.945082	0.147063	0.666106	0.103914	0.76109
JAK_mStat_Pathway_JAK_degradation	-0.737519	0.0095861	-0.462226	0.152314	-0.610326	0.0461307	-0.396218	0.227682		molybdenum_cofactor_biosynthesis	0.0127586	0.970301	0.163837	0.630261	0.113186	0.740379	-0.247398	0.463288
JNK_Pathway	0.46756	0.147018	0.0513995	0.880699	0.0522354	0.878771	0.247531	0.463041		morphine_biosynthesis	NA	NA	NA	NA	NA	NA	NA	NA
JNK_Pathway_Apoptosis_Inflammation_Tumorogenesis_Cell_Migration	0.320476	0.336632	0.263144	0.434333	0.187297	0.581316	0.150221	0.659307		mRNA_capping	-0.48504	0.130479	-0.33004	0.321576	-0.351496	0.289149	-0.683566	0.0203903
JNK_Pathway_Insulin_signaling	0.117105	0.731672	0.108856	0.750033	0.0746446	0.827337	-0.541775	0.0851653		mucin_core_1_and_core_2_iOi-glycosylation	0.334927	0.314026	0.0673901	0.84393	0.247481	0.463134	0.271865	0.418674
Mab_targets	-0.130623	0.701858	-0.0657355	0.847723	-0.234058	0.488489	0.0362909	0.915637		NADH_repair	-0.145013	0.670532	0.0407497	0.90531	-0.00511201	0.988099	-0.540679	0.0859233
MAPK_Family_Pathway	0.1418	0.677488	-0.0880143	0.796925	-0.150354	0.659022	-0.317091	0.342048		NAD_biosynthesis_from_2-amino-3-carboxymuconate_semialdehyde	-0.132136	0.698544	-0.0363792	0.915432	0.00692928	0.983868	0.355344	0.283532
MAPK_Family_Pathway_Chromatin_Remodeling	0.00762406	0.982251	0.00864943	0.979864	-0.0845542	0.804773	-0.322762	0.333001		NAD_ide_novoi_biosynthesis	0.0531131	0.876748	-0.0521455	0.878979	0.0457605	0.89372	0.537012	0.088494
MAPK_Family_Pathway_Cytoskeleton	-0.0214884	0.949997	-0.198165	0.559154	-0.200217	0.555008	0.0711909	0.835229		NAD_phosphorylation_and_dephosphorylation	0.180556	0.595229	0.334958	0.313979	0.349527	0.292046	-0.273398	0.41595
MAPK_Family_Pathway_Gene_Expression	0.289439	0.387973	-0.0147305	0.965713	-0.100747	0.768196	0.0803759	0.814272		NAD_salvage	-0.123091	0.718427	-0.307416	0.357778	-0.318747	0.339392	0.0087304	0.979676
MAPK_Family_Pathway_IKBs_Degradation	0.305938	0.360214	0.165834	0.626038	0.0575608	0.866503	-0.0552521	0.871819		nicotine_degradation_III	-0.138349	0.684984	-0.314639	0.346	-0.244004	0.469642	0.512453	0.10702
MAPK_Family_Pathway_Translation	-0.17108	0.614994	0.00612235	0.985747	0.0128283	0.970139	-0.169583	0.618138		nicotine_degradation_IV	-0.123378	0.717794	-0.3011	0.368245	-0.216893	0.52178	0.515095	0.104915
MAPK_Signaling_Pathway	0.518541	0.102212	0.291977	0.383634	0.217708	0.520179	0.320564	0.336491		noradrenaline_and_adrenaline_degradation	0.230752	0.494827	-0.020402	0.952523	0.0541447	0.87437	0.578179	0.062437
MAPK_Signaling_Pathway_Cell_Servival_Cell_Militory_Inflammation_Apoptosis_Osmoregulation	-0.249774	0.458864	-0.441695	0.173798	-0.39322	0.231541	-0.596859	0.0525525		oleate_biosynthesis	0.291814	0.383913	0.30821	0.356474	0.264346	0.432158	0.0383636	0.910835
MAPK_Signaling_Pathway_Gene_Expression	-0.0238218	0.944575	-0.136409	0.689211	-0.262191	0.43606	-0.490351	0.1257		ornithine_ide_novo_i_biosynthesis	0.271853	0.418695	0.0195916	0.954407	0.0380971	0.911452	0.696635	0.0172252
Mismatch_repair_effect	-0.642482	0.0330243	-0.147976	0.664139	-0.149163	0.661583	-0.525779	0.0966817		oxidative_ethanol_degradation_III	0.203098	0.549207	0.262774	0.435003	0.259486	0.440981	0.550773	0.0791052
Mismatch_Repair_Pathway	-0.668266	0.0245983	-0.0712316	0.835136	-0.120635	0.723854	-0.519103	0.101775		oxidized_GTP_and_dGTP_detoxification	-0.486367	0.129274	-0.177143	0.602321	-0.0873885	0.798344	-0.159998	0.638405
Mitochondrial_Apopotosis_m_Pathway	-0.229649	0.496949	-0.238805	0.479453	-0.145821	0.668787	-0.57799	0.0625429		palmitate_biosynthesis	-0.156172	0.646558	0.254613	0.449912	0.235496	0.485744	-0.549486	0.0799537
Mitochondrial_Apopotosis_m_Pathway_Apoptosis	0.0431813	0.899683	0.316616	0.342812	0.289879	0.38722	-0.196812	0.561894		pentose_phosphate_pathway	0.115463	0.735318	-0.0291046	0.932305	0.026503	0.938346	0.29767	0.373994
Mitochondrial_Apopotosis_m_Pathway_Depolarization	0.0129226	0.969919	-0.392261	0.232783	-0.318672	0.339513	-0.0284881	0.933737		pentose_phosphate_pathway_non-oxidative_branch	-0.0520673	0.879159	-0.236954	0.482967	-0.144219	0.67225	0.189776	0.576231
Mitochondrial_Apopotosis_m_Pathway_DNA_fragmentation	0.37363	0.257682	0.0549649	0.87248	0.139402	0.682695	-0.268181	0.425255		pentose_phosphate_pathway_oxidative_branch	0.175409	0.605936	0.0684981	0.841392	0.0998774	0.770151	0.306181	0.359812
Mitochondrial_Apopotosis_m_Pathway_Gene_expression	0.546711	0.081804	0.674594	0.0227896	0.676555	0.022249	0.228131	0.499877		phenylalanine_degradationtyrosine_biosynthesis	-0.0057936	0.986512	-0.189339	0.577127	-0.132608	0.697513	0.479036	0.13602
mTOR_Pathway	0.184143	0.58781	-0.0847503	0.804328	-0.0966548	0.777403	0.0460659	0.893014		phenylethylamine_degradation_I	0.117103	0.731676	0.0907184	0.790804	0.130463	0.70221	0.494277	0.12224
mTOR_Pathway_Actin_organization	0.0950316	0.781062	0.0856177	0.802359	-0.00632101	0.985284	-0.460846	0.153702		phosphatidylcholine_biosynthesis	-0.183573	0.588988	-0.305021	0.361728	-0.240552	0.476147	0.334747	0.314302
mTOR_Pathway_Akt_signaling	0.198278	0.558924	0.391623	0.233612	0.35128	0.289466	-0.000933675	0.997826		phosphatidylethanolamine_biosynthesis_II	-0.586045	0.0581334	-0.166091	0.625496	-0.158498	0.641597	-0.639201	0.0342248
mTOR_Pathway_Scanning	-0.392921	0.231928	-0.339584	0.30692	-0.323814	0.331335	-0.249784	0.458845		phosphatidylserine_biosynthesis_I	-0.503116	0.114675	-0.369008	0.264085	-0.429057	0.187899	-0.467184	0.147387
mTOR_Pathway_Translation_on	-0.583022	0.0597623	-0.327282	0.32588	-0.37912	0.250194	-0.36112	0.275217		phospholipases	0.281993	0.40084	-0.0537697	0.875234	0.0289761	0.932604	0.715775	0.0132478
mTOR_Pathway_VEGF_pathway	0.163643	0.630671	0.164569	0.628711	0.0551519	0.872049	0.198727	0.558017		phytol_degradation	0.0340088	0.920927	-0.234212	0.488196	-0.159137	0.640236	0.454314	0.160385
NGF_m_Pathway	0.0145222	0.966198	-0.625023	0.0397629	-0.571141	0.0664663	-0.089295	0.794025		pregnenolone_biosynthesis	-0.0201519	0.953104	0.535845	0.0893224	0.619095	0.0422527	0.0240246	0.944103
NGF_m_Pathway_Apoptosis	0.0651614	0.84904	-0.47525	0.139588	-0.401262	0.221276	0.000470666	0.998904		progesterone_biosynthesis	NA	NA	NA	NA	NA	NA	NA	NA
NGF_p_Pathway	0.168652	0.620098	0.0502095	0.883445	0.0266034	0.938113	-0.410831	0.209417		proline_biosynthesis	0.45368	0.161043	0.245068	0.467646	0.352086	0.288284	0.759283	0.00672047
NHEJ_mechanisms_of_DSBs_repair_effect	-0.61894	0.0423193	-0.237395	0.482129	-0.291577	0.384317	-0.660483	0.026959		proline_degradation	-0.0270811	0.937004	-0.235823	0.485121	-0.132077	0.698674	0.180246	0.595873
Notch_Pathway	-0.203431	0.548539	-0.320763	0.336175	-0.374696	0.256219	-0.282934	0.399203		propionyl-CoA_degradation	-0.249838	0.458744	-0.384167	0.243421	-0.281495	0.401707	-0.0587124	0.863853
Nucleotide_excision_repair_effect	-0.324244	0.330656	-0.541312	0.085485	-0.582138	0.0602448	-0.670702	0.0238903		protein_citrullination	0.0349095	0.918839	-0.268788	0.424167	-0.194938	0.565699	-0.388817	0.237275
p38_m_Signaling_Pathway	0.373408	0.257988	-0.103589	0.761819	-0.143795	0.673167	0.22264	0.510529		protein_iOi-iNi-acetyl-glucosylation	0.0057936	0.986512	0.189339	0.577127	0.132608	0.697513	-0.479036	0.13602
p38_p_Signaling_Pathway	0.382799	0.245246	-0.0914853	0.78907	-0.132161	0.698489	0.223504	0.508846		PRPP_biosynthesis	-0.541501	0.0853542	-0.0789026	0.817626	-0.113273	0.740188	-0.275901	0.411522
p53_Signaling_m_Pathway	0.1492	0.661503	-0.152524	0.654364	-0.117175	0.731518	0.388065	0.238263		purine_deoxyribonucleosides_degradation	-0.326785	0.326659	-0.206866	0.541659	-0.17824	0.600039	-0.49699	0.119885
p53_Signaling_m_Pathway_p53_Degradation	-0.703312	0.0157521	-0.626495	0.0391608	-0.763356	0.00626366	-0.334938	0.314009		purine_deoxyribonucleosides_salvage	-0.576711	0.0632633	-0.371495	0.260629	-0.24294	0.471644	-0.268907	0.423954
PAK_Pathway	0.503792	0.11411	0.0325207	0.924378	0.0109188	0.974582	0.28437	0.39671		purine_nucleotides_degradation	0.145198	0.670133	0.0373807	0.913112	0.0602635	0.860287	-0.253311	0.452313
PAK_Pathway_Actin_Cytoskeleton	0.152931	0.65349	-0.072604	0.831998	-0.107762	0.752477	-0.0838041	0.806477		purine_nucleotides_ide_novoi_biosynthesis	-0.682922	0.0205563	-0.383397	0.244447	-0.354201	0.285195	-0.315576	0.344486
PAK_Pathway_Myosin_Activation	0.0971931	0.77619	-0.08893	0.794851	-0.176648	0.603352	-0.323549	0.331754		purine_ribonucleosides_degradation_to_ribose-1-phosphate	-0.55374	0.0771718	-0.424321	0.193356	-0.402209	0.220085	-0.725985	0.0114216
PPAR_Pathway	0.55912	0.0737471	0.172174	0.612702	0.144362	0.671941	0.290434	0.38627		putrescine_biosynthesis_I	-0.557646	0.074675	-0.128643	0.706203	-0.15852	0.64155	-0.076458	0.823198
PTEN_Pathway	0.0248653	0.94215	0.190304	0.57515	0.222552	0.5107	0.657841	0.0277957		putrescine_biosynthesis_II	-0.0057936	0.986512	-0.189339	0.577127	-0.132608	0.697513	0.479036	0.13602
RANK_Signaling_in_Osteoclast_Pathway	0.255884	0.447574	0.0414571	0.903672	-0.0125358	0.970819	-0.10425	0.760338		putrescine_degradation_III	0.2164	0.522752	-0.0342873	0.920281	0.0204975	0.952301	0.553669	0.0772176
RANK_Signaling_in_Osteoclast_Pathway_IKBs_Degradation	0.224875	0.506182	0.113756	0.739113	0.0454147	0.894519	-0.304602	0.362423		pyridoxal_5-phosphate_salvage	0.532398	0.0917992	0.114524	0.737404	0.0870954	0.799008	0.494813	0.121773
RAS_Pathway	-0.0196645	0.954238	-0.261003	0.438219	-0.329894	0.321804	-0.599833	0.051085		pyrimidine_deoxyribonucleosides_degradation	-0.0636699	0.852462	0.0413377	0.903949	0.04021	0.906559	-0.310849	0.352154
Regulation_of_telomere_length_and_cellular_immortalization_effect	-0.750534	0.00778381	-0.244095	0.469472	-0.289419	0.388008	-0.35648	0.281885		pyrimidine_deoxyribonucleosides_salvage	-0.259763	0.440476	0.306562	0.359183	0.146519	0.667281	-0.0820465	0.810471
RNA_Polymerase_II_Complex_Pathway	-0.822775	0.00186972	-0.351146	0.289662	-0.44578	0.169383	-0.490777	0.125321		pyrimidine_deoxyribonucleotides_biosynthesis_from_CTP	-0.520224	0.100908	-0.168085	0.621292	-0.101723	0.766004	-0.206631	0.542128
Sister_chromatid_cohesion_effect	-0.51244	0.10703	-0.172615	0.611778	-0.213116	0.529231	-0.572051	0.0659353		pyrimidine_deoxyribonucleotides_ide_novoi_biosynthesis	-0.534568	0.090235	-0.106022	0.756369	-0.0683774	0.841668	-0.224146	0.507597
SMAD_m_Pathway	0.684733	0.0200919	0.546276	0.0820964	0.63627	0.0353225	0.526865	0.0958689		pyrimidine_deoxyribonucleotide_phosphorylation	-0.317839	0.340848	-0.250076	0.458303	-0.0856441	0.802299	0.0607367	0.859199
SMAD_m_Pathway_Degradation	0.700953	0.0162618	0.485091	0.130433	0.598602	0.051689	0.472417	0.142297		pyrimidine_ribonucleosides_degradation	-0.0916037	0.788802	0.107839	0.752306	0.0526809	0.877744	-0.224214	0.507466
SMAD_p_Pathway	0.684733	0.0200919	0.546276	0.0820964	0.63627	0.0353225	0.526865	0.0958689		pyrimidine_ribonucleosides_salvage_I	0.229039	0.498126	0.56756	0.068582	0.550782	0.0790989	0.183687	0.588752
SMAD_p_Pathway_Degradation	0.700953	0.0162618	0.485091	0.130433	0.598602	0.051689	0.472417	0.142297		pyruvate_decarboxylation_to_acetyl_CoA	-0.51311	0.106494	-0.125634	0.71282	-0.105587	0.757343	-0.248893	0.460501
Spindle_assembly_and_chromosome_separation_effect	-0.0783784	0.818821	0.184356	0.587371	0.040926	0.904902	-0.145658	0.66914		Rapoport-Luebering_glycolytic_shunt	-0.0057936	0.986512	-0.189339	0.577127	-0.132608	0.697513	0.479036	0.13602
Start_of_DNA_replication_in_early_S_phase_effect	-0.441649	0.173848	0.0939443	0.783515	0.0397447	0.907636	-0.508701	0.110055		resolvin_D_biosynthesis	0.48504	0.130479	0.33004	0.321576	0.351496	0.289149	0.683566	0.0203903
STAT3_Pathway	0.426281	0.191086	0.0116027	0.972991	0.0254537	0.940783	0.487002	0.1287		retinoate_biosynthesis_I	-0.195579	0.564396	-0.459259	0.15531	-0.420526	0.197796	0.207017	0.541356
TGF_beta_Pathway	0.31997	0.337438	-0.17986	0.596674	-0.134575	0.693211	0.28724	0.391751		retinoate_biosynthesis_II	-0.196515	0.562497	-0.35093	0.28998	-0.274362	0.414242	0.275707	0.411864
TGF_beta_Pathway_Epithelial_mesenchymal_transdifferentiation	0.348675	0.293304	0.355637	0.283108	0.410041	0.210381	0.39656	0.227244		retinol_biosynthesis	0.166281	0.625095	-0.217682	0.520229	-0.142534	0.675898	0.23954	0.478061
TGF_beta_Pathway_Post_transcriptional_G1_arrest	-0.262071	0.436277	-0.322543	0.333347	-0.316337	0.34326	-0.00220972	0.994855		S-adenosyl-L-methionine_biosynthesis	0.496517	0.120294	0.592613	0.0546983	0.628866	0.0382044	0.440968	0.174592
TGF_beta_Pathway_SnON_degradation	0.252726	0.453392	-0.458531	0.156051	-0.344018	0.300236	0.24587	0.466144		S-reticuline_biosynthesis	-0.227147	0.50178	0.30147	0.367627	0.293357	0.381285	-0.354064	0.285393
TGF_beta_Pathway_Tumor_suppression	0.013498	0.96858	-0.145721	0.669004	-0.155276	0.648472	0.379202	0.250083		selenocysteine_biosynthesis	-0.0734722	0.830014	-0.116077	0.733955	-0.210474	0.534471	0.180673	0.594987
TGF_beta_Pathway_Tumorogenesis	0.013498	0.96858	-0.145721	0.669004	-0.155276	0.648472	0.379202	0.250083		serine_and_glycine_biosynthesis	-0.358975	0.278288	0.217597	0.520396	0.12234	0.720085	0.0993844	0.771259
TNF_m_Pathway	-0.247583	0.462943	0.169338	0.618654	0.139214	0.683104	-0.376082	0.254322		serine_biosynthesis_phosphorylated_route	-0.358975	0.278288	0.217597	0.520396	0.12234	0.720085	0.0993844	0.771259
TNF_m_Pathway_Apoptosis	-0.188766	0.578301	0.250867	0.456835	0.220988	0.513752	-0.296529	0.375915		serotonin_and_melatonin_biosynthesis	-0.0057936	0.986512	-0.189339	0.577127	-0.132608	0.697513	0.479036	0.13602
TNF_p_Pathway	0.15441	0.650323	-0.0663372	0.846343	-0.206678	0.542033	0.0896759	0.793163		serotonin_degradation	0.34929	0.292395	-0.0593246	0.862446	0.0350461	0.918522	0.750836	0.00774511
TNF_p_Pathway_Gene_expression_Cell_Survival	0.398094	0.225287	0.289922	0.387146	0.123666	0.717158	0.26097	0.438278		sorbitol_degradation_I	NA	NA	NA	NA	NA	NA	NA	NA
TNF_p_Pathway_IKBs_degradation	0.251396	0.455854	0.00434507	0.989884	-0.112151	0.742685	-0.129661	0.703969		spermidine_biosynthesis	-0.599088	0.0514499	-0.0602957	0.860213	-0.109357	0.748914	-0.145331	0.669845
TRAF_m_Pathway	-0.310996	0.351915	-0.464628	0.149914	-0.324483	0.330279	-0.493571	0.122858		spermine_and_spermidine_degradation_I	0.246743	0.464512	-0.268913	0.423943	-0.157947	0.64277	0.506256	0.112063
TRAF_m_Pathway_IKBs_Degradation	0.246259	0.465417	0.104112	0.760646	-0.0149214	0.965269	-0.163582	0.6308		spermine_biosynthesis	-0.315882	0.343993	0.0241754	0.943753	-0.0184602	0.957038	0.0669191	0.84501
TRAF_p_Pathway	0.166808	0.623984	-0.0161779	0.962346	-0.0857408	0.80208	0.023115	0.946217		sphingomyelin_metabolismceramide_salvage	0.627077	0.0389244	0.473656	0.141108	0.511459	0.107818	0.571548	0.0662283
TRAF_p_Pathway_IKBs_Degradation	0.246259	0.465417	0.104112	0.760646	-0.0149214	0.965269	-0.163582	0.6308		sphingosine_and_sphingosine-1-phosphate_metabolism	0.095879	0.779151	0.111508	0.744118	0.0563254	0.869347	0.417109	0.201847
Transcription_of_mRNA_Pathway	-0.649425	0.0305824	-0.145852	0.66872	-0.287585	0.391156	-0.27811	0.407632		stearate_biosynthesis	0.37425	0.256831	0.518049	0.102595	0.598922	0.0515312	0.51816	0.102509
Transition_and_termination_of_DNA_replication_effect	-0.620072	0.041835	-0.256419	0.446593	-0.301987	0.366764	-0.41904	0.199553		sucrose_degradation	0.54744	0.0813149	-0.0297812	0.930735	0.116078	0.733953	0.245184	0.467429
Translation_Regulation_of_EIF4F_activity	-0.0610806	0.858409	-0.151293	0.657004	-0.115983	0.734164	-0.23552	0.485698		sulfate_activation_for_sulfonation	0.211176	0.533076	0.0439902	0.897812	0.0756715	0.824993	0.062983	0.854039
Ubiquitin_Proteasome_Pathway	-0.783327	0.00434583	-0.636747	0.0351421	-0.751257	0.00769152	-0.540666	0.0859323		sulfite_oxidation	0.502087	0.115541	0.0251179	0.941563	0.1549	0.649276	0.6399	0.0339667
Ubiquitin_Proteasome_Pathway_Degraded_Protein	-0.43441	0.181844	-0.522351	0.0992756	-0.626058	0.039339	-0.641907	0.0332326		superoxide_radicals_degradation	0.16369	0.630571	-0.037171	0.913597	-0.112272	0.742415	0.424649	0.192975
VEGF_Pathway	-0.133688	0.695151	-0.501947	0.115658	-0.479657	0.13544	-0.586471	0.0579059		superpathway_of_cholesterol_biosynthesis	0.0872833	0.798582	0.473027	0.141711	0.470352	0.144292	0.129302	0.704757
VEGF_Pathway_Actin_Reorganization	-0.0123221	0.971317	-0.0252376	0.941285	-0.0722359	0.83284	-0.474263	0.140528		superpathway_of_choline_degradation_to_L-serine	0.339194	0.307512	0.198379	0.55872	0.273931	0.415006	0.855784	0.000777669
VEGF_Pathway_Nitric_Oxide_Prodaction	-0.345064	0.298673	-0.24759	0.462931	-0.327315	0.325828	-0.252839	0.453184		superpathway_of_D-imyoi-inositol_145-trisphosphate_metabolism	0.342628	0.302324	0.600907	0.0505619	0.501446	0.116081	0.653534	0.0291983
Wnt_Pathway	-0.129025	0.705364	-0.159832	0.638757	-0.326548	0.327031	-0.119558	0.726237		superpathway_of_geranylgeranyldiphosphate_biosynthesis_I_via_mevalonate	-0.167944	0.621589	0.244039	0.469577	0.176854	0.602922	0.0107289	0.975024
Wnt_Pathway_Ctnn-b_Degradation	-0.809413	0.00254049	-0.55069	0.0791597	-0.687326	0.0194405	-0.351361	0.289346		superpathway_of_inositol_phosphate_compounds	0.53699	0.0885094	0.39958	0.2234	0.323378	0.332025	0.489516	0.126443
										superpathway_of_melatonin_degradation	0.472948	0.141786	-0.0416299	0.903273	0.0620626	0.856153	0.787224	0.00402938
										superpathway_of_methionine_degradation	0.135917	0.690282	0.315076	0.345293	0.457004	0.157612	0.0723758	0.83252
										superpathway_of_purine_nucleotide_salvage	-0.621326	0.0413034	-0.193246	0.569143	-0.179974	0.596436	-0.398634	0.2246
										superpathway_of_pyrimidine_deoxyribonucleoside_salvage	-0.464895	0.149648	-0.0185258	0.956885	0.0218801	0.949087	-0.000659545	0.998464
										superpathway_of_pyrimidine_deoxyribonucleotides_ide_novoi_biosynthesis	-0.59572	0.0531227	-0.084147	0.805698	-0.0360269	0.916249	-0.212311	0.530825
										superpathway_of_pyrimidine_ribonucleotides_ide_novoi_biosynthesis	-0.341805	0.303563	-0.183723	0.588677	-0.0309189	0.928095	0.0694469	0.83922
										superpathway_of_steroid_hormone_biosynthesis	0.0109654	0.974474	0.103111	0.76289	0.0676624	0.843306	0.532557	0.0916841
										superpathway_of_tryptophan_utilization	0.276262	0.410885	-0.0506441	0.882442	0.0578707	0.86579	0.762073	0.00640501
										taurine_biosynthesis	0.0459449	0.893294	0.029984	0.930264	0.0264442	0.938483	-0.165255	0.627261
										TCA_cycle	-0.333404	0.316368	0.101145	0.767303	0.0205448	0.952191	-0.202368	0.550675
										terminal_iOi-glycans_residues_modification	-0.124803	0.714651	-0.211432	0.532568	-0.140325	0.680689	0.457003	0.157613
										tetrahydrobiopterin_ide_novoi_biosynthesis	0.153852	0.651519	0.350568	0.290512	0.281349	0.401962	0.452754	0.162007
										tetrahydrofolate_salvage_from_510-methenyltetrahydrofolate	-0.31361	0.347665	-0.0144469	0.966373	-0.144589	0.67145	-0.172558	0.611898
										tetrapyrrole_biosynthesis	-0.228594	0.498983	-0.272954	0.416739	-0.301773	0.367121	0.116218	0.733641
										the_visual_cycle_I_vertebrates	0.186158	0.583658	-0.0489856	0.88627	0.0307862	0.928402	0.0294062	0.931605
										thiamin_salvage_III	0.48246	0.132842	0.705469	0.0152962	0.699057	0.01668	0.498539	0.118554
										thio-molybdenum_cofactor_biosynthesis	0.491943	0.124289	0.460161	0.154395	0.434407	0.181848	0.610855	0.0458898
										thioredoxin_pathway	0.426407	0.19094	0.518033	0.102608	0.496377	0.120415	0.187257	0.581398
										thiosulfate_disproportionation_III_rhodanese	0.575422	0.0639951	0.297423	0.374409	0.326212	0.327559	0.525869	0.0966138
										threonine_degradation	0.273652	0.4155	0.0558137	0.870525	0.10293	0.763295	0.0247449	0.94243
										thymine_degradation	-0.0496293	0.884784	0.136342	0.689356	0.0202121	0.952964	0.237804	0.481353
										thyroid_hormone_biosynthesis	0.549984	0.0796244	-0.0332865	0.922602	0.0743553	0.827997	0.273973	0.414932
										thyroid_hormone_metabolism_II_via_conjugation_andor_degradation	0.24288	0.471757	-0.128313	0.706929	-0.054692	0.873109	0.630675	0.0374858
										thyroid_hormone_metabolism_I_via_deiodination	-0.236837	0.48319	-0.459461	0.155105	-0.381982	0.24634	0.335178	0.313641
										thyronamine_and_iodothyronamine_metabolism	-0.236837	0.48319	-0.459461	0.155105	-0.381982	0.24634	0.335178	0.313641
										trehalose_degradation	0.361073	0.275283	0.0864382	0.800498	0.25746	0.444684	0.526134	0.0964157
										triacylglycerol_biosynthesis	0.243434	0.470714	0.0894354	0.793707	-0.0183625	0.957265	0.548771	0.0804278
										triacylglycerol_degradation	0.295131	0.378278	0.242347	0.472759	0.226537	0.502959	0.330559	0.32077
										tRNA_charging	-0.159965	0.638475	0.245924	0.466043	0.148187	0.663685	-0.0677927	0.843008
										tRNA_splicing	0.158893	0.640757	0.188878	0.578072	0.124217	0.715943	0.147127	0.665968
										tryptophan_degradation	0.297841	0.373706	-0.0487575	0.886797	0.0685693	0.841229	0.368604	0.264648
										tryptophan_degradation_to_2-amino-3-carboxymuconate_semialdehyde	0.227429	0.501234	-0.034345	0.920148	0.0585708	0.864179	0.37565	0.254913
										tryptophan_degradation_X_mammalian_via_tryptamine	0.0476045	0.889459	-0.14399	0.672745	-0.0911672	0.789789	0.554367	0.0767672
										tyrosine_degradation	-0.0223943	0.947892	-0.454412	0.160284	-0.368664	0.264565	0.359186	0.277986
										ubiquinol-10_biosynthesis	-0.59795	0.0520109	-0.0214872	0.95	-0.204535	0.546322	-0.141106	0.678994
										UDP-D-xylose_and_UDP-D-glucuronate_biosynthesis	0.183857	0.588401	-0.0956274	0.779718	0.0171746	0.960028	0.610128	0.046221
										UDP-iNi-acetyl-D-galactosamine_biosynthesis_I	0.40847	0.212307	0.0892661	0.79409	0.0494524	0.885192	0.349423	0.2922
										UDP-iNi-acetyl-D-galactosamine_biosynthesis_II	0.0655124	0.848235	-0.00245133	0.994293	-0.0395137	0.908171	0.593561	0.0542143
										UDP-iNi-acetyl-D-glucosamine_biosynthesis_II	-0.0531164	0.87674	-0.0373443	0.913196	-0.000782987	0.998177	0.0808905	0.813101
										UMP_biosynthesis	-0.490816	0.125287	0.181965	0.592311	0.0883292	0.796212	-0.19355	0.568524
										uracil_degradation	-0.0496293	0.884784	0.136342	0.689356	0.0202121	0.952964	0.237804	0.481353
										urate_biosynthesisinosine_5-phosphate_degradation	0.506448	0.111905	0.223828	0.508217	0.245724	0.466418	0.191765	0.572164
										urea_cycle	0.259638	0.440703	0.813807	0.00230287	0.83712	0.00130718	0.248599	0.461049
										UTP_and_CTP_dephosphorylation_I	0.182516	0.591171	-0.0579553	0.865595	0.0734868	0.829981	0.239431	0.478268
										UTP_and_CTP_dephosphorylation_II	0.0453515	0.894665	-0.148208	0.663638	0.0144506	0.966364	0.0515497	0.880353
										UTP_and_CTP_ide_novoi_biosynthesis	-0.228962	0.498273	-0.237495	0.48194	-0.0547802	0.872906	0.121798	0.721283
										valine_degradation	0.296427	0.376087	0.389586	0.236268	0.410257	0.210117	0.254383	0.450335
										wybutosine_biosynthesis	-0.411212	0.208953	-0.109864	0.747784	-0.111889	0.743267	-0.496496	0.120312
										zymosterol_biosynthesis	0.580202	0.0613102	0.601266	0.0503875	0.741273	0.00903798	0.379587	0.249562

## Sheet: GSE32124 normalization
Signaling pathway	Pazopanib_CORR.COEF.	Pazopanib_P.VALUE	Sorafenib_CORR.COEF	Sorafenib_P.VALUE	Sunitinib_CORR.COEF	Sunitinib_P.VALUE	Temsirolimus_CORR.COEF	Temsirolimus_P.VALUE		Metabolic pathways	Pazopanib_CORR.COEF.	Pazopanib_P.VALUE	Sorafenib_CORR.COEF	Sorafenib_P.VALUE	Sunitinib_CORR.COEF	Sunitinib_P.VALUE	Temsirolimus_CORR.COEF	Temsirolimus_P.VALUE
0_IL_6_Pathway_IKBs_Degradation	0.445154	0.170056	0.256896	0.445718	0.177531	0.601514	0.0306296	0.928766		125-dihydroxyvitamin_Dsub3sub_biosynthesis	0.457511	0.157092	0.121322	0.722335	0.093001	0.785645	0.07082	0.836077
AHR_Pathway	-0.575491	0.0639558	-0.570473	0.0668571	-0.630711	0.0374715	-0.639625	0.0340678		1D-imyoi-inositol_hexakisphosphate_biosynthesis_II_mammalian	0.70281	0.0158594	0.428042	0.189061	0.430801	0.185913	0.750408	0.0077999
AHR_Pathway_AHR_Degradation	-0.281923	0.400963	-0.216307	0.522935	-0.345354	0.298239	-0.227844	0.500432		1D-imyoi-inositol_hexakisphosphate_biosynthesis_V_from_Ins134P3	-0.129933	0.703372	-0.172291	0.612457	-0.279934	0.404435	0.00956383	0.977736
AHR_Pathway_C_Myc_Expression	-0.415198	0.204133	-0.608658	0.0468948	-0.537517	0.0881371	-0.636716	0.0351538		2-amino-3-carboxymuconate_semialdehyde_degradation_to_glutaryl-CoA	0.129082	0.705239	0.0384735	0.91058	0.194378	0.566838	0.0403042	0.906341
AHR_Pathway_Cath_D_Expression	-0.586413	0.0579369	-0.63455	0.035978	-0.6053	0.0484604	-0.7101	0.0143494		2-deoxy-alpha-D-ribose_1-phosphate_degradation	0.0468446	0.891215	-0.166911	0.623765	-0.163914	0.630098	0.280826	0.402875
AHR_Pathway_PS2_Gene_Expression	-0.264825	0.431292	-0.719123	0.0126273	-0.615317	0.0438944	-0.445308	0.16989		2-oxobutanoate_degradation	-0.120021	0.725211	-0.355162	0.283796	-0.1841	0.587899	-0.00101681	0.997633
AKT_Pathway	0.582583	0.0600018	0.138528	0.684594	0.12337	0.717812	0.351894	0.288564		2-oxoglutarate_decarboxylation_to_succinyl-CoA	-0.200193	0.555056	-0.114303	0.737896	-0.112334	0.742277	0.0930868	0.785451
AKT_Pathway_Aggregation_&_Neurodegeneration	0.507587	0.110967	0.472705	0.14202	0.423942	0.193796	-0.10636	0.755612		2-oxoisovalerate_decarboxylation_to_isobutanoyl-CoA	-0.382074	0.246217	-0.135515	0.691161	-0.0277876	0.935363	-0.202599	0.550211
AKT_Pathway_Apoptosis_Inhibition	0.574943	0.0642686	0.478981	0.136071	0.475529	0.139323	-0.0447252	0.896113		3-phosphoinositide_biosynthesis	0.163279	0.631441	0.527006	0.0957638	0.554149	0.0769075	-0.112534	0.741831
AKT_Pathway_Blocks_Apoptosis	0.492131	0.124124	0.259152	0.44159	0.211036	0.533354	0.280808	0.402907		3-phosphoinositide_degradation	0.36637	0.267778	0.177928	0.600687	0.20406	0.547276	0.285658	0.394481
AKT_Pathway_Cardiovascular_Homeostasis	0.422144	0.195896	0.377622	0.252224	0.332953	0.317065	-0.210889	0.533645		4-aminobutyrate_degradation	-0.339193	0.307513	-0.378424	0.251136	-0.348051	0.294228	-0.0900856	0.792236
AKT_Pathway_Caspase_Cascade	-0.0133498	0.968925	0.0729255	0.831263	0.0487899	0.886722	-0.184892	0.586266		4-hydroxy-2-nonenal_detoxification	-0.254927	0.449333	-0.422174	0.195861	-0.503961	0.113969	-0.221385	0.512978
AKT_Pathway_Cell_Cycle	0.299415	0.371063	0.283467	0.398276	0.233623	0.489321	-0.0441063	0.897544		4-hydroxybenzoate_biosynthesis	NA	NA	NA	NA	NA	NA	NA	NA
AKT_Pathway_Cell_Cycle_Progression	-0.48259	0.132722	-0.0406023	0.905651	-0.078821	0.817812	-0.340649	0.305307		4-hydroxyproline_degradation	-0.0057936	0.986512	-0.189339	0.577127	-0.132608	0.697513	0.479036	0.13602
AKT_Pathway_Cell_Survival	0.173231	0.610488	-0.127935	0.707758	-0.0667821	0.845324	0.209766	0.535877		5-aminoimidazole_ribonucleotide_biosynthesis	-0.650483	0.0302218	-0.312063	0.350177	-0.315327	0.344889	-0.337303	0.310389
AKT_Pathway_Death_Genes	0.040646	0.90555	0.1692	0.618944	0.192269	0.571135	-0.0325121	0.924398		7-3-amino-3-carboxypropyl-wyosine_biosynthesis	-0.593523	0.0542331	-0.234043	0.488518	-0.32041	0.336736	-0.590073	0.0560095
AKT_Pathway_Elevation_of_Glucose_Import	0.042351	0.901604	0.253449	0.452058	0.240626	0.476007	-0.129155	0.70508		acetate_conversion_to_acetyl-CoA	0.196787	0.561946	0.162216	0.633695	0.0797191	0.815767	-0.021361	0.950294
AKT_Pathway_ERK_Pathway	0.268541	0.42461	0.250797	0.456965	0.17875	0.598978	0.0966864	0.777332		acetone_degradation_I_to_methylglyoxal	0.130248	0.702681	0.0973001	0.775949	0.150611	0.65847	-0.357647	0.2802
AKT_Pathway_Genetic_Stability	0.301715	0.367218	0.2293	0.497622	0.25749	0.444629	0.0418132	0.902848		acetyl-CoA_biosynthesis_from_citrate	NA	NA	NA	NA	NA	NA	NA	NA
AKT_Pathway_Glucose_Uptake	0.433687	0.182655	0.410594	0.209707	0.366532	0.267551	-0.194401	0.566791		acyl-CoA_hydrolysis	-0.579161	0.0618883	-0.239707	0.477744	-0.35351	0.286201	-0.221206	0.513326
AKT_Pathway_Glycogen_Synthesis	0.489672	0.126304	0.332737	0.317397	0.361406	0.274809	0.134608	0.693141		acyl_carrier_protein_metabolism	-0.574903	0.0642911	-0.179372	0.597686	-0.23027	0.495754	-0.0162764	0.962117
AKT_Pathway_Insulin_Stimulated_Mitogenesis	0.372972	0.258589	0.405544	0.215921	0.362232	0.273632	-0.227111	0.501848		adenine_and_adenosine_salvage_I	-0.118222	0.729195	-0.194982	0.565609	-0.120284	0.72463	0.128523	0.706467
AKT_Pathway_JNK_Pathway	0.042351	0.901604	0.253449	0.452058	0.240626	0.476007	-0.129155	0.70508		adenine_and_adenosine_salvage_II	0.204269	0.546856	0.286801	0.392507	0.247568	0.462972	0.241812	0.473768
AKT_Pathway_Neuroprotection	0.433687	0.182655	0.410594	0.209707	0.366532	0.267551	-0.194401	0.566791		adenine_and_adenosine_salvage_III	-0.5368	0.0886439	-0.272889	0.416854	-0.294773	0.378884	-0.551263	0.0787837
AKT_Pathway_NF_kB_Pathway	0.423463	0.194354	0.406718	0.214466	0.35527	0.28364	-0.222652	0.510506		adenosine_deoxyribonucleotides_ide_novoi_biosynthesis	-0.181503	0.593267	-0.00997684	0.976775	0.145806	0.668819	0.0025696	0.994017
AKT_Pathway_p53_Degradation	0.17128	0.614575	0.179707	0.596991	0.139048	0.683464	0.0757857	0.824732		adenosine_nucleotides_degradation	-0.116389	0.733262	-0.121375	0.722216	-0.0260132	0.939484	-0.406366	0.214903
AKT_Pathway_p73_Mediated_Apoptosis	-0.131827	0.699221	-0.0584136	0.864541	-0.0388936	0.909607	-0.461766	0.152776		adenosine_ribonucleotides_ide_novoi_biosynthesis	-0.147231	0.665745	-0.232605	0.491271	-0.326142	0.327669	-0.0627237	0.854634
AKT_Pathway_Protein_Synthesis	-0.287859	0.390686	-0.00703742	0.983616	-0.115191	0.735923	-0.197593	0.560311		alanine_biosynthesisdegradation	NA	NA	NA	NA	NA	NA	NA	NA
AKT_Pathway_Regeneration_of_Cyclic_Nucleotide	0.00572419	0.986673	0.313615	0.347657	0.307521	0.357605	-0.177948	0.600647		allopregnanolone_biosynthesis	0.265581	0.42993	0.23077	0.494792	0.251893	0.454933	-0.0700445	0.837852
AKT_Pathway_Respiratory_Burst	0.433687	0.182655	0.410594	0.209707	0.366532	0.267551	-0.194401	0.566791		alpha-tocopherol_degradation	NA	NA	NA	NA	NA	NA	NA	NA
AKT_Pathway_Survival_Genes	0.456202	0.158436	0.435217	0.180942	0.381761	0.246636	0.115568	0.735085		anandamide_degradation	-0.124345	0.71566	0.106811	0.754604	0.246113	0.46569	-0.107268	0.753582
AKT_Pathway_Synaptic_Signaling	-0.0550855	0.872202	0.149097	0.661724	0.163155	0.631705	-0.156008	0.646907		androgen_biosynthesis	0.114608	0.737217	0.170122	0.617007	0.100291	0.769221	0.544054	0.0836021
AKT_Pathway_Translation	0.060431	0.859902	-0.256281	0.446846	-0.121062	0.722909	-0.060068	0.860736		arsenate_detoxification_I_glutaredoxin	-0.00328762	0.992346	-0.226685	0.502673	-0.179642	0.597126	0.299063	0.371653
Androgen_receptor_Pathway	0.507057	0.111402	0.102446	0.764381	0.139194	0.683146	0.026057	0.939382		ascorbate_recycling_cytosolic	-0.0217589	0.949369	-0.270956	0.420294	-0.254126	0.45081	0.149254	0.661387
Androgen_receptor_Pathway_Apoptosis	0.0948699	0.781427	0.331329	0.319576	0.401068	0.221521	-0.0791576	0.817045		asparagine_biosynthesis	0.334251	0.315064	0.566532	0.0691978	0.488375	0.127465	0.193487	0.568651
Androgen_receptor_Pathway_AR_Degradation	0.727623	0.0111466	0.550906	0.079018	0.654126	0.0290026	0.30101	0.368394		asparagine_degradation	-0.266012	0.429152	0.0603996	0.859974	0.00337973	0.992131	-0.0298342	0.930612
Androgen_receptor_Pathway_Cell_Survival_&_Cell_Growth	-0.0260468	0.939406	-0.316828	0.34247	-0.384869	0.242487	-0.451289	0.16354		aspartate_biosynthesis	NA	NA	NA	NA	NA	NA	NA	NA
Androgen_receptor_Pathway_Gonadotropin_Regulation	-0.704355	0.0155303	-0.680817	0.0211054	-0.754742	0.00725807	-0.561783	0.0720902		aspirin-triggered_lipoxin_biosynthesis	NA	NA	NA	NA	NA	NA	NA	NA
Androgen_receptor_Pathway_Histone_Modification	-0.704355	0.0155303	-0.680817	0.0211054	-0.754742	0.00725807	-0.561783	0.0720902		aspirin_triggered_resolvin_D_biosynthesis	NA	NA	NA	NA	NA	NA	NA	NA
Androgen_receptor_Pathway_Prostate_Differentiation_&_Development	-0.704355	0.0155303	-0.680817	0.0211054	-0.754742	0.00725807	-0.561783	0.0720902		aspirin_triggered_resolvin_E_biosynthesis	NA	NA	NA	NA	NA	NA	NA	NA
Androgen_receptor_Pathway_Sexual_Differentiation_&_Sexual_Maturation_at_Puberty	-0.704355	0.0155303	-0.680817	0.0211054	-0.754742	0.00725807	-0.561783	0.0720902		beta-alanine_degradation	NA	NA	NA	NA	NA	NA	NA	NA
ATM_Pathway	0.332376	0.317955	-0.0492298	0.885706	0.00619908	0.985568	0.179681	0.597046		bile_acid_biosynthesis_neutral_pathway	0.163958	0.630003	0.118794	0.727927	0.251575	0.455522	0.400704	0.221979
ATM_Pathway_Apoptosis	-0.0539713	0.87477	-0.0853018	0.803076	-0.0793421	0.816625	-0.0422569	0.901822		biotin-carboxyl_carrier_protein_assembly	0.10712	0.753913	0.491916	0.124314	0.453619	0.161107	-0.325837	0.328148
ATM_Pathway_Apoptosis_&_Senescense	0.134457	0.69347	0.274501	0.413997	0.192222	0.57123	-0.11251	0.741885		bupropion_degradation	-0.0982518	0.773807	-0.399471	0.223538	-0.281211	0.402204	0.0340906	0.920737
ATM_Pathway_Cell_Cicle_Checkpoint_Control	-0.651567	0.0298553	-0.24422	0.469238	-0.352793	0.287248	-0.52021	0.100919		C20_prostanoid_biosynthesis	-0.102739	0.763724	-0.237443	0.482039	-0.371625	0.260449	0.176659	0.60333
ATM_Pathway_Cell_Survival	0.310468	0.352777	0.0897472	0.793001	0.0708008	0.836121	0.313596	0.347687		cardiolipin_biosynthesis	-0.405693	0.215737	-0.259961	0.440115	-0.354812	0.284305	0.149077	0.661769
ATM_Pathway_Checkpoint_Activation	0.0382844	0.911018	-0.125243	0.713681	-0.200856	0.553719	-0.23322	0.490092		carnosine_biosynthesis	NA	NA	NA	NA	NA	NA	NA	NA
ATM_Pathway_DNA_Repair	-0.673703	0.0230383	-0.0452314	0.894943	-0.169908	0.617456	-0.447988	0.167027		catecholamine_biosynthesis	0.345007	0.298758	-0.176827	0.602979	-0.0207989	0.9516	0.320581	0.336465
ATM_Pathway_G2_Mitosis_Progression	0.514259	0.105578	0.429878	0.186963	0.365694	0.26873	0.310409	0.352872		CDP-diacylglycerol_biosynthesis	0.310103	0.353373	-0.0244309	0.943159	0.0551022	0.872164	0.745557	0.00844075
ATM_Pathway_G2/M_Checkpoint_Arrest	0.640939	0.0335851	0.195269	0.565027	0.308185	0.356513	0.523478	0.0984182		ceramide_ide_novoi_biosynthesis	0.408565	0.212191	0.0395595	0.908065	0.153128	0.653068	0.0991675	0.771747
ATM_Pathway_MDMX_Ubiquitination_&_Degradation	0.217847	0.519905	0.478691	0.136342	0.35803	0.279648	-0.231165	0.494033		cholesterol_biosynthesis_I	0.143081	0.674713	0.562119	0.0718826	0.539722	0.0865892	0.142673	0.675597
ATM_Pathway_NF_kB_Pathway	-0.408565	0.212191	-0.0395595	0.908065	-0.153128	0.653068	-0.0991675	0.771747		cholesterol_biosynthesis_III_via_desmosterol	0.143081	0.674713	0.562119	0.0718826	0.539722	0.0865892	0.142673	0.675597
ATM_Pathway_S_Phase_Arrest	-0.799974	0.0031121	-0.364079	0.271011	-0.436078	0.179983	-0.60881	0.0468251		cholesterol_biosynthesis_II_via_2425-dihydrolanosterol	0.143081	0.674713	0.562119	0.0718826	0.539722	0.0865892	0.142673	0.675597
ATM_Pathway_S_Phase_Progresion	-0.399492	0.223511	-0.755551	0.00716006	-0.67919	0.0215369	-0.0759395	0.824381		choline_degradation	0.382911	0.245097	0.238122	0.480748	0.280967	0.402629	0.861723	0.00064939
ATM_Pathway_Synaptic_Vesicle_Transport	-0.408565	0.212191	-0.0395595	0.908065	-0.153128	0.653068	-0.0991675	0.771747		chondroitin_and_dermatan_biosynthesis	0.186861	0.582213	0.121345	0.722284	0.173923	0.609041	0.40395	0.217906
Brca1_as_a_transcription_regulator_effect	0.0223324	0.948036	-0.17876	0.598957	-0.097509	0.775479	0.0530173	0.876969		chondroitin_sulfate_biosynthesis	-0.0989169	0.772311	-0.429727	0.187134	-0.374306	0.256754	0.0672886	0.844163
BRCA1_Pathway	-0.85943	0.000696877	-0.369746	0.263056	-0.4103	0.210066	-0.706734	0.0150332		chondroitin_sulfate_biosynthesis_late_stages	-0.182609	0.59098	-0.516195	0.104048	-0.39332	0.231411	0.374392	0.256636
cAMP_Pathway	0.582322	0.0601442	-0.0515198	0.880422	0.0993121	0.771422	0.334512	0.314663		chondroitin_sulfate_degradation_metazoa	0.40763	0.213341	-0.0317714	0.926117	0.0450266	0.895416	0.620768	0.0415394
cAMP_Pathway_Axonal_Growth	-0.0519567	0.879414	0.0886476	0.795491	0.15575	0.64746	0.104957	0.758752		citrulline-nitric_oxide_cycle	0.223856	0.508162	0.693908	0.0178545	0.755823	0.00712741	0.36423	0.270797
cAMP_Pathway_Cardiovascular_Homeostasis	-0.280601	0.403268	-0.362164	0.273728	-0.247431	0.463227	-0.163651	0.630654		CMP-iNi-acetylneuraminate_biosynthesis_I_eukaryotes	0.0069034	0.983928	-0.329825	0.321911	-0.220696	0.514324	-0.0976037	0.775266
cAMP_Pathway_Cell_Growth	-0.479202	0.135864	-0.198311	0.558859	-0.231996	0.492438	-0.146608	0.667087		CMP_phosphorylation	-0.284464	0.396547	-0.0737876	0.829294	0.0691569	0.839883	-0.068299	0.841848
cAMP_Pathway_Cell_Proliferation	0.0732041	0.830627	-0.256452	0.446532	-0.144798	0.670998	-0.341182	0.304503		coenzyme_A_biosynthesis	-0.334873	0.314109	-0.2594	0.441139	-0.327557	0.32545	0.377175	0.252832
cAMP_Pathway_Cell_Survival	-0.316028	0.343758	-0.0641671	0.851321	-0.180025	0.596332	-0.328071	0.324645		creatine-phosphate_biosynthesis	-0.0749289	0.826688	0.0101143	0.976455	-0.0563814	0.869218	0.364348	0.270629
cAMP_Pathway_Cell_Survival_&_Chemotaxis	0.2373	0.482311	-0.164987	0.627829	-0.0125497	0.970787	0.0511767	0.881213		creatine_biosynthesis	NA	NA	NA	NA	NA	NA	NA	NA
cAMP_Pathway_Cytokine_Production	-0.151033	0.657563	-0.297815	0.373748	-0.28279	0.399452	0.0511724	0.881223		cysteine_biosynthesis	0.0986329	0.772949	0.471289	0.143385	0.6017	0.0501778	-0.0341102	0.920692
cAMP_Pathway_Degradation_of_Cell_Cycle_Regulators	0.511642	0.107672	0.150941	0.65776	0.29417	0.379906	0.317025	0.342155		cysteine_biosynthesishomocysteine_degradation_trans-sulfuration	0.21193	0.53158	0.616397	0.0434209	0.720756	0.0123325	0.0479357	0.888694
cAMP_Pathway_Endothelial_Cell_Regulation	0.58784	0.0571802	0.356431	0.281957	0.321662	0.334745	0.359491	0.277548		D-galactose_degradation_V_Leloir_pathway	-0.184666	0.586733	0.190996	0.573735	0.0536066	0.87561	0.141805	0.677477
cAMP_Pathway_Glycogen_Synthesis	0.0732041	0.830627	-0.256452	0.446532	-0.144798	0.670998	-0.341182	0.304503		D-glucuronate_degradation	0.395703	0.228342	-0.078139	0.819366	0.0623395	0.855517	0.0536434	0.875525
cAMP_Pathway_Glycolysis	0.411294	0.208854	0.149957	0.659874	0.233981	0.488637	0.212474	0.530504		D-imyoi-inositol-5-phosphate_metabolism	0.282049	0.400742	-0.275136	0.412873	-0.261891	0.436604	0.0666953	0.845523
cAMP_Pathway_Metabolic_Energy	-0.00773407	0.981995	0.244949	0.46787	0.306079	0.35998	-0.210541	0.534338		D-imyoi-inositol_134-trisphosphate_biosynthesis	0.691742	0.0183656	0.524648	0.0975325	0.577774	0.0626643	0.642404	0.0330527
cAMP_Pathway_Myocardial_Contraction	0.572453	0.0657019	0.0947727	0.781646	0.229089	0.498029	0.166235	0.625192		D-imyoi-inositol_145-trisphosphate_biosynthesis	0.344514	0.299494	-0.130619	0.701868	-0.132941	0.696783	-0.065364	0.848575
cAMP_Pathway_Oncogenesis	-0.366765	0.267224	-0.472889	0.141843	-0.47044	0.144207	-0.232724	0.491042		D-imyoi-inositol_145-trisphosphate_degradation	0.365879	0.268469	0.575253	0.0640915	0.518543	0.10221	0.59855	0.0517145
cAMP_Pathway_Protein_Retention	0.333391	0.316389	-0.00959936	0.977653	0.170697	0.615799	0.408173	0.212673		D-imyoi-inositol_1456-tetrakisphosphate_biosynthesis	-0.19837	0.558738	-0.358757	0.278602	-0.475597	0.139258	0.00964884	0.977538
cAMP_Pathway_Regulation_of_Cytoskeleton	-0.393481	0.231203	-0.357044	0.281071	-0.383634	0.244131	-0.350137	0.291147		D-imyoi-inositol_3456-tetrakisphosphate_biosynthesis	-0.129933	0.703372	-0.172291	0.612457	-0.279934	0.404435	0.00956383	0.977736
Caspase_Cascade	-0.0654658	0.848341	0.17152	0.614073	0.222079	0.511623	-0.331322	0.319587		D-mannose_degradation	0.222259	0.511271	-0.104614	0.759522	-0.091119	0.789898	0.278099	0.407653
Caspase_Cascade_Activated_Tissue_Trans_glutaminase	0.497207	0.119698	0.282999	0.39909	0.333644	0.315999	-0.135059	0.692156		dermatan_sulfate_biosynthesis	0.263647	0.433421	0.0906938	0.79086	-0.021511	0.949945	-0.134976	0.692337
Caspase_Cascade_Apoptosis	0.176271	0.604138	-0.00369448	0.991399	0.109179	0.749311	-0.0860289	0.801427		dermatan_sulfate_biosynthesis_late_stages	0.0371509	0.913644	-0.105539	0.757449	-0.225522	0.504927	-0.21972	0.516232
Caspase_Cascade_Cell_Survival	-0.0462147	0.89267	0.29945	0.371004	0.318146	0.340355	-0.139267	0.682987		dermatan_sulfate_degradation_metazoa	0.181743	0.592771	-0.157065	0.644651	-0.210726	0.53397	-0.22906	0.498085
Caspase_Cascade_ICAD_Degradation	-0.264339	0.43217	-0.0568657	0.868103	-0.0108947	0.974638	-0.209464	0.536479		diphthamide_biosynthesis	NA	NA	NA	NA	NA	NA	NA	NA
CD40_Pathway	-0.0469068	0.891071	-0.00688778	0.983965	-0.0119974	0.972072	-0.483606	0.131789		dolichol_and_dolichyl_phosphate_biosynthesis	NA	NA	NA	NA	NA	NA	NA	NA
CD40_Pathway_Cell_Survival	0.523159	0.0986603	0.0541448	0.87437	0.104759	0.759196	0.0291847	0.932119		dolichyl-diphosphooligosaccharide_biosynthesis	-0.446415	0.168703	-0.233007	0.4905	-0.131076	0.700866	-0.253771	0.451464
CD40_Pathway_Gene_Expression	0.469484	0.145136	0.176135	0.604422	0.166544	0.624539	-0.154065	0.651063		dopamine_degradation	0.464879	0.149665	-0.201169	0.553089	-0.0760028	0.824237	0.455872	0.158775
CD40_Pathway_IKBs_Degradation	0.145026	0.670505	0.334062	0.315355	0.220442	0.51482	-0.367329	0.266432		dTMP_ide_novoi_biosynthesis_mitochondrial	-0.453652	0.161072	0.0662478	0.846548	-0.071525	0.834465	-0.286862	0.392402
Cellular_Anti_Apoptosis_Pathway	0.407693	0.213263	-0.0289018	0.932776	0.0153167	0.964349	0.430045	0.186772		eicosapentaenoate_biosynthesis	0.553567	0.0772836	0.501437	0.116088	0.444474	0.170788	0.654829	0.0287714
Cellular_Anti_Apoptosis_Pathway_Apoptosis	0.0249665	0.941915	-0.128669	0.706146	-0.258734	0.442353	-0.239588	0.47797		epoxysqualene_biosynthesis	-0.0967953	0.777086	-0.0159116	0.962966	-0.0470229	0.890803	-0.232276	0.491901
Cellular_Anti_Apoptosis_Pathway_Depolarization	0.313171	0.348377	0.691986	0.0183075	0.677115	0.0220962	0.218155	0.5193		estradiol_biosynthesis_I	0.0881507	0.796616	0.0835261	0.807108	0.132021	0.698796	0.233418	0.489714
Chemokine_Pathway	0.22953	0.497178	-0.147448	0.665276	-0.108288	0.751303	-0.212248	0.530951		estradiol_biosynthesis_II	NA	NA	NA	NA	NA	NA	NA	NA
Chemokine_Pathway_Cell_Activation	0.428376	0.188678	0.104585	0.759586	0.198101	0.559284	0.248143	0.4619		ethanol_degradation_II	0.104897	0.758888	0.0309756	0.927963	0.0779513	0.819794	0.432024	0.184528
Chemokine_Pathway_Gene_Expression_&_Apoptosis	0.281408	0.40186	0.104734	0.759252	0.165707	0.626307	0.170293	0.616647		ethanol_degradation_IV	0.179594	0.597225	0.0158508	0.963107	0.0506205	0.882496	0.505047	0.113064
Chemokine_Pathway_Internalization_Degradation_Recycling	-0.0273789	0.936312	-0.359969	0.276863	-0.345203	0.298464	-0.553579	0.0772758		eumelanin_biosynthesis	-0.0271809	0.936772	0.274419	0.414142	0.229187	0.49784	0.202896	0.549614
Chromatin_Pathway	-0.836734	0.0013204	-0.35304	0.286887	-0.397104	0.226549	-0.632032	0.0369529		fatty_acid_activation	0.335792	0.3127	0.405488	0.21599	0.470508	0.144141	0.701959	0.0160429
Chromatin_Pathway_Octamer_Sliding	NA	NA	NA	NA	NA	NA	NA	NA		fatty_acid_alpha-oxidation	0.191735	0.572226	0.222846	0.510127	0.298307	0.372923	0.372936	0.258639
Chromatin_Pathway_Octamer_Transfer	NA	NA	NA	NA	NA	NA	NA	NA		fatty_acid_alpha-oxidation_III	-0.121617	0.721683	-0.138433	0.684801	-0.095646	0.779677	0.127606	0.708482
Circadian_Pathway	0.520141	0.100972	0.253201	0.452516	0.364945	0.269787	0.0928713	0.785938		fatty_acid_beta-oxidation	0.530322	0.093313	0.553716	0.0771871	0.654276	0.0289534	0.789885	0.00382327
CREB_Pathway	0.482019	0.133248	0.0102701	0.976092	0.0566901	0.868507	0.107064	0.754038		fatty_acid_beta-oxidation_peroxisome	0.155589	0.647802	0.169817	0.617648	0.265021	0.430938	0.613827	0.0445542
CREB_Pathway_Gene_Expression	-0.0313049	0.927199	0.0396435	0.907871	-0.0252361	0.941289	-0.399079	0.224035		fatty_acid_beta-oxidation_unsaturated_odd_number	0.29798	0.373472	0.358192	0.279414	0.328617	0.323793	0.643614	0.0326172
Cytokine_Network_Pathway	0.133889	0.69471	-0.0596141	0.86178	-0.0948653	0.781437	-0.205669	0.544051		fatty_acid_biosynthesis_initiation	0.127799	0.708058	0.28613	0.393665	0.1957	0.564152	0.310763	0.352295
DNA_damage_induced_apoptosis_effect	-0.735052	0.00995921	-0.319635	0.337974	-0.371996	0.259935	-0.602936	0.0495834		fatty_acid_elongation_--_saturated	0.0524352	0.878311	0.267263	0.426902	0.183345	0.589458	0.248283	0.461639
DNA_damage_induced_responses_effect	-0.682272	0.0207247	-0.244306	0.469076	-0.271854	0.418694	-0.439829	0.175838		flavin_biosynthesis	0.124365	0.715617	0.59895	0.0515179	0.564472	0.0704426	0.116995	0.731916
DNA_Repair_Mechanisms_Pathway	-0.205465	0.544461	0.150461	0.658791	0.229512	0.497213	-0.435908	0.180172		folate_polyglutamylation	-0.163605	0.630752	0.219919	0.515843	0.0627059	0.854675	-0.0241084	0.943909
EGFR1_Pathway	0.337668	0.309832	0.123704	0.717074	0.0940091	0.783369	-0.034412	0.919992		folate_transformations	0.0447958	0.89595	-0.0375365	0.912751	-0.00463686	0.989205	-0.00462228	0.989239
ErbB_Family_Pathway	0.0106561	0.975194	-0.290565	0.386044	-0.305485	0.360962	-0.165468	0.626811		formaldehyde_oxidation	-0.186625	0.582698	-0.329516	0.322392	-0.367188	0.26663	-0.313132	0.34844
ErbB_Family_Pathway_Anti_Apoptosis	-0.00868768	0.979775	-0.265178	0.430655	-0.225719	0.504543	0.121827	0.721218		fructose_26-bisphosphate_synthesisdephosphorylation	NA	NA	NA	NA	NA	NA	NA	NA
ERK_Signaling_Pathway	0.615562	0.0437867	0.216305	0.522937	0.20867	0.538059	0.229806	0.496647		GABA_shunt	0.147812	0.664492	0.437385	0.178532	0.481182	0.134023	0.0458923	0.893415
Erythropoeitin_Pathway	-0.00406157	0.990544	-0.0936275	0.78423	-0.155119	0.648806	-0.189834	0.576112		gamma-glutamyl_cycle	-0.29682	0.375424	-0.421836	0.196257	-0.459841	0.154719	-0.24606	0.465789
Estrogen_Pathway	0.574043	0.0647842	0.248744	0.46078	0.257636	0.444363	0.450244	0.164639		gamma-linolenate_biosynthesis	0.335792	0.3127	0.405488	0.21599	0.470508	0.144141	0.701959	0.0160429
Fas_m_Signaling_Pathway	-0.578715	0.062137	-0.178489	0.59952	-0.247432	0.463224	-0.758972	0.00675629		GDP-glucose_biosynthesis_II	0.223071	0.509689	-0.224703	0.506516	-0.173515	0.609893	-0.144372	0.671919
Fas_p_Signaling_Pathway	0.426909	0.190362	0.259442	0.441061	0.159912	0.638587	-0.053708	0.875377		GDP-L-fucose_biosynthesis_II_from_L-fucose	NA	NA	NA	NA	NA	NA	NA	NA
FLT3_Signaling_Pathway	-0.183715	0.588694	0.191843	0.572006	0.0542727	0.874075	-0.506982	0.111465		GDP-L-fucose_biosynthesis_I_from_GDP-D-mannose	0.395703	0.228342	-0.078139	0.819366	0.0623395	0.855517	0.0536434	0.875525
G_protein_signaling_Cross_talk_between_Ras_family_GTPases	0.104394	0.760015	-0.260638	0.438882	-0.16929	0.618756	-0.512599	0.106903		GDP-mannose_biosynthesis	0.248734	0.460799	-0.00245735	0.994279	-0.000848286	0.998025	0.328204	0.324438
Glucocorticoid_Receptor_Pathway	0.00829642	0.980686	-0.218119	0.519372	-0.241022	0.475258	-0.0320964	0.925363		geranylgeranyldiphosphate_biosynthesis	-0.401554	0.220908	-0.30451	0.362575	-0.221531	0.512692	-0.235974	0.484832
Glucocorticoid_Receptor_Pathway_Cell_Cycle_Arrest	0.587613	0.0573004	0.132046	0.698743	0.244252	0.469178	0.403853	0.218026		glucocorticoid_biosynthesis	NA	NA	NA	NA	NA	NA	NA	NA
Glucocorticoid_Receptor_Pathway_Cell_cycle_progression	0.541567	0.0853084	0.524397	0.0977223	0.461561	0.152981	0.42939	0.187519		gluconeogenesis	-0.0972185	0.776133	-0.0654065	0.848478	0.00589049	0.986286	0.156436	0.645995
Glucocorticoid_Receptor_Pathway_Gene_Expression	-0.738895	0.00938241	-0.364645	0.27021	-0.417737	0.201099	-0.682138	0.0207594		glutamate_biosynthesisdegradation	-0.128019	0.707574	-0.515101	0.104911	-0.399991	0.22288	0.15939	0.639697
Glucocorticoid_Receptor_Pathway_Inflammatory_Cytokines	0.340331	0.305788	-0.107291	0.753529	-0.0643723	0.85085	0.223964	0.507952		glutamate_dependent_acid_resistance	0.372576	0.259135	0.627757	0.0386496	0.638788	0.0343781	0.104116	0.760636
Glucocorticoid_Receptor_Pathway_SMAD_signaling	-0.406578	0.214641	-0.632518	0.036763	-0.731981	0.0104382	-0.182085	0.592062		glutamate_removal_from_folates	0.0924518	0.786886	0.360859	0.27559	0.22191	0.511952	0.360401	0.276244
GPCR_Pathway	0.357792	0.279991	0.0879061	0.797171	0.0183487	0.957297	-0.195889	0.563768		glutamine_biosynthesis	NA	NA	NA	NA	NA	NA	NA	NA
GPCR_Pathway_Gene_Expression	0.122325	0.720119	0.0318079	0.926032	-0.101306	0.76694	-0.357863	0.279888		glutamine_degradationglutamate_biosynthesis	NA	NA	NA	NA	NA	NA	NA	NA
Growth_Hormone_Pathway	0.240464	0.476314	0.176999	0.602621	0.152898	0.653561	0.161525	0.635161		glutaryl-CoA_degradation	0.0492766	0.885598	0.506761	0.111647	0.429873	0.186968	0.375898	0.254573
Growth_Hormone_Pathway_Cell_survival	NA	NA	NA	NA	NA	NA	NA	NA		glutathione-mediated_detoxification	0.590521	0.0557767	0.654023	0.0290367	0.680656	0.0211478	0.286949	0.392252
Growth_Hormone_Pathway_Gene_Expression	0.281254	0.402129	0.384993	0.242322	0.34224	0.302908	0.142151	0.676728		glutathione_biosynthesis	-0.0930311	0.785577	-0.0585963	0.864121	-0.142283	0.676441	-0.0534836	0.875894
Growth_Hormone_Pathway_Glucose_Uptake	0.240464	0.476314	0.176999	0.602621	0.152898	0.653561	0.161525	0.635161		glutathione_redox_reactions_I	-0.198722	0.558028	-0.437078	0.178871	-0.359436	0.277627	0.278035	0.407765
Growth_Hormone_Pathway_Protein_Synthesis	NA	NA	NA	NA	NA	NA	NA	NA		glutathione_redox_reactions_II	-0.0057936	0.986512	-0.189339	0.577127	-0.132608	0.697513	0.479036	0.13602
GSK3_Pathway	0.505312	0.112844	0.14379	0.673179	0.273128	0.416429	0.423531	0.194276		glycerol-3-phosphate_shuttle	NA	NA	NA	NA	NA	NA	NA	NA
GSK3_Pathway_Degradation	0.712115	0.0139511	0.439846	0.17582	0.607635	0.0473682	0.366311	0.267862		glycerol_degradation	-0.158086	0.642474	0.116715	0.732537	0.201689	0.552041	0.339667	0.306794
GSK3_Pathway_Gene_Expression	-0.720134	0.0124441	-0.627372	0.0388049	-0.595135	0.0534168	-0.816546	0.00216339		glycineserine_biosynthesis	NA	NA	NA	NA	NA	NA	NA	NA
GSK3_Pathway_Translation	-0.32969	0.322121	-0.199389	0.55668	-0.227909	0.500307	0.0278837	0.93514		glycine_betaine_degradation	-0.305757	0.360512	-0.469317	0.145299	-0.455857	0.15879	0.0697312	0.838569
Hedgehog_Pathway	-0.0443158	0.89706	0.0676599	0.843312	-0.0249045	0.942059	-0.257185	0.445188		glycine_biosynthesisdegradation	NA	NA	NA	NA	NA	NA	NA	NA
Hedgehog_Pathway_Repression_of_target_genes(Hh&BMP)	-0.103561	0.76188	0.010885	0.974661	-0.10027	0.769269	-0.0733455	0.830304		glycine_cleavage	NA	NA	NA	NA	NA	NA	NA	NA
Hedgehog_Pathway_Target_genes(WNT&Ptc&BMP)	0.395703	0.228342	0.29404	0.380127	0.219665	0.51634	-0.00624197	0.985468		glycoaminoglycan-protein_linkage_region_biosynthesis	0.34937	0.292278	0.228396	0.499366	0.14492	0.670733	-0.143235	0.67438
HGF_Pathway	0.111642	0.743819	-0.0138764	0.9677	-0.120481	0.724194	-0.116163	0.733762		glycogenolysis	-0.0757129	0.824898	0.118317	0.728985	-0.0241333	0.943851	0.3645	0.270416
HGF_Pathway_Anoikis	-0.0670907	0.844616	-0.0892079	0.794222	-0.0925945	0.786563	-0.381879	0.246479		glycogen_biosynthesis	-0.114016	0.738534	-0.412762	0.207071	-0.416507	0.202566	0.094204	0.782929
HGF_Pathway_Cell_adhesion&ell_mirgation	0.339229	0.307459	0.0755468	0.825277	0.0254114	0.940881	0.250841	0.456882		glycolysis	0.340722	0.305197	0.0802744	0.814503	0.0332191	0.922759	-0.226172	0.503667
HGF_Pathway_Cell_cycle_progression	-0.314488	0.346243	-0.0409202	0.904915	-0.121179	0.722651	-0.488056	0.127752		guanine_and_guanosine_salvage	-0.575496	0.0639529	-0.188825	0.578181	-0.297447	0.374369	-0.217414	0.520756
HGF_Pathway_Cell_polarity&motility	0.107614	0.752807	-0.249172	0.459983	-0.086195	0.80105	-0.0934187	0.784702		guanosine_deoxyribonucleotides_ide_novoi_biosynthesis	-0.2878	0.390787	0.0711265	0.835376	0.160559	0.637213	-0.0928103	0.786076
HGF_Pathway_Cell_scattering	0.139648	0.68216	0.158339	0.641935	0.200609	0.554217	-0.090866	0.79047		guanosine_nucleotides_degradation	0.351233	0.289535	0.18749	0.58092	0.338852	0.308031	0.208204	0.538988
HGF_Pathway_Cell_survival	0.139648	0.68216	0.158339	0.641935	0.200609	0.554217	-0.090866	0.79047		guanosine_nucleotides_ide_novoi_biosynthesis	-0.372401	0.259377	0.111324	0.744527	0.194635	0.566315	-0.221122	0.51349
HGF_Pathway_IP3_pathway	0.026598	0.938125	0.143707	0.673358	0.18896	0.577904	-0.138876	0.683839		guanosine_ribonucleotides_ide_novoi_biosynthesis	-0.292271	0.383134	0.0417663	0.902957	0.191254	0.573209	-0.167873	0.621737
HGF_Pathway_PKC_pathway	-0.256281	0.446845	-0.271139	0.419968	-0.329974	0.321679	-0.117969	0.729756		heme_biosynthesis	-0.506509	0.111854	-0.239809	0.477551	-0.323256	0.332218	-0.122416	0.719917
HIF1Alpha_Pathway	0.13155	0.699827	0.0706511	0.836464	-0.0841095	0.805783	0.294999	0.378501		heme_biosynthesis_from_uroporphyrinogen-III_I	-0.293405	0.381205	0.0924572	0.786873	-0.0256842	0.940248	-0.115805	0.734557
HIF1Alpha_Pathway_Gene_Expression	0.256988	0.44555	0.293712	0.380684	0.194422	0.566748	0.317877	0.340787		heme_degradation	0.392493	0.232482	0.118187	0.729274	0.146323	0.667704	0.532284	0.0918817
HIF1Alpha_Pathway_HIF1alpha_degradation	0.0245833	0.942805	0.186235	0.5835	-0.00985103	0.977067	-0.127127	0.709535		heparan_sulfate_biosynthesis	0.345308	0.298308	0.335604	0.312988	0.184437	0.587204	-0.0604826	0.859783
HIF1Alpha_Pathway_NOS_pathway	0.514875	0.10509	0.352874	0.28713	0.300462	0.369311	0.485299	0.130243		heparan_sulfate_biosynthesis_late_stages	0.257788	0.444083	0.340753	0.30515	0.171522	0.614068	0.0214284	0.950137
HIF1Alpha_Pathway_p53_Hypoxia_pathway	0.0457509	0.893742	0.171955	0.61316	0.00181284	0.995779	-0.0195956	0.954398		histamine_biosynthesis	NA	NA	NA	NA	NA	NA	NA	NA
HIF1Alpha_Pathway_Pyruvate	0.217308	0.520965	0.259521	0.440917	0.128367	0.706809	0.296358	0.376204		histamine_degradation	-0.0057936	0.986512	-0.189339	0.577127	-0.132608	0.697513	0.479036	0.13602
HIF1Alpha_Pathway_VEGF_pathway	0.375752	0.254773	0.312428	0.349583	0.230347	0.495606	0.3948	0.229502		histidine_degradation	-0.408846	0.211845	-0.0514221	0.880647	-0.159134	0.640243	0.0667401	0.84542
Hypoxia_induced_EMT_in_cancer_and_fibrosis_3	0.450802	0.164051	0.0643802	0.850832	0.0744308	0.827825	0.4748	0.140016		homocarnosine_biosynthesis	NA	NA	NA	NA	NA	NA	NA	NA
Hypoxia_induced_EMT_in_cancer_and_fibrosis_4	0.450802	0.164051	0.0643802	0.850832	0.0744308	0.827825	0.4748	0.140016		hydrogen_sulfide_biosynthesis_trans-sulfuration	0.21193	0.53158	0.616397	0.0434209	0.720756	0.0123325	0.0479357	0.888694
Hypoxia_induced_EMT_in_cancer_and_fibrosis_5	0.450802	0.164051	0.0643802	0.850832	0.0744308	0.827825	0.4748	0.140016		hypusine_biosynthesis	-0.107691	0.752636	-0.203331	0.548739	-0.196223	0.56309	-0.0141484	0.967067
Hypoxia_induced_EMT_in_cancer_and_fibrosis_6	0.450802	0.164051	0.0643802	0.850832	0.0744308	0.827825	0.4748	0.140016		imyoi-inositol_ide_novoi_biosynthesis	-0.0234151	0.94552	0.529431	0.0939669	0.565347	0.0699121	0.298432	0.372712
IGF1R_Signaling_Pathway	0.0801033	0.814892	0.00789368	0.981623	-0.033503	0.9221	-0.272162	0.418146		iNi-acetylglucosamine_degradation_I	0.158307	0.642003	-0.197916	0.559658	-0.129841	0.703573	-0.0509923	0.881639
IGF1R_Signaling_Pathway_Cell_Survival	0.123979	0.716468	0.186535	0.582883	0.0547027	0.873084	0.00903782	0.97896		iNi-acetylglucosamine_degradation_II	0.377419	0.252501	-0.0768926	0.822207	0.0185108	0.95692	-0.20401	0.547377
IGF1R_Signaling_Pathway_Glucose_Uptake	0.312913	0.348795	0.0729547	0.831197	0.0986694	0.772867	0.212104	0.531235		inosine-5-phosphate_biosynthesis	-0.430593	0.186149	-0.328721	0.323631	-0.314249	0.346631	-0.208863	0.537675
IGF1R_Signaling_Pathway_Glycogen_Synthesis	0.397645	0.225858	0.409857	0.210607	0.440075	0.175568	0.138684	0.684255		inositol_pyrophosphates_biosynthesis	NA	NA	NA	NA	NA	NA	NA	NA
IGF1R_Signaling_Pathway_IKB_Degradation	0.445154	0.170056	0.256896	0.445718	0.177531	0.601514	0.0306296	0.928766		iron-sulfur_cluster_biosynthesis	NA	NA	NA	NA	NA	NA	NA	NA
IGF1R_Signaling_Pathway_Protein_Synthesis	-0.252462	0.453882	-0.224862	0.506208	-0.226947	0.502166	-0.400703	0.221981		iSi-methyl-5-thio-alpha-D-ribose_1-phosphate_degradation	-0.549832	0.079725	-0.491025	0.125101	-0.493269	0.123122	-0.210243	0.534928
IL_10_Pathway	0.151305	0.656978	0.109739	0.748062	0.04408	0.897605	-0.10691	0.754381		iSi-methyl-5-thioadenosine_degradation	0.0896212	0.793287	0.642045	0.0331826	0.563579	0.0709868	0.374264	0.256811
IL_10_Pathway_Gene_Expression	0.113691	0.739256	-0.0924977	0.786782	-0.141081	0.679048	0.122905	0.718837		isoleucine_degradation	-0.158228	0.642173	0.527566	0.0953473	0.500663	0.116744	0.265362	0.430324
IL_10_Pathway_Stability_Determination	0.0870297	0.799157	-0.11787	0.729976	-0.107063	0.754039	-0.055526	0.871188		itrans_transi-farnesyl_diphosphate_biosynthesis	-0.183182	0.589795	0.331853	0.318763	0.312299	0.349793	-0.10224	0.764843
IL_10_Pathway_Translational_Modulation	0.0105118	0.975529	-0.190398	0.574959	-0.202929	0.549546	0.0357561	0.916876		ketogenesis	0.0888507	0.795031	0.325923	0.328012	0.309727	0.353987	0.482049	0.133221
IL_2_Pathway	-0.448268	0.166729	-0.512652	0.106861	-0.547949	0.0809752	-0.655088	0.0286868		ketolysis	-0.112047	0.742916	0.431759	0.184828	0.423652	0.194134	0.142295	0.676416
IL_2_Pathway_Actin_reorganization	-0.142836	0.675244	-0.117418	0.730979	-0.201943	0.551529	-0.596357	0.0528031		L-carnitine_biosynthesis	-0.121281	0.722424	0.296984	0.375148	0.33533	0.313408	-0.178278	0.59996
IL_2_Pathway_Apoptosis	-0.277996	0.407833	0.193831	0.567951	0.253641	0.451704	-0.299007	0.371746		L-cysteine_degradation_I	0.117886	0.72994	0.0340366	0.920863	0.0281207	0.934589	-0.108672	0.750444
IL_2_Pathway_Apoptosis_Inhibition	-0.129021	0.705373	0.271404	0.419495	0.300222	0.369712	-0.199596	0.556262		L-cysteine_degradation_II	NA	NA	NA	NA	NA	NA	NA	NA
IL_2_Pathway_Protein_Synthesis	0.117984	0.729723	0.133699	0.695126	0.120137	0.724955	-0.487865	0.127922		L-dopachrome_biosynthesis	-0.15819	0.642254	0.24117	0.474979	0.199488	0.556479	-0.107981	0.751987
IL_6_Pathway	0.245595	0.466659	0.187783	0.580318	0.207129	0.541132	0.528187	0.0948863		L-dopa_degradation	NA	NA	NA	NA	NA	NA	NA	NA
IL_6_Pathway_IKBs_Degradation	NA	NA	NA	NA	NA	NA	NA	NA		L-glutamine_tRNA_biosynthesis	-0.0057936	0.986512	-0.189339	0.577127	-0.132608	0.697513	0.479036	0.13602
ILK_Pathway	0.588096	0.057045	0.346096	0.297132	0.299144	0.371518	0.433849	0.182473		L-kynurenine_degradation	0.191289	0.573137	-0.0514937	0.880482	0.0756022	0.825151	0.237235	0.482434
ILK_Pathway_Apoptosis	0.485114	0.130412	0.392056	0.233049	0.348463	0.293618	0.378906	0.250483		L-serine_degradation	0.405245	0.216293	-0.00997794	0.976772	-0.07738	0.821096	0.2788	0.406422
ILK_Pathway_Cell_adhesion_cell_motility&opsonization	0.444099	0.171192	0.399421	0.223602	0.347191	0.295504	0.365714	0.268702		lactate_fermentation_reoxidation_of_cytosolic_NADH	NA	NA	NA	NA	NA	NA	NA	NA
ILK_Pathway_Cell_cycle_proliferation	0.422972	0.194928	0.39795	0.225469	0.352334	0.287921	0.334255	0.315058		lactose_degradation_III	NA	NA	NA	NA	NA	NA	NA	NA
ILK_Pathway_Cell_Migration/Retraction	0.438808	0.17696	0.410882	0.209356	0.363175	0.272292	0.344342	0.299752		lanosterol_biosynthesis	NA	NA	NA	NA	NA	NA	NA	NA
ILK_Pathway_Cell_Motility	0.419131	0.199445	0.352478	0.287709	0.30659	0.359139	0.314696	0.345908		leucine_degradation	-0.396565	0.227237	-0.177232	0.602136	-0.16212	0.633899	-0.403841	0.218042
ILK_Pathway_Cytoskeletal_reorganization	0.453644	0.161081	0.389821	0.23596	0.322021	0.334175	0.281026	0.402526		leukotriene_biosynthesis	0.409612	0.210906	0.398689	0.22453	0.293909	0.380348	0.212188	0.53107
ILK_Pathway_G2_phase_arrest	0.422972	0.194928	0.39795	0.225469	0.352334	0.287921	0.334255	0.315058		lipoate_biosynthesis_and_incorporation	0.408565	0.212191	0.0395595	0.908065	0.153128	0.653068	0.0991675	0.771747
ILK_Pathway_Induced_cell_proliferation	0.326873	0.326521	0.312573	0.349347	0.223385	0.509078	-0.19461	0.566366		lipoate_salvage	0.408565	0.212191	0.0395595	0.908065	0.153128	0.653068	0.0991675	0.771747
ILK_Pathway_Regulation_of_intermediate_filaments	0.444099	0.171192	0.399421	0.223602	0.347191	0.295504	0.365714	0.268702		lipoxin_biosynthesis	-0.101388	0.766757	-0.0826777	0.809036	-0.183909	0.588293	-0.0434122	0.899149
ILK_Pathway_Regulation_of_junction_assembly_of_desmosomes	0.483087	0.132266	0.417469	0.201418	0.370594	0.261878	0.408604	0.212142		lysine_degradation_II_pipecolate_pathway	0.100108	0.769631	0.0214645	0.950053	0.0943664	0.782563	0.444161	0.171125
ILK_Pathway_Wound_Healing	0.409339	0.21124	0.437277	0.178652	0.366601	0.267455	0.32997	0.321685		lysine_degradation_I_saccharopine_pathway	0.320542	0.336527	0.231518	0.493355	0.320533	0.336541	0.579102	0.0619209
Integrin_Signaling_Pathway	0.47377	0.140999	0.265387	0.430278	0.191621	0.572458	0.146598	0.667111		malate-aspartate_shuttle	-0.437516	0.178386	-0.0863169	0.800773	-0.131523	0.699887	-0.190999	0.573729
Integrin_Signaling_Pathway_Cell_survival	0.247763	0.462608	-0.0216578	0.949604	-0.079535	0.816186	-0.198989	0.557487		melatonin_degradation_I	0.249544	0.459291	-0.0620859	0.856099	0.0285896	0.933501	0.627182	0.0388819
Integrin_Signaling_Pathway_Cytoskeleton_contraction_integrin_modulation_cell_invasion_and_migration	0.338014	0.309306	0.162011	0.634129	0.0772894	0.821302	-0.307253	0.358045		melatonin_degradation_II	0.328963	0.323253	-0.362075	0.273856	-0.239264	0.478584	0.119342	0.726715
Integrin_SIgnaling_Pathway_Focal_adhesion_and_stress_fibers	0.273041	0.416585	0.154229	0.650712	0.0802787	0.814493	0.0437367	0.898399		melatonin_degradation_III	NA	NA	NA	NA	NA	NA	NA	NA
Integrin_Signaling_Pathway_Translocates_to_the_nucleus	0.292243	0.383181	0.499131	0.118047	0.408041	0.212835	-0.0581155	0.865227		methionine_degradation	-0.224319	0.507262	-0.160676	0.636963	-0.0528992	0.877241	-0.201183	0.55306
Interferon_Pathway	0.252984	0.452916	-0.017981	0.958152	-0.0790074	0.817388	-0.320235	0.337016		methionine_salvage	-0.450964	0.163881	-0.476069	0.138811	-0.449393	0.165537	0.129682	0.703922
Interferon_Pathway_Gene_Expression	-0.140178	0.681008	-0.0781879	0.819255	-0.196471	0.562587	-0.185026	0.58599		methylglyoxal_degradation_I	-0.047179	0.890442	-0.376833	0.253298	-0.304317	0.362895	-0.0587342	0.863803
Interferon_Pathway_Transcription	0.291991	0.38361	-0.263426	0.433821	-0.289492	0.387881	-0.143626	0.673533		methylglyoxal_degradation_III	-0.152169	0.655124	-0.180578	0.595183	-0.210346	0.534724	0.369482	0.263425
Interferon_Pathway_Translation	-0.0199309	0.953618	-0.0820697	0.810419	0.0179769	0.958162	-0.232837	0.490826		methylglyoxal_degradation_VI	NA	NA	NA	NA	NA	NA	NA	NA
IP3_Pathway	-0.106085	0.756227	-0.0743522	0.828004	-0.121292	0.722399	-0.537989	0.0878042		methylthiopropionate_biosynthesis	-0.0833534	0.807501	0.241058	0.475191	0.248101	0.461977	0.263976	0.432827
IP3_Pathway_Gene_Expression	0.0268201	0.93761	0.0969484	0.776741	-0.013588	0.968371	-0.11874	0.728048		mevalonate_pathway	0.0676068	0.843434	0.510767	0.108377	0.496187	0.120579	0.11545	0.735347
JAK_mStat_Pathway	0.215968	0.523601	0.102799	0.763589	-0.0222177	0.948302	0.359134	0.27806		mineralocorticoid_biosynthesis	NA	NA	NA	NA	NA	NA	NA	NA
JAK_mStat_Pathway_Akt_Pathway	0.540366	0.0861412	0.521744	0.09974	0.424638	0.192988	0.427608	0.189558		mitochondrial_L-carnitine_shuttle	0.0842513	0.805461	-0.0945138	0.78223	-0.0442207	0.897279	-0.0294345	0.931539
JAK_mStat_Pathway_JAK_degradation	-0.712775	0.0138224	-0.448212	0.166788	-0.627012	0.0389508	-0.431155	0.185511		molybdenum_cofactor_biosynthesis	NA	NA	NA	NA	NA	NA	NA	NA
JNK_Pathway	0.558031	0.074432	0.125246	0.713676	0.132949	0.696766	0.341911	0.303403		morphine_biosynthesis	NA	NA	NA	NA	NA	NA	NA	NA
JNK_Pathway_Apoptosis_Inflammation_Tumorogenesis_Cell_Migration	0.31075	0.352316	0.119852	0.725585	0.0545113	0.873525	0.107355	0.753387		mRNA_capping	-0.468371	0.146223	-0.200791	0.553851	-0.350238	0.290998	-0.655715	0.0284821
JNK_Pathway_Insulin_signaling	-0.213263	0.52894	-0.461741	0.152801	-0.389332	0.2366	-0.723922	0.0117749		mucin_core_1_and_core_2_iOi-glycosylation	0.189839	0.576103	-0.144864	0.670856	0.0227047	0.947171	0.119922	0.72543
Mab_targets	0.0629578	0.854097	-0.023257	0.945887	-0.162668	0.632736	0.375475	0.255151		NADH_repair	-0.185028	0.585986	0.12342	0.717701	0.130166	0.702862	-0.37619	0.254174
MAPK_Family_Pathway	0.128951	0.705527	0.0398814	0.90732	-0.0314744	0.926806	-0.286229	0.393494		NAD_biosynthesis_from_2-amino-3-carboxymuconate_semialdehyde	-0.0368032	0.91445	-0.0236456	0.944984	0.0409846	0.904766	0.404804	0.216841
MAPK_Family_Pathway_Chromatin_Remodeling	0.216615	0.522328	0.287578	0.391169	0.232475	0.491519	0.120046	0.725156		NAD_ide_novoi_biosynthesis	0.148504	0.663002	-0.0344474	0.91991	0.0901263	0.792144	0.577569	0.0627793
MAPK_Family_Pathway_Cytoskeleton	0.435799	0.180293	0.420263	0.198106	0.426316	0.191045	0.408644	0.212093		NAD_phosphorylation_and_dephosphorylation	0.258896	0.442058	0.369862	0.262895	0.384345	0.243184	-0.254486	0.450147
MAPK_Family_Pathway_Gene_Expression	0.512301	0.107142	0.293559	0.380943	0.226265	0.503485	0.0614466	0.857568		NAD_salvage	-0.221981	0.511813	-0.313919	0.347165	-0.206829	0.541731	-0.310184	0.35324
MAPK_Family_Pathway_IKBs_Degradation	0.33661	0.311447	0.259324	0.441277	0.139819	0.681788	-0.0131011	0.969504		nicotine_degradation_III	0.106015	0.756385	-0.427888	0.189237	-0.302035	0.366685	0.324425	0.330371
MAPK_Family_Pathway_Translation	-0.197596	0.560307	-0.012099	0.971836	0.0715983	0.834297	-0.0792742	0.81678		nicotine_degradation_IV	0.0279468	0.934993	-0.408467	0.212311	-0.297972	0.373485	0.437293	0.178633
MAPK_Signaling_Pathway	0.605379	0.0484231	0.313792	0.34737	0.276759	0.410009	0.365439	0.269089		noradrenaline_and_adrenaline_degradation	0.270642	0.420854	-0.0268687	0.937497	0.0619493	0.856413	0.530093	0.0934807
MAPK_Signaling_Pathway_Cell_Servival_Cell_Militory_Inflammation_Apoptosis_Osmoregulation	0.0599171	0.861083	-0.132686	0.697341	-0.10672	0.754807	-0.249097	0.460122		oleate_biosynthesis	0.372819	0.258799	0.457646	0.156954	0.430572	0.186173	0.0552984	0.871712
MAPK_Signaling_Pathway_Gene_Expression	0.00882554	0.979454	0.0357481	0.916895	-0.0989481	0.77224	-0.604935	0.0486327		ornithine_ide_novo_i_biosynthesis	-0.236379	0.484062	-0.804651	0.00281811	-0.845548	0.00104249	-0.179609	0.597194
Mismatch_repair_effect	-0.684574	0.0201324	-0.173046	0.610875	-0.194238	0.567123	-0.463477	0.151061		oxidative_ethanol_degradation_III	0.104897	0.758888	0.0309756	0.927963	0.0779513	0.819794	0.432024	0.184528
Mismatch_Repair_Pathway	-0.705062	0.0153813	-0.117919	0.729868	-0.160819	0.636661	-0.514662	0.105259		oxidized_GTP_and_dGTP_detoxification	-0.647955	0.0310885	-0.54073	0.0858879	-0.474546	0.140258	-0.573977	0.0648219
Mitochondrial_Apopotosis_m_Pathway	-0.273512	0.415748	-0.00734255	0.982906	-0.00587062	0.986333	-0.626885	0.0390023		palmitate_biosynthesis	-0.107409	0.753265	0.0326047	0.924184	-0.0712186	0.835166	-0.0344652	0.919869
Mitochondrial_Apopotosis_m_Pathway_Apoptosis	-0.081346	0.812064	0.256603	0.446255	0.199823	0.555803	-0.152013	0.655459		pentose_phosphate_pathway	0.0649176	0.849599	-0.0743783	0.827945	-0.0092179	0.978541	0.193235	0.569167
Mitochondrial_Apopotosis_m_Pathway_Depolarization	-0.107992	0.751963	-0.264182	0.432454	-0.214383	0.526727	0.153304	0.652691		pentose_phosphate_pathway_non-oxidative_branch	-0.285373	0.394974	-0.337972	0.30937	-0.221727	0.51231	-0.0849546	0.803864
Mitochondrial_Apopotosis_m_Pathway_DNA_fragmentation	0.441669	0.173826	0.3275	0.325539	0.411789	0.208252	-0.196939	0.561636		pentose_phosphate_pathway_oxidative_branch	0.166426	0.624788	0.0109141	0.974593	0.0558769	0.87038	0.263609	0.433491
Mitochondrial_Apopotosis_m_Pathway_Gene_expression	0.313171	0.348377	0.691986	0.0183075	0.677115	0.0220962	0.218155	0.5193		phenylalanine_degradationtyrosine_biosynthesis	-0.0057936	0.986512	-0.189339	0.577127	-0.132608	0.697513	0.479036	0.13602
mTOR_Pathway	0.205223	0.544945	-0.0412084	0.904248	-0.0162495	0.962179	0.0333904	0.922361		phenylethylamine_degradation_I	0.0694895	0.839122	0.0151041	0.964844	0.0558382	0.870469	0.392313	0.232715
mTOR_Pathway_Actin_organization	0.0272181	0.936685	-0.00245891	0.994275	-0.0904981	0.791302	-0.550977	0.0789713		phosphatidylcholine_biosynthesis	0.0591345	0.862883	-0.18379	0.588538	-0.131677	0.699549	0.45732	0.157288
mTOR_Pathway_Akt_signaling	0.271936	0.418548	0.428192	0.188889	0.41737	0.201536	-0.0317235	0.926228		phosphatidylethanolamine_biosynthesis_II	-0.347943	0.294388	-0.201032	0.553365	-0.16191	0.634343	-0.286076	0.393759
mTOR_Pathway_Scanning	-0.32431	0.330552	-0.225994	0.504011	-0.189795	0.576193	-0.263105	0.434402		phosphatidylserine_biosynthesis_I	-0.380137	0.248821	-0.586196	0.0580525	-0.556481	0.0754136	-0.550879	0.0790357
mTOR_Pathway_Translation_on	-0.635038	0.0357909	-0.341029	0.304733	-0.335069	0.313808	-0.43014	0.186665		phospholipases	0.187838	0.580206	-0.327968	0.324806	-0.207406	0.54058	0.326996	0.326329
mTOR_Pathway_VEGF_pathway	0.209187	0.53703	0.134248	0.693925	0.0283747	0.934	0.211376	0.532678		phytol_degradation	-0.020525	0.952237	-0.330464	0.320917	-0.264385	0.432087	0.395389	0.228745
NGF_m_Pathway	0.0425611	0.901118	-0.149826	0.660156	-0.0938383	0.783754	0.185711	0.584579		pregnenolone_biosynthesis	NA	NA	NA	NA	NA	NA	NA	NA
NGF_m_Pathway_Apoptosis	0.300121	0.369881	0.00654643	0.984759	0.0859489	0.801608	0.32526	0.329055		progesterone_biosynthesis	NA	NA	NA	NA	NA	NA	NA	NA
NGF_p_Pathway	0.0170964	0.96021	0.0804475	0.814109	0.0410109	0.904705	-0.597233	0.0523665		proline_biosynthesis	0.481962	0.133301	0.418061	0.200714	0.58152	0.0605837	0.560747	0.0727314
NHEJ_mechanisms_of_DSBs_repair_effect	-0.545891	0.0823561	-0.266597	0.428099	-0.321298	0.335324	-0.457156	0.157456		proline_degradation	0.0105728	0.975387	-0.363618	0.271663	-0.179862	0.59667	0.178344	0.599823
Notch_Pathway	-0.567327	0.068721	-0.53005	0.093512	-0.565686	0.0697072	-0.578918	0.0620235		propionyl-CoA_degradation	-0.0214326	0.950127	-0.359084	0.278132	-0.198748	0.557975	0.0590519	0.863073
Nucleotide_excision_repair_effect	-0.638135	0.0346211	-0.593295	0.0543497	-0.621732	0.041132	-0.799962	0.00311291		protein_citrullination	0.0140134	0.967381	-0.261849	0.43668	-0.197669	0.560158	-0.391187	0.234178
p38_m_Signaling_Pathway	0.557772	0.0745951	0.0965813	0.777568	0.0754585	0.825479	0.23053	0.495253		protein_iOi-iNi-acetyl-glucosylation	NA	NA	NA	NA	NA	NA	NA	NA
p38_p_Signaling_Pathway	0.55193	0.0783476	0.0932544	0.785073	0.072172	0.832986	0.222421	0.510955		PRPP_biosynthesis	-0.487637	0.128128	-0.0537053	0.875383	-0.0923293	0.787162	-0.549876	0.0796957
p53_Signaling_m_Pathway	0.163496	0.630982	0.129573	0.704162	0.219318	0.51702	0.420146	0.198245		purine_deoxyribonucleosides_degradation	-0.348469	0.29361	-0.222561	0.510683	-0.199486	0.556482	-0.521403	0.100001
p53_Signaling_m_Pathway_p53_Degradation	-0.624455	0.0399971	-0.432524	0.183964	-0.598195	0.0518899	-0.368328	0.265034		purine_deoxyribonucleosides_salvage	-0.400715	0.221965	-0.199064	0.557335	-0.0597248	0.861525	-0.368231	0.265169
PAK_Pathway	0.419015	0.199582	-0.0611599	0.858226	-0.0405194	0.905843	0.359617	0.277367		purine_nucleotides_degradation	-0.133738	0.695042	-0.0476974	0.889245	0.0277755	0.935391	-0.418289	0.200443
PAK_Pathway_Actin_Cytoskeleton	0.109447	0.748713	-0.0995342	0.770922	-0.065936	0.847263	0.0718917	0.833626		purine_nucleotides_ide_novoi_biosynthesis	-0.575291	0.0640698	-0.22793	0.500265	-0.166453	0.624731	-0.309696	0.354037
PAK_Pathway_Myosin_Activation	0.0144321	0.966407	-0.205798	0.543794	-0.238855	0.479358	-0.101109	0.767383		purine_ribonucleosides_degradation_to_ribose-1-phosphate	-0.348469	0.29361	-0.222561	0.510683	-0.199486	0.556482	-0.521403	0.100001
PPAR_Pathway	0.569355	0.067516	0.248375	0.461467	0.241446	0.474459	0.444861	0.17037		putrescine_biosynthesis_I	-0.521748	0.0997365	-0.162816	0.632424	-0.206199	0.542992	0.0859529	0.801599
PTEN_Pathway	0.0839792	0.806079	0.149726	0.660372	0.203616	0.548166	0.688211	0.0192215		putrescine_biosynthesis_II	-0.0454402	0.89446	-0.00300777	0.992997	-0.0713551	0.834853	0.300644	0.369006
RANK_Signaling_in_Osteoclast_Pathway	0.265041	0.430903	0.217868	0.519864	0.181502	0.59327	0.0553966	0.871486		putrescine_degradation_III	0.200492	0.554453	-0.128528	0.706457	-0.0662978	0.846434	0.477367	0.137585
RANK_Signaling_in_Osteoclast_Pathway_IKBs_Degradation	0.13088	0.701296	0.229393	0.497443	0.113608	0.739441	-0.343242	0.301401		pyridoxal_5-phosphate_salvage	0.434272	0.181999	0.167846	0.621794	0.16081	0.636679	0.454456	0.160238
RAS_Pathway	0.119395	0.726596	0.0418639	0.902731	-0.0368824	0.914266	-0.49182	0.124398		pyrimidine_deoxyribonucleosides_degradation	-0.111143	0.744931	-0.0548399	0.872768	-0.0589395	0.863331	-0.171337	0.614455
Regulation_of_telomere_length_and_cellular_immortalization_effect	-0.643596	0.0326238	-0.30496	0.36183	-0.328825	0.323468	-0.203502	0.548396		pyrimidine_deoxyribonucleosides_salvage	-0.406061	0.21528	0.0310462	0.927799	-0.153349	0.652594	-0.29111	0.385113
RNA_Polymerase_II_Complex_Pathway	-0.797247	0.0032937	-0.304123	0.363216	-0.380499	0.248332	-0.443771	0.171546		pyrimidine_deoxyribonucleotides_biosynthesis_from_CTP	-0.353889	0.285648	0.10643	0.755455	0.139224	0.683083	-0.146227	0.667911
Sister_chromatid_cohesion_effect	-0.274438	0.414109	-0.127357	0.709028	-0.154501	0.65013	-0.364155	0.270903		pyrimidine_deoxyribonucleotides_ide_novoi_biosynthesis	-0.397882	0.225556	0.0780396	0.819593	0.111574	0.743969	-0.170171	0.616903
SMAD_m_Pathway	0.629932	0.0377798	0.491041	0.125088	0.604649	0.0487678	0.662344	0.0263807		pyrimidine_deoxyribonucleotide_phosphorylation	-0.284464	0.396547	-0.0737876	0.829294	0.0691569	0.839883	-0.068299	0.841848
SMAD_m_Pathway_Degradation	0.609077	0.0467023	0.435871	0.180213	0.572166	0.0658685	0.432486	0.184007		pyrimidine_ribonucleosides_degradation	-0.118538	0.728496	0.0196271	0.954325	-0.0404842	0.905924	-0.124731	0.714811
SMAD_p_Pathway	0.629932	0.0377798	0.491041	0.125088	0.604649	0.0487678	0.662344	0.0263807		pyrimidine_ribonucleosides_salvage_I	-0.271408	0.419487	0.128377	0.706788	0.108361	0.751138	0.231403	0.493577
SMAD_p_Pathway_Degradation	0.609077	0.0467023	0.435871	0.180213	0.572166	0.0658685	0.432486	0.184007		pyruvate_decarboxylation_to_acetyl_CoA	-0.697963	0.0169246	-0.114374	0.737738	-0.136198	0.689671	-0.439067	0.176676
Spindle_assembly_and_chromosome_separation_effect	0.0328979	0.923503	0.384969	0.242354	0.256492	0.446459	-0.135748	0.690651		Rapoport-Luebering_glycolytic_shunt	-0.134696	0.692948	-0.322541	0.33335	-0.362702	0.272963	0.00246734	0.994256
Start_of_DNA_replication_in_early_S_phase_effect	-0.524005	0.0980186	-0.0392971	0.908673	-0.0968411	0.776983	-0.541103	0.0856292		resolvin_D_biosynthesis	NA	NA	NA	NA	NA	NA	NA	NA
STAT3_Pathway	0.584659	0.0588766	0.296156	0.376545	0.301027	0.368367	0.666335	0.0251697		retinoate_biosynthesis_I	0.0511489	0.881277	-0.314732	0.345849	-0.242832	0.471847	0.387571	0.238913
TGF_beta_Pathway	0.36361	0.271675	-0.0433512	0.89929	0.00655164	0.984747	0.351064	0.289784		retinoate_biosynthesis_II	0.0952058	0.780669	-0.193678	0.568263	-0.0823941	0.809681	0.563435	0.071075
TGF_beta_Pathway_Epithelial_mesenchymal_transdifferentiation	-0.101055	0.767504	-0.122784	0.719104	-0.0336872	0.921673	0.132275	0.69824		retinol_biosynthesis	0.533156	0.0912505	0.118807	0.727901	0.219758	0.516159	0.534527	0.090264
TGF_beta_Pathway_Post_transcriptional_G1_arrest	-0.43499	0.181196	-0.403565	0.218386	-0.364617	0.27025	-0.0995326	0.770926		S-adenosyl-L-methionine_biosynthesis	-0.0558815	0.870369	0.318445	0.339875	0.312398	0.349632	-0.376534	0.253705
TGF_beta_Pathway_SnON_degradation	0.381241	0.247334	-0.127594	0.708509	-0.14125	0.678682	0.616558	0.0433505		S-reticuline_biosynthesis	-0.15819	0.642254	0.24117	0.474979	0.199488	0.556479	-0.107981	0.751987
TGF_beta_Pathway_Tumor_suppression	-0.0673709	0.843974	0.0417687	0.902951	-0.0490394	0.886146	0.409839	0.210628		selenocysteine_biosynthesis	-0.0536469	0.875517	0.00261414	0.993914	-0.074844	0.826881	0.163417	0.631149
TGF_beta_Pathway_Tumorogenesis	-0.0673709	0.843974	0.0417687	0.902951	-0.0490394	0.886146	0.409839	0.210628		serine_and_glycine_biosynthesis	-0.0577785	0.866002	0.514177	0.105644	0.379467	0.249725	0.232988	0.490537
TNF_m_Pathway	-0.0480933	0.88833	0.419969	0.198453	0.396484	0.227341	-0.263184	0.43426		serine_biosynthesis_phosphorylated_route	-0.0577785	0.866002	0.514177	0.105644	0.379467	0.249725	0.232988	0.490537
TNF_m_Pathway_Apoptosis	-0.111595	0.743922	0.361064	0.275296	0.342296	0.302824	-0.278096	0.407658		serotonin_and_melatonin_biosynthesis	-0.0830942	0.80809	-0.380663	0.248112	-0.316874	0.342397	0.572433	0.0657138
TNF_p_Pathway	0.711991	0.0139752	0.431229	0.185428	0.335373	0.313342	0.536324	0.0889814		serotonin_degradation	0.147595	0.66496	-0.165744	0.626229	-0.0621216	0.856017	0.510684	0.108444
TNF_p_Pathway_Gene_expression_Cell_Survival	0.485718	0.129862	0.442338	0.173099	0.330787	0.320416	0.429026	0.187935		sorbitol_degradation_I	-0.0586581	0.863978	-0.24521	0.467381	-0.271319	0.419646	0.107521	0.753016
TNF_p_Pathway_IKBs_degradation	0.214634	0.526233	0.242514	0.472445	0.0938019	0.783837	-0.0406171	0.905617		spermidine_biosynthesis	-0.64623	0.0316898	-0.46578	0.148772	-0.410427	0.20991	-0.635828	0.0354899
TRAF_m_Pathway	0.103428	0.762178	-0.237477	0.481973	-0.17782	0.600912	-0.0984822	0.773288		spermine_and_spermidine_degradation_I	0.26566	0.429787	-0.0855221	0.802576	0.00678163	0.984212	0.434427	0.181825
TRAF_m_Pathway_IKBs_Degradation	0.49801	0.119008	0.493607	0.122827	0.409892	0.210565	0.176652	0.603345		spermine_biosynthesis	-0.450186	0.1647	-0.22405	0.507785	-0.202037	0.55134	-0.255475	0.448325
TRAF_p_Pathway	0.305522	0.360901	0.126612	0.710669	0.031808	0.926032	-0.0350142	0.918596		sphingomyelin_metabolismceramide_salvage	0.0367172	0.914649	-0.470595	0.144056	-0.411288	0.20886	-0.00835044	0.98056
TRAF_p_Pathway_IKBs_Degradation	0.49801	0.119008	0.493607	0.122827	0.409892	0.210565	0.176652	0.603345		sphingosine_and_sphingosine-1-phosphate_metabolism	-0.0667093	0.845491	-0.191585	0.572532	-0.22433	0.507241	0.301662	0.367306
Transcription_of_mRNA_Pathway	-0.81533	0.00222451	-0.307014	0.358439	-0.394629	0.229722	-0.42732	0.18989		stearate_biosynthesis	0.441093	0.174455	0.509864	0.109109	0.542408	0.0847292	0.766149	0.00596381
Transition_and_termination_of_DNA_replication_effect	-0.616988	0.0431631	-0.218793	0.518049	-0.276829	0.409886	-0.337903	0.309475		sucrose_degradation	0.343541	0.300953	0.0984121	0.773446	0.212453	0.530544	0.112116	0.742763
Translation_Regulation_of_EIF4F_activity	0.214976	0.525557	-0.115607	0.734998	-0.0522934	0.878638	0.00456473	0.989373		sulfate_activation_for_sulfonation	-0.121533	0.721868	-0.0245272	0.942936	-0.0494529	0.885191	-0.10538	0.757805
Ubiquitin_Proteasome_Pathway	-0.607317	0.0475159	-0.49443	0.122106	-0.656647	0.0281798	-0.650383	0.0302557		sulfite_oxidation	0.48504	0.130479	0.33004	0.321576	0.351496	0.289149	0.683566	0.0203903
Ubiquitin_Proteasome_Pathway_Degraded_Protein	0.0249057	0.942056	-0.0718153	0.833801	-0.199333	0.556792	-0.435368	0.180774		superoxide_radicals_degradation	-0.319943	0.337482	-0.257024	0.445483	-0.293999	0.380196	0.0561591	0.86973
VEGF_Pathway	0.183142	0.589877	-0.316479	0.343032	-0.295169	0.378214	-0.216435	0.522681		superpathway_of_cholesterol_biosynthesis	0.10384	0.761256	0.544183	0.0835141	0.527475	0.0954149	0.126561	0.710781
VEGF_Pathway_Actin_Reorganization	0.350939	0.289967	0.164094	0.629717	0.248318	0.461572	0.163039	0.63195		superpathway_of_choline_degradation_to_L-serine	0.472611	0.14211	0.336711	0.311294	0.335723	0.312806	0.884109	0.000303364
VEGF_Pathway_Nitric_Oxide_Prodaction	-0.304843	0.362024	-0.303871	0.363633	-0.375628	0.254943	-0.458965	0.155609		superpathway_of_D-imyoi-inositol_145-trisphosphate_metabolism	0.466118	0.148438	0.60294	0.0495816	0.578055	0.0625062	0.723335	0.0118768
Wnt_Pathway	-0.142638	0.675671	-0.0667596	0.845375	-0.226989	0.502085	-0.368525	0.26476		superpathway_of_geranylgeranyldiphosphate_biosynthesis_I_via_mevalonate	0.0148223	0.965499	0.459793	0.154767	0.456136	0.158504	0.0826269	0.809152
Wnt_Pathway_Ctnn-b_Degradation	-0.71133	0.0141053	-0.416406	0.202687	-0.592882	0.0545607	-0.375112	0.255648		superpathway_of_inositol_phosphate_compounds	0.786467	0.00408944	0.322483	0.333442	0.345827	0.297533	0.542956	0.0843526
										superpathway_of_melatonin_degradation	0.324967	0.329517	-0.168415	0.620596	-0.0493098	0.885522	0.595685	0.0531401
										superpathway_of_methionine_degradation	0.0528248	0.877412	0.147644	0.664854	0.334448	0.314761	0.023666	0.944937
										superpathway_of_purine_nucleotide_salvage	-0.571088	0.0664972	-0.0284344	0.933861	-0.0458736	0.893459	-0.340354	0.305754
										superpathway_of_pyrimidine_deoxyribonucleoside_salvage	-0.500276	0.117072	-0.0489114	0.886441	-0.0278262	0.935273	-0.234909	0.486864
										superpathway_of_pyrimidine_deoxyribonucleotides_ide_novoi_biosynthesis	-0.508742	0.110022	0.0393932	0.90845	0.0747585	0.827077	-0.192364	0.570941
										superpathway_of_pyrimidine_ribonucleotides_ide_novoi_biosynthesis	-0.345899	0.297426	-0.0511374	0.881304	0.0835592	0.807033	-0.0478859	0.888809
										superpathway_of_steroid_hormone_biosynthesis	0.122335	0.720096	0.171206	0.614731	0.119097	0.727258	0.540125	0.0863085
										superpathway_of_tryptophan_utilization	0.265573	0.429943	-0.0869035	0.799443	0.053683	0.875434	0.703688	0.0156718
										taurine_biosynthesis	0.117886	0.72994	0.0340366	0.920863	0.0281207	0.934589	-0.108672	0.750444
										TCA_cycle	-0.623786	0.0402736	0.00836466	0.980527	-0.0854043	0.802844	-0.502377	0.115296
										terminal_iOi-glycans_residues_modification	-0.0445309	0.896562	-0.171016	0.61513	-0.0901953	0.791987	0.311162	0.351644
										tetrahydrobiopterin_ide_novoi_biosynthesis	-0.166126	0.625423	0.0647574	0.849967	-0.00127392	0.997034	0.344691	0.29923
										tetrahydrofolate_salvage_from_510-methenyltetrahydrofolate	-0.372282	0.259541	-0.0262541	0.938924	-0.164564	0.628723	-0.17766	0.601245
										tetrapyrrole_biosynthesis	-0.363761	0.271462	-0.317547	0.341315	-0.333634	0.316015	-0.0597182	0.86154
										the_visual_cycle_I_vertebrates	0.392034	0.233077	0.212554	0.530344	0.302403	0.366073	0.253071	0.452756
										thiamin_salvage_III	NA	NA	NA	NA	NA	NA	NA	NA
										thio-molybdenum_cofactor_biosynthesis	0.190471	0.574808	0.300683	0.36894	0.292916	0.382035	0.31106	0.35181
										thioredoxin_pathway	0.41112	0.209065	0.352194	0.288126	0.314488	0.346243	0.154046	0.651102
										thiosulfate_disproportionation_III_rhodanese	0.139009	0.683549	0.371102	0.261173	0.427417	0.189777	0.249655	0.459085
										threonine_degradation	0.187879	0.580121	-0.117786	0.730161	-0.114539	0.737371	0.17631	0.604057
										thymine_degradation	-0.0421681	0.902027	0.189122	0.577572	0.0377737	0.912201	0.0908814	0.790435
										thyroid_hormone_biosynthesis	0.512732	0.106796	-0.0830273	0.808242	0.033431	0.922267	0.167331	0.622881
										thyroid_hormone_metabolism_II_via_conjugation_andor_degradation	-0.0057936	0.986512	-0.189339	0.577127	-0.132608	0.697513	0.479036	0.13602
										thyroid_hormone_metabolism_I_via_deiodination	-0.0057936	0.986512	-0.189339	0.577127	-0.132608	0.697513	0.479036	0.13602
										thyronamine_and_iodothyronamine_metabolism	-0.0057936	0.986512	-0.189339	0.577127	-0.132608	0.697513	0.479036	0.13602
										trehalose_degradation	0.430763	0.185957	0.197437	0.560628	0.38626	0.240644	0.570958	0.0665731
										triacylglycerol_biosynthesis	0.36508	0.269595	0.00666954	0.984473	0.0291005	0.932315	0.781593	0.00449237
										triacylglycerol_degradation	0.468396	0.146198	0.281019	0.402539	0.258549	0.442692	0.216391	0.522768
										tRNA_charging	-0.0966677	0.777374	0.364043	0.271061	0.253213	0.452494	-0.0147709	0.965619
										tRNA_splicing	0.298381	0.372798	0.328	0.324757	0.354996	0.284038	0.0521701	0.878922
										tryptophan_degradation	0.239506	0.478124	-0.00814734	0.981033	0.115937	0.734264	0.303453	0.364327
										tryptophan_degradation_to_2-amino-3-carboxymuconate_semialdehyde	0.225095	0.505754	-0.0195549	0.954492	0.072352	0.832574	0.319403	0.338345
										tryptophan_degradation_X_mammalian_via_tryptamine	0.33128	0.319652	-0.0532923	0.876335	0.0103121	0.975994	0.607974	0.0472109
										tyrosine_degradation	-0.0057936	0.986512	-0.189339	0.577127	-0.132608	0.697513	0.479036	0.13602
										ubiquinol-10_biosynthesis	-0.387277	0.239301	0.237789	0.481381	0.0398032	0.907501	-0.20234	0.550732
										UDP-D-xylose_and_UDP-D-glucuronate_biosynthesis	-0.0278884	0.935129	-0.248045	0.462081	-0.130392	0.702365	0.447529	0.167514
										UDP-iNi-acetyl-D-galactosamine_biosynthesis_I	NA	NA	NA	NA	NA	NA	NA	NA
										UDP-iNi-acetyl-D-galactosamine_biosynthesis_II	0.00717597	0.983294	-0.100725	0.768246	-0.0890722	0.794529	0.466239	0.148318
										UDP-iNi-acetyl-D-glucosamine_biosynthesis_II	0.0496278	0.884787	0.176806	0.603024	0.196697	0.562127	0.0312157	0.927406
										UMP_biosynthesis	-0.47865	0.136381	0.0766869	0.822676	0.00951601	0.977847	-0.163248	0.631508
										uracil_degradation	-0.0421681	0.902027	0.189122	0.577572	0.0377737	0.912201	0.0908814	0.790435
										urate_biosynthesisinosine_5-phosphate_degradation	0.260385	0.439343	0.23564	0.485469	0.340857	0.304993	-0.011467	0.973306
										urea_cycle	0.236379	0.484062	0.804651	0.00281811	0.845548	0.00104249	0.179609	0.597194
										UTP_and_CTP_dephosphorylation_I	0.189472	0.576855	-0.0309201	0.928092	0.0916437	0.788712	0.276188	0.411016
										UTP_and_CTP_dephosphorylation_II	0.189472	0.576855	-0.0309201	0.928092	0.0916437	0.788712	0.276188	0.411016
										UTP_and_CTP_ide_novoi_biosynthesis	-0.227665	0.500776	-0.0769759	0.822017	0.0861711	0.801104	-0.00302561	0.992956
										valine_degradation	-0.327008	0.326309	-0.224571	0.506773	-0.177617	0.601335	0.145886	0.668646
										wybutosine_biosynthesis	-0.593523	0.0542331	-0.234043	0.488518	-0.32041	0.336736	-0.590073	0.0560095
										zymosterol_biosynthesis	0.532232	0.0919196	0.77646	0.0049477	0.771144	0.00545413	0.31845	0.339868

## Sheet: GSE34074 normalization
Signaling pathway	Pazopanib_CORR.COEF.	Pazopanib_P.VALUE	Sorafenib_CORR.COEF	Sorafenib_P.VALUE	Sunitinib_CORR.COEF	Sunitinib_P.VALUE	Temsirolimus_CORR.COEF	Temsirolimus_P.VALUE		Metabolic pathways	Pazopanib_CORR.COEF.	Pazopanib_P.VALUE	Sorafenib_CORR.COEF	Sorafenib_P.VALUE	Sunitinib_CORR.COEF	Sunitinib_P.VALUE	Temsirolimus_CORR.COEF	Temsirolimus_P.VALUE
0_IL_6_Pathway_IKBs_Degradation	0.605698	0.0482729	0.398118	0.225256	0.328628	0.323776	0.193698	0.568221		125-dihydroxyvitamin_Dsub3sub_biosynthesis	0.348366	0.293762	0.261873	0.436636	0.214751	0.526001	-0.0978828	0.774637
AHR_Pathway	-0.0614742	0.857504	-0.38393	0.243736	-0.378032	0.251667	-0.441403	0.174117		1D-imyoi-inositol_hexakisphosphate_biosynthesis_II_mammalian	0.510397	0.108676	0.119809	0.725681	0.169846	0.617587	0.658003	0.0277437
AHR_Pathway_AHR_Degradation	-0.0450034	0.89547	-0.0138518	0.967757	-0.143029	0.674825	-0.0906506	0.790957		1D-imyoi-inositol_hexakisphosphate_biosynthesis_V_from_Ins134P3	-0.141939	0.677186	-0.335997	0.312386	-0.420944	0.197305	0.0336817	0.921686
AHR_Pathway_C_Myc_Expression	-0.0786969	0.818095	-0.385672	0.241421	-0.333131	0.316789	-0.477919	0.137066		2-amino-3-carboxymuconate_semialdehyde_degradation_to_glutaryl-CoA	0.140549	0.680203	0.0316111	0.926488	0.194741	0.566101	0.0341563	0.920585
AHR_Pathway_Cath_D_Expression	-0.16321	0.631589	-0.492005	0.124235	-0.434405	0.18185	-0.500173	0.11716		2-deoxy-alpha-D-ribose_1-phosphate_degradation	0.00789931	0.98161	-0.043406	0.899164	-0.070818	0.836082	0.336646	0.311392
AHR_Pathway_PS2_Gene_Expression	0.130821	0.701425	-0.339099	0.307656	-0.252301	0.454179	-0.287274	0.391693		2-oxobutanoate_degradation	-0.123254	0.718067	-0.241254	0.47482	-0.127483	0.708753	-0.106485	0.755333
AKT_Pathway	0.554722	0.076539	0.0456992	0.893862	0.043232	0.899566	0.340731	0.305184		2-oxoglutarate_decarboxylation_to_succinyl-CoA	-0.0534898	0.875879	0.0514862	0.880499	0.125755	0.712554	0.071216	0.835172
AKT_Pathway_Aggregation_&_Neurodegeneration	0.338464	0.308621	0.172694	0.611611	0.139326	0.682859	-0.127733	0.708202		2-oxoisovalerate_decarboxylation_to_isobutanoyl-CoA	-0.0718807	0.833651	-0.0286808	0.933289	0.0571012	0.867561	-0.259101	0.441684
AKT_Pathway_Apoptosis_Inhibition	0.421108	0.197112	0.276501	0.410463	0.299864	0.370311	-0.0652865	0.848753		3-phosphoinositide_biosynthesis	0.300729	0.368864	0.763416	0.00625706	0.724475	0.0116794	0.0137631	0.967964
AKT_Pathway_Blocks_Apoptosis	-0.000577773	0.998655	-0.222793	0.510232	-0.254373	0.450354	0.113592	0.739478		3-phosphoinositide_degradation	0.655852	0.0284375	0.383449	0.244377	0.452671	0.162094	0.444222	0.171059
AKT_Pathway_Cardiovascular_Homeostasis	0.328342	0.324222	0.188541	0.578762	0.17171	0.613674	-0.0916099	0.788788		4-aminobutyrate_degradation	-0.175343	0.606075	-0.289608	0.387683	-0.198937	0.557592	-0.0530724	0.876842
AKT_Pathway_Caspase_Cascade	-0.359533	0.277488	-0.379373	0.249852	-0.398993	0.224143	-0.351261	0.289493		4-hydroxy-2-nonenal_detoxification	-0.407867	0.21305	-0.523745	0.0982156	-0.627916	0.0385857	-0.363062	0.272452
AKT_Pathway_Cell_Cycle	0.524287	0.0978048	0.213371	0.528728	0.263515	0.433661	0.408693	0.212033		4-hydroxybenzoate_biosynthesis	NA	NA	NA	NA	NA	NA	NA	NA
AKT_Pathway_Cell_Cycle_Progression	-0.739338	0.00931758	-0.498059	0.118966	-0.575188	0.0641283	-0.479897	0.135216		4-hydroxyproline_degradation	0.014209	0.966926	-0.199838	0.555773	-0.123838	0.71678	0.461719	0.152822
AKT_Pathway_Cell_Survival	0.264885	0.431184	-0.194173	0.567255	-0.181974	0.592294	0.325658	0.328429		5-aminoimidazole_ribonucleotide_biosynthesis	-0.639297	0.0341891	-0.277109	0.409392	-0.290731	0.385761	-0.3161	0.343642
AKT_Pathway_Death_Genes	-0.163791	0.630357	-0.0036337	0.99154	-0.0218659	0.94912	-0.135661	0.690841		7-3-amino-3-carboxypropyl-wyosine_biosynthesis	-0.503248	0.114565	-0.0455559	0.894193	-0.0961225	0.778602	-0.463388	0.151149
AKT_Pathway_Elevation_of_Glucose_Import	-0.217111	0.521353	-0.0447392	0.896081	-0.0549262	0.872569	-0.201848	0.551721		acetate_conversion_to_acetyl-CoA	0.422551	0.19542	0.215574	0.524378	0.141652	0.677809	0.413254	0.206475
AKT_Pathway_ERK_Pathway	-0.167356	0.622827	-0.331569	0.319204	-0.344071	0.300157	-0.105987	0.756446		acetone_degradation_I_to_methylglyoxal	0.117252	0.731346	0.101591	0.766301	0.162434	0.633232	-0.334339	0.31493
AKT_Pathway_Genetic_Stability	0.13228	0.698231	-0.0610622	0.858451	-0.0183671	0.957254	0.0470507	0.890739		acetyl-CoA_biosynthesis_from_citrate	-0.337289	0.310411	0.108338	0.75119	0.0639056	0.851921	-0.135872	0.690381
AKT_Pathway_Glucose_Uptake	0.329021	0.323163	0.214412	0.52667	0.189815	0.576152	-0.157198	0.644368		acyl-CoA_hydrolysis	-0.761352	0.00648546	-0.373615	0.257703	-0.456537	0.158092	-0.533612	0.0909217
AKT_Pathway_Glycogen_Synthesis	0.434873	0.181326	0.0320148	0.925552	0.125636	0.712816	0.156414	0.646042		acyl_carrier_protein_metabolism	-0.589392	0.0563651	-0.150593	0.658508	-0.20571	0.54397	-0.0369425	0.914127
AKT_Pathway_Insulin_Stimulated_Mitogenesis	0.288503	0.389578	0.187474	0.580953	0.171829	0.613425	-0.169469	0.61838		adenine_and_adenosine_salvage_I	-0.203339	0.548723	-0.29728	0.37465	-0.212136	0.531173	0.0299186	0.930416
AKT_Pathway_JNK_Pathway	-0.217111	0.521353	-0.0447392	0.896081	-0.0549262	0.872569	-0.201848	0.551721		adenine_and_adenosine_salvage_II	0.269773	0.422405	0.284436	0.396596	0.226815	0.502421	0.332544	0.317696
AKT_Pathway_Neuroprotection	0.295319	0.377959	0.206273	0.542844	0.169007	0.61935	-0.165127	0.627532		adenine_and_adenosine_salvage_III	-0.517508	0.103018	-0.263166	0.434293	-0.244864	0.468029	-0.444455	0.170807
AKT_Pathway_NF_kB_Pathway	0.359757	0.277167	0.232691	0.491106	0.207816	0.539762	-0.179299	0.597838		adenosine_deoxyribonucleotides_ide_novoi_biosynthesis	-0.0693206	0.839509	-0.0661395	0.846797	0.11156	0.744001	0.0316425	0.926416
AKT_Pathway_p53_Degradation	0.248199	0.461795	-0.125598	0.712899	-0.0687989	0.840703	0.463162	0.151376		adenosine_nucleotides_degradation	0.170101	0.61705	0.147483	0.665202	0.236966	0.482946	-0.143438	0.67394
AKT_Pathway_p73_Mediated_Apoptosis	-0.411515	0.208584	-0.280079	0.404182	-0.310846	0.35216	-0.552305	0.0781027		adenosine_ribonucleotides_ide_novoi_biosynthesis	0.0181489	0.957762	0.197018	0.561477	0.163201	0.631608	0.0822286	0.810057
AKT_Pathway_Protein_Synthesis	-0.630313	0.0376286	-0.388197	0.23809	-0.398587	0.22466	-0.710905	0.0141894		alanine_biosynthesisdegradation	NA	NA	NA	NA	NA	NA	NA	NA
AKT_Pathway_Regeneration_of_Cyclic_Nucleotide	-0.241375	0.474592	0.050848	0.881972	0.0519327	0.879469	-0.252982	0.452921		allopregnanolone_biosynthesis	-0.305148	0.361518	-0.0959453	0.779002	-0.0779259	0.819852	-0.333764	0.315814
AKT_Pathway_Respiratory_Burst	0.295319	0.377959	0.206273	0.542844	0.169007	0.61935	-0.165127	0.627532		alpha-tocopherol_degradation	NA	NA	NA	NA	NA	NA	NA	NA
AKT_Pathway_Survival_Genes	0.0367356	0.914606	-0.306729	0.358908	-0.310038	0.353479	-0.0967223	0.777251		anandamide_degradation	-0.0119176	0.972258	0.159118	0.640276	0.262574	0.435365	-0.0590331	0.863116
AKT_Pathway_Synaptic_Signaling	-0.453821	0.160897	-0.257948	0.443791	-0.205784	0.543822	-0.252442	0.453917		androgen_biosynthesis	0.199523	0.556409	0.244199	0.469277	0.16138	0.63547	0.586856	0.0577012
AKT_Pathway_Translation	0.125326	0.713499	-0.316214	0.343459	-0.111254	0.744683	-0.154295	0.650571		arsenate_detoxification_I_glutaredoxin	-0.341411	0.304157	-0.276571	0.410341	-0.261751	0.436859	0.292936	0.382002
Androgen_receptor_Pathway	0.330758	0.320461	0.174845	0.607114	0.111353	0.744462	0.364388	0.270573		ascorbate_recycling_cytosolic	-0.344625	0.299329	-0.357613	0.280249	-0.362876	0.272716	-0.0519852	0.879348
Androgen_receptor_Pathway_Apoptosis	0.197662	0.560172	0.492365	0.123918	0.510215	0.108824	0.183514	0.58911		asparagine_biosynthesis	0.377235	0.252751	0.603581	0.0492752	0.529507	0.0939115	0.448836	0.166126
Androgen_receptor_Pathway_AR_Degradation	0.672131	0.023482	0.334857	0.314133	0.404964	0.216642	0.682282	0.020722		asparagine_degradation	-0.046606	0.891766	0.220802	0.514117	0.219626	0.516417	0.189649	0.576492
Androgen_receptor_Pathway_Cell_Survival_&_Cell_Growth	0.120166	0.724891	-0.143213	0.674427	-0.245365	0.467091	-0.391192	0.234172		aspartate_biosynthesis	NA	NA	NA	NA	NA	NA	NA	NA
Androgen_receptor_Pathway_Gonadotropin_Regulation	-0.436758	0.179227	-0.338559	0.308477	-0.497755	0.119226	-0.313843	0.347287		aspirin-triggered_lipoxin_biosynthesis	0.0907623	0.790705	0.210079	0.535255	0.159929	0.638552	-0.0772055	0.821494
Androgen_receptor_Pathway_Histone_Modification	-0.436758	0.179227	-0.338559	0.308477	-0.497755	0.119226	-0.313843	0.347287		aspirin_triggered_resolvin_D_biosynthesis	0.0907623	0.790705	0.210079	0.535255	0.159929	0.638552	-0.0772055	0.821494
Androgen_receptor_Pathway_Prostate_Differentiation_&_Development	-0.436758	0.179227	-0.338559	0.308477	-0.497755	0.119226	-0.313843	0.347287		aspirin_triggered_resolvin_E_biosynthesis	0.0907623	0.790705	0.210079	0.535255	0.159929	0.638552	-0.0772055	0.821494
Androgen_receptor_Pathway_Sexual_Differentiation_&_Sexual_Maturation_at_Puberty	-0.436758	0.179227	-0.338559	0.308477	-0.497755	0.119226	-0.313843	0.347287		beta-alanine_degradation	0.395703	0.228342	-0.078139	0.819366	0.0623395	0.855517	0.0536434	0.875525
ATM_Pathway	0.605236	0.0484905	0.207125	0.541141	0.223145	0.509546	0.406775	0.214396		bile_acid_biosynthesis_neutral_pathway	0.162452	0.633194	0.129523	0.704273	0.236548	0.48374	0.328643	0.323753
ATM_Pathway_Apoptosis	-0.00231229	0.994617	0.283293	0.398579	0.116269	0.733528	0.133467	0.695633		biotin-carboxyl_carrier_protein_assembly	0.0436453	0.89861	0.320282	0.336941	0.248428	0.461369	-0.253053	0.45279
ATM_Pathway_Apoptosis_&_Senescense	0.529534	0.0938913	0.55992	0.0732468	0.508758	0.110008	0.133483	0.695598		bupropion_degradation	-0.343405	0.301156	-0.453424	0.161309	-0.344283	0.299841	0.0399628	0.907131
ATM_Pathway_Cell_Cicle_Checkpoint_Control	-0.208498	0.538402	-0.0586408	0.864018	-0.218449	0.518724	-0.477136	0.137803		C20_prostanoid_biosynthesis	0.0825763	0.809267	0.240029	0.477135	0.156773	0.645275	0.0662112	0.846632
ATM_Pathway_Cell_Survival	0.196735	0.56205	-0.222231	0.511326	-0.298628	0.372383	0.074692	0.827229		cardiolipin_biosynthesis	-0.594626	0.0536739	-0.434789	0.18142	-0.520921	0.100371	0.0168787	0.960716
ATM_Pathway_Checkpoint_Activation	-0.00936978	0.978187	0.0921433	0.787583	-0.0865198	0.800313	-0.230177	0.495932		carnosine_biosynthesis	NA	NA	NA	NA	NA	NA	NA	NA
ATM_Pathway_DNA_Repair	-0.414166	0.205375	-0.0455594	0.894185	-0.212765	0.529927	-0.621163	0.0413722		catecholamine_biosynthesis	0.374812	0.256059	-0.103441	0.76215	0.0516678	0.880081	0.444984	0.170238
ATM_Pathway_G2_Mitosis_Progression	0.743766	0.0086869	0.41299	0.206795	0.396276	0.227607	0.5486	0.0805413		CDP-diacylglycerol_biosynthesis	0.241026	0.475252	-0.0627856	0.854492	-0.0701054	0.837712	0.637258	0.0349498
ATM_Pathway_G2/M_Checkpoint_Arrest	0.723305	0.011882	0.469292	0.145323	0.516027	0.10418	0.701412	0.0161617		ceramide_ide_novoi_biosynthesis	0.291086	0.385154	0.0926708	0.786391	0.0518293	0.879708	0.114777	0.736841
ATM_Pathway_MDMX_Ubiquitination_&_Degradation	0.421939	0.196136	0.645089	0.0320919	0.517781	0.102805	0.106117	0.756156		cholesterol_biosynthesis_I	0.10088	0.767897	0.493697	0.122747	0.507081	0.111383	0.158886	0.64077
ATM_Pathway_NF_kB_Pathway	-0.0888765	0.794973	0.273645	0.415513	0.105523	0.757486	-0.336926	0.310964		cholesterol_biosynthesis_III_via_desmosterol	0.10088	0.767897	0.493697	0.122747	0.507081	0.111383	0.158886	0.64077
ATM_Pathway_S_Phase_Arrest	-0.450818	0.164035	-0.204107	0.547181	-0.353115	0.286779	-0.586131	0.0580874		cholesterol_biosynthesis_II_via_2425-dihydrolanosterol	0.10088	0.767897	0.493697	0.122747	0.507081	0.111383	0.158886	0.64077
ATM_Pathway_S_Phase_Progresion	-0.00960402	0.977642	-0.467002	0.147566	-0.427947	0.189169	0.366586	0.267475		choline_degradation	0.259016	0.441838	0.222474	0.510853	0.307037	0.358401	0.761653	0.00645178
ATM_Pathway_Synaptic_Vesicle_Transport	-0.0888765	0.794973	0.273645	0.415513	0.105523	0.757486	-0.336926	0.310964		chondroitin_and_dermatan_biosynthesis	0.137777	0.686229	0.101028	0.767566	0.150217	0.659315	0.343562	0.30092
Brca1_as_a_transcription_regulator_effect	-0.122843	0.718974	-0.0971011	0.776398	-0.0314921	0.926765	-0.205321	0.544749		chondroitin_sulfate_biosynthesis	-0.144662	0.671291	-0.24444	0.468824	-0.234306	0.488016	0.0807726	0.813369
BRCA1_Pathway	-0.82278	0.0018695	-0.35748	0.280441	-0.406966	0.214161	-0.636158	0.0353647		chondroitin_sulfate_biosynthesis_late_stages	-0.528667	0.0945305	-0.497054	0.11983	-0.454552	0.160138	0.0332142	0.92277
cAMP_Pathway	0.553393	0.077396	0.190496	0.574759	0.284508	0.396471	0.446	0.169148		chondroitin_sulfate_degradation_metazoa	0.277496	0.408712	0.387007	0.239656	0.413215	0.206523	0.61761	0.0428928
cAMP_Pathway_Axonal_Growth	0.130642	0.701818	0.165929	0.625837	0.301819	0.367045	0.165547	0.626644		citrulline-nitric_oxide_cycle	0.516078	0.10414	0.757171	0.00696675	0.781614	0.00449058	0.586573	0.0578521
cAMP_Pathway_Cardiovascular_Homeostasis	-0.276297	0.410824	-0.323599	0.331675	-0.181831	0.59259	-0.153209	0.652894		CMP-iNi-acetylneuraminate_biosynthesis_I_eukaryotes	-0.362736	0.272915	-0.507319	0.111187	-0.470184	0.144455	-0.52423	0.0978479
cAMP_Pathway_Cell_Growth	-0.561976	0.0719709	-0.465318	0.149229	-0.397593	0.225925	-0.435844	0.180243		CMP_phosphorylation	-0.224354	0.507194	-0.154242	0.650683	0.0053525	0.987539	-0.0695457	0.838993
cAMP_Pathway_Cell_Proliferation	-0.0574067	0.866858	-0.243753	0.470114	-0.0802357	0.814591	-0.266968	0.427433		coenzyme_A_biosynthesis	-0.395335	0.228814	-0.219191	0.517269	-0.325253	0.329067	0.24698	0.464068
cAMP_Pathway_Cell_Survival	0.0779203	0.819864	0.194649	0.566286	0.0325541	0.924301	0.133753	0.695009		creatine-phosphate_biosynthesis	-0.0537066	0.87538	0.0574584	0.866739	0.00356312	0.991704	0.420107	0.198291
cAMP_Pathway_Cell_Survival_&_Chemotaxis	0.2354	0.485927	-0.135524	0.69114	0.0451758	0.895071	0.100075	0.769706		creatine_biosynthesis	-0.168852	0.619676	0.157939	0.642788	0.210913	0.533597	-0.11464	0.737145
cAMP_Pathway_Cytokine_Production	-0.190121	0.575526	-0.28088	0.402782	-0.27768	0.408389	-0.0137604	0.96797		cysteine_biosynthesis	0.0856275	0.802337	0.470535	0.144114	0.59218	0.05492	0.146097	0.668191
cAMP_Pathway_Degradation_of_Cell_Cycle_Regulators	0.535232	0.0897597	0.192178	0.571321	0.386402	0.240455	0.279519	0.405161		cysteine_biosynthesishomocysteine_degradation_trans-sulfuration	0.147559	0.665037	0.555495	0.076043	0.650583	0.0301877	0.113837	0.738931
cAMP_Pathway_Endothelial_Cell_Regulation	0.581038	0.0608484	0.44197	0.173499	0.39781	0.225648	0.271396	0.41951		D-galactose_degradation_V_Leloir_pathway	-0.287236	0.391757	0.0813119	0.812142	0.0864437	0.800486	-0.00704562	0.983597
cAMP_Pathway_Glycogen_Synthesis	-0.0574067	0.866858	-0.243753	0.470114	-0.0802357	0.814591	-0.266968	0.427433		D-glucuronate_degradation	0.444553	0.170702	-0.101813	0.765802	0.0190269	0.95572	0.439903	0.175757
cAMP_Pathway_Glycolysis	0.637888	0.0347135	0.255657	0.447992	0.347249	0.295418	0.64947	0.030567		D-imyoi-inositol-5-phosphate_metabolism	-0.0253141	0.941108	-0.370244	0.262364	-0.458321	0.156265	0.0724377	0.832378
cAMP_Pathway_Metabolic_Energy	0.0638194	0.852119	0.43664	0.179358	0.425378	0.192129	-0.0123083	0.971349		D-imyoi-inositol_134-trisphosphate_biosynthesis	0.414635	0.20481	0.116889	0.732152	0.160697	0.63692	0.529006	0.0942805
cAMP_Pathway_Myocardial_Contraction	-0.00266021	0.993807	-0.405769	0.215643	-0.267136	0.427131	-0.294629	0.379127		D-imyoi-inositol_145-trisphosphate_biosynthesis	0.185625	0.584756	-0.17313	0.6107	-0.238404	0.480213	-0.029176	0.93214
cAMP_Pathway_Oncogenesis	-0.53172	0.0922915	-0.369994	0.262711	-0.404152	0.217653	-0.393116	0.231675		D-imyoi-inositol_145-trisphosphate_degradation	0.382996	0.244983	0.541132	0.0856093	0.499159	0.118023	0.700892	0.016275
cAMP_Pathway_Protein_Retention	0.580302	0.061255	0.106407	0.755507	0.235846	0.485077	0.589191	0.05647		D-imyoi-inositol_1456-tetrakisphosphate_biosynthesis	-0.174595	0.607636	-0.36035	0.276317	-0.43594	0.180136	0.039666	0.907819
cAMP_Pathway_Regulation_of_Cytoskeleton	-0.46088	0.153669	-0.219063	0.51752	-0.173218	0.610514	-0.361612	0.274516		D-imyoi-inositol_3456-tetrakisphosphate_biosynthesis	-0.141939	0.677186	-0.335997	0.312386	-0.420944	0.197305	0.0336817	0.921686
Caspase_Cascade	-0.388205	0.238078	-0.315469	0.34466	-0.243523	0.470547	-0.44138	0.174142		D-mannose_degradation	0.334203	0.315137	-0.0735968	0.82973	-0.0730629	0.830949	0.298784	0.372121
Caspase_Cascade_Activated_Tissue_Trans_glutaminase	0.344264	0.299869	0.0720707	0.833217	0.223523	0.508809	-0.157782	0.643123		dermatan_sulfate_biosynthesis	0.313137	0.348432	0.122897	0.718854	0.059287	0.862532	-0.183748	0.588626
Caspase_Cascade_Apoptosis	0.108408	0.751034	0.00993914	0.976862	0.13119	0.700617	-0.139204	0.683125		dermatan_sulfate_biosynthesis_late_stages	-0.114033	0.738495	-0.21198	0.531481	-0.29575	0.37723	-0.494904	0.121693
Caspase_Cascade_Cell_Survival	-0.156368	0.646138	0.489142	0.126778	0.427971	0.189142	-0.0318687	0.925891		dermatan_sulfate_degradation_metazoa	0.453843	0.160874	0.415225	0.204102	0.44332	0.172034	0.556498	0.075403
Caspase_Cascade_ICAD_Degradation	-0.297602	0.374108	0.0828618	0.808618	0.11433	0.737836	-0.132383	0.698004		diphthamide_biosynthesis	-0.28872	0.389205	0.130547	0.702025	0.195619	0.564315	-0.368909	0.264223
CD40_Pathway	0.316206	0.343472	0.17876	0.598958	0.129888	0.703472	-0.1175	0.730795		dolichol_and_dolichyl_phosphate_biosynthesis	-0.12164	0.721632	0.291506	0.384438	0.230933	0.494479	0.151049	0.657528
CD40_Pathway_Cell_Survival	0.557057	0.0750478	0.093866	0.783692	0.113143	0.740476	0.0979787	0.774422		dolichyl-diphosphooligosaccharide_biosynthesis	-0.346566	0.296433	-0.136167	0.689738	-0.0511275	0.881327	-0.200906	0.553617
CD40_Pathway_Gene_Expression	0.711586	0.0140548	0.231743	0.492924	0.253401	0.452146	0.184974	0.586098		dopamine_degradation	0.442159	0.173293	-0.043902	0.898016	0.0101752	0.976313	0.64058	0.0337168
CD40_Pathway_IKBs_Degradation	0.274281	0.414387	0.304812	0.362074	0.177242	0.602115	-0.100783	0.768115		dTMP_ide_novoi_biosynthesis_mitochondrial	-0.44494	0.170286	0.0734353	0.830099	-0.0639502	0.851819	-0.283428	0.398344
Cellular_Anti_Apoptosis_Pathway	0.406341	0.214933	0.163835	0.630264	0.17505	0.606686	0.471976	0.142721		eicosapentaenoate_biosynthesis	0.560619	0.072811	0.425002	0.192565	0.394702	0.229628	0.704187	0.0155659
Cellular_Anti_Apoptosis_Pathway_Apoptosis	-0.0944331	0.782412	-0.261543	0.437236	-0.357105	0.280982	0.0925603	0.78664		epoxysqualene_biosynthesis	-0.14417	0.672355	-0.0531257	0.876719	-0.108185	0.751532	-0.279672	0.404894
Cellular_Anti_Apoptosis_Pathway_Depolarization	0.292946	0.381984	0.566727	0.0690803	0.566263	0.0693593	0.19839	0.558698		estradiol_biosynthesis_I	0.063718	0.852352	0.054525	0.873494	0.075688	0.824955	0.279787	0.404692
Chemokine_Pathway	0.413286	0.206437	-0.0492135	0.885744	-0.0204509	0.952409	-0.0605666	0.85959		estradiol_biosynthesis_II	NA	NA	NA	NA	NA	NA	NA	NA
Chemokine_Pathway_Cell_Activation	0.236856	0.483154	0.0124129	0.971105	0.102924	0.76331	0.143894	0.672954		ethanol_degradation_II	0.369869	0.262885	0.285738	0.394343	0.27084	0.420501	0.670125	0.0240567
Chemokine_Pathway_Gene_Expression_&_Apoptosis	0.304182	0.363118	0.254313	0.450465	0.202346	0.550719	-0.0493054	0.885532		ethanol_degradation_IV	0.405732	0.215688	0.25143	0.455792	0.226478	0.503074	0.670431	0.0239684
Chemokine_Pathway_Internalization_Degradation_Recycling	-0.203564	0.548271	-0.595543	0.0532113	-0.611602	0.0455515	-0.576418	0.0634292		eumelanin_biosynthesis	0.135486	0.691224	-0.0530576	0.876876	-0.0499614	0.884017	0.291918	0.383736
Chromatin_Pathway	-0.639993	0.0339321	-0.295466	0.37771	-0.283019	0.399055	-0.588579	0.0567911		fatty_acid_activation	0.113905	0.738781	0.203258	0.548885	0.309898	0.353707	0.502795	0.114945
Chromatin_Pathway_Octamer_Sliding	NA	NA	NA	NA	NA	NA	NA	NA		fatty_acid_alpha-oxidation	0.196348	0.562835	0.308763	0.355566	0.379171	0.250125	0.385705	0.241379
Chromatin_Pathway_Octamer_Transfer	NA	NA	NA	NA	NA	NA	NA	NA		fatty_acid_alpha-oxidation_III	0.0443645	0.896947	0.0280741	0.934698	0.101866	0.765684	0.255619	0.448061
Circadian_Pathway	0.37035	0.262217	0.364489	0.270431	0.399137	0.223961	-0.00665147	0.984515		fatty_acid_beta-oxidation	0.237356	0.482203	0.446101	0.16904	0.540877	0.0857862	0.54224	0.0848445
CREB_Pathway	0.517043	0.103382	0.308634	0.355777	0.314369	0.346436	0.282586	0.399809		fatty_acid_beta-oxidation_peroxisome	-0.0339074	0.921162	0.100621	0.768479	0.193164	0.56931	0.417872	0.200938
CREB_Pathway_Gene_Expression	0.175282	0.6062	-0.129346	0.70466	-0.149916	0.659962	-0.349277	0.292415		fatty_acid_beta-oxidation_unsaturated_odd_number	0.242778	0.471948	0.403187	0.21886	0.376903	0.253202	0.583888	0.0592929
Cytokine_Network_Pathway	0.258203	0.443325	-0.0232304	0.945949	-0.066626	0.845681	-0.0291723	0.932148		fatty_acid_biosynthesis_initiation	0.125631	0.712827	0.215514	0.524496	0.132537	0.697666	0.286307	0.393361
DNA_damage_induced_apoptosis_effect	-0.675031	0.0226684	-0.245958	0.465979	-0.296451	0.376046	-0.659789	0.027177		fatty_acid_elongation_--_saturated	-0.0844047	0.805113	0.153832	0.65156	0.0905679	0.791144	0.103643	0.761698
DNA_damage_induced_responses_effect	-0.604566	0.0488069	-0.292765	0.382293	-0.310296	0.353057	-0.650864	0.0300927		flavin_biosynthesis	-0.087756	0.797511	0.283168	0.398795	0.309596	0.354201	0.0819685	0.810649
DNA_Repair_Mechanisms_Pathway	-0.306491	0.359301	0.00336342	0.992169	0.0529096	0.877217	-0.518454	0.102279		folate_polyglutamylation	0.0198705	0.953759	0.291409	0.384603	0.143016	0.674853	0.160735	0.636838
EGFR1_Pathway	0.343073	0.301655	0.107419	0.753244	0.0826902	0.809008	0.0420005	0.902415		folate_transformations	0.0911031	0.789934	0.330463	0.320919	0.277577	0.40857	0.0338051	0.921399
ErbB_Family_Pathway	0.177182	0.602241	-0.152482	0.654454	-0.207118	0.541154	-0.114348	0.737796		formaldehyde_oxidation	-0.184345	0.587394	-0.332496	0.31777	-0.370628	0.26183	-0.312057	0.350186
ErbB_Family_Pathway_Anti_Apoptosis	0.116314	0.733427	0.0112189	0.973884	-0.0733165	0.83037	0.207311	0.540769		fructose_26-bisphosphate_synthesisdephosphorylation	NA	NA	NA	NA	NA	NA	NA	NA
ERK_Signaling_Pathway	0.524708	0.0974872	0.271431	0.419447	0.223379	0.509089	0.213508	0.528457		GABA_shunt	0.0217818	0.949315	0.052678	0.877751	0.168122	0.621214	0.0114284	0.973396
Erythropoeitin_Pathway	0.398779	0.224415	0.310498	0.352727	0.180122	0.59613	0.0895749	0.793391		gamma-glutamyl_cycle	-0.196968	0.561577	-0.448587	0.16639	-0.47552	0.139332	-0.0589806	0.863237
Estrogen_Pathway	0.400994	0.221614	0.178273	0.599971	0.181299	0.593689	0.477097	0.13784		gamma-linolenate_biosynthesis	0.147936	0.664225	0.199966	0.555514	0.303427	0.36437	0.520219	0.100911
Fas_m_Signaling_Pathway	-0.529671	0.0937904	-0.121347	0.72228	-0.239529	0.478081	-0.722169	0.0120812		GDP-glucose_biosynthesis_II	0.182206	0.591813	-0.130294	0.702581	-0.0947502	0.781697	-0.218467	0.518689
Fas_p_Signaling_Pathway	0.411162	0.209014	0.263686	0.433352	0.143792	0.673174	-0.0407965	0.905201		GDP-L-fucose_biosynthesis_II_from_L-fucose	0.410087	0.210325	0.306339	0.359552	0.341873	0.30346	0.317247	0.341797
FLT3_Signaling_Pathway	0.0581168	0.865224	0.264549	0.431792	0.0930177	0.785607	-0.218997	0.517649		GDP-L-fucose_biosynthesis_I_from_GDP-D-mannose	-0.302625	0.365703	-0.169581	0.618143	-0.0963111	0.778177	0.0571018	0.86756
G_protein_signaling_Cross_talk_between_Ras_family_GTPases	-0.0949862	0.781164	-0.402487	0.219736	-0.361792	0.274258	-0.457604	0.156998		GDP-mannose_biosynthesis	0.213284	0.528899	-0.0992035	0.771666	0.0116192	0.972952	0.389329	0.236604
Glucocorticoid_Receptor_Pathway	0.0958482	0.779221	-0.177371	0.601848	-0.21952	0.516624	0.00704405	0.983601		geranylgeranyldiphosphate_biosynthesis	NA	NA	NA	NA	NA	NA	NA	NA
Glucocorticoid_Receptor_Pathway_Cell_Cycle_Arrest	0.4948	0.121784	0.231048	0.494258	0.376928	0.253169	0.534469	0.0903054		glucocorticoid_biosynthesis	NA	NA	NA	NA	NA	NA	NA	NA
Glucocorticoid_Receptor_Pathway_Cell_cycle_progression	0.588672	0.0567424	0.422585	0.195379	0.331827	0.318805	0.422174	0.19586		gluconeogenesis	0.102726	0.763753	0.0866858	0.799937	0.232754	0.490985	0.135747	0.690654
Glucocorticoid_Receptor_Pathway_Gene_Expression	-0.687284	0.0194508	-0.552396	0.0780438	-0.590966	0.0555462	-0.72185	0.0121377		glutamate_biosynthesisdegradation	-0.308393	0.356172	-0.74531	0.00847448	-0.629291	0.0380347	-0.125988	0.712041
Glucocorticoid_Receptor_Pathway_Inflammatory_Cytokines	0.192001	0.571682	-0.0323657	0.924738	-0.0635198	0.852807	0.0626965	0.854697		glutamate_dependent_acid_resistance	0.355044	0.283968	0.61452	0.0442466	0.644142	0.0324286	0.115601	0.735011
Glucocorticoid_Receptor_Pathway_SMAD_signaling	0.164913	0.627985	-0.0337619	0.9215	-0.0609415	0.858728	0.393578	0.231077		glutamate_removal_from_folates	0.0618864	0.856557	0.349585	0.29196	0.209199	0.537006	0.347851	0.294525
GPCR_Pathway	0.422395	0.195602	0.0869396	0.799361	0.0506866	0.882344	-0.01644	0.961736		glutamine_biosynthesis	NA	NA	NA	NA	NA	NA	NA	NA
GPCR_Pathway_Gene_Expression	-0.00889914	0.979283	-0.170554	0.616099	-0.32794	0.324851	-0.344594	0.299375		glutamine_degradationglutamate_biosynthesis	-0.661067	0.0267767	-0.684415	0.020173	-0.652861	0.0294221	-0.614442	0.0442812
Growth_Hormone_Pathway	0.297203	0.374779	0.204904	0.545584	0.108514	0.750797	0.021313	0.950405		glutaryl-CoA_degradation	-0.0990207	0.772077	0.404539	0.217171	0.303122	0.364877	0.31501	0.3454
Growth_Hormone_Pathway_Cell_survival	-0.126867	0.710106	-0.187099	0.581724	-0.225702	0.504577	0.116415	0.733203		glutathione-mediated_detoxification	0.410348	0.210007	0.422566	0.195402	0.36274	0.272909	0.148491	0.66303
Growth_Hormone_Pathway_Gene_Expression	0.18329	0.589572	0.375867	0.254616	0.256184	0.447025	-0.0928227	0.786048		glutathione_biosynthesis	-0.0808716	0.813144	-0.162368	0.633372	-0.224985	0.505968	-0.0135785	0.968393
Growth_Hormone_Pathway_Glucose_Uptake	0.297203	0.374779	0.204904	0.545584	0.108514	0.750797	0.021313	0.950405		glutathione_redox_reactions_I	0.00757539	0.982364	-0.332702	0.317452	-0.268159	0.425295	0.452479	0.162295
Growth_Hormone_Pathway_Protein_Synthesis	0.00651984	0.984821	-0.0806788	0.813582	-0.0372878	0.913327	0.18123	0.593833		glutathione_redox_reactions_II	-0.186454	0.583049	-0.323961	0.331104	-0.241987	0.473439	0.472681	0.142043
GSK3_Pathway	0.343899	0.300416	0.0857137	0.802142	0.187419	0.581066	0.352901	0.28709		glycerol-3-phosphate_shuttle	NA	NA	NA	NA	NA	NA	NA	NA
GSK3_Pathway_Degradation	0.729202	0.010886	0.4117	0.208359	0.59079	0.0556373	0.423858	0.193894		glycerol_degradation	0.0516997	0.880007	0.311678	0.350803	0.398327	0.22499	0.199567	0.55632
GSK3_Pathway_Gene_Expression	-0.403742	0.218165	-0.282041	0.400758	-0.337639	0.309877	-0.796134	0.0033701		glycineserine_biosynthesis	NA	NA	NA	NA	NA	NA	NA	NA
GSK3_Pathway_Translation	-0.243912	0.469816	0.050283	0.883275	-0.0732151	0.830602	-0.123484	0.71756		glycine_betaine_degradation	-0.0057936	0.986512	-0.189339	0.577127	-0.132608	0.697513	0.479036	0.13602
Hedgehog_Pathway	-0.0583864	0.864604	0.0409702	0.904799	-0.0421522	0.902064	-0.212893	0.529672		glycine_biosynthesisdegradation	NA	NA	NA	NA	NA	NA	NA	NA
Hedgehog_Pathway_Repression_of_target_genes(Hh&BMP)	0.19913	0.557203	0.237675	0.481596	0.168721	0.619953	0.272432	0.417666		glycine_cleavage	NA	NA	NA	NA	NA	NA	NA	NA
Hedgehog_Pathway_Target_genes(WNT&Ptc&BMP)	0.322631	0.333207	0.114363	0.737763	0.0788877	0.81766	0.000460847	0.998927		glycoaminoglycan-protein_linkage_region_biosynthesis	0.475039	0.139789	0.293525	0.381001	0.253195	0.452527	0.0114125	0.973433
HGF_Pathway	0.199679	0.556094	0.210341	0.534735	0.0384512	0.910632	-0.19163	0.57244		glycogenolysis	-0.0137888	0.967904	0.0938408	0.783749	0.0737521	0.829375	0.308434	0.356105
HGF_Pathway_Anoikis	-0.211835	0.53177	0.138077	0.685577	0.0153542	0.964262	-0.448454	0.166531		glycogen_biosynthesis	0.0878569	0.797282	-0.0491248	0.885949	-0.075738	0.824841	0.260077	0.439903
HGF_Pathway_Cell_adhesion&ell_mirgation	0.360921	0.275501	0.191276	0.573163	0.0741672	0.828427	-0.0266922	0.937907		glycolysis	0.49707	0.119816	0.160883	0.636524	0.159864	0.638689	-0.0793332	0.816645
HGF_Pathway_Cell_cycle_progression	-0.240845	0.475594	0.218014	0.519577	0.0525545	0.878036	-0.465375	0.149173		guanine_and_guanosine_salvage	-0.589802	0.0561507	-0.164946	0.627914	-0.211876	0.531687	-0.0346756	0.919381
HGF_Pathway_Cell_polarity&motility	-0.144199	0.672293	-0.298306	0.372923	-0.366292	0.267888	-0.172642	0.611722		guanosine_deoxyribonucleotides_ide_novoi_biosynthesis	-0.278428	0.407075	-0.0300504	0.93011	0.0757746	0.824758	-0.186205	0.583563
HGF_Pathway_Cell_scattering	-0.0443529	0.896974	0.221961	0.511852	0.212194	0.531058	-0.0630687	0.853842		guanosine_nucleotides_degradation	0.442882	0.172508	0.245644	0.466568	0.392231	0.232821	0.290665	0.385874
HGF_Pathway_Cell_survival	-0.0443529	0.896974	0.221961	0.511852	0.212194	0.531058	-0.0630687	0.853842		guanosine_nucleotides_ide_novoi_biosynthesis	-0.358249	0.279333	-0.0478047	0.888997	0.0570237	0.867739	-0.286955	0.392242
HGF_Pathway_IP3_pathway	-0.101693	0.766071	0.304328	0.362876	0.291686	0.38413	-0.0857772	0.801998		guanosine_ribonucleotides_ide_novoi_biosynthesis	-0.191722	0.572252	-0.0801889	0.814697	0.0804142	0.814185	-0.120401	0.724372
HGF_Pathway_PKC_pathway	-0.231216	0.493936	-0.266422	0.428415	-0.320654	0.336348	-0.1301	0.703007		heme_biosynthesis	-0.305232	0.36138	-0.0102458	0.976149	-0.0677557	0.843092	0.101243	0.767083
HIF1Alpha_Pathway	0.40084	0.221807	0.153757	0.651721	0.172563	0.611886	0.783815	0.00430525		heme_biosynthesis_from_uroporphyrinogen-III_I	-0.354059	0.285401	0.0125683	0.970744	-0.0822257	0.810064	0.256242	0.446916
HIF1Alpha_Pathway_Gene_Expression	0.294278	0.379724	0.0654396	0.848402	0.01221	0.971577	0.363652	0.271615		heme_degradation	0.313336	0.34811	0.177201	0.6022	0.195987	0.563568	0.661569	0.0266203
HIF1Alpha_Pathway_HIF1alpha_degradation	0.185625	0.584756	0.360217	0.276508	0.234821	0.487032	0.373212	0.258258		heparan_sulfate_biosynthesis	0.40596	0.215406	0.263227	0.434181	0.149368	0.661142	-0.0192738	0.955146
HIF1Alpha_Pathway_NOS_pathway	0.509369	0.109511	0.0983298	0.773631	0.140926	0.679385	0.64144	0.0334023		heparan_sulfate_biosynthesis_late_stages	0.231822	0.492772	0.15945	0.63957	0.035878	0.916594	-0.0324132	0.924628
HIF1Alpha_Pathway_p53_Hypoxia_pathway	0.111344	0.744482	0.235122	0.486458	0.141055	0.679104	0.50241	0.115268		histamine_biosynthesis	-0.48504	0.130479	-0.33004	0.321576	-0.351496	0.289149	-0.683566	0.0203903
HIF1Alpha_Pathway_Pyruvate	0.354304	0.285044	0.12729	0.709178	0.0995859	0.770806	0.525704	0.0967375		histamine_degradation	-0.0057936	0.986512	-0.189339	0.577127	-0.132608	0.697513	0.479036	0.13602
HIF1Alpha_Pathway_VEGF_pathway	0.614196	0.0443899	0.284637	0.396247	0.310198	0.353217	0.455082	0.15959		histidine_degradation	-0.27814	0.407581	-0.147175	0.665865	-0.218386	0.518848	0.0638116	0.852137
Hypoxia_induced_EMT_in_cancer_and_fibrosis_3	0.279743	0.40477	0.185871	0.584249	0.191266	0.573184	0.269359	0.423146		homocarnosine_biosynthesis	NA	NA	NA	NA	NA	NA	NA	NA
Hypoxia_induced_EMT_in_cancer_and_fibrosis_4	0.279743	0.40477	0.185871	0.584249	0.191266	0.573184	0.269359	0.423146		hydrogen_sulfide_biosynthesis_trans-sulfuration	0.147559	0.665037	0.555495	0.076043	0.650583	0.0301877	0.113837	0.738931
Hypoxia_induced_EMT_in_cancer_and_fibrosis_5	0.279743	0.40477	0.185871	0.584249	0.191266	0.573184	0.269359	0.423146		hypusine_biosynthesis	0.24179	0.47381	0.296886	0.375314	0.29653	0.375914	-0.355221	0.283711
Hypoxia_induced_EMT_in_cancer_and_fibrosis_6	0.279743	0.40477	0.185871	0.584249	0.191266	0.573184	0.269359	0.423146		imyoi-inositol_ide_novoi_biosynthesis	-0.0633529	0.85319	0.415475	0.203802	0.482626	0.132689	0.341606	0.303863
IGF1R_Signaling_Pathway	0.492967	0.123387	0.359278	0.277853	0.315314	0.344909	0.117882	0.72995		iNi-acetylglucosamine_degradation_I	0.391299	0.234033	0.0764472	0.823223	0.135262	0.691713	0.113051	0.740681
IGF1R_Signaling_Pathway_Cell_Survival	0.3419	0.303419	0.189204	0.577403	0.0542798	0.874059	0.0227698	0.947019		iNi-acetylglucosamine_degradation_II	0.369843	0.262922	0.0140887	0.967206	0.126285	0.711386	-0.300863	0.368639
IGF1R_Signaling_Pathway_Glucose_Uptake	0.120605	0.723921	-0.137291	0.687289	-0.1361	0.689883	0.0579921	0.865511		inosine-5-phosphate_biosynthesis	-0.53632	0.0889842	-0.300383	0.369442	-0.328769	0.323557	-0.234351	0.487929
IGF1R_Signaling_Pathway_Glycogen_Synthesis	0.0953339	0.78038	-0.118277	0.729074	-0.0657147	0.847771	0.0539186	0.874891		inositol_pyrophosphates_biosynthesis	0.243541	0.470514	0.440617	0.174975	0.330305	0.321165	-0.322075	0.334089
IGF1R_Signaling_Pathway_IKB_Degradation	0.567022	0.0689034	0.274213	0.414506	0.198843	0.557783	0.165553	0.626632		iron-sulfur_cluster_biosynthesis	NA	NA	NA	NA	NA	NA	NA	NA
IGF1R_Signaling_Pathway_Protein_Synthesis	-0.102568	0.764108	-0.202382	0.550646	-0.151247	0.657103	-0.216045	0.523449		iSi-methyl-5-thio-alpha-D-ribose_1-phosphate_degradation	-0.501304	0.116201	-0.349167	0.292578	-0.355603	0.283156	-0.260995	0.438232
IL_10_Pathway	0.225888	0.504216	0.129886	0.703475	0.0666864	0.845543	0.099319	0.771406		iSi-methyl-5-thioadenosine_degradation	-0.035599	0.91724	0.5167	0.103651	0.458214	0.156374	0.27835	0.407211
IL_10_Pathway_Gene_Expression	0.14201	0.677033	0.0387162	0.910018	-0.0204372	0.952441	0.252018	0.454702		isoleucine_degradation	-0.20506	0.545271	0.343877	0.300449	0.30007	0.369966	0.0203673	0.952604
IL_10_Pathway_Stability_Determination	0.115316	0.735644	-0.152825	0.653718	-0.147516	0.665131	0.0458957	0.893407		itrans_transi-farnesyl_diphosphate_biosynthesis	-0.0363195	0.915571	0.471958	0.142739	0.429669	0.187201	-0.0800063	0.815113
IL_10_Pathway_Translational_Modulation	-0.0560188	0.870053	-0.228482	0.499199	-0.224041	0.507802	0.00159641	0.996283		ketogenesis	-0.0445891	0.896428	0.252429	0.453942	0.208836	0.537728	0.44045	0.175158
IL_2_Pathway	-0.293358	0.381284	-0.234716	0.487232	-0.367021	0.266865	-0.681834	0.0208388		ketolysis	-0.0783992	0.818773	0.496512	0.120298	0.431789	0.184794	-0.0109304	0.974555
IL_2_Pathway_Actin_reorganization	-0.190133	0.575501	-0.0850647	0.803614	-0.158489	0.641615	-0.552842	0.0777533		L-carnitine_biosynthesis	0.275174	0.412805	0.490096	0.125927	0.524703	0.0974912	-0.239387	0.47835
IL_2_Pathway_Apoptosis	0.0634531	0.85296	0.615954	0.0436146	0.614246	0.0443678	-0.0197319	0.954081		L-cysteine_degradation_I	0.0225071	0.94763	-0.0101124	0.976459	-0.00403855	0.990598	-0.16056	0.63721
IL_2_Pathway_Apoptosis_Inhibition	-0.205321	0.544748	0.445048	0.170169	0.389965	0.235772	-0.231062	0.494232		L-cysteine_degradation_II	0.265024	0.430934	0.109658	0.748242	0.194617	0.566352	0.451181	0.163654
IL_2_Pathway_Protein_Synthesis	-0.20435	0.546694	0.0155117	0.963896	0.0491382	0.885918	-0.739243	0.0093315		L-dopachrome_biosynthesis	NA	NA	NA	NA	NA	NA	NA	NA
IL_6_Pathway	0.271776	0.418834	0.249088	0.460139	0.245648	0.46656	0.385723	0.241355		L-dopa_degradation	0.470935	0.143727	0.216521	0.522512	0.156145	0.646616	0.360858	0.275591
IL_6_Pathway_IKBs_Degradation	NA	NA	NA	NA	NA	NA	NA	NA		L-glutamine_tRNA_biosynthesis	-0.0709063	0.83588	0.129332	0.704691	0.176307	0.604063	0.208855	0.537691
ILK_Pathway	0.489401	0.126546	0.245523	0.466794	0.198277	0.558927	0.331621	0.319123		L-kynurenine_degradation	0.161131	0.635997	-0.0797741	0.815642	0.0267275	0.937825	0.352973	0.286986
ILK_Pathway_Apoptosis	0.457208	0.157403	0.383889	0.243792	0.297362	0.374512	0.279701	0.404843		L-serine_degradation	0.237097	0.482696	-0.262506	0.435488	-0.280847	0.402838	0.397257	0.226353
ILK_Pathway_Cell_adhesion_cell_motility&opsonization	0.437719	0.178163	0.38059	0.24821	0.30006	0.369984	0.243229	0.471099		lactate_fermentation_reoxidation_of_cytosolic_NADH	NA	NA	NA	NA	NA	NA	NA	NA
ILK_Pathway_Cell_cycle_proliferation	0.432746	0.183714	0.407834	0.21309	0.323604	0.331668	0.23745	0.482025		lactose_degradation_III	0.541143	0.0856019	0.220739	0.514239	0.326033	0.327839	0.472515	0.142203
ILK_Pathway_Cell_Migration/Retraction	0.430461	0.186299	0.388808	0.237288	0.307046	0.358387	0.23027	0.495755		lanosterol_biosynthesis	0.596776	0.0525943	0.529981	0.0935629	0.528922	0.0943423	-0.00112454	0.997382
ILK_Pathway_Cell_Motility	0.438994	0.176756	0.364591	0.270287	0.285008	0.395604	0.219585	0.516498		leucine_degradation	-0.167411	0.622711	-0.255309	0.448632	-0.140225	0.680905	-0.265121	0.430759
ILK_Pathway_Cytoskeletal_reorganization	0.468013	0.146573	0.377814	0.251964	0.292731	0.382351	0.200437	0.554564		leukotriene_biosynthesis	0.427196	0.190032	0.251734	0.455229	0.216932	0.521704	0.346335	0.296777
ILK_Pathway_G2_phase_arrest	0.432746	0.183714	0.407834	0.21309	0.323604	0.331668	0.23745	0.482025		lipoate_biosynthesis_and_incorporation	NA	NA	NA	NA	NA	NA	NA	NA
ILK_Pathway_Induced_cell_proliferation	0.109209	0.749246	0.0880154	0.796923	-0.0462298	0.892635	-0.123789	0.716886		lipoate_salvage	NA	NA	NA	NA	NA	NA	NA	NA
ILK_Pathway_Regulation_of_intermediate_filaments	0.431411	0.185221	0.376701	0.253478	0.29409	0.380042	0.237181	0.482536		lipoxin_biosynthesis	0.115788	0.734595	-0.0307621	0.928458	-0.105977	0.756469	0.103974	0.760956
ILK_Pathway_Regulation_of_junction_assembly_of_desmosomes	0.462805	0.151732	0.392267	0.232775	0.315547	0.344534	0.271635	0.419084		lysine_degradation_II_pipecolate_pathway	-0.31585	0.344044	-0.383236	0.244662	-0.269809	0.42234	0.0956725	0.779617
ILK_Pathway_Wound_Healing	0.415619	0.203629	0.399868	0.223035	0.308482	0.356028	0.231917	0.492589		lysine_degradation_I_saccharopine_pathway	0.171778	0.613531	0.0789707	0.817471	0.23136	0.49366	0.448408	0.16658
Integrin_Signaling_Pathway	0.4375	0.178404	0.264567	0.431758	0.160107	0.638173	0.118738	0.728052		malate-aspartate_shuttle	-0.179675	0.597057	0.0555049	0.871236	0.00556607	0.987041	-0.173849	0.609195
Integrin_Signaling_Pathway_Cell_survival	0.259594	0.440783	0.0989166	0.772311	-0.0294589	0.931483	-0.140432	0.680458		melatonin_degradation_I	0.208848	0.537704	-0.127273	0.709214	-0.0511251	0.881332	0.67134	0.0237075
Integrin_Signaling_Pathway_Cytoskeleton_contraction_integrin_modulation_cell_invasion_and_migration	0.182907	0.590363	-0.103862	0.761205	-0.225785	0.504417	-0.27364	0.415521		melatonin_degradation_II	0.536065	0.0891656	-0.0962768	0.778255	0.0119688	0.972139	0.352779	0.287269
Integrin_SIgnaling_Pathway_Focal_adhesion_and_stress_fibers	0.437287	0.178641	0.0441315	0.897486	0.0206628	0.951917	0.237294	0.482322		melatonin_degradation_III	NA	NA	NA	NA	NA	NA	NA	NA
Integrin_Signaling_Pathway_Translocates_to_the_nucleus	0.00586638	0.986342	0.109886	0.747735	0.0694135	0.839296	-0.54567	0.0825054		methionine_degradation	-0.194811	0.565958	-0.15535	0.648313	-0.0216213	0.949689	0.161914	0.634336
Interferon_Pathway	0.364036	0.271072	-0.158308	0.642002	-0.161543	0.635123	-0.224165	0.507561		methionine_salvage	-0.281572	0.401575	-0.130689	0.701715	-0.103426	0.762184	0.226721	0.502602
Interferon_Pathway_Gene_Expression	-0.0465935	0.891795	-0.314461	0.346287	-0.358722	0.278652	-0.154659	0.649791		methylglyoxal_degradation_I	0.226035	0.503931	0.0158221	0.963174	0.118746	0.728035	0.0333615	0.922428
Interferon_Pathway_Transcription	0.409596	0.210926	-0.0951351	0.780829	-0.160208	0.637959	0.0218712	0.949108		methylglyoxal_degradation_III	-0.203184	0.549034	-0.217973	0.519658	-0.246125	0.465668	0.326752	0.326711
Interferon_Pathway_Translation	0.163906	0.630115	-0.104309	0.760204	0.0490105	0.886213	-0.179829	0.596739		methylglyoxal_degradation_VI	0.395703	0.228342	-0.078139	0.819366	0.0623395	0.855517	0.0536434	0.875525
IP3_Pathway	-0.0559844	0.870132	0.173245	0.610459	0.0932508	0.785081	-0.446397	0.168723		methylthiopropionate_biosynthesis	-0.0969212	0.776803	0.258012	0.443674	0.263217	0.4342	0.248662	0.460932
IP3_Pathway_Gene_Expression	0.291988	0.383617	0.139987	0.681424	0.0183057	0.957397	-0.0182325	0.957567		mevalonate_pathway	-0.150205	0.659341	0.456712	0.157911	0.371113	0.261157	0.0201394	0.953133
JAK_mStat_Pathway	0.496971	0.119901	0.475137	0.139695	0.368281	0.2651	0.458273	0.156314		mineralocorticoid_biosynthesis	NA	NA	NA	NA	NA	NA	NA	NA
JAK_mStat_Pathway_Akt_Pathway	0.281136	0.402335	0.191242	0.573233	0.227861	0.500399	0.385392	0.241793		mitochondrial_L-carnitine_shuttle	0.26956	0.422786	0.183477	0.589185	0.334869	0.314115	0.281226	0.402177
JAK_mStat_Pathway_JAK_degradation	-0.613355	0.0447642	-0.35946	0.277593	-0.554145	0.0769101	-0.49801	0.119008		molybdenum_cofactor_biosynthesis	-0.241953	0.473502	-0.472981	0.141755	-0.451351	0.163475	-0.321584	0.334868
JNK_Pathway	0.506716	0.111684	0.0864524	0.800466	0.0887801	0.795191	0.306976	0.358502		morphine_biosynthesis	NA	NA	NA	NA	NA	NA	NA	NA
JNK_Pathway_Apoptosis_Inflammation_Tumorogenesis_Cell_Migration	0.44246	0.172966	0.238382	0.480255	0.125753	0.71256	0.361065	0.275296		mRNA_capping	-0.403236	0.218798	-0.389942	0.235803	-0.396866	0.226853	-0.582972	0.0597896
JNK_Pathway_Insulin_signaling	0.365505	0.268997	-0.137172	0.687547	-0.117578	0.730623	-0.186708	0.582527		mucin_core_1_and_core_2_iOi-glycosylation	0.22034	0.515019	-0.0937695	0.78391	0.0781669	0.819303	0.0176416	0.958942
Mab_targets	-0.283724	0.39783	-0.101846	0.765729	-0.211039	0.533348	-0.255492	0.448296		NADH_repair	-0.168473	0.620475	0.148983	0.66197	0.0177587	0.958669	-0.491678	0.124523
MAPK_Family_Pathway	0.375345	0.255329	0.150798	0.658067	0.064671	0.850165	-0.09923	0.771606		NAD_biosynthesis_from_2-amino-3-carboxymuconate_semialdehyde	-0.00757336	0.982369	0.0643129	0.850986	0.176138	0.604416	0.384366	0.243156
MAPK_Family_Pathway_Chromatin_Remodeling	0.178595	0.599301	0.00631737	0.985293	-0.0878367	0.797328	-0.12041	0.724352		NAD_ide_novoi_biosynthesis	0.112789	0.741264	0.0150637	0.964938	0.144045	0.672625	0.563778	0.0708655
MAPK_Family_Pathway_Cytoskeleton	0.390948	0.23449	0.302034	0.366687	0.241478	0.474399	0.204076	0.547243		NAD_phosphorylation_and_dephosphorylation	0.244685	0.468365	0.0472805	0.890208	0.0969766	0.776678	-0.0993107	0.771425
MAPK_Family_Pathway_Gene_Expression	0.391343	0.233975	0.260273	0.439546	0.140719	0.679834	-0.0712124	0.83518		NAD_salvage	0.072882	0.831363	0.0851651	0.803386	0.13116	0.700683	0.0512688	0.881001
MAPK_Family_Pathway_IKBs_Degradation	0.520067	0.101029	0.394997	0.229248	0.320442	0.336685	0.139705	0.682036		nicotine_degradation_III	0.0244756	0.943056	-0.389515	0.236361	-0.282383	0.400161	0.464976	0.149568
MAPK_Family_Pathway_Translation	-0.0884164	0.796015	0.27854	0.406877	0.25905	0.441776	-0.27551	0.412212		nicotine_degradation_IV	0.0183257	0.957351	-0.355455	0.283371	-0.256636	0.446194	0.481665	0.133575
MAPK_Signaling_Pathway	0.505526	0.112667	0.30193	0.36686	0.225416	0.505131	0.311952	0.350357		noradrenaline_and_adrenaline_degradation	0.336275	0.311959	0.122609	0.71949	0.166492	0.624649	0.597695	0.052137
MAPK_Signaling_Pathway_Cell_Servival_Cell_Militory_Inflammation_Apoptosis_Osmoregulation	-0.181846	0.592557	-0.178134	0.600258	-0.200843	0.553746	-0.389264	0.23669		oleate_biosynthesis	0.483801	0.13161	0.349628	0.291897	0.316494	0.343008	-0.0146332	0.965939
MAPK_Signaling_Pathway_Gene_Expression	0.0569503	0.867908	-0.135876	0.690373	-0.299345	0.37118	-0.316151	0.343559		ornithine_ide_novo_i_biosynthesis	-0.45709	0.157524	-0.591874	0.0550777	-0.556273	0.0755465	-0.00987001	0.977023
Mismatch_repair_effect	-0.634998	0.0358063	-0.129327	0.704701	-0.127983	0.707653	-0.467265	0.147307		oxidative_ethanol_degradation_III	0.407618	0.213356	0.304697	0.362264	0.280143	0.404069	0.722082	0.0120967
Mismatch_Repair_Pathway	-0.631011	0.0373531	-0.0391115	0.909103	-0.0795811	0.816081	-0.509008	0.109805		oxidized_GTP_and_dGTP_detoxification	-0.658687	0.0275259	-0.449615	0.165302	-0.371915	0.260047	-0.495364	0.121293
Mitochondrial_Apopotosis_m_Pathway	0.0122543	0.971474	-0.00683664	0.984084	0.0206955	0.951841	-0.367232	0.266569		palmitate_biosynthesis	-0.548186	0.0808172	-0.240129	0.476945	-0.282097	0.40066	-0.764993	0.00608658
Mitochondrial_Apopotosis_m_Pathway_Apoptosis	0.100703	0.768296	0.433584	0.182771	0.391096	0.234297	0.0780586	0.819549		pentose_phosphate_pathway	0.0522921	0.878641	-0.0834568	0.807266	-0.00313615	0.992698	0.272188	0.418099
Mitochondrial_Apopotosis_m_Pathway_Depolarization	0.0493061	0.88553	-0.17759	0.601391	-0.0824181	0.809626	0.0127105	0.970413		pentose_phosphate_pathway_non-oxidative_branch	-0.372175	0.259689	-0.375528	0.255079	-0.28514	0.395377	0.0211163	0.950862
Mitochondrial_Apopotosis_m_Pathway_DNA_fragmentation	0.382846	0.245183	0.476057	0.138823	0.432394	0.184111	-0.330189	0.321345		pentose_phosphate_pathway_oxidative_branch	0.248934	0.460426	0.0735688	0.829794	0.134394	0.693606	0.344632	0.299318
Mitochondrial_Apopotosis_m_Pathway_Gene_expression	0.444051	0.171243	0.609979	0.0462889	0.648873	0.0307716	0.322705	0.333091		phenylalanine_degradationtyrosine_biosynthesis	-0.0057936	0.986512	-0.189339	0.577127	-0.132608	0.697513	0.479036	0.13602
mTOR_Pathway	0.367848	0.265706	0.0416917	0.90313	0.10389	0.761144	0.158927	0.640684		phenylethylamine_degradation_I	0.15621	0.646476	0.187909	0.58006	0.197821	0.559851	0.450294	0.164587
mTOR_Pathway_Actin_organization	-0.00311208	0.992755	-0.143281	0.67428	-0.173252	0.610445	-0.677366	0.0220281		phosphatidylcholine_biosynthesis	-0.177187	0.60223	-0.45789	0.156705	-0.515384	0.104687	-0.0895229	0.793509
mTOR_Pathway_Akt_signaling	-0.227645	0.500816	-0.0620109	0.856271	-0.077624	0.82054	-0.228172	0.499798		phosphatidylethanolamine_biosynthesis_II	-0.346301	0.296828	-0.361201	0.275101	-0.366914	0.267015	-0.50825	0.110424
mTOR_Pathway_Scanning	-0.0439936	0.897805	-0.0320551	0.925459	0.0191605	0.955409	-0.186288	0.58339		phosphatidylserine_biosynthesis_I	-0.381398	0.247123	-0.555623	0.0759612	-0.540064	0.0863512	-0.530631	0.0930867
mTOR_Pathway_Translation_on	-0.310861	0.352135	-0.0299885	0.930254	-0.0364503	0.915268	-0.396586	0.227211		phospholipases	0.2621	0.436224	-0.168293	0.620854	-0.0754143	0.82558	0.343941	0.300353
mTOR_Pathway_VEGF_pathway	0.230565	0.495187	0.0943906	0.782508	0.134455	0.693474	0.309001	0.355176		phytol_degradation	0.0911268	0.78988	-0.208384	0.538629	-0.129551	0.70421	0.486648	0.12902
NGF_m_Pathway	0.366879	0.267064	0.0133725	0.968873	-0.0198819	0.953732	-0.0357255	0.916947		pregnenolone_biosynthesis	-0.00487218	0.988657	0.557435	0.0748086	0.638963	0.0343131	0.0336547	0.921748
NGF_m_Pathway_Apoptosis	0.416127	0.203021	0.212909	0.529642	0.249575	0.459234	-0.112497	0.741914		progesterone_biosynthesis	-0.101388	0.766757	-0.0826777	0.809036	-0.183909	0.588293	-0.0434122	0.899149
NGF_p_Pathway	0.172915	0.611148	0.341483	0.304048	0.207267	0.540857	-0.302452	0.365991		proline_biosynthesis	0.274653	0.413727	0.133304	0.69599	0.276835	0.409876	0.55167	0.0785173
NHEJ_mechanisms_of_DSBs_repair_effect	-0.521606	0.0998451	-0.361652	0.274457	-0.378903	0.250488	-0.643906	0.0325129		proline_degradation	0.257672	0.444296	-0.164915	0.62798	0.00213774	0.995023	0.354431	0.28486
Notch_Pathway	-0.4084	0.212394	-0.454223	0.16048	-0.428138	0.188951	-0.603458	0.0493341		propionyl-CoA_degradation	-0.133864	0.694766	-0.373326	0.2581	-0.269069	0.423664	0.0800966	0.814907
Nucleotide_excision_repair_effect	-0.484385	0.131076	-0.630743	0.0374589	-0.691112	0.0185162	-0.608745	0.0468549		protein_citrullination	0.168607	0.620191	0.069735	0.83856	0.0998262	0.770266	-0.22925	0.497719
p38_m_Signaling_Pathway	0.575199	0.0641219	0.190192	0.575379	0.159058	0.640405	0.340845	0.305012		protein_iOi-iNi-acetyl-glucosylation	0.408209	0.212628	-0.0483761	0.887677	0.143466	0.673879	0.278609	0.406756
p38_p_Signaling_Pathway	0.575269	0.0640821	0.186509	0.582937	0.156788	0.645242	0.33497	0.313959		PRPP_biosynthesis	-0.497011	0.119867	-0.157134	0.644505	-0.188612	0.578618	-0.503839	0.11407
p53_Signaling_m_Pathway	0.325586	0.328542	0.135123	0.692015	0.155411	0.648182	0.375284	0.255413		purine_deoxyribonucleosides_degradation	-0.352984	0.28697	-0.230779	0.494775	-0.192544	0.570574	-0.482412	0.132886
p53_Signaling_m_Pathway_p53_Degradation	-0.531048	0.0927815	-0.406364	0.214905	-0.559279	0.0736474	-0.344344	0.299749		purine_deoxyribonucleosides_salvage	-0.236315	0.484184	-0.188096	0.579676	-0.0300689	0.930067	-0.248338	0.461536
PAK_Pathway	0.490557	0.125517	-0.018858	0.956113	0.000750481	0.998253	0.356089	0.282452		purine_nucleotides_degradation	0.10008	0.769695	0.16135	0.635533	0.250684	0.457174	-0.137554	0.686714
PAK_Pathway_Actin_Cytoskeleton	0.300287	0.369603	0.0365611	0.915011	0.0345038	0.919779	0.0808671	0.813154		purine_nucleotides_ide_novoi_biosynthesis	-0.490431	0.125629	-0.163314	0.631368	-0.0858135	0.801915	-0.26792	0.425723
PAK_Pathway_Myosin_Activation	0.130717	0.701653	-0.268633	0.424445	-0.287094	0.392002	-0.084483	0.804935		purine_ribonucleosides_degradation_to_ribose-1-phosphate	-0.471059	0.143607	-0.305674	0.36065	-0.282114	0.400629	-0.579854	0.0615029
PPAR_Pathway	0.470478	0.14417	0.140948	0.679337	0.126979	0.70986	0.368528	0.264754		putrescine_biosynthesis_I	-0.553995	0.0770071	-0.126924	0.709982	-0.196033	0.563475	0.0540291	0.874636
PTEN_Pathway	-0.0833804	0.807439	0.00063032	0.998532	0.0863614	0.800672	0.565649	0.0697291		putrescine_biosynthesis_II	0.015589	0.963716	-0.10123	0.767112	-0.0898973	0.792662	0.450089	0.164802
RANK_Signaling_in_Osteoclast_Pathway	0.504476	0.113539	0.0911992	0.789717	0.0465241	0.891955	0.10691	0.754381		putrescine_degradation_III	0.210303	0.53481	0.0207751	0.951656	0.0647188	0.850055	0.57968	0.0615995
RANK_Signaling_in_Osteoclast_Pathway_IKBs_Degradation	0.605134	0.0485386	0.362201	0.273676	0.354752	0.284392	0.127133	0.709523		pyridoxal_5-phosphate_salvage	0.425819	0.191619	0.182523	0.591156	0.168734	0.619924	0.47758	0.137385
RAS_Pathway	0.218779	0.518076	0.045491	0.894343	-0.0608912	0.858844	-0.386909	0.239786		pyrimidine_deoxyribonucleosides_degradation	-0.0410887	0.904525	0.0772499	0.821393	0.0712803	0.835025	-0.0126601	0.97053
Regulation_of_telomere_length_and_cellular_immortalization_effect	-0.59931	0.0513408	-0.0824688	0.809511	-0.0893598	0.793878	-0.179987	0.596409		pyrimidine_deoxyribonucleosides_salvage	-0.268869	0.424022	0.232753	0.490986	0.0802803	0.814489	-0.0355754	0.917295
RNA_Polymerase_II_Complex_Pathway	-0.814821	0.00225044	-0.430724	0.186001	-0.491977	0.12426	-0.534128	0.0905506		pyrimidine_deoxyribonucleotides_biosynthesis_from_CTP	-0.376802	0.25334	-0.031239	0.927352	0.015736	0.963374	-0.306368	0.359504
Sister_chromatid_cohesion_effect	-0.474053	0.140728	-0.182799	0.590587	-0.180692	0.594949	-0.586969	0.0576416		pyrimidine_deoxyribonucleotides_ide_novoi_biosynthesis	-0.406146	0.215174	0.0529592	0.877103	0.0762119	0.82376	-0.32859	0.323836
SMAD_m_Pathway	0.602736	0.0496796	0.524362	0.0977487	0.605705	0.0482696	0.576397	0.0634409		pyrimidine_deoxyribonucleotide_phosphorylation	-0.224354	0.507194	-0.154242	0.650683	0.0053525	0.987539	-0.0695457	0.838993
SMAD_m_Pathway_Degradation	0.619807	0.0419481	0.452763	0.161999	0.589008	0.0565662	0.632958	0.036592		pyrimidine_ribonucleosides_degradation	0.105552	0.757419	0.298402	0.372762	0.245009	0.467757	0.108767	0.750232
SMAD_p_Pathway	0.602736	0.0496796	0.524362	0.0977487	0.605705	0.0482696	0.576397	0.0634409		pyrimidine_ribonucleosides_salvage_I	-0.225118	0.50571	0.162603	0.632875	0.190901	0.573929	0.0300669	0.930072
SMAD_p_Pathway_Degradation	0.619807	0.0419481	0.452763	0.161999	0.589008	0.0565662	0.632958	0.036592		pyruvate_decarboxylation_to_acetyl_CoA	-0.534389	0.090363	-0.126512	0.710887	-0.0951124	0.78088	-0.307857	0.357053
Spindle_assembly_and_chromosome_separation_effect	-0.111099	0.74503	0.308369	0.356212	0.177785	0.600985	-0.0835335	0.807092		Rapoport-Luebering_glycolytic_shunt	-0.100572	0.76859	-0.165352	0.627057	-0.185848	0.584297	0.0214417	0.950106
Start_of_DNA_replication_in_early_S_phase_effect	-0.536426	0.0889091	0.0393493	0.908552	-0.0092738	0.978411	-0.620508	0.0416496		resolvin_D_biosynthesis	0.395703	0.228342	-0.078139	0.819366	0.0623395	0.855517	0.0536434	0.875525
STAT3_Pathway	0.550934	0.0789996	0.257714	0.44422	0.251949	0.45483	0.465767	0.148784		retinoate_biosynthesis_I	-0.0551636	0.872023	-0.360472	0.276143	-0.294615	0.379151	0.285786	0.39426
TGF_beta_Pathway	0.373853	0.257376	-0.0462459	0.892598	-0.0188834	0.956054	0.361801	0.274245		retinoate_biosynthesis_II	-0.199223	0.557015	-0.341842	0.303507	-0.265541	0.430001	0.292325	0.383042
TGF_beta_Pathway_Epithelial_mesenchymal_transdifferentiation	0.0981166	0.774111	0.330802	0.320392	0.3094	0.354523	0.498212	0.118834		retinol_biosynthesis	0.176864	0.602903	-0.204197	0.547001	-0.141962	0.677137	0.357248	0.280775
TGF_beta_Pathway_Post_transcriptional_G1_arrest	0.10538	0.757805	0.0510245	0.881564	0.0647299	0.85003	0.113459	0.739773		S-adenosyl-L-methionine_biosynthesis	0.0724114	0.832438	0.286602	0.392852	0.346881	0.295965	0.115049	0.736237
TGF_beta_Pathway_SnON_degradation	0.230688	0.494951	-0.42494	0.192637	-0.296002	0.376805	0.257092	0.445358		S-reticuline_biosynthesis	NA	NA	NA	NA	NA	NA	NA	NA
TGF_beta_Pathway_Tumor_suppression	0.259817	0.440378	0.0613694	0.857745	0.0615144	0.857412	0.640967	0.0335751		selenocysteine_biosynthesis	-0.0446762	0.896226	-0.0183922	0.957196	-0.094961	0.781221	0.182713	0.590765
TGF_beta_Pathway_Tumorogenesis	0.259817	0.440378	0.0613694	0.857745	0.0615144	0.857412	0.640967	0.0335751		serine_and_glycine_biosynthesis	-0.0539518	0.874815	0.517845	0.102754	0.41803	0.200751	0.197499	0.560503
TNF_m_Pathway	-0.0607685	0.859126	0.318589	0.339646	0.304917	0.3619	-0.453777	0.160942		serine_biosynthesis_phosphorylated_route	-0.0979917	0.774392	0.480379	0.134768	0.368583	0.264678	0.263112	0.434391
TNF_m_Pathway_Apoptosis	-0.116415	0.733204	0.254038	0.450972	0.247089	0.463866	-0.476921	0.138006		serotonin_and_melatonin_biosynthesis	-0.0057936	0.986512	-0.189339	0.577127	-0.132608	0.697513	0.479036	0.13602
TNF_p_Pathway	0.347371	0.295236	0.0760518	0.824125	-0.07764	0.820503	0.0134068	0.968793		serotonin_degradation	0.255473	0.44833	-0.0418875	0.902676	0.0258758	0.939803	0.667651	0.0247793
TNF_p_Pathway_Gene_expression_Cell_Survival	0.310524	0.352685	0.305777	0.36048	0.140149	0.681071	0.0906745	0.790903		sorbitol_degradation_I	0.109615	0.748338	-0.037448	0.912956	-0.037869	0.91198	-0.0461167	0.892897
TNF_p_Pathway_IKBs_degradation	0.444152	0.171134	0.125663	0.712756	0.0026383	0.993858	0.0489531	0.886345		spermidine_biosynthesis	-0.44241	0.17302	0.0640336	0.851627	0.0717677	0.83391	-0.115876	0.7344
TRAF_m_Pathway	-0.207353	0.540686	-0.293561	0.38094	-0.244581	0.46856	-0.19921	0.557042		spermine_and_spermidine_degradation_I	0.134235	0.693955	-0.120802	0.723483	-0.0204511	0.952409	0.485872	0.129723
TRAF_m_Pathway_IKBs_Degradation	0.621497	0.0412311	0.583505	0.0595003	0.535626	0.0894781	0.258729	0.442363		spermine_biosynthesis	-0.246636	0.464711	0.104686	0.75936	0.0865818	0.800173	0.0947148	0.781777
TRAF_p_Pathway	0.308978	0.355214	-0.0281679	0.93448	-0.0801594	0.814764	0.0878071	0.797395		sphingomyelin_metabolismceramide_salvage	-0.422561	0.195408	-0.0572834	0.867142	-0.190447	0.574858	-0.00726336	0.98309
TRAF_p_Pathway_IKBs_Degradation	0.621497	0.0412311	0.583505	0.0595003	0.535626	0.0894781	0.258729	0.442363		sphingosine_and_sphingosine-1-phosphate_metabolism	0.19237	0.57093	0.234592	0.487469	0.16644	0.62476	0.471297	0.143377
Transcription_of_mRNA_Pathway	-0.805093	0.0027914	-0.340055	0.306207	-0.449364	0.165567	-0.469499	0.145121		stearate_biosynthesis	0.0172289	0.959901	0.234173	0.48827	0.313887	0.347216	0.35951	0.27752
Transition_and_termination_of_DNA_replication_effect	-0.56286	0.0714271	-0.364298	0.270701	-0.412548	0.20733	-0.41643	0.202658		sucrose_degradation	0.423048	0.194838	0.1165	0.733015	0.213732	0.528013	0.264658	0.431594
Translation_Regulation_of_EIF4F_activity	0.410524	0.209792	0.108581	0.750647	0.108374	0.751109	0.124147	0.716097		sulfate_activation_for_sulfonation	0.201115	0.553197	0.0406792	0.905473	0.0809226	0.813027	0.142607	0.675738
Ubiquitin_Proteasome_Pathway	-0.694071	0.0178164	-0.496518	0.120293	-0.634788	0.0358867	-0.830169	0.00156101		sulfite_oxidation	0.331011	0.320068	0.182034	0.592169	0.337257	0.31046	0.597894	0.0520387
Ubiquitin_Proteasome_Pathway_Degraded_Protein	-0.0762692	0.823629	-0.155511	0.647969	-0.285101	0.395444	-0.603247	0.0494347		superoxide_radicals_degradation	0.125121	0.71395	-0.103517	0.761981	-0.13071	0.701669	0.394245	0.230216
VEGF_Pathway	0.335606	0.312985	-0.146756	0.66677	-0.165798	0.626114	-0.164551	0.62875		superpathway_of_cholesterol_biosynthesis	-0.000748762	0.998257	0.505195	0.112941	0.477057	0.137878	0.108428	0.750988
VEGF_Pathway_Actin_Reorganization	0.43296	0.183472	0.259489	0.440975	0.26476	0.43141	0.112967	0.740868		superpathway_of_choline_degradation_to_L-serine	0.254532	0.450061	0.292969	0.381947	0.339926	0.306401	0.710888	0.0141927
VEGF_Pathway_Nitric_Oxide_Prodaction	-0.470333	0.144311	-0.396725	0.227033	-0.454192	0.160511	-0.056716	0.868448		superpathway_of_D-imyoi-inositol_145-trisphosphate_metabolism	0.262243	0.435965	0.340431	0.305637	0.309172	0.354895	0.662273	0.0264027
Wnt_Pathway	-0.00353373	0.991773	-0.00302384	0.99296	-0.176273	0.604134	-0.0453166	0.894746		superpathway_of_geranylgeranyldiphosphate_biosynthesis_I_via_mevalonate	-0.150205	0.659341	0.456712	0.157911	0.371113	0.261157	0.0201394	0.953133
Wnt_Pathway_Ctnn-b_Degradation	-0.74411	0.0086392	-0.43629	0.179747	-0.614193	0.0443914	-0.455338	0.159325		superpathway_of_inositol_phosphate_compounds	0.23543	0.485871	0.0516837	0.880044	-0.0271959	0.936737	0.214254	0.526982
										superpathway_of_melatonin_degradation	0.365269	0.269329	-0.143696	0.673382	-0.0403795	0.906167	0.704865	0.0154228
										superpathway_of_methionine_degradation	0.0325052	0.924414	0.178664	0.599156	0.332043	0.31847	0.0811781	0.812446
										superpathway_of_purine_nucleotide_salvage	-0.389182	0.236797	-0.0438169	0.898213	0.0288133	0.932982	-0.264984	0.431005
										superpathway_of_pyrimidine_deoxyribonucleoside_salvage	-0.398091	0.22529	0.00297214	0.99308	0.0584332	0.864496	-0.0917542	0.788462
										superpathway_of_pyrimidine_deoxyribonucleotides_ide_novoi_biosynthesis	-0.513163	0.106452	0.0507414	0.882217	0.0927743	0.786157	-0.347439	0.295136
										superpathway_of_pyrimidine_ribonucleotides_ide_novoi_biosynthesis	-0.274239	0.414459	-0.0403741	0.906179	0.119051	0.72736	-0.0693571	0.839425
										superpathway_of_steroid_hormone_biosynthesis	0.194543	0.566502	0.297701	0.37394	0.235918	0.48494	0.596854	0.0525554
										superpathway_of_tryptophan_utilization	0.256658	0.446153	-0.0421343	0.902105	0.0794534	0.816372	0.738412	0.00945355
										taurine_biosynthesis	0.600604	0.0507089	0.519668	0.101337	0.522871	0.0988796	0.164073	0.629761
										TCA_cycle	-0.425416	0.192086	-0.00924801	0.978471	-0.121575	0.721774	-0.302415	0.366052
										terminal_iOi-glycans_residues_modification	-0.112227	0.742516	-0.232897	0.49071	-0.149488	0.660885	0.412216	0.207734
										tetrahydrobiopterin_ide_novoi_biosynthesis	-0.0749012	0.826751	0.247248	0.463568	0.133228	0.696157	0.0708751	0.835951
										tetrahydrofolate_salvage_from_510-methenyltetrahydrofolate	-0.321487	0.335023	-0.0154472	0.964046	-0.145125	0.67029	-0.176159	0.604371
										tetrapyrrole_biosynthesis	-0.198956	0.557555	-0.0179178	0.958299	-0.0424955	0.90127	0.0021934	0.994893
										the_visual_cycle_I_vertebrates	0.240019	0.477155	-0.0275167	0.935992	0.0441968	0.897335	0.181038	0.59423
										thiamin_salvage_III	0.199532	0.556391	0.517501	0.103023	0.451106	0.163732	0.364286	0.270718
										thio-molybdenum_cofactor_biosynthesis	0.390909	0.23454	0.401953	0.220406	0.383879	0.243805	0.493786	0.122669
										thioredoxin_pathway	0.487391	0.128349	0.594567	0.0537037	0.56547	0.0698376	0.314972	0.345461
										thiosulfate_disproportionation_III_rhodanese	0.432228	0.184297	0.417328	0.201586	0.462399	0.152139	0.325105	0.329299
										threonine_degradation	0.0574102	0.86685	-0.174693	0.607431	-0.0967897	0.777099	-0.046143	0.892836
										thymine_degradation	0.316888	0.342374	0.481586	0.133648	0.378595	0.250904	0.262966	0.434655
										thyroid_hormone_biosynthesis	0.548049	0.080908	-0.0383485	0.91087	0.0496892	0.884646	0.283986	0.397376
										thyroid_hormone_metabolism_II_via_conjugation_andor_degradation	0.0112966	0.973703	-0.194131	0.567341	-0.148748	0.662475	0.5021	0.115529
										thyroid_hormone_metabolism_I_via_deiodination	-0.217611	0.520368	-0.192456	0.570753	-0.199979	0.555487	0.383361	0.244495
										thyronamine_and_iodothyronamine_metabolism	-0.217611	0.520368	-0.192456	0.570753	-0.199979	0.555487	0.383361	0.244495
										trehalose_degradation	0.275039	0.413044	0.0288852	0.932815	0.224315	0.50727	0.484642	0.130842
										triacylglycerol_biosynthesis	0.431355	0.185285	0.296944	0.375216	0.221793	0.512182	0.632218	0.0368801
										triacylglycerol_degradation	0.0640674	0.85155	-0.152289	0.654868	-0.186781	0.582376	0.295659	0.377384
										tRNA_charging	-0.303366	0.364472	0.234785	0.487102	0.121173	0.722665	-0.161852	0.634467
										tRNA_splicing	0.423979	0.193753	0.28577	0.394287	0.263302	0.434046	0.215772	0.523987
										tryptophan_degradation	0.200306	0.554827	-0.0388312	0.909752	0.0640531	0.851583	0.393173	0.231601
										tryptophan_degradation_to_2-amino-3-carboxymuconate_semialdehyde	0.177669	0.601227	-0.0498964	0.884168	0.0174837	0.959309	0.412206	0.207746
										tryptophan_degradation_X_mammalian_via_tryptamine	0.202556	0.550296	-0.111306	0.744567	-0.0501415	0.883602	0.606548	0.0478745
										tyrosine_degradation	0.0791758	0.817004	-0.302869	0.365298	-0.240874	0.475539	0.493278	0.123115
										ubiquinol-10_biosynthesis	-0.384885	0.242466	0.31399	0.34705	0.161052	0.636165	-0.00967803	0.97747
										UDP-D-xylose_and_UDP-D-glucuronate_biosynthesis	0.0675796	0.843496	-0.212374	0.5307	-0.0870708	0.799064	0.570745	0.0666976
										UDP-iNi-acetyl-D-galactosamine_biosynthesis_I	0.405081	0.216496	0.0896507	0.79322	0.0490955	0.886016	0.348798	0.293123
										UDP-iNi-acetyl-D-galactosamine_biosynthesis_II	0.0886408	0.795506	-0.0392542	0.908772	-0.0347237	0.91927	0.617075	0.0431253
										UDP-iNi-acetyl-D-glucosamine_biosynthesis_II	-0.0413265	0.903975	-0.0760243	0.824188	-0.0286275	0.933413	0.157523	0.643674
										UMP_biosynthesis	-0.589414	0.0563533	0.132143	0.698529	0.0495243	0.885026	-0.336079	0.312261
										uracil_degradation	0.316888	0.342374	0.481586	0.133648	0.378595	0.250904	0.262966	0.434655
										urate_biosynthesisinosine_5-phosphate_degradation	0.448482	0.166501	0.324057	0.330951	0.388412	0.237807	0.22389	0.508096
										urea_cycle	0.340855	0.304996	0.852246	0.00086265	0.853849	0.000823328	0.337805	0.309624
										UTP_and_CTP_dephosphorylation_I	0.258126	0.443465	0.163633	0.630692	0.327611	0.325366	0.272723	0.41715
										UTP_and_CTP_dephosphorylation_II	0.337056	0.310766	-0.11039	0.74661	0.0543447	0.873909	0.290459	0.386227
										UTP_and_CTP_ide_novoi_biosynthesis	-0.110446	0.746484	-0.0803095	0.814423	0.108318	0.751235	0.0267817	0.937699
										valine_degradation	0.108091	0.751742	0.136356	0.689325	0.141466	0.678214	0.104079	0.76072
										wybutosine_biosynthesis	-0.503248	0.114565	-0.0455559	0.894193	-0.0961225	0.778602	-0.463388	0.151149
										zymosterol_biosynthesis	0.343889	0.300431	0.513364	0.106291	0.603766	0.049187	0.416323	0.202786

## Sheet: GSE37013 normalization
Signaling pathway	Pazopanib_CORR.COEF.	Pazopanib_P.VALUE	Sorafenib_CORR.COEF	Sorafenib_P.VALUE	Sunitinib_CORR.COEF	Sunitinib_P.VALUE	Temsirolimus_CORR.COEF	Temsirolimus_P.VALUE		Metabolic pathways	Pazopanib_CORR.COEF.	Pazopanib_P.VALUE	Sorafenib_CORR.COEF	Sorafenib_P.VALUE	Sunitinib_CORR.COEF	Sunitinib_P.VALUE	Temsirolimus_CORR.COEF	Temsirolimus_P.VALUE
0_IL_6_Pathway_IKBs_Degradation	0.452422	0.162354	0.0713688	0.834822	-0.00424988	0.990106	0.140395	0.680536		125-dihydroxyvitamin_Dsub3sub_biosynthesis	0.435609	0.180505	0.175713	0.605301	0.146998	0.666246	-8.75e-05	0.999796
AHR_Pathway	-0.377537	0.25234	-0.582496	0.060049	-0.591058	0.0554987	-0.682511	0.0206627		1D-imyoi-inositol_hexakisphosphate_biosynthesis_II_mammalian	0.642319	0.0330832	0.289431	0.387986	0.26188	0.436623	0.709486	0.0144724
AHR_Pathway_AHR_Degradation	-0.345338	0.298263	-0.281673	0.401399	-0.377467	0.252435	-0.433521	0.182841		1D-imyoi-inositol_hexakisphosphate_biosynthesis_V_from_Ins134P3	-0.138365	0.684949	-0.181411	0.593457	-0.283979	0.397388	0.0150762	0.964909
AHR_Pathway_C_Myc_Expression	-0.268529	0.424631	-0.577557	0.0627862	-0.542357	0.0847637	-0.603345	0.0493879		2-amino-3-carboxymuconate_semialdehyde_degradation_to_glutaryl-CoA	0.395703	0.228342	-0.078139	0.819366	0.0623395	0.855517	0.0536434	0.875525
AHR_Pathway_Cath_D_Expression	-0.401709	0.220713	-0.66836	0.0245707	-0.636937	0.0350705	-0.604878	0.0486596		2-deoxy-alpha-D-ribose_1-phosphate_degradation	-0.0349451	0.918756	-0.19464	0.566305	-0.196951	0.561613	0.195662	0.564228
AHR_Pathway_PS2_Gene_Expression	-0.0561324	0.869791	-0.609716	0.046409	-0.529493	0.0939217	-0.430181	0.186618		2-oxobutanoate_degradation	0.127617	0.708458	-0.154269	0.650626	-0.0203339	0.952681	0.131672	0.699561
AKT_Pathway	0.677696	0.0219387	0.236441	0.483944	0.203444	0.548513	0.410479	0.209847		2-oxoglutarate_decarboxylation_to_succinyl-CoA	-0.183651	0.588827	0.0211449	0.950796	0.0447902	0.895963	0.040381	0.906163
AKT_Pathway_Aggregation_&_Neurodegeneration	0.683878	0.0203102	0.568131	0.0682414	0.529519	0.0939025	0.0897834	0.79292		2-oxoisovalerate_decarboxylation_to_isobutanoyl-CoA	0.290836	0.385582	0.105285	0.758019	0.220641	0.514431	0.0570857	0.867597
AKT_Pathway_Apoptosis_Inhibition	0.69065	0.0186273	0.569997	0.0671374	0.581163	0.0607798	0.118449	0.728693		3-phosphoinositide_biosynthesis	0.422666	0.195285	0.826841	0.00169481	0.824268	0.00180399	0.486023	0.129586
AKT_Pathway_Blocks_Apoptosis	0.38862	0.237534	0.179128	0.598194	0.126624	0.710642	0.0887031	0.795365		3-phosphoinositide_degradation	0.197734	0.560026	-0.0354699	0.91754	0.0370397	0.913902	0.160638	0.637044
AKT_Pathway_Cardiovascular_Homeostasis	0.624999	0.0397726	0.52656	0.0960966	0.491656	0.124543	0.0309757	0.927963		4-aminobutyrate_degradation	-0.0656232	0.847981	-0.126107	0.71178	-0.0182548	0.957515	0.212782	0.529892
AKT_Pathway_Caspase_Cascade	0.136883	0.688176	0.324535	0.330197	0.2891	0.388554	-0.239358	0.478406		4-hydroxy-2-nonenal_detoxification	-0.296296	0.376309	-0.37337	0.25804	-0.511347	0.107909	-0.396224	0.227674
AKT_Pathway_Cell_Cycle	0.324613	0.330075	0.273782	0.41527	0.229173	0.497866	0.0781442	0.819354		4-hydroxybenzoate_biosynthesis	NA	NA	NA	NA	NA	NA	NA	NA
AKT_Pathway_Cell_Cycle_Progression	-0.343476	0.30105	0.25678	0.445931	0.118687	0.728165	-0.366185	0.268039		4-hydroxyproline_degradation	0.00918964	0.978607	-0.201712	0.551995	-0.125985	0.712049	0.452684	0.162081
AKT_Pathway_Cell_Survival	0.266841	0.42766	-0.103019	0.763096	-0.0679205	0.842715	0.297862	0.373669		5-aminoimidazole_ribonucleotide_biosynthesis	-0.624705	0.0398939	-0.292655	0.38248	-0.255072	0.449068	-0.335902	0.312531
AKT_Pathway_Death_Genes	0.367698	0.265915	0.603754	0.0491928	0.578609	0.0621961	0.0755259	0.825325		7-3-amino-3-carboxypropyl-wyosine_biosynthesis	-0.689108	0.0190014	-0.381226	0.247355	-0.465834	0.148718	-0.669587	0.0242126
AKT_Pathway_Elevation_of_Glucose_Import	0.297974	0.373482	0.572445	0.0657068	0.545955	0.0823126	-0.0264167	0.938546		acetate_conversion_to_acetyl-CoA	0.242296	0.472855	0.311338	0.351357	0.132213	0.698376	0.0406208	0.905608
AKT_Pathway_ERK_Pathway	0.279537	0.40513	0.290171	0.386718	0.233112	0.4903	-0.210132	0.53515		acetone_degradation_I_to_methylglyoxal	0.0673013	0.844134	0.087373	0.798379	0.139103	0.683345	-0.359837	0.277051
AKT_Pathway_Genetic_Stability	0.534474	0.090302	0.52888	0.0943734	0.543796	0.083778	0.164801	0.628222		acetyl-CoA_biosynthesis_from_citrate	-0.470069	0.144566	0.00586901	0.986336	-0.0316761	0.926338	-0.13922	0.68309
AKT_Pathway_Glucose_Uptake	0.615601	0.0437695	0.531201	0.0926701	0.492981	0.123375	-0.0021234	0.995056		acyl-CoA_hydrolysis	-0.715719	0.0132584	-0.336017	0.312355	-0.386859	0.239852	-0.280439	0.403553
AKT_Pathway_Glycogen_Synthesis	0.270106	0.421811	0.21145	0.532533	0.227083	0.501902	0.0481184	0.888272		acyl_carrier_protein_metabolism	-0.48504	0.130479	-0.33004	0.321576	-0.351496	0.289149	-0.683566	0.0203903
AKT_Pathway_Insulin_Stimulated_Mitogenesis	0.60498	0.0486112	0.530493	0.0931875	0.498317	0.118744	-0.00747863	0.982589		adenine_and_adenosine_salvage_I	-0.362753	0.272891	-0.214206	0.527077	-0.142076	0.676891	0.138325	0.685037
AKT_Pathway_JNK_Pathway	0.309837	0.353808	0.574365	0.0645992	0.548108	0.080869	-0.0217832	0.949312		adenine_and_adenosine_salvage_II	0.230968	0.494413	0.241692	0.473995	0.213828	0.527824	0.320599	0.336436
AKT_Pathway_Neuroprotection	0.615601	0.0437695	0.531201	0.0926701	0.492981	0.123375	-0.0021234	0.995056		adenine_and_adenosine_salvage_III	-0.452299	0.162483	-0.23575	0.485261	-0.258657	0.442495	-0.639947	0.033949
AKT_Pathway_NF_kB_Pathway	0.621099	0.0413991	0.487393	0.128348	0.444378	0.17089	0.0134246	0.968751		adenosine_deoxyribonucleotides_ide_novoi_biosynthesis	-0.0785946	0.818328	-0.139458	0.682573	0.0299593	0.930321	-0.0227122	0.947153
AKT_Pathway_p53_Degradation	0.281138	0.402331	-0.0650333	0.849334	-0.0587291	0.863815	0.238744	0.47957		adenosine_nucleotides_degradation	0.0961666	0.778503	0.0147278	0.965719	0.0956996	0.779556	-0.429083	0.18787
AKT_Pathway_p73_Mediated_Apoptosis	0.24958	0.459225	0.409978	0.210459	0.394605	0.229752	-0.310668	0.352449		adenosine_ribonucleotides_ide_novoi_biosynthesis	-0.0834925	0.807185	-0.19603	0.563481	-0.14132	0.67853	0.123297	0.717973
AKT_Pathway_Protein_Synthesis	-0.586242	0.0580284	-0.168808	0.61977	-0.251834	0.455044	-0.69568	0.0174437		alanine_biosynthesisdegradation	NA	NA	NA	NA	NA	NA	NA	NA
AKT_Pathway_Regeneration_of_Cyclic_Nucleotide	0.204014	0.547369	0.550556	0.0792477	0.529092	0.0942168	-0.123773	0.716923		allopregnanolone_biosynthesis	-0.298921	0.371891	-0.0881642	0.796586	-0.0722636	0.832776	-0.342026	0.30323
AKT_Pathway_Respiratory_Burst	0.615601	0.0437695	0.531201	0.0926701	0.492981	0.123375	-0.0021234	0.995056		alpha-tocopherol_degradation	NA	NA	NA	NA	NA	NA	NA	NA
AKT_Pathway_Survival_Genes	0.582752	0.0599094	0.39474	0.229579	0.363244	0.272195	0.0728435	0.831451		anandamide_degradation	-0.401554	0.220908	-0.30451	0.362575	-0.221531	0.512692	-0.235974	0.484832
AKT_Pathway_Synaptic_Signaling	0.310065	0.353435	0.613876	0.0445322	0.62205	0.0409985	0.00113315	0.997362		androgen_biosynthesis	0.189781	0.57622	0.229098	0.49801	0.146274	0.667808	0.582984	0.059783
AKT_Pathway_Translation	-0.0340639	0.920799	-0.389608	0.236239	-0.234324	0.48798	-0.125549	0.713007		arsenate_detoxification_I_glutaredoxin	-0.395703	0.228342	0.078139	0.819366	-0.0623395	0.855517	-0.0536434	0.875525
Androgen_receptor_Pathway	0.226461	0.503107	0.430951	0.185743	0.364457	0.270476	0.0927912	0.786119		ascorbate_recycling_cytosolic	-0.372199	0.259654	-0.337109	0.310686	-0.359854	0.277027	-0.124673	0.714939
Androgen_receptor_Pathway_Apoptosis	0.326562	0.327008	0.743599	0.00871002	0.75688	0.00700122	0.214727	0.526048		asparagine_biosynthesis	0.287431	0.391422	0.595717	0.053124	0.518508	0.102238	0.257995	0.443706
Androgen_receptor_Pathway_AR_Degradation	0.500201	0.117136	0.4819	0.133359	0.558486	0.0741451	0.339335	0.307297		asparagine_degradation	-0.322963	0.332682	0.134263	0.693893	0.152011	0.655464	0.0223014	0.948108
Androgen_receptor_Pathway_Cell_Survival_&_Cell_Growth	0.144973	0.670619	-0.248042	0.462088	-0.286981	0.392197	-0.221311	0.513121		aspartate_biosynthesis	NA	NA	NA	NA	NA	NA	NA	NA
Androgen_receptor_Pathway_Gonadotropin_Regulation	-0.515602	0.104515	-0.257181	0.445196	-0.407121	0.21397	-0.40361	0.218331		aspirin-triggered_lipoxin_biosynthesis	0.144096	0.672515	0.239996	0.477198	0.185857	0.584278	-0.0368929	0.914242
Androgen_receptor_Pathway_Histone_Modification	-0.515602	0.104515	-0.257181	0.445196	-0.407121	0.21397	-0.40361	0.218331		aspirin_triggered_resolvin_D_biosynthesis	0.144096	0.672515	0.239996	0.477198	0.185857	0.584278	-0.0368929	0.914242
Androgen_receptor_Pathway_Prostate_Differentiation_&_Development	-0.515602	0.104515	-0.257181	0.445196	-0.407121	0.21397	-0.40361	0.218331		aspirin_triggered_resolvin_E_biosynthesis	0.144096	0.672515	0.239996	0.477198	0.185857	0.584278	-0.0368929	0.914242
Androgen_receptor_Pathway_Sexual_Differentiation_&_Sexual_Maturation_at_Puberty	-0.515602	0.104515	-0.257181	0.445196	-0.407121	0.21397	-0.40361	0.218331		beta-alanine_degradation	0.395703	0.228342	-0.078139	0.819366	0.0623395	0.855517	0.0536434	0.875525
ATM_Pathway	0.724816	0.0116208	0.0428591	0.900429	0.114092	0.738365	0.490637	0.125446		bile_acid_biosynthesis_neutral_pathway	0.14367	0.673437	0.16684	0.623916	0.295194	0.378171	0.453502	0.161229
ATM_Pathway_Apoptosis	-0.0417547	0.902984	-0.122214	0.720364	-0.179525	0.597369	0.140574	0.68015		biotin-carboxyl_carrier_protein_assembly	NA	NA	NA	NA	NA	NA	NA	NA
ATM_Pathway_Apoptosis_&_Senescense	0.172441	0.612141	0.128766	0.705933	0.154909	0.649257	-0.194643	0.566299		bupropion_degradation	-0.323951	0.331119	-0.447435	0.167615	-0.349859	0.291556	0.10571	0.757067
ATM_Pathway_Cell_Cicle_Checkpoint_Control	-0.194041	0.567523	-0.0227138	0.947149	-0.11543	0.73539	-0.556623	0.0753235		C20_prostanoid_biosynthesis	0.0835979	0.806945	0.254586	0.449962	0.190901	0.573931	0.0402278	0.906518
ATM_Pathway_Cell_Survival	0.463241	0.151297	0.0379014	0.911905	-0.022205	0.948332	0.333056	0.316904		cardiolipin_biosynthesis	-0.527708	0.0952416	-0.468639	0.145961	-0.532655	0.091613	0.0195945	0.9544
ATM_Pathway_Checkpoint_Activation	0.000798055	0.998142	0.133708	0.695107	0.0312584	0.927307	-0.3438	0.300564		carnosine_biosynthesis	NA	NA	NA	NA	NA	NA	NA	NA
ATM_Pathway_DNA_Repair	-0.345829	0.297531	-0.0897284	0.793044	-0.194607	0.566372	-0.366477	0.267628		catecholamine_biosynthesis	0.329923	0.321759	-0.184929	0.58619	-0.0308361	0.928287	0.346448	0.296609
ATM_Pathway_G2_Mitosis_Progression	0.529651	0.0938055	0.455155	0.159515	0.400838	0.22181	0.250437	0.457632		CDP-diacylglycerol_biosynthesis	0.0209586	0.951229	-0.595327	0.05332	-0.560355	0.0729755	0.447948	0.167069
ATM_Pathway_G2/M_Checkpoint_Arrest	0.720939	0.0122996	0.172864	0.611255	0.253307	0.452319	0.622166	0.0409499		ceramide_ide_novoi_biosynthesis	0.547127	0.0815244	0.257944	0.443797	0.389098	0.236907	0.0319527	0.925696
ATM_Pathway_MDMX_Ubiquitination_&_Degradation	-0.116366	0.733312	0.231031	0.494291	0.163112	0.631796	-0.213404	0.528662		cholesterol_biosynthesis_I	0.125097	0.714004	0.608214	0.0470998	0.601709	0.0501733	0.120911	0.723242
ATM_Pathway_NF_kB_Pathway	0.0143817	0.966525	0.22157	0.512616	0.117932	0.729839	-0.372664	0.259013		cholesterol_biosynthesis_III_via_desmosterol	0.125097	0.714004	0.608214	0.0470998	0.601709	0.0501733	0.120911	0.723242
ATM_Pathway_S_Phase_Arrest	-0.444456	0.170807	-0.156496	0.645865	-0.245014	0.467747	-0.667626	0.0247866		cholesterol_biosynthesis_II_via_2425-dihydrolanosterol	0.125097	0.714004	0.608214	0.0470998	0.601709	0.0501733	0.120911	0.723242
ATM_Pathway_S_Phase_Progresion	0.265425	0.43021	-0.355527	0.283267	-0.256417	0.446596	0.310672	0.352444		choline_degradation	0.400248	0.222555	0.338716	0.308238	0.388644	0.237502	0.852723	0.000850801
ATM_Pathway_Synaptic_Vesicle_Transport	0.0143817	0.966525	0.22157	0.512616	0.117932	0.729839	-0.372664	0.259013		chondroitin_and_dermatan_biosynthesis	-0.0249125	0.942041	-0.210898	0.533628	-0.175359	0.60604	0.158959	0.640615
Brca1_as_a_transcription_regulator_effect	-0.138382	0.684914	-0.273774	0.415284	-0.150255	0.659234	-0.156405	0.64606		chondroitin_sulfate_biosynthesis	-0.18214	0.59195	-0.405113	0.216456	-0.362875	0.272718	0.204421	0.546552
BRCA1_Pathway	-0.795111	0.00344141	-0.288402	0.389753	-0.314205	0.346702	-0.751463	0.00766538		chondroitin_sulfate_biosynthesis_late_stages	-0.417472	0.201415	-0.503973	0.113959	-0.452325	0.162455	0.179151	0.598144
cAMP_Pathway	0.685632	0.0198644	0.289325	0.388169	0.410878	0.20936	0.461998	0.152543		chondroitin_sulfate_degradation_metazoa	0.39789	0.225547	0.415087	0.204268	0.438472	0.17733	0.655474	0.0285604
cAMP_Pathway_Axonal_Growth	0.14426	0.672161	0.294077	0.380064	0.392638	0.232294	0.128491	0.706537		citrulline-nitric_oxide_cycle	0.466103	0.148452	0.668509	0.0245271	0.725048	0.011581	0.703185	0.0157792
cAMP_Pathway_Cardiovascular_Homeostasis	-0.130195	0.702798	-0.139643	0.68217	-0.071925	0.83355	-0.291977	0.383635		CMP-iNi-acetylneuraminate_biosynthesis_I_eukaryotes	-0.0338884	0.921206	-0.203199	0.549005	-0.147295	0.665606	0.0119892	0.972091
cAMP_Pathway_Cell_Growth	-0.571048	0.0665205	-0.198851	0.557766	-0.269587	0.422738	-0.481956	0.133307		CMP_phosphorylation	-0.136968	0.687992	-0.17581	0.6051	-0.0157469	0.963348	-0.108427	0.750992
cAMP_Pathway_Cell_Proliferation	0.0133228	0.968988	-0.00785334	0.981717	0.0388297	0.909755	-0.449064	0.165885		coenzyme_A_biosynthesis	-0.48115	0.134052	-0.213341	0.528787	-0.341606	0.303863	0.105504	0.757528
cAMP_Pathway_Cell_Survival	-0.467052	0.147516	-0.325195	0.329157	-0.465484	0.149064	-0.651096	0.0300141		creatine-phosphate_biosynthesis	-0.0520714	0.879149	0.0100441	0.976618	-0.0478578	0.888874	0.397137	0.226506
cAMP_Pathway_Cell_Survival_&_Chemotaxis	0.343436	0.30111	-0.0789036	0.817624	0.0875098	0.798069	0.113665	0.739314		creatine_biosynthesis	-0.136974	0.687979	-0.0217414	0.949409	-0.0422035	0.901945	-0.331558	0.31922
cAMP_Pathway_Cytokine_Production	-0.128304	0.706948	-0.24539	0.467044	-0.259042	0.441791	-0.0271587	0.936823		cysteine_biosynthesis	0.128848	0.705753	0.501777	0.115802	0.632174	0.0368974	0.114997	0.736352
cAMP_Pathway_Degradation_of_Cell_Cycle_Regulators	0.830439	0.00155048	0.33647	0.311661	0.420118	0.198277	0.492872	0.123471		cysteine_biosynthesishomocysteine_degradation_trans-sulfuration	0.185124	0.585789	0.613965	0.0444925	0.698026	0.0169105	0.0841019	0.8058
cAMP_Pathway_Endothelial_Cell_Regulation	0.305443	0.361031	0.0565315	0.868872	0.0113944	0.973475	0.147274	0.665651		D-galactose_degradation_V_Leloir_pathway	-0.434507	0.181736	-0.0451736	0.895076	-0.0406219	0.905606	-0.233595	0.489375
cAMP_Pathway_Glycogen_Synthesis	0.0133228	0.968988	-0.00785334	0.981717	0.0388297	0.909755	-0.449064	0.165885		D-glucuronate_degradation	0.306839	0.358727	-0.132966	0.696728	-0.0490231	0.886183	0.208876	0.537648
cAMP_Pathway_Glycolysis	0.472062	0.142639	-0.0304435	0.929198	0.0215908	0.949759	0.593636	0.0541758		D-imyoi-inositol-5-phosphate_metabolism	0.313577	0.347718	0.108118	0.751682	0.00332175	0.992266	0.126719	0.710432
cAMP_Pathway_Metabolic_Energy	0.285691	0.394424	0.731569	0.0105039	0.726485	0.0113372	0.0503356	0.883154		D-imyoi-inositol_134-trisphosphate_biosynthesis	0.732631	0.0103356	0.46548	0.149069	0.482929	0.132411	0.70479	0.0154385
cAMP_Pathway_Myocardial_Contraction	0.267881	0.425793	0.152874	0.653614	0.330838	0.320337	-0.00228282	0.994685		D-imyoi-inositol_145-trisphosphate_biosynthesis	0.30914	0.354948	0.219478	0.516707	0.127503	0.708708	0.167675	0.622155
cAMP_Pathway_Oncogenesis	0.0133228	0.968988	-0.00785334	0.981717	0.0388297	0.909755	-0.449064	0.165885		D-imyoi-inositol_145-trisphosphate_degradation	0.182489	0.591228	0.498732	0.118388	0.431227	0.18543	0.468472	0.146124
cAMP_Pathway_Protein_Retention	0.539003	0.0870922	0.20734	0.540712	0.345502	0.298018	0.62227	0.0409063		D-imyoi-inositol_1456-tetrakisphosphate_biosynthesis	-0.206467	0.542456	-0.377071	0.252974	-0.48603	0.12958	0.0150503	0.964969
cAMP_Pathway_Regulation_of_Cytoskeleton	-0.433281	0.183112	-0.280831	0.402868	-0.324141	0.330819	-0.508851	0.109933		D-imyoi-inositol_3456-tetrakisphosphate_biosynthesis	-0.138365	0.684949	-0.181411	0.593457	-0.283979	0.397388	0.0150762	0.964909
Caspase_Cascade	-0.255948	0.447457	-0.163816	0.630306	-0.0399614	0.907135	-0.22116	0.513416		D-mannose_degradation	NA	NA	NA	NA	NA	NA	NA	NA
Caspase_Cascade_Activated_Tissue_Trans_glutaminase	0.281176	0.402265	0.177159	0.602287	0.31707	0.342082	-0.0538306	0.875094		dermatan_sulfate_biosynthesis	0.053213	0.876517	-0.246725	0.464545	-0.29625	0.376387	-0.339386	0.30722
Caspase_Cascade_Apoptosis	0.0938001	0.783841	0.0714818	0.834564	0.212555	0.530342	0.0716767	0.834118		dermatan_sulfate_biosynthesis_late_stages	-0.264648	0.431613	-0.306006	0.360101	-0.407004	0.214114	-0.468614	0.145985
Caspase_Cascade_Cell_Survival	-0.0772082	0.821488	0.259855	0.440307	0.301677	0.367282	-0.0727855	0.831583		dermatan_sulfate_degradation_metazoa	0.420774	0.197505	0.372861	0.258741	0.335541	0.313084	0.360836	0.275623
Caspase_Cascade_ICAD_Degradation	-0.316434	0.343105	-0.0593666	0.862349	0.020728	0.951765	-0.0691687	0.839856		diphthamide_biosynthesis	-0.158107	0.642429	0.30995	0.353623	0.404304	0.217464	-0.064938	0.849552
CD40_Pathway	0.285755	0.394314	0.202077	0.551261	0.163697	0.630557	-0.0801661	0.814749		dolichol_and_dolichyl_phosphate_biosynthesis	NA	NA	NA	NA	NA	NA	NA	NA
CD40_Pathway_Cell_Survival	0.569179	0.0676196	0.0183997	0.957179	0.0730099	0.83107	0.0680784	0.842353		dolichyl-diphosphooligosaccharide_biosynthesis	-0.622194	0.0409379	-0.197092	0.561327	-0.20309	0.549224	-0.11105	0.745139
CD40_Pathway_Gene_Expression	0.591662	0.0551865	-0.0243227	0.943411	-0.0164667	0.961674	0.141076	0.679058		dopamine_degradation	0.478193	0.136809	0.0309597	0.928	0.106394	0.755535	0.690622	0.0186342
CD40_Pathway_IKBs_Degradation	0.141552	0.678027	0.0722649	0.832773	-0.0371513	0.913643	-0.269844	0.422279		dTMP_ide_novoi_biosynthesis_mitochondrial	-0.44632	0.168805	0.0668655	0.845132	-0.0672885	0.844163	-0.307881	0.357014
Cellular_Anti_Apoptosis_Pathway	0.555099	0.076297	0.196395	0.56274	0.192205	0.571265	0.520464	0.100723		eicosapentaenoate_biosynthesis	0.601125	0.050456	0.620797	0.0415269	0.534862	0.0900243	0.552756	0.0778091
Cellular_Anti_Apoptosis_Pathway_Apoptosis	-0.141736	0.677627	-0.331113	0.31991	-0.391092	0.234302	0.029712	0.930895		epoxysqualene_biosynthesis	-0.149943	0.659905	0.0616635	0.857069	-0.0168437	0.960797	-0.0976303	0.775206
Cellular_Anti_Apoptosis_Pathway_Depolarization	0.523443	0.0984446	0.624066	0.0401577	0.666422	0.0251438	0.234579	0.487494		estradiol_biosynthesis_I	0.398647	0.224583	0.158349	0.641914	0.223947	0.507985	0.479794	0.135312
Chemokine_Pathway	0.299301	0.371255	-0.0321395	0.925263	0.000470382	0.998905	-0.0986727	0.77286		estradiol_biosynthesis_II	NA	NA	NA	NA	NA	NA	NA	NA
Chemokine_Pathway_Cell_Activation	0.366189	0.268034	-0.0647598	0.849961	0.02881	0.932989	0.217352	0.520878		ethanol_degradation_II	0.218651	0.518328	0.220489	0.514727	0.187398	0.581108	0.542891	0.0843969
Chemokine_Pathway_Gene_Expression_&_Apoptosis	0.225633	0.504711	-0.0803767	0.81427	-0.0939314	0.783544	0.108282	0.751316		ethanol_degradation_IV	0.282287	0.400328	0.200233	0.554975	0.16635	0.624949	0.611275	0.0456996
Chemokine_Pathway_Internalization_Degradation_Recycling	-0.0805602	0.813852	-0.248017	0.462133	-0.290315	0.386472	-0.693738	0.0178942		eumelanin_biosynthesis	NA	NA	NA	NA	NA	NA	NA	NA
Chromatin_Pathway	-0.735167	0.0099416	-0.420342	0.198014	-0.423835	0.193921	-0.700861	0.0162819		fatty_acid_activation	0.336051	0.312302	0.511682	0.107639	0.587784	0.0572097	0.530086	0.0934861
Chromatin_Pathway_Octamer_Sliding	NA	NA	NA	NA	NA	NA	NA	NA		fatty_acid_alpha-oxidation	0.293612	0.380853	0.275622	0.412015	0.35664	0.281654	0.498126	0.118908
Chromatin_Pathway_Octamer_Transfer	NA	NA	NA	NA	NA	NA	NA	NA		fatty_acid_alpha-oxidation_III	0.0430961	0.89988	-0.124922	0.714388	-0.085251	0.803192	0.40248	0.219745
Circadian_Pathway	0.330474	0.320901	0.307013	0.358441	0.353437	0.286308	0.180036	0.596308		fatty_acid_beta-oxidation	0.451621	0.163192	0.574211	0.0646875	0.652249	0.0296265	0.694366	0.0177476
CREB_Pathway	0.620152	0.0418009	0.469429	0.145189	0.456407	0.158224	0.221811	0.512145		fatty_acid_beta-oxidation_peroxisome	0.0333034	0.922563	0.169816	0.61765	0.285404	0.394919	0.3663	0.267878
CREB_Pathway_Gene_Expression	0.179626	0.59716	0.0423262	0.901662	-0.0393149	0.908632	-0.340081	0.306167		fatty_acid_beta-oxidation_unsaturated_odd_number	0.357484	0.280435	0.324771	0.329825	0.336734	0.311259	0.730275	0.0107115
Cytokine_Network_Pathway	0.154487	0.65016	-0.0867179	0.799864	-0.178396	0.599713	-0.13592	0.690277		fatty_acid_biosynthesis_initiation	0.522679	0.0990252	0.285064	0.395509	0.277737	0.408288	0.613444	0.0447249
DNA_damage_induced_apoptosis_effect	-0.678579	0.0217004	-0.284402	0.396654	-0.26147	0.437369	-0.602008	0.050029		fatty_acid_elongation_--_saturated	0.522679	0.0990252	0.285064	0.395509	0.277737	0.408288	0.613444	0.0447249
DNA_damage_induced_responses_effect	-0.549982	0.0796258	-0.256186	0.44702	-0.239084	0.478924	-0.343505	0.301006		flavin_biosynthesis	-0.291662	0.384171	-0.339081	0.307683	-0.195549	0.564457	-0.214478	0.526539
DNA_Repair_Mechanisms_Pathway	-0.272393	0.417735	0.155509	0.647975	0.219436	0.516788	-0.506547	0.111823		folate_polyglutamylation	-0.061546	0.85734	0.281823	0.401137	0.152433	0.654558	0.148623	0.662745
EGFR1_Pathway	0.339459	0.30711	0.148541	0.662922	0.13662	0.688751	0.142041	0.676965		folate_transformations	0.35652	0.281828	0.240241	0.476734	0.245136	0.467518	0.32501	0.329449
ErbB_Family_Pathway	0.163373	0.631243	-0.133567	0.695415	-0.157217	0.644328	-0.0563639	0.869258		formaldehyde_oxidation	-0.1856	0.584808	-0.33126	0.319683	-0.369526	0.263363	-0.312248	0.349876
ErbB_Family_Pathway_Anti_Apoptosis	0.291722	0.384069	-0.0472652	0.890243	-0.0114047	0.973451	0.355132	0.28384		fructose_26-bisphosphate_synthesisdephosphorylation	NA	NA	NA	NA	NA	NA	NA	NA
ERK_Signaling_Pathway	0.613998	0.0444782	0.393619	0.231024	0.322851	0.332859	0.228914	0.498365		GABA_shunt	0.0772422	0.82141	0.204396	0.546601	0.32509	0.329324	0.232077	0.492283
Erythropoeitin_Pathway	0.383348	0.244513	0.209604	0.536199	0.131688	0.699526	0.244755	0.468233		gamma-glutamyl_cycle	0.0384454	0.910645	-0.271789	0.41881	-0.237088	0.482712	-0.0348079	0.919074
Estrogen_Pathway	0.552856	0.0777447	0.425673	0.191788	0.367597	0.266057	0.545058	0.0829196		gamma-linolenate_biosynthesis	0.397935	0.225489	0.561251	0.0724189	0.627628	0.0387019	0.536435	0.0889029
Fas_m_Signaling_Pathway	-0.632401	0.0368088	-0.235102	0.486496	-0.335773	0.312729	-0.78458	0.00424216		GDP-glucose_biosynthesis_II	0.269883	0.422209	-0.119652	0.726029	-0.0502288	0.8834	-0.0452655	0.894864
Fas_p_Signaling_Pathway	0.555785	0.0758575	0.0552013	0.871936	0.00697102	0.983771	0.179399	0.597631		GDP-L-fucose_biosynthesis_II_from_L-fucose	0.557603	0.0747019	0.428201	0.188878	0.517251	0.103218	0.462915	0.151623
FLT3_Signaling_Pathway	0.298738	0.372198	0.325954	0.327963	0.208609	0.53818	0.0124678	0.970978		GDP-L-fucose_biosynthesis_I_from_GDP-D-mannose	-0.203134	0.549135	-0.221454	0.512842	-0.150829	0.658002	0.13401	0.694445
G_protein_signaling_Cross_talk_between_Ras_family_GTPases	-0.254489	0.45014	-0.464325	0.150215	-0.393341	0.231384	-0.427001	0.190257		GDP-mannose_biosynthesis	0.205411	0.544568	-0.165527	0.626688	-0.106845	0.754528	0.269979	0.422036
Glucocorticoid_Receptor_Pathway	0.0730996	0.830865	-0.163629	0.630701	-0.225422	0.50512	0.0368843	0.914262		geranylgeranyldiphosphate_biosynthesis	NA	NA	NA	NA	NA	NA	NA	NA
Glucocorticoid_Receptor_Pathway_Cell_Cycle_Arrest	0.481374	0.133845	0.0514485	0.880586	0.207445	0.540503	0.479083	0.135975		glucocorticoid_biosynthesis	NA	NA	NA	NA	NA	NA	NA	NA
Glucocorticoid_Receptor_Pathway_Cell_cycle_progression	0.48915	0.126771	0.375522	0.255087	0.290324	0.386457	0.34867	0.293312		gluconeogenesis	0.0228304	0.946878	-0.168343	0.620749	-0.0451637	0.895099	-0.0664598	0.846062
Glucocorticoid_Receptor_Pathway_Gene_Expression	-0.673766	0.0230207	-0.462719	0.151819	-0.532896	0.0914387	-0.677602	0.0219641		glutamate_biosynthesisdegradation	-0.26017	0.439734	-0.616021	0.0435852	-0.515859	0.104312	-0.076663	0.822731
Glucocorticoid_Receptor_Pathway_Inflammatory_Cytokines	0.251176	0.456261	0.00320814	0.992531	-0.0273124	0.936466	0.135174	0.691903		glutamate_dependent_acid_resistance	0.215623	0.524282	0.508495	0.110223	0.570697	0.0667259	0.112558	0.741778
Glucocorticoid_Receptor_Pathway_SMAD_signaling	0.0883226	0.796227	-0.195709	0.564133	-0.238399	0.480223	0.291184	0.384988		glutamate_removal_from_folates	0.0290779	0.932367	0.337824	0.309595	0.192478	0.57071	0.320181	0.337102
GPCR_Pathway	0.544234	0.0834791	0.279804	0.404663	0.220432	0.514839	0.0673907	0.843929		glutamine_biosynthesis	NA	NA	NA	NA	NA	NA	NA	NA
GPCR_Pathway_Gene_Expression	0.193321	0.568991	-0.0374692	0.912907	-0.118057	0.729562	-0.190738	0.574263		glutamine_degradationglutamate_biosynthesis	NA	NA	NA	NA	NA	NA	NA	NA
Growth_Hormone_Pathway	0.190894	0.573944	0.0304881	0.929094	-0.0476893	0.889263	0.0491871	0.885805		glutaryl-CoA_degradation	0.121111	0.722801	0.51031	0.108747	0.471787	0.142904	0.47652	0.138385
Growth_Hormone_Pathway_Cell_survival	-0.0057936	0.986512	-0.189339	0.577127	-0.132608	0.697513	0.479036	0.13602		glutathione-mediated_detoxification	0.421934	0.196142	0.191531	0.572642	0.146091	0.668204	0.59386	0.0540618
Growth_Hormone_Pathway_Gene_Expression	0.214645	0.526209	0.272056	0.418335	0.152753	0.653873	0.0168377	0.960811		glutathione_biosynthesis	0.138893	0.683801	-0.0110483	0.974281	-0.0287279	0.93318	0.0889717	0.794757
Growth_Hormone_Pathway_Glucose_Uptake	0.190894	0.573944	0.0304881	0.929094	-0.0476893	0.889263	0.0491871	0.885805		glutathione_redox_reactions_I	-0.0947545	0.781687	-0.164418	0.629031	-0.134787	0.692749	0.46273	0.151807
Growth_Hormone_Pathway_Protein_Synthesis	NA	NA	NA	NA	NA	NA	NA	NA		glutathione_redox_reactions_II	0.0540299	0.874634	-0.0790298	0.817336	-0.00701951	0.983658	0.719121	0.0126277
GSK3_Pathway	0.514036	0.105756	0.244034	0.469586	0.329689	0.322122	0.453629	0.161096		glycerol-3-phosphate_shuttle	NA	NA	NA	NA	NA	NA	NA	NA
GSK3_Pathway_Degradation	0.694738	0.0176611	0.496432	0.120367	0.668618	0.0244951	0.358685	0.278706		glycerol_degradation	-0.190512	0.574726	-0.272028	0.418385	-0.206892	0.541605	0.187054	0.581816
GSK3_Pathway_Gene_Expression	-0.636159	0.0353645	-0.444093	0.171199	-0.477854	0.137128	-0.830436	0.00155061		glycineserine_biosynthesis	NA	NA	NA	NA	NA	NA	NA	NA
GSK3_Pathway_Translation	-0.432214	0.184313	-0.348938	0.292916	-0.387796	0.238617	-0.12182	0.721233		glycine_betaine_degradation	-0.0057936	0.986512	-0.189339	0.577127	-0.132608	0.697513	0.479036	0.13602
Hedgehog_Pathway	-0.0787375	0.818002	0.147191	0.665831	0.0266869	0.937919	-0.243612	0.470379		glycine_biosynthesisdegradation	NA	NA	NA	NA	NA	NA	NA	NA
Hedgehog_Pathway_Repression_of_target_genes(Hh&BMP)	-0.0366731	0.914751	0.151052	0.657522	0.0662689	0.8465	0.125794	0.712469		glycine_cleavage	NA	NA	NA	NA	NA	NA	NA	NA
Hedgehog_Pathway_Target_genes(WNT&Ptc&BMP)	0.456161	0.158478	0.329349	0.322653	0.255404	0.448458	0.0621082	0.856048		glycoaminoglycan-protein_linkage_region_biosynthesis	0.345538	0.297964	-0.00608745	0.985828	0.010637	0.975238	-0.0824671	0.809515
HGF_Pathway	0.386143	0.240798	0.209715	0.535978	0.109111	0.749465	-0.0750722	0.826361		glycogenolysis	-0.0611026	0.858358	0.0671049	0.844584	-0.0109013	0.974623	0.188639	0.578561
HGF_Pathway_Anoikis	0.0322438	0.925021	0.288493	0.389596	0.243288	0.470989	-0.257087	0.445367		glycogen_biosynthesis	-0.249792	0.45883	-0.38904	0.236982	-0.426785	0.190505	-0.165342	0.627078
HGF_Pathway_Cell_adhesion&ell_mirgation	0.539321	0.0868695	0.158101	0.642443	0.0973554	0.775825	0.21778	0.520036		glycolysis	0.457797	0.1568	0.126622	0.710647	0.107708	0.752598	-0.0451897	0.895039
HGF_Pathway_Cell_cycle_progression	-0.105696	0.757099	0.314149	0.346792	0.252735	0.453376	-0.462608	0.15193		guanine_and_guanosine_salvage	-0.445984	0.169164	-0.109043	0.749615	-0.229762	0.496731	-0.387161	0.239453
HGF_Pathway_Cell_polarity&motility	0.0310592	0.927769	-0.325407	0.328823	-0.198722	0.558027	-0.0144279	0.966417		guanosine_deoxyribonucleotides_ide_novoi_biosynthesis	-0.312092	0.350129	-0.0790155	0.817369	0.0236252	0.945031	-0.229848	0.496567
HGF_Pathway_Cell_scattering	0.116318	0.733418	0.247156	0.46374	0.248057	0.462059	0.00911888	0.978771		guanosine_nucleotides_degradation	0.445763	0.169402	0.171665	0.613768	0.332436	0.317862	0.226903	0.502251
HGF_Pathway_Cell_survival	0.116318	0.733418	0.247156	0.46374	0.248057	0.462059	0.00911888	0.978771		guanosine_nucleotides_ide_novoi_biosynthesis	-0.376149	0.254231	-0.156558	0.645734	-0.0506722	0.882377	-0.2972	0.374785
HGF_Pathway_IP3_pathway	0.0417626	0.902965	0.271196	0.419866	0.26306	0.434484	0.0133425	0.968942		guanosine_ribonucleotides_ide_novoi_biosynthesis	-0.211619	0.532197	-0.222632	0.510545	-0.0627648	0.85454	-0.153225	0.65286
HGF_Pathway_PKC_pathway	-0.0899901	0.792452	-0.215036	0.525438	-0.246604	0.464772	-0.324014	0.331019		heme_biosynthesis	-0.181405	0.59347	-0.0621613	0.855926	-0.0969186	0.776809	-0.209352	0.536701
HIF1Alpha_Pathway	0.349862	0.291552	0.132849	0.696986	0.0829244	0.808476	0.713826	0.0136191		heme_biosynthesis_from_uroporphyrinogen-III_I	-0.26193	0.436532	0.0166511	0.961245	-0.0139996	0.967413	-0.0521855	0.878886
HIF1Alpha_Pathway_Gene_Expression	0.31247	0.349515	0.0530142	0.876976	-0.0294589	0.931483	0.176094	0.604508		heme_degradation	0.38418	0.243403	0.223693	0.50848	0.217497	0.520593	0.496865	0.119993
HIF1Alpha_Pathway_HIF1alpha_degradation	-0.148542	0.66292	0.0397981	0.907513	-0.159897	0.63862	0.0156475	0.96358		heparan_sulfate_biosynthesis	0.41219	0.207765	0.173918	0.60905	0.129768	0.703734	-0.0728695	0.831391
HIF1Alpha_Pathway_NOS_pathway	0.622133	0.0409636	0.162371	0.633367	0.171275	0.614587	0.584057	0.0592012		heparan_sulfate_biosynthesis_late_stages	0.358344	0.279196	0.235567	0.485608	0.167336	0.62287	-0.0514738	0.880528
HIF1Alpha_Pathway_p53_Hypoxia_pathway	-0.195047	0.565477	-0.00730722	0.982988	-0.179982	0.596421	0.0694461	0.839221		histamine_biosynthesis	NA	NA	NA	NA	NA	NA	NA	NA
HIF1Alpha_Pathway_Pyruvate	0.330306	0.321163	0.0630217	0.85395	0.0108058	0.974845	0.336208	0.312062		histamine_degradation	-0.0057936	0.986512	-0.189339	0.577127	-0.132608	0.697513	0.479036	0.13602
HIF1Alpha_Pathway_VEGF_pathway	0.583286	0.059619	0.279712	0.404823	0.220543	0.514622	0.295371	0.377872		histidine_degradation	-0.186637	0.582672	0.0423702	0.90156	-0.00648267	0.984908	0.25765	0.444337
Hypoxia_induced_EMT_in_cancer_and_fibrosis_3	0.40515	0.216411	0.0999787	0.769923	0.157486	0.643754	0.00368612	0.991418		homocarnosine_biosynthesis	NA	NA	NA	NA	NA	NA	NA	NA
Hypoxia_induced_EMT_in_cancer_and_fibrosis_4	0.40515	0.216411	0.0999787	0.769923	0.157486	0.643754	0.00368612	0.991418		hydrogen_sulfide_biosynthesis_trans-sulfuration	0.185124	0.585789	0.613965	0.0444925	0.698026	0.0169105	0.0841019	0.8058
Hypoxia_induced_EMT_in_cancer_and_fibrosis_5	0.40515	0.216411	0.0999787	0.769923	0.157486	0.643754	0.00368612	0.991418		hypusine_biosynthesis	-0.0768524	0.822299	-0.307132	0.358245	-0.220319	0.51506	-0.478046	0.136947
Hypoxia_induced_EMT_in_cancer_and_fibrosis_6	0.40515	0.216411	0.0999787	0.769923	0.157486	0.643754	0.00368612	0.991418		imyoi-inositol_ide_novoi_biosynthesis	-0.135703	0.690749	0.394821	0.229475	0.420095	0.198305	0.210237	0.534941
IGF1R_Signaling_Pathway	0.305672	0.360653	0.215128	0.525256	0.184804	0.586448	0.0892602	0.794104		iNi-acetylglucosamine_degradation_I	0.576485	0.063391	0.459817	0.154744	0.432068	0.184479	0.287674	0.391004
IGF1R_Signaling_Pathway_Cell_Survival	0.376482	0.253776	0.253494	0.451974	0.146432	0.667469	0.0154369	0.96407		iNi-acetylglucosamine_degradation_II	0.668261	0.0245997	0.445335	0.169861	0.472596	0.142125	0.122266	0.720248
IGF1R_Signaling_Pathway_Glucose_Uptake	0.0603077	0.860185	-0.149271	0.66135	-0.140091	0.681197	-0.035538	0.917382		inosine-5-phosphate_biosynthesis	-0.503886	0.114031	-0.342017	0.303243	-0.336319	0.311893	-0.197335	0.560834
IGF1R_Signaling_Pathway_Glycogen_Synthesis	-0.028676	0.9333	-0.503857	0.114055	-0.443355	0.171996	0.240815	0.47565		inositol_pyrophosphates_biosynthesis	NA	NA	NA	NA	NA	NA	NA	NA
IGF1R_Signaling_Pathway_IKB_Degradation	0.423687	0.194093	0.0495981	0.884856	-0.0267644	0.937739	0.133297	0.696005		iron-sulfur_cluster_biosynthesis	NA	NA	NA	NA	NA	NA	NA	NA
IGF1R_Signaling_Pathway_Protein_Synthesis	-0.399355	0.223685	-0.41704	0.20193	-0.400201	0.222614	-0.178053	0.600427		iSi-methyl-5-thio-alpha-D-ribose_1-phosphate_degradation	-0.418142	0.200618	-0.154663	0.649782	-0.205963	0.543464	-0.190866	0.574001
IL_10_Pathway	0.268163	0.425287	0.224221	0.507452	0.130598	0.701913	-0.000920901	0.997856		iSi-methyl-5-thioadenosine_degradation	-0.0311733	0.927504	0.472031	0.142668	0.45435	0.160348	0.344788	0.299085
IL_10_Pathway_Gene_Expression	0.178563	0.599366	0.0291887	0.93211	-0.0458665	0.893475	0.244139	0.46939		isoleucine_degradation	0.330344	0.321104	0.633199	0.0364988	0.640537	0.0337323	0.488516	0.127338
IL_10_Pathway_Stability_Determination	0.281973	0.400875	-0.0376234	0.912549	-0.0551235	0.872115	0.118246	0.729142		itrans_transi-farnesyl_diphosphate_biosynthesis	-0.00744061	0.982678	0.576153	0.0635792	0.472465	0.142251	-0.209747	0.535916
IL_10_Pathway_Translational_Modulation	0.0819602	0.810667	-0.0901624	0.792062	-0.135703	0.690751	0.0572941	0.867117		ketogenesis	0.226508	0.503015	0.481149	0.134053	0.472618	0.142103	0.615614	0.0437641
IL_2_Pathway	-0.372804	0.25882	-0.455868	0.158779	-0.525152	0.0971527	-0.692197	0.0182574		ketolysis	0.0510988	0.881393	0.632086	0.0369317	0.602096	0.049987	0.141215	0.678758
IL_2_Pathway_Actin_reorganization	-0.154408	0.650329	-0.0189796	0.95583	-0.0922982	0.787233	-0.655972	0.0283984		L-carnitine_biosynthesis	-0.232319	0.49182	0.310055	0.353451	0.262971	0.434646	-0.44961	0.165307
IL_2_Pathway_Apoptosis	0.166201	0.625263	0.701076	0.0162349	0.684775	0.0200814	0.0523806	0.878437		L-cysteine_degradation_I	0.0513601	0.88079	0.034054	0.920822	0.0294399	0.931527	-0.163516	0.63094
IL_2_Pathway_Apoptosis_Inhibition	0.318209	0.340254	0.756854	0.00700432	0.75329	0.00743641	0.118737	0.728054		L-cysteine_degradation_II	NA	NA	NA	NA	NA	NA	NA	NA
IL_2_Pathway_Protein_Synthesis	0.277367	0.408938	0.522768	0.0989576	0.524777	0.0974349	-0.376257	0.254084		L-dopachrome_biosynthesis	NA	NA	NA	NA	NA	NA	NA	NA
IL_6_Pathway	0.410929	0.209298	0.366147	0.268092	0.329732	0.322056	0.460027	0.15453		L-dopa_degradation	0.566074	0.0694733	0.298591	0.372445	0.27517	0.412813	0.559974	0.0732126
IL_6_Pathway_IKBs_Degradation	NA	NA	NA	NA	NA	NA	NA	NA		L-glutamine_tRNA_biosynthesis	-0.107772	0.752454	0.216176	0.523192	0.262173	0.436093	0.0742082	0.828333
ILK_Pathway	0.566163	0.0694193	0.391167	0.234204	0.320171	0.337119	0.352329	0.287928		L-kynurenine_degradation	0.252414	0.453969	-0.0453421	0.894687	0.0717702	0.833904	0.17554	0.605664
ILK_Pathway_Apoptosis	0.473482	0.141275	0.424037	0.193686	0.348884	0.292995	0.297526	0.374235		L-serine_degradation	0.378871	0.250531	0.0152965	0.964396	-0.0403843	0.906156	0.351468	0.289189
ILK_Pathway_Cell_adhesion_cell_motility&opsonization	0.448649	0.166325	0.39686	0.226861	0.317908	0.340736	0.260685	0.438796		lactate_fermentation_reoxidation_of_cytosolic_NADH	NA	NA	NA	NA	NA	NA	NA	NA
ILK_Pathway_Cell_cycle_proliferation	0.462839	0.151699	0.441145	0.174398	0.364817	0.269968	0.276323	0.410778		lactose_degradation_III	0.455443	0.159217	-0.0360374	0.916224	0.0363104	0.915592	0.145707	0.669032
ILK_Pathway_Cell_Migration/Retraction	0.458825	0.155751	0.419585	0.198908	0.341732	0.303672	0.277816	0.408149		lanosterol_biosynthesis	0.298672	0.37231	0.343375	0.301201	0.267761	0.426008	-0.104801	0.759102
ILK_Pathway_Cell_Motility	0.428547	0.188482	0.371305	0.260892	0.299932	0.370197	0.241253	0.474822		leucine_degradation	0.314617	0.346036	0.00485936	0.988687	0.11571	0.734768	0.0437125	0.898455
ILK_Pathway_Cytoskeletal_reorganization	0.460943	0.153605	0.40095	0.221668	0.315432	0.344719	0.232841	0.490819		leukotriene_biosynthesis	0.637678	0.0347923	0.490439	0.125622	0.437712	0.17817	0.280122	0.404106
ILK_Pathway_G2_phase_arrest	0.462839	0.151699	0.441145	0.174398	0.364817	0.269968	0.276323	0.410778		lipoate_biosynthesis_and_incorporation	NA	NA	NA	NA	NA	NA	NA	NA
ILK_Pathway_Induced_cell_proliferation	0.372911	0.258673	0.329523	0.32238	0.209118	0.537167	-0.0520693	0.879155		lipoate_salvage	NA	NA	NA	NA	NA	NA	NA	NA
ILK_Pathway_Regulation_of_intermediate_filaments	0.448649	0.166325	0.39686	0.226861	0.317908	0.340736	0.260685	0.438796		lipoxin_biosynthesis	0.614376	0.0443103	0.103497	0.762024	0.216019	0.5235	0.230199	0.495891
ILK_Pathway_Regulation_of_junction_assembly_of_desmosomes	0.472956	0.141779	0.409232	0.211372	0.333009	0.316977	0.282676	0.399651		lysine_degradation_II_pipecolate_pathway	0.0578813	0.865766	-0.0478076	0.88899	-0.00838862	0.980471	0.433047	0.183375
ILK_Pathway_Wound_Healing	0.425119	0.19243	0.419213	0.199347	0.328145	0.32453	0.247813	0.462515		lysine_degradation_I_saccharopine_pathway	0.510173	0.108858	0.316078	0.343677	0.371383	0.260784	0.724048	0.011753
Integrin_Signaling_Pathway	0.490944	0.125174	0.318398	0.339951	0.214192	0.527105	0.185948	0.584091		malate-aspartate_shuttle	-0.241806	0.473779	0.122663	0.719372	0.0888393	0.795057	-0.24976	0.458889
Integrin_Signaling_Pathway_Cell_survival	0.374889	0.255954	0.144426	0.671801	0.031278	0.927261	-0.0186599	0.956573		melatonin_degradation_I	0.321566	0.334897	0.00460348	0.989282	0.112247	0.742471	0.71178	0.0140168
Integrin_Signaling_Pathway_Cytoskeleton_contraction_integrin_modulation_cell_invasion_and_migration	0.200276	0.554889	-0.121089	0.72285	-0.204547	0.546299	-0.310811	0.352216		melatonin_degradation_II	0.535082	0.089867	-0.113498	0.739686	-0.00240764	0.994395	0.342328	0.302776
Integrin_SIgnaling_Pathway_Focal_adhesion_and_stress_fibers	0.476114	0.138768	0.0883465	0.796173	0.04321	0.899617	0.213346	0.528777		melatonin_degradation_III	NA	NA	NA	NA	NA	NA	NA	NA
Integrin_Signaling_Pathway_Translocates_to_the_nucleus	0.458747	0.155831	0.512567	0.106929	0.464699	0.149843	0.0556585	0.870883		methionine_degradation	-0.177272	0.602053	-0.347655	0.294816	-0.196142	0.563253	0.101681	0.766099
Interferon_Pathway	0.328233	0.324394	-0.00791159	0.981582	-0.0822843	0.809931	-0.251185	0.456245		methionine_salvage	-0.0057936	0.986512	-0.189339	0.577127	-0.132608	0.697513	0.479036	0.13602
Interferon_Pathway_Gene_Expression	0.163744	0.630457	0.0464439	0.892141	-0.0643827	0.850826	-0.0208486	0.951485		methylglyoxal_degradation_I	0.0521249	0.879026	-0.0332671	0.922647	0.0844071	0.805107	-0.118695	0.728148
Interferon_Pathway_Transcription	0.46874	0.145861	-0.110102	0.747251	-0.110653	0.746022	-0.033456	0.922209		methylglyoxal_degradation_III	-0.134713	0.692911	-0.180739	0.59485	-0.208826	0.537748	0.36617	0.26806
Interferon_Pathway_Translation	0.0583132	0.864772	-0.0612137	0.858103	0.0657791	0.847623	-0.193107	0.569427		methylglyoxal_degradation_VI	0.395703	0.228342	-0.078139	0.819366	0.0623395	0.855517	0.0536434	0.875525
IP3_Pathway	0.0166946	0.961144	0.207738	0.539918	0.130288	0.702595	-0.455948	0.158697		methylthiopropionate_biosynthesis	-0.0170476	0.960323	0.329401	0.322571	0.295483	0.377682	0.252248	0.454278
IP3_Pathway_Gene_Expression	0.417816	0.201005	0.276325	0.410774	0.205003	0.545385	0.0669001	0.845053		mevalonate_pathway	-0.022471	0.947714	0.520014	0.10107	0.459146	0.155425	0.0826194	0.809169
JAK_mStat_Pathway	0.407307	0.213739	0.25187	0.454977	0.197224	0.561059	0.395514	0.228585		mineralocorticoid_biosynthesis	NA	NA	NA	NA	NA	NA	NA	NA
JAK_mStat_Pathway_Akt_Pathway	0.631579	0.0371302	0.482036	0.133233	0.443061	0.172314	0.502287	0.115372		mitochondrial_L-carnitine_shuttle	0.0057936	0.986512	0.189339	0.577127	0.132608	0.697513	-0.479036	0.13602
JAK_mStat_Pathway_JAK_degradation	-0.698586	0.016785	-0.398709	0.224504	-0.579837	0.0615122	-0.421956	0.196117		molybdenum_cofactor_biosynthesis	NA	NA	NA	NA	NA	NA	NA	NA
JNK_Pathway	0.601244	0.0503983	0.30162	0.367377	0.257572	0.444479	0.389496	0.236385		morphine_biosynthesis	NA	NA	NA	NA	NA	NA	NA	NA
JNK_Pathway_Apoptosis_Inflammation_Tumorogenesis_Cell_Migration	0.374988	0.255818	0.20042	0.554599	0.0746398	0.827348	0.168898	0.619579		mRNA_capping	-0.408565	0.212191	-0.0395595	0.908065	-0.153128	0.653068	-0.0991675	0.771747
JNK_Pathway_Insulin_signaling	0.0344883	0.919815	-0.392256	0.232789	-0.305443	0.361031	-0.390265	0.235381		mucin_core_1_and_core_2_iOi-glycosylation	0.297022	0.375085	-0.0550679	0.872243	0.133123	0.696384	0.127854	0.707936
Mab_targets	0.0586539	0.863988	0.0937466	0.783961	-0.0644009	0.850785	0.247909	0.462335		NADH_repair	0.00102944	0.997603	0.279077	0.405937	0.198271	0.558939	-0.236205	0.484393
MAPK_Family_Pathway	0.235339	0.486045	0.0046174	0.98925	-0.0914307	0.789193	-0.0966178	0.777486		NAD_biosynthesis_from_2-amino-3-carboxymuconate_semialdehyde	0.0525239	0.878106	0.0421758	0.902009	0.142008	0.677037	0.419298	0.199247
MAPK_Family_Pathway_Chromatin_Remodeling	0.302526	0.365868	0.0780789	0.819503	-0.00106053	0.997531	0.0708774	0.835946		NAD_ide_novoi_biosynthesis	0.200388	0.554662	0.0362255	0.915788	0.184872	0.586307	0.553188	0.0775292
MAPK_Family_Pathway_Cytoskeleton	0.431462	0.185164	0.240452	0.476335	0.214661	0.526179	0.401726	0.220692		NAD_phosphorylation_and_dephosphorylation	0.231856	0.492706	0.037333	0.913222	0.0898187	0.79284	-0.110604	0.746132
MAPK_Family_Pathway_Gene_Expression	0.476604	0.138305	0.0447738	0.896001	-0.00570314	0.986722	0.288359	0.389826		NAD_salvage	0.383607	0.244168	0.404081	0.217742	0.394022	0.230504	0.397466	0.226086
MAPK_Family_Pathway_IKBs_Degradation	0.292332	0.38303	-0.0104779	0.975608	-0.10733	0.753442	0.121787	0.721308		nicotine_degradation_III	-0.18325	0.589654	-0.378076	0.251608	-0.284985	0.395645	0.38864	0.237508
MAPK_Family_Pathway_Translation	-0.104799	0.759107	-0.0252015	0.941369	0.0252259	0.941312	-0.0178525	0.958451		nicotine_degradation_IV	-0.17621	0.604266	-0.443557	0.171777	-0.334518	0.314654	0.31747	0.341439
MAPK_Signaling_Pathway	0.569037	0.0677038	0.362896	0.272688	0.284014	0.397326	0.339755	0.306661		noradrenaline_and_adrenaline_degradation	0.334587	0.314547	0.100306	0.769188	0.153802	0.651624	0.644926	0.0321497
MAPK_Signaling_Pathway_Cell_Servival_Cell_Militory_Inflammation_Apoptosis_Osmoregulation	-0.141721	0.67766	-0.268697	0.424331	-0.296123	0.376601	-0.439902	0.175758		oleate_biosynthesis	0.294227	0.379809	0.533643	0.0908991	0.448712	0.166258	0.061313	0.857875
MAPK_Signaling_Pathway_Gene_Expression	0.270059	0.421895	0.181392	0.593497	0.0732154	0.830601	-0.350847	0.290101		ornithine_ide_novo_i_biosynthesis	-0.157363	0.644015	-0.470818	0.14384	-0.472946	0.141788	0.0367908	0.914478
Mismatch_repair_effect	-0.731437	0.0105248	-0.198095	0.559295	-0.230615	0.495091	-0.530992	0.0928222		oxidative_ethanol_degradation_III	0.218651	0.518328	0.220489	0.514727	0.187398	0.581108	0.542891	0.0843969
Mismatch_Repair_Pathway	-0.690746	0.0186043	-0.118541	0.728489	-0.171879	0.613319	-0.494306	0.122214		oxidized_GTP_and_dGTP_detoxification	-0.594971	0.0534992	-0.338289	0.308888	-0.2728	0.417013	-0.333803	0.315754
Mitochondrial_Apopotosis_m_Pathway	-0.184682	0.586698	-0.228408	0.499343	-0.170305	0.616622	-0.617868	0.0427814		palmitate_biosynthesis	0.0759643	0.824325	0.027881	0.935146	-0.045829	0.893562	0.10447	0.759845
Mitochondrial_Apopotosis_m_Pathway_Apoptosis	-0.0738996	0.829038	0.321719	0.334655	0.260636	0.438886	-0.135381	0.691452		pentose_phosphate_pathway	0.0352396	0.918074	-0.0880308	0.796888	-0.0439162	0.897984	0.204004	0.547389
Mitochondrial_Apopotosis_m_Pathway_Depolarization	0.352028	0.288368	-0.0615132	0.857415	-0.0109236	0.974571	0.157434	0.643863		pentose_phosphate_pathway_non-oxidative_branch	-0.160171	0.638037	-0.0954138	0.7802	-0.0312962	0.927219	0.128456	0.706613
Mitochondrial_Apopotosis_m_Pathway_DNA_fragmentation	0.33011	0.321468	0.0866558	0.800005	0.129276	0.704813	-0.38353	0.244269		pentose_phosphate_pathway_oxidative_branch	0.137724	0.686344	-0.0766391	0.822785	-0.047031	0.890784	0.227605	0.500893
Mitochondrial_Apopotosis_m_Pathway_Gene_expression	0.506237	0.112078	0.587645	0.0572835	0.63806	0.0346493	0.203551	0.548298		phenylalanine_degradationtyrosine_biosynthesis	-0.0057936	0.986512	-0.189339	0.577127	-0.132608	0.697513	0.479036	0.13602
mTOR_Pathway	0.239861	0.477452	-0.00133522	0.996891	0.00892524	0.979222	0.161039	0.636193		phenylethylamine_degradation_I	0.113813	0.738986	0.0872792	0.798591	0.128501	0.706515	0.512746	0.106785
mTOR_Pathway_Actin_organization	0.0238522	0.944504	0.0205193	0.95225	-0.0550653	0.872249	-0.600514	0.0507525		phosphatidylcholine_biosynthesis	-0.042495	0.901271	-0.209094	0.537215	-0.222123	0.511536	0.330679	0.320584
mTOR_Pathway_Akt_signaling	-0.0768114	0.822393	0.268715	0.424298	0.234352	0.487927	-0.16862	0.620166		phosphatidylethanolamine_biosynthesis_II	-0.373663	0.257636	-0.0367517	0.914569	-0.1371	0.687705	-0.46249	0.152048
mTOR_Pathway_Scanning	-0.171938	0.613196	-0.156336	0.646208	-0.0904971	0.791305	-0.163069	0.631888		phosphatidylserine_biosynthesis_I	-0.483569	0.131823	-0.355244	0.283677	-0.418661	0.200001	-0.445394	0.169798
mTOR_Pathway_Translation_on	-0.528049	0.0949881	-0.313035	0.348597	-0.30728	0.358002	-0.325824	0.328167		phospholipases	0.771665	0.00540287	0.140373	0.680584	0.196021	0.5635	0.580064	0.0613865
mTOR_Pathway_VEGF_pathway	0.24111	0.475093	0.187437	0.581029	0.0516504	0.880121	0.0875515	0.797974		phytol_degradation	0.055557	0.871116	-0.127544	0.708619	-0.0739634	0.828892	0.591574	0.0552319
NGF_m_Pathway	-7.5957e-05	0.999823	-0.299373	0.371133	-0.298838	0.37203	0.0808139	0.813275		pregnenolone_biosynthesis	-0.136895	0.688151	0.49166	0.124539	0.561228	0.0724335	-0.0875661	0.797941
NGF_m_Pathway_Apoptosis	0.571151	0.0664605	0.314716	0.345876	0.333258	0.316593	0.250301	0.457885		progesterone_biosynthesis	NA	NA	NA	NA	NA	NA	NA	NA
NGF_p_Pathway	0.114797	0.736797	0.123878	0.71669	0.0111444	0.974057	-0.325715	0.328339		proline_biosynthesis	0.624108	0.0401404	0.25795	0.443788	0.40191	0.22046	0.772725	0.00529971
NHEJ_mechanisms_of_DSBs_repair_effect	-0.670175	0.0240422	-0.403485	0.218487	-0.44107	0.17448	-0.633152	0.0365168		proline_degradation	0.0646114	0.850301	-0.122423	0.719901	0.0806568	0.813632	0.0264845	0.938389
Notch_Pathway	-0.223948	0.507983	-0.206551	0.542288	-0.212781	0.529895	-0.486923	0.128772		propionyl-CoA_degradation	-0.0603563	0.860073	-0.3003	0.369582	-0.208511	0.538376	0.136254	0.689549
Nucleotide_excision_repair_effect	-0.564077	0.0706829	-0.554654	0.0765826	-0.592405	0.0548046	-0.805258	0.00278152		protein_citrullination	NA	NA	NA	NA	NA	NA	NA	NA
p38_m_Signaling_Pathway	0.546199	0.0821485	0.130844	0.701375	0.0717634	0.83392	0.287227	0.391773		protein_iOi-iNi-acetyl-glucosylation	0.0057936	0.986512	0.189339	0.577127	0.132608	0.697513	-0.479036	0.13602
p38_p_Signaling_Pathway	0.55336	0.0774174	0.140858	0.679533	0.0813084	0.81215	0.287943	0.390542		PRPP_biosynthesis	-0.535515	0.0895573	-0.0850884	0.803561	-0.112105	0.742787	-0.283086	0.398939
p53_Signaling_m_Pathway	0.383973	0.24368	0.12724	0.709287	0.201604	0.552211	0.492622	0.123691		purine_deoxyribonucleosides_degradation	-0.342487	0.302536	-0.230495	0.495321	-0.206508	0.542374	-0.587287	0.0574728
p53_Signaling_m_Pathway_p53_Degradation	-0.587994	0.057099	-0.506196	0.112112	-0.673478	0.0231014	-0.281894	0.401014		purine_deoxyribonucleosides_salvage	-0.272372	0.417773	-0.244676	0.468381	-0.102526	0.764202	-0.289279	0.388247
PAK_Pathway	0.521974	0.0995641	0.00883163	0.97944	-0.00238714	0.994442	0.368168	0.265258		purine_nucleotides_degradation	0.00927827	0.9784	-0.0640536	0.851581	0.0337846	0.921447	-0.363435	0.271923
PAK_Pathway_Actin_Cytoskeleton	0.273294	0.416135	-0.0152903	0.964411	-0.0406986	0.905428	0.0579568	0.865592		purine_nucleotides_ide_novoi_biosynthesis	-0.480222	0.134913	-0.321264	0.335378	-0.210334	0.534749	-0.252563	0.453694
PAK_Pathway_Myosin_Activation	-0.0128321	0.97013	-0.366632	0.267411	-0.359447	0.277612	-0.200676	0.554081		purine_ribonucleosides_degradation_to_ribose-1-phosphate	-0.430954	0.185739	-0.339861	0.306501	-0.319377	0.338385	-0.710381	0.0142935
PPAR_Pathway	0.596773	0.0525956	0.248496	0.461241	0.235175	0.486356	0.372049	0.259862		putrescine_biosynthesis_I	-0.561346	0.0723603	-0.167811	0.621869	-0.214916	0.525676	0.0613945	0.857688
PTEN_Pathway	-0.00248374	0.994217	0.162953	0.632133	0.221236	0.513269	0.558923	0.0738705		putrescine_biosynthesis_II	-0.0057936	0.986512	-0.189339	0.577127	-0.132608	0.697513	0.479036	0.13602
RANK_Signaling_in_Osteoclast_Pathway	0.367222	0.266583	0.316493	0.34301	0.265097	0.430801	0.0224383	0.94779		putrescine_degradation_III	0.200104	0.555235	-0.0402677	0.906426	0.0154481	0.964044	0.555072	0.0763139
RANK_Signaling_in_Osteoclast_Pathway_IKBs_Degradation	0.151437	0.656696	-0.00578336	0.986536	-0.0813149	0.812135	-0.267113	0.427171		pyridoxal_5-phosphate_salvage	0.390732	0.23477	0.152551	0.654306	0.184144	0.587808	0.458556	0.156025
RAS_Pathway	0.362945	0.272619	0.212521	0.53041	0.128279	0.707003	-0.34916	0.292587		pyrimidine_deoxyribonucleosides_degradation	0.263516	0.433659	0.518813	0.102	0.58853	0.0568167	0.459749	0.154812
Regulation_of_telomere_length_and_cellular_immortalization_effect	-0.563318	0.0711462	-0.139741	0.681958	-0.137839	0.686094	-0.249782	0.458849		pyrimidine_deoxyribonucleosides_salvage	-0.237942	0.48109	0.261149	0.437953	0.0875706	0.797931	-0.150771	0.658125
RNA_Polymerase_II_Complex_Pathway	-0.780388	0.00459636	-0.457873	0.156722	-0.52654	0.096112	-0.336771	0.311202		pyrimidine_deoxyribonucleotides_biosynthesis_from_CTP	-0.4103	0.210066	-0.0610631	0.858449	-0.00702031	0.983656	-0.31742	0.34152
Sister_chromatid_cohesion_effect	-0.414958	0.204422	-0.0285257	0.933649	-0.0793679	0.816566	-0.464227	0.150313		pyrimidine_deoxyribonucleotides_ide_novoi_biosynthesis	-0.366303	0.267873	-0.0137672	0.967954	0.0243508	0.943345	-0.258527	0.442733
SMAD_m_Pathway	0.731769	0.010472	0.539214	0.086944	0.63333	0.0364481	0.588174	0.0570042		pyrimidine_deoxyribonucleotide_phosphorylation	-0.136968	0.687992	-0.17581	0.6051	-0.0157469	0.963348	-0.108427	0.750992
SMAD_m_Pathway_Degradation	0.703163	0.015784	0.459837	0.154723	0.58604	0.0581359	0.559037	0.073799		pyrimidine_ribonucleosides_degradation	0.14257	0.675819	0.477647	0.137322	0.438181	0.177652	0.508917	0.109879
SMAD_p_Pathway	0.731769	0.010472	0.539214	0.086944	0.63333	0.0364481	0.588174	0.0570042		pyrimidine_ribonucleosides_salvage_I	0.0208969	0.951372	0.437864	0.178002	0.422742	0.195197	0.307971	0.356866
SMAD_p_Pathway_Degradation	0.703163	0.015784	0.459837	0.154723	0.58604	0.0581359	0.559037	0.073799		pyruvate_decarboxylation_to_acetyl_CoA	-0.443396	0.171951	-0.0463978	0.892247	-0.0391362	0.909045	-0.130126	0.702949
Spindle_assembly_and_chromosome_separation_effect	-0.0613909	0.857696	0.251765	0.45517	0.121064	0.722904	-0.221704	0.512355		Rapoport-Luebering_glycolytic_shunt	-0.134954	0.692384	-0.323192	0.332319	-0.36261	0.273094	0.00446649	0.989601
Start_of_DNA_replication_in_early_S_phase_effect	-0.525851	0.0966274	0.0175598	0.959132	-0.0420404	0.902323	-0.577775	0.0626637		resolvin_D_biosynthesis	0.614376	0.0443103	0.103497	0.762024	0.216019	0.5235	0.230199	0.495891
STAT3_Pathway	0.547472	0.0812938	0.133115	0.696403	0.124137	0.716118	0.509217	0.109634		retinoate_biosynthesis_I	-0.123548	0.717418	-0.37375	0.257517	-0.329147	0.322966	0.298521	0.372563
TGF_beta_Pathway	0.470879	0.143781	0.0699011	0.83818	0.0708973	0.835901	0.447158	0.16791		retinoate_biosynthesis_II	-0.0057936	0.986512	-0.189339	0.577127	-0.132608	0.697513	0.479036	0.13602
TGF_beta_Pathway_Epithelial_mesenchymal_transdifferentiation	0.340685	0.305254	0.333252	0.316603	0.387915	0.23846	0.611099	0.0457793		retinol_biosynthesis	0.665614	0.0253854	0.214071	0.527344	0.278944	0.40617	0.620581	0.0416186
TGF_beta_Pathway_Post_transcriptional_G1_arrest	-0.277058	0.409483	-0.436914	0.179054	-0.403483	0.218488	0.114124	0.738295		S-adenosyl-L-methionine_biosynthesis	0.101388	0.766757	0.0826777	0.809036	0.183909	0.588293	0.0434122	0.899149
TGF_beta_Pathway_SnON_degradation	0.346508	0.296519	-0.17759	0.601392	-0.0676936	0.843235	0.276898	0.409764		S-reticuline_biosynthesis	NA	NA	NA	NA	NA	NA	NA	NA
TGF_beta_Pathway_Tumor_suppression	0.386175	0.240756	0.430785	0.185931	0.465683	0.148867	0.567247	0.0687687		selenocysteine_biosynthesis	0.160629	0.637063	-0.00980361	0.977178	-0.0434606	0.899037	0.00094815	0.997793
TGF_beta_Pathway_Tumorogenesis	0.386175	0.240756	0.430785	0.185931	0.465683	0.148867	0.567247	0.0687687		serine_and_glycine_biosynthesis	-0.20316	0.549083	0.3648	0.269992	0.21591	0.523715	0.156755	0.645313
TNF_m_Pathway	-0.0873813	0.79836	0.239448	0.478236	0.200263	0.554915	-0.359984	0.276841		serine_biosynthesis_phosphorylated_route	-0.20316	0.549083	0.3648	0.269992	0.21591	0.523715	0.156755	0.645313
TNF_m_Pathway_Apoptosis	-0.165243	0.627286	0.21702	0.521531	0.189229	0.577352	-0.384818	0.242555		serotonin_and_melatonin_biosynthesis	-0.0057936	0.986512	-0.189339	0.577127	-0.132608	0.697513	0.479036	0.13602
TNF_p_Pathway	0.434996	0.181189	0.0198482	0.953811	-0.0322869	0.924921	0.296805	0.375449		serotonin_degradation	0.289017	0.388697	-0.0158342	0.963146	0.086245	0.800936	0.657335	0.0279579
TNF_p_Pathway_Gene_expression_Cell_Survival	0.564987	0.0701301	0.25692	0.445674	0.182366	0.591482	0.62856	0.0383268		sorbitol_degradation_I	0.00376584	0.991232	-0.105372	0.757825	-0.113797	0.739021	-0.259206	0.441492
TNF_p_Pathway_IKBs_degradation	-0.0323192	0.924846	-0.119752	0.725807	-0.276898	0.409765	-0.096313	0.778173		spermidine_biosynthesis	-0.474005	0.140774	-0.158939	0.640658	-0.0552298	0.87187	-0.218035	0.519536
TRAF_m_Pathway	0.000270878	0.999369	-0.523719	0.0982353	-0.411249	0.208908	-0.0329646	0.923349		spermine_and_spermidine_degradation_I	0.323932	0.33115	-0.0707656	0.836202	0.0599996	0.860893	0.693878	0.0178613
TRAF_m_Pathway_IKBs_Degradation	0.482401	0.132897	0.191153	0.573415	0.0834318	0.807323	0.240122	0.476959		spermine_biosynthesis	-0.305367	0.361156	-0.114259	0.737994	-0.0950991	0.78091	-0.0617811	0.856799
TRAF_p_Pathway	0.297338	0.374552	0.0369741	0.914054	-0.00477087	0.988893	0.0827367	0.808902		sphingomyelin_metabolismceramide_salvage	0.487238	0.128488	-0.0880214	0.796909	0.00618823	0.985593	0.226943	0.502174
TRAF_p_Pathway_IKBs_Degradation	0.482401	0.132897	0.191153	0.573415	0.0834318	0.807323	0.240122	0.476959		sphingosine_and_sphingosine-1-phosphate_metabolism	0.115196	0.73591	0.179241	0.597958	0.129297	0.704768	0.498664	0.118447
Transcription_of_mRNA_Pathway	-0.748882	0.0079975	-0.355508	0.283294	-0.471112	0.143556	-0.276584	0.410319		stearate_biosynthesis	0.369176	0.263851	0.552716	0.0778352	0.604277	0.0489443	0.407801	0.213131
Transition_and_termination_of_DNA_replication_effect	-0.584854	0.0587717	-0.179094	0.598264	-0.259322	0.44128	-0.254347	0.450402		sucrose_degradation	0.436471	0.179546	0.139734	0.681972	0.2549	0.449385	0.0981642	0.774004
Translation_Regulation_of_EIF4F_activity	0.176313	0.604051	-0.236709	0.483433	-0.157317	0.644113	0.024242	0.943598		sulfate_activation_for_sulfonation	0.318586	0.339651	0.127703	0.708268	0.137419	0.687009	0.185922	0.584144
Ubiquitin_Proteasome_Pathway	-0.830029	0.00156644	-0.646204	0.0316991	-0.764555	0.00613361	-0.702401	0.0159475		sulfite_oxidation	0.279214	0.405696	0.139289	0.68294	0.313305	0.34816	0.548209	0.0808014
Ubiquitin_Proteasome_Pathway_Degraded_Protein	-0.443872	0.171436	-0.46441	0.15013	-0.570301	0.0669585	-0.724437	0.011686		superoxide_radicals_degradation	0.0798095	0.815561	-0.104288	0.760251	-0.170142	0.616966	0.300153	0.369828
VEGF_Pathway	0.287934	0.390557	-0.189663	0.576463	-0.239277	0.478558	-0.0482577	0.887951		superpathway_of_cholesterol_biosynthesis	0.0570545	0.867669	0.583553	0.059474	0.550404	0.0793479	0.105909	0.75662
VEGF_Pathway_Actin_Reorganization	0.422146	0.195894	0.338367	0.308768	0.278002	0.407822	0.174542	0.607747		superpathway_of_choline_degradation_to_L-serine	0.374377	0.256656	0.359571	0.277433	0.409052	0.211593	0.825888	0.00173464
VEGF_Pathway_Nitric_Oxide_Prodaction	-0.462577	0.151962	-0.405822	0.215577	-0.464985	0.149559	-0.358347	0.279191		superpathway_of_D-imyoi-inositol_145-trisphosphate_metabolism	0.418988	0.199614	0.519369	0.101569	0.471163	0.143506	0.690788	0.0185942
Wnt_Pathway	-0.0845138	0.804865	-0.0153764	0.96421	-0.209729	0.535951	-0.256807	0.445881		superpathway_of_geranylgeranyldiphosphate_biosynthesis_I_via_mevalonate	-0.022471	0.947714	0.520014	0.10107	0.459146	0.155425	0.0826194	0.809169
Wnt_Pathway_Ctnn-b_Degradation	-0.713147	0.0137502	-0.490581	0.125495	-0.661475	0.0266498	-0.360352	0.276314		superpathway_of_inositol_phosphate_compounds	0.648452	0.0309168	0.505732	0.112496	0.403319	0.218694	0.594128	0.0539258
										superpathway_of_melatonin_degradation	0.442748	0.172654	-0.0284206	0.933893	0.100272	0.769264	0.738434	0.00945035
										superpathway_of_methionine_degradation	0.191343	0.573027	0.28974	0.387456	0.463953	0.150586	0.19706	0.561392
										superpathway_of_purine_nucleotide_salvage	-0.547295	0.081412	-0.255905	0.447536	-0.194302	0.566993	-0.39316	0.231618
										superpathway_of_pyrimidine_deoxyribonucleoside_salvage	-0.280132	0.404089	-0.0117637	0.972616	0.0383457	0.910876	-0.198683	0.558106
										superpathway_of_pyrimidine_deoxyribonucleotides_ide_novoi_biosynthesis	-0.407795	0.213138	0.0323021	0.924886	0.0932685	0.785041	-0.287288	0.391669
										superpathway_of_pyrimidine_ribonucleotides_ide_novoi_biosynthesis	-0.142638	0.675673	-0.0585645	0.864194	0.119719	0.725881	-0.0718256	0.833777
										superpathway_of_steroid_hormone_biosynthesis	0.233777	0.489026	0.278054	0.407731	0.218906	0.517827	0.613927	0.0445095
										superpathway_of_tryptophan_utilization	0.327975	0.324796	0.00227923	0.994694	0.139274	0.682974	0.752279	0.00756247
										taurine_biosynthesis	0.0537669	0.875241	0.123384	0.71778	0.103523	0.761966	-0.207126	0.541138
										TCA_cycle	-0.491059	0.125071	0.0368138	0.914425	-0.0632779	0.853362	-0.288366	0.389814
										terminal_iOi-glycans_residues_modification	-0.241899	0.473605	-0.345244	0.298404	-0.25356	0.451852	0.410466	0.209863
										tetrahydrobiopterin_ide_novoi_biosynthesis	0.0469087	0.891067	0.25509	0.449035	0.127934	0.707761	0.437291	0.178636
										tetrahydrofolate_salvage_from_510-methenyltetrahydrofolate	-0.415634	0.203611	-0.0975933	0.775289	-0.158789	0.640976	-0.255169	0.448889
										tetrapyrrole_biosynthesis	-0.0263719	0.93865	-0.077474	0.820882	-0.0950914	0.780927	-0.191291	0.573133
										the_visual_cycle_I_vertebrates	0.57916	0.0618889	0.384112	0.243494	0.444775	0.170463	0.336167	0.312126
										thiamin_salvage_III	0.395703	0.228342	0.241844	0.473708	0.204275	0.546845	0.456321	0.158314
										thio-molybdenum_cofactor_biosynthesis	0.268101	0.425399	0.362118	0.273795	0.351854	0.288623	0.421808	0.19629
										thioredoxin_pathway	0.523055	0.0987389	0.470438	0.144208	0.438745	0.17703	0.314329	0.346502
										thiosulfate_disproportionation_III_rhodanese	0.537097	0.0884335	0.47436	0.140436	0.536076	0.0891575	0.498691	0.118424
										threonine_degradation	0.432767	0.18369	0.0886307	0.795529	0.145296	0.669921	0.239653	0.477847
										thymine_degradation	-0.0635028	0.852846	0.131144	0.700717	0.0139524	0.967523	0.227613	0.500878
										thyroid_hormone_biosynthesis	0.577926	0.0625787	-0.0125645	0.970753	0.094087	0.783193	0.325151	0.329226
										thyroid_hormone_metabolism_II_via_conjugation_andor_degradation	0.166693	0.624226	-0.0744607	0.827757	0.0121869	0.971631	0.533146	0.0912576
										thyroid_hormone_metabolism_I_via_deiodination	-0.0057936	0.986512	-0.189339	0.577127	-0.132608	0.697513	0.479036	0.13602
										thyronamine_and_iodothyronamine_metabolism	-0.0057936	0.986512	-0.189339	0.577127	-0.132608	0.697513	0.479036	0.13602
										trehalose_degradation	0.360478	0.276135	0.0665951	0.845752	0.238441	0.480143	0.525143	0.0971591
										triacylglycerol_biosynthesis	0.226512	0.503007	-0.297974	0.373482	-0.263875	0.43301	0.55157	0.0785827
										triacylglycerol_degradation	0.394367	0.23006	0.167897	0.621687	0.112395	0.74214	0.382181	0.246073
										tRNA_charging	-0.109302	0.749037	0.41182	0.208213	0.326932	0.32643	-0.0730129	0.831064
										tRNA_splicing	0.319325	0.338468	0.36475	0.270062	0.391968	0.233163	0.0728565	0.831421
										tryptophan_degradation	0.287609	0.391115	-0.0162772	0.962115	0.091573	0.788872	0.258432	0.442905
										tryptophan_degradation_to_2-amino-3-carboxymuconate_semialdehyde	0.228819	0.498549	-0.00293421	0.993169	0.0842907	0.805372	0.259852	0.440313
										tryptophan_degradation_X_mammalian_via_tryptamine	0.159239	0.64002	-0.0701503	0.83761	-0.012161	0.971692	0.650899	0.0300808
										tyrosine_degradation	0.000244102	0.999432	-0.160077	0.638237	-0.12328	0.71801	0.539779	0.0865497
										ubiquinol-10_biosynthesis	-0.374799	0.256077	0.14296	0.674974	-0.0518023	0.87977	-0.0750687	0.826369
										UDP-D-xylose_and_UDP-D-glucuronate_biosynthesis	0.0646962	0.850107	-0.285568	0.394636	-0.177628	0.601311	0.528575	0.094599
										UDP-iNi-acetyl-D-galactosamine_biosynthesis_I	0.48504	0.130479	0.33004	0.321576	0.351496	0.289149	0.683566	0.0203903
										UDP-iNi-acetyl-D-galactosamine_biosynthesis_II	0.215983	0.523572	0.0571292	0.867497	0.0471495	0.89051	0.669564	0.0242192
										UDP-iNi-acetyl-D-glucosamine_biosynthesis_II	0.117001	0.731904	-0.176065	0.604569	-0.104477	0.759828	0.315025	0.345376
										UMP_biosynthesis	-0.318565	0.339683	0.336752	0.31123	0.300947	0.368499	-0.0799993	0.815129
										uracil_degradation	-0.0635028	0.852846	0.131144	0.700717	0.0139524	0.967523	0.227613	0.500878
										urate_biosynthesisinosine_5-phosphate_degradation	0.325887	0.32807	-0.0452402	0.894923	0.0889677	0.794766	0.00181247	0.99578
										urea_cycle	0.3408	0.305079	0.862159	0.000640647	0.894524	0.000201697	0.362344	0.273472
										UTP_and_CTP_dephosphorylation_I	0.160432	0.637482	0.115771	0.734634	0.27202	0.418399	0.151721	0.656086
										UTP_and_CTP_dephosphorylation_II	0.116356	0.733334	-0.134745	0.692842	0.0145305	0.966178	0.0869386	0.799363
										UTP_and_CTP_ide_novoi_biosynthesis	-0.0807707	0.813373	-0.128643	0.706203	0.0609371	0.858739	-0.0570942	0.867577
										valine_degradation	0.371499	0.260623	0.153283	0.652737	0.239432	0.478265	0.388333	0.23791
										wybutosine_biosynthesis	-0.689108	0.0190014	-0.381226	0.247355	-0.465834	0.148718	-0.669587	0.0242126
										zymosterol_biosynthesis	0.563299	0.0711577	0.726495	0.0113355	0.745353	0.00846861	0.353954	0.285554

## Sheet: GSE40645 normalization
Signaling pathway	Pazopanib_CORR.COEF.	Pazopanib_P.VALUE	Sorafenib_CORR.COEF	Sorafenib_P.VALUE	Sunitinib_CORR.COEF	Sunitinib_P.VALUE	Temsirolimus_CORR.COEF	Temsirolimus_P.VALUE		Metabolic pathways	Pazopanib_CORR.COEF.	Pazopanib_P.VALUE	Sorafenib_CORR.COEF	Sorafenib_P.VALUE	Sunitinib_CORR.COEF	Sunitinib_P.VALUE	Temsirolimus_CORR.COEF	Temsirolimus_P.VALUE
0_IL_6_Pathway_IKBs_Degradation	0.481843	0.133411	0.252766	0.45332	0.200358	0.554722	0.0772077	0.821489		125-dihydroxyvitamin_Dsub3sub_biosynthesis	0.372073	0.25983	0.0357773	0.916827	-0.0148399	0.965458	0.0650077	0.849392
AHR_Pathway	-0.316884	0.342381	-0.592922	0.0545402	-0.530804	0.0929597	-0.558693	0.0740147		1D-imyoi-inositol_hexakisphosphate_biosynthesis_II_mammalian	0.594638	0.0536675	0.322988	0.332643	0.367919	0.265607	0.72176	0.0121535
AHR_Pathway_AHR_Degradation	-0.358266	0.279309	-0.235287	0.486142	-0.261159	0.437935	-0.206582	0.542226		1D-imyoi-inositol_hexakisphosphate_biosynthesis_V_from_Ins134P3	-0.080011	0.815102	-0.248853	0.460576	-0.366533	0.26755	-0.00410357	0.990446
AHR_Pathway_C_Myc_Expression	0.0226361	0.94733	-0.414735	0.20469	-0.338582	0.308442	-0.309388	0.354541		2-amino-3-carboxymuconate_semialdehyde_degradation_to_glutaryl-CoA	0.171484	0.614147	0.0628478	0.854349	0.257416	0.444765	0.0512999	0.880929
AHR_Pathway_Cath_D_Expression	-0.050635	0.882463	-0.509909	0.109072	-0.428258	0.188812	-0.286213	0.393522		2-deoxy-alpha-D-ribose_1-phosphate_degradation	0.0411981	0.904272	-0.0649929	0.849426	-0.0764659	0.82318	0.341935	0.303367
AHR_Pathway_PS2_Gene_Expression	0.175827	0.605064	-0.408502	0.212268	-0.306045	0.360036	-0.157245	0.644268		2-oxobutanoate_degradation	-0.203661	0.548077	-0.193975	0.567658	-0.111024	0.745196	-0.148054	0.66397
AKT_Pathway	0.463262	0.151275	-0.0211252	0.950842	-0.0519576	0.879412	0.2387	0.479652		2-oxoglutarate_decarboxylation_to_succinyl-CoA	-0.388355	0.237881	-0.0969526	0.776732	-0.0361214	0.91603	-0.100228	0.769363
AKT_Pathway_Aggregation_&_Neurodegeneration	0.387816	0.238591	0.513212	0.106413	0.455959	0.158685	-0.239917	0.477347		2-oxoisovalerate_decarboxylation_to_isobutanoyl-CoA	-0.143307	0.674223	0.0460522	0.893046	0.132565	0.697606	-0.29328	0.381417
AKT_Pathway_Apoptosis_Inhibition	0.563951	0.0707597	0.645147	0.0320716	0.689389	0.0189328	0.124703	0.714872		3-phosphoinositide_biosynthesis	0.142793	0.675335	0.619906	0.0419058	0.620327	0.0417268	-0.182338	0.591539
AKT_Pathway_Blocks_Apoptosis	0.188815	0.5782	0.113056	0.74067	0.0715656	0.834372	-0.0863544	0.800688		3-phosphoinositide_degradation	0.58441	0.0590107	0.332579	0.317641	0.498238	0.118812	0.389174	0.236807
AKT_Pathway_Cardiovascular_Homeostasis	0.38133	0.247215	0.470752	0.143904	0.404459	0.217271	-0.262199	0.436046		4-aminobutyrate_degradation	-0.151684	0.656166	-0.193193	0.569251	-0.104703	0.759321	0.124448	0.715434
AKT_Pathway_Caspase_Cascade	-0.134557	0.693251	0.19527	0.565025	0.127938	0.707752	-0.633042	0.0365596		4-hydroxy-2-nonenal_detoxification	-0.397183	0.226448	-0.488615	0.12725	-0.605187	0.0485135	-0.36955	0.263329
AKT_Pathway_Cell_Cycle	0.275855	0.411603	0.344416	0.299642	0.255933	0.447484	-0.0871468	0.798891		4-hydroxybenzoate_biosynthesis	NA	NA	NA	NA	NA	NA	NA	NA
AKT_Pathway_Cell_Cycle_Progression	-0.372047	0.259865	0.200969	0.553491	0.129073	0.705258	-0.399916	0.222975		4-hydroxyproline_degradation	0.0734442	0.830078	-0.204981	0.54543	-0.120121	0.72499	0.489766	0.126221
AKT_Pathway_Cell_Survival	0.347563	0.294952	0.193694	0.568231	0.18965	0.576489	-0.076895	0.822202		5-aminoimidazole_ribonucleotide_biosynthesis	-0.646281	0.0316719	-0.294203	0.37985	-0.30403	0.36337	-0.326256	0.32749
AKT_Pathway_Death_Genes	0.199034	0.557396	0.643499	0.0326586	0.631966	0.0369786	-0.292942	0.381991		7-3-amino-3-carboxypropyl-wyosine_biosynthesis	-0.476076	0.138805	-0.0306967	0.92861	-0.0672056	0.844353	-0.495644	0.12105
AKT_Pathway_Elevation_of_Glucose_Import	0.199034	0.557396	0.643499	0.0326586	0.631966	0.0369786	-0.292942	0.381991		acetate_conversion_to_acetyl-CoA	0.367834	0.265726	0.0768697	0.82226	0.0354039	0.917693	0.459314	0.155254
AKT_Pathway_ERK_Pathway	-0.00160457	0.996264	0.202676	0.550055	0.138338	0.685008	-0.61608	0.0435596		acetone_degradation_I_to_methylglyoxal	0.0559521	0.870206	0.0524114	0.878366	0.0970243	0.776571	-0.415938	0.203246
AKT_Pathway_Genetic_Stability	0.43786	0.178006	0.716976	0.0130228	0.704934	0.0154083	-0.146779	0.666718		acetyl-CoA_biosynthesis_from_citrate	-0.345613	0.297853	0.130107	0.70299	0.013183	0.969314	0.1067	0.754852
AKT_Pathway_Glucose_Uptake	0.387816	0.238591	0.513212	0.106413	0.455959	0.158685	-0.239917	0.477347		acyl-CoA_hydrolysis	-0.25163	0.45542	0.190139	0.575489	0.0835997	0.806941	0.0539887	0.874729
AKT_Pathway_Glycogen_Synthesis	0.347563	0.294952	0.193694	0.568231	0.18965	0.576489	-0.076895	0.822202		acyl_carrier_protein_metabolism	-0.510133	0.10889	-0.0989791	0.77217	-0.104401	0.759998	-0.0146201	0.96597
AKT_Pathway_Insulin_Stimulated_Mitogenesis	0.309867	0.353759	0.534513	0.0902743	0.470825	0.143833	-0.290752	0.385726		adenine_and_adenosine_salvage_I	-0.108164	0.751578	-0.197503	0.560495	-0.123006	0.718614	0.121947	0.720952
AKT_Pathway_JNK_Pathway	0.199034	0.557396	0.643499	0.0326586	0.631966	0.0369786	-0.292942	0.381991		adenine_and_adenosine_salvage_II	0.229784	0.49669	0.242165	0.473104	0.214743	0.526017	0.322028	0.334164
AKT_Pathway_Neuroprotection	0.387816	0.238591	0.513212	0.106413	0.455959	0.158685	-0.239917	0.477347		adenine_and_adenosine_salvage_III	-0.455186	0.159483	-0.2457	0.466462	-0.231124	0.494112	-0.502337	0.11533
AKT_Pathway_NF_kB_Pathway	0.455644	0.159011	0.491277	0.124879	0.41842	0.200288	-0.133923	0.694637		adenosine_deoxyribonucleotides_ide_novoi_biosynthesis	-0.144577	0.671475	-0.129325	0.704706	0.0212235	0.950613	0.00188425	0.995613
AKT_Pathway_p53_Degradation	0.330549	0.320786	0.141968	0.677124	0.11714	0.731594	-0.124853	0.714541		adenosine_nucleotides_degradation	-0.00389741	0.990926	-0.00420254	0.990216	0.0772408	0.821413	-0.403749	0.218157
AKT_Pathway_p73_Mediated_Apoptosis	0.129357	0.704637	0.519478	0.101485	0.509822	0.109143	-0.434938	0.181254		adenosine_ribonucleotides_ide_novoi_biosynthesis	-0.0591874	0.862761	0.255286	0.448675	0.203377	0.548647	0.0373176	0.913258
AKT_Pathway_Protein_Synthesis	NA	NA	NA	NA	NA	NA	NA	NA		alanine_biosynthesisdegradation	NA	NA	NA	NA	NA	NA	NA	NA
AKT_Pathway_Regeneration_of_Cyclic_Nucleotide	0.0880234	0.796905	0.573221	0.0652573	0.568161	0.0682236	-0.337117	0.310673		allopregnanolone_biosynthesis	0.193202	0.569234	-0.11975	0.72581	-0.102997	0.763146	0.002619	0.993902
AKT_Pathway_Respiratory_Burst	0.387816	0.238591	0.513212	0.106413	0.455959	0.158685	-0.239917	0.477347		alpha-tocopherol_degradation	NA	NA	NA	NA	NA	NA	NA	NA
AKT_Pathway_Survival_Genes	0.334598	0.314531	0.249658	0.459078	0.236872	0.483123	-0.343683	0.30074		anandamide_degradation	-0.126561	0.71078	0.184792	0.586471	0.275257	0.41266	-0.0324764	0.924481
AKT_Pathway_Synaptic_Signaling	0.152778	0.653819	0.620779	0.0415347	0.624972	0.039784	-0.328621	0.323786		androgen_biosynthesis	0.195264	0.565036	0.205201	0.544989	0.126336	0.711275	0.606552	0.0478723
AKT_Pathway_Translation	-0.492626	0.123687	-0.0863732	0.800646	-0.0795908	0.816059	0.210783	0.533856		arsenate_detoxification_I_glutaredoxin	-0.194747	0.566088	-0.234741	0.487184	-0.243884	0.469868	0.229353	0.497521
Androgen_receptor_Pathway	0.181335	0.593616	0.296392	0.376147	0.143674	0.673428	-0.15859	0.641401		ascorbate_recycling_cytosolic	-0.267463	0.426543	-0.404775	0.216877	-0.376976	0.253103	0.000235488	0.999452
Androgen_receptor_Pathway_Apoptosis	0.547997	0.080943	0.806719	0.00269493	0.845076	0.00105614	0.249868	0.458688		asparagine_biosynthesis	0.308457	0.356067	0.513226	0.106402	0.430584	0.18616	0.349345	0.292314
Androgen_receptor_Pathway_AR_Degradation	0.483649	0.13175	0.358569	0.278872	0.386927	0.239762	0.324499	0.330254		asparagine_degradation	-0.0361733	0.915909	0.133843	0.69481	0.0535678	0.875699	0.0125197	0.970857
Androgen_receptor_Pathway_Cell_Survival_&_Cell_Growth	-0.0283607	0.934032	-0.0816484	0.811377	-0.171291	0.614553	-0.0308998	0.928139		aspartate_biosynthesis	NA	NA	NA	NA	NA	NA	NA	NA
Androgen_receptor_Pathway_Gonadotropin_Regulation	-0.812043	0.00239615	-0.574874	0.064308	-0.641957	0.0332145	-0.838496	0.00126086		aspirin-triggered_lipoxin_biosynthesis	0.156039	0.646841	0.262803	0.43495	0.211129	0.53317	-0.034265	0.920333
Androgen_receptor_Pathway_Histone_Modification	-0.812043	0.00239615	-0.574874	0.064308	-0.641957	0.0332145	-0.838496	0.00126086		aspirin_triggered_resolvin_D_biosynthesis	0.156039	0.646841	0.262803	0.43495	0.211129	0.53317	-0.034265	0.920333
Androgen_receptor_Pathway_Prostate_Differentiation_&_Development	-0.812043	0.00239615	-0.574874	0.064308	-0.641957	0.0332145	-0.838496	0.00126086		aspirin_triggered_resolvin_E_biosynthesis	0.156039	0.646841	0.262803	0.43495	0.211129	0.53317	-0.034265	0.920333
Androgen_receptor_Pathway_Sexual_Differentiation_&_Sexual_Maturation_at_Puberty	-0.812043	0.00239615	-0.574874	0.064308	-0.641957	0.0332145	-0.838496	0.00126086		beta-alanine_degradation	-0.281918	0.40097	-0.0879713	0.797023	-0.0548864	0.872661	-0.118692	0.728153
ATM_Pathway	0.471616	0.143069	-0.0615646	0.857297	-0.00912357	0.97876	0.366079	0.268189		bile_acid_biosynthesis_neutral_pathway	0.109306	0.749028	0.0908625	0.790478	0.213841	0.527798	0.39369	0.230933
ATM_Pathway_Apoptosis	-0.408565	0.212191	-0.0395595	0.908065	-0.153128	0.653068	-0.0991675	0.771747		biotin-carboxyl_carrier_protein_assembly	NA	NA	NA	NA	NA	NA	NA	NA
ATM_Pathway_Apoptosis_&_Senescense	0.611941	0.0453987	0.362799	0.272826	0.332291	0.318086	0.160419	0.637509		bupropion_degradation	-0.330471	0.320907	-0.454068	0.160641	-0.348526	0.293525	0.0155888	0.963716
ATM_Pathway_Cell_Cicle_Checkpoint_Control	-0.206191	0.543007	-0.0164771	0.96165	-0.171245	0.61465	-0.383769	0.243951		C20_prostanoid_biosynthesis	0.0970477	0.776518	0.284514	0.39646	0.228917	0.49836	0.102517	0.764222
ATM_Pathway_Cell_Survival	0.112012	0.742993	-0.143762	0.673238	-0.220653	0.514407	0.0970982	0.776404		cardiolipin_biosynthesis	-0.568648	0.0679342	-0.525578	0.0968327	-0.611727	0.0454949	-0.00108547	0.997473
ATM_Pathway_Checkpoint_Activation	-0.066991	0.844845	0.0899636	0.792512	-0.0724362	0.832382	-0.196417	0.562695		carnosine_biosynthesis	NA	NA	NA	NA	NA	NA	NA	NA
ATM_Pathway_DNA_Repair	-0.487524	0.12823	-0.0664873	0.845999	-0.248349	0.461514	-0.529935	0.0935967		catecholamine_biosynthesis	0.315494	0.344619	-0.11978	0.725744	0.0424701	0.901329	0.374769	0.256118
ATM_Pathway_G2_Mitosis_Progression	0.72988	0.0107755	0.350536	0.29056	0.358641	0.278768	0.509133	0.109703		CDP-diacylglycerol_biosynthesis	0.119116	0.727215	-0.234924	0.486835	-0.267921	0.425722	0.542822	0.0844446
ATM_Pathway_G2/M_Checkpoint_Arrest	0.664803	0.0256298	0.213291	0.528885	0.318221	0.340234	0.495226	0.121413		ceramide_ide_novoi_biosynthesis	0.24108	0.475149	0.131203	0.700587	0.247818	0.462505	-0.075109	0.826276
ATM_Pathway_MDMX_Ubiquitination_&_Degradation	0.351883	0.288581	0.646054	0.0317515	0.597558	0.0522049	0.159391	0.639697		cholesterol_biosynthesis_I	0.120307	0.724579	0.524224	0.0978526	0.519819	0.101221	0.0923318	0.787157
ATM_Pathway_NF_kB_Pathway	-0.066991	0.844845	0.0899636	0.792512	-0.0724362	0.832382	-0.196417	0.562695		cholesterol_biosynthesis_III_via_desmosterol	0.120307	0.724579	0.524224	0.0978526	0.519819	0.101221	0.0923318	0.787157
ATM_Pathway_S_Phase_Arrest	-0.066991	0.844845	0.0899636	0.792512	-0.0724362	0.832382	-0.196417	0.562695		cholesterol_biosynthesis_II_via_2425-dihydrolanosterol	0.120307	0.724579	0.524224	0.0978526	0.519819	0.101221	0.0923318	0.787157
ATM_Pathway_S_Phase_Progresion	-0.0290997	0.932317	-0.475474	0.139376	-0.367372	0.266372	0.226989	0.502084		choline_degradation	0.368876	0.264269	0.223978	0.507925	0.268393	0.424874	0.86092	0.000665735
ATM_Pathway_Synaptic_Vesicle_Transport	-0.066991	0.844845	0.0899636	0.792512	-0.0724362	0.832382	-0.196417	0.562695		chondroitin_and_dermatan_biosynthesis	-0.0249125	0.942041	-0.210898	0.533628	-0.175359	0.60604	0.158959	0.640615
Brca1_as_a_transcription_regulator_effect	-0.112813	0.74121	-0.197842	0.559807	-0.184545	0.586982	-0.130016	0.703191		chondroitin_sulfate_biosynthesis	-0.357022	0.281103	-0.359656	0.277311	-0.288156	0.390175	-0.00529924	0.987663
BRCA1_Pathway	-0.741512	0.00900392	-0.358227	0.279365	-0.42539	0.192116	-0.640219	0.0338491		chondroitin_sulfate_biosynthesis_late_stages	-0.416141	0.203004	-0.403311	0.218704	-0.295555	0.377561	0.0231267	0.94619
cAMP_Pathway	0.662754	0.0262545	0.0301951	0.929774	0.155245	0.648539	0.32952	0.322385		chondroitin_sulfate_degradation_metazoa	0.2951	0.37833	0.339797	0.306597	0.390101	0.235594	0.677696	0.0219385
cAMP_Pathway_Axonal_Growth	0.186917	0.582098	-0.0515399	0.880375	0.0733654	0.830258	-0.210432	0.534553		citrulline-nitric_oxide_cycle	0.335573	0.313035	0.647937	0.0310945	0.677311	0.0220431	0.452481	0.162292
cAMP_Pathway_Cardiovascular_Homeostasis	0.395703	0.228342	-0.078139	0.819366	0.0623395	0.855517	0.0536434	0.875525		CMP-iNi-acetylneuraminate_biosynthesis_I_eukaryotes	-0.122005	0.720825	-0.458308	0.156278	-0.392017	0.233099	-0.428911	0.188065
cAMP_Pathway_Cell_Growth	NA	NA	NA	NA	NA	NA	NA	NA		CMP_phosphorylation	-0.223722	0.508423	-0.18114	0.59402	-0.0444292	0.896797	-0.123198	0.71819
cAMP_Pathway_Cell_Proliferation	0.395703	0.228342	-0.078139	0.819366	0.0623395	0.855517	0.0536434	0.875525		coenzyme_A_biosynthesis	-0.430163	0.186639	-0.217964	0.519675	-0.305333	0.361212	0.264812	0.431316
cAMP_Pathway_Cell_Survival	-0.211804	0.531831	-0.324226	0.330686	-0.454361	0.160337	-0.433664	0.182681		creatine-phosphate_biosynthesis	-0.0719635	0.833462	-0.123481	0.717566	-0.180897	0.594524	0.387794	0.23862
cAMP_Pathway_Cell_Survival_&_Chemotaxis	NA	NA	NA	NA	NA	NA	NA	NA		creatine_biosynthesis	-0.0719776	0.83343	0.163986	0.629946	0.191174	0.573372	-0.0990661	0.771975
cAMP_Pathway_Cytokine_Production	-0.0633685	0.853154	-0.229101	0.498006	-0.25478	0.449605	0.0347939	0.919107		cysteine_biosynthesis	0.187671	0.580548	0.608724	0.0468647	0.701409	0.0161623	0.19521	0.565147
cAMP_Pathway_Degradation_of_Cell_Cycle_Regulators	0.31272	0.349108	0.28429	0.396849	0.354616	0.28459	0.105177	0.758261		cysteine_biosynthesishomocysteine_degradation_trans-sulfuration	0.235842	0.485085	0.643558	0.0326373	0.719972	0.0124734	0.116736	0.732491
cAMP_Pathway_Endothelial_Cell_Regulation	0.598939	0.0515231	0.188757	0.57832	0.181557	0.593156	0.15312	0.653085		D-galactose_degradation_V_Leloir_pathway	-0.301072	0.368292	0.123955	0.716522	0.143603	0.673582	0.216928	0.521711
cAMP_Pathway_Glycogen_Synthesis	0.395703	0.228342	-0.078139	0.819366	0.0623395	0.855517	0.0536434	0.875525		D-glucuronate_degradation	0.523368	0.0985013	-0.0590663	0.86304	0.0494859	0.885115	0.515868	0.104306
cAMP_Pathway_Glycolysis	0.460509	0.154043	0.143849	0.67305	0.15842	0.641763	0.574971	0.0642524		D-imyoi-inositol-5-phosphate_metabolism	0.267228	0.426965	-0.270958	0.42029	-0.280592	0.403284	-0.0209287	0.951298
cAMP_Pathway_Metabolic_Energy	0.49359	0.122841	0.762141	0.00639745	0.78507	0.00420212	0.108672	0.750445		D-imyoi-inositol_134-trisphosphate_biosynthesis	0.534576	0.0902287	0.352867	0.28714	0.371595	0.26049	0.66974	0.0241681
cAMP_Pathway_Myocardial_Contraction	0.565071	0.0700789	0.197976	0.559537	0.339441	0.307137	0.193738	0.56814		D-imyoi-inositol_145-trisphosphate_biosynthesis	0.416194	0.20294	-0.103954	0.760999	-0.101046	0.767525	-0.0120892	0.971859
cAMP_Pathway_Oncogenesis	0.395703	0.228342	-0.078139	0.819366	0.0623395	0.855517	0.0536434	0.875525		D-imyoi-inositol_145-trisphosphate_degradation	0.315904	0.343958	0.559978	0.0732102	0.513232	0.106396	0.606204	0.0480353
cAMP_Pathway_Protein_Retention	0.501831	0.115756	0.0346533	0.919433	0.173407	0.61012	0.586467	0.0579084		D-imyoi-inositol_1456-tetrakisphosphate_biosynthesis	-0.136951	0.688029	-0.431769	0.184817	-0.521634	0.0998242	0.0205307	0.952224
cAMP_Pathway_Regulation_of_Cytoskeleton	0.395703	0.228342	-0.078139	0.819366	0.0623395	0.855517	0.0536434	0.875525		D-imyoi-inositol_3456-tetrakisphosphate_biosynthesis	-0.080011	0.815102	-0.248853	0.460576	-0.366533	0.26755	-0.00410357	0.990446
Caspase_Cascade	-0.30777	0.357195	0.0350841	0.918434	0.151889	0.655725	-0.214955	0.525597		D-mannose_degradation	0.401554	0.220908	0.30451	0.362575	0.221531	0.512692	0.235974	0.484832
Caspase_Cascade_Activated_Tissue_Trans_glutaminase	-0.123183	0.718225	-0.0024606	0.994271	0.11587	0.734414	-0.364273	0.270736		dermatan_sulfate_biosynthesis	-0.0276024	0.935793	-0.212176	0.531093	-0.23228	0.491893	-0.403683	0.218238
Caspase_Cascade_Apoptosis	-0.185397	0.585225	-0.0226962	0.94719	0.0616632	0.85707	-0.051111	0.881365		dermatan_sulfate_biosynthesis_late_stages	-0.265659	0.429789	-0.360755	0.275739	-0.365619	0.268836	-0.617959	0.0427417
Caspase_Cascade_Cell_Survival	0.111104	0.745018	0.173706	0.609493	0.29247	0.382794	0.393469	0.231219		dermatan_sulfate_degradation_metazoa	0.424316	0.193362	0.464128	0.150411	0.520533	0.10067	0.55779	0.0745841
Caspase_Cascade_ICAD_Degradation	-0.305027	0.361719	-0.0896385	0.793248	-0.0360389	0.916221	-0.116566	0.732868		diphthamide_biosynthesis	-0.380134	0.248825	0.143388	0.674048	0.222451	0.510897	-0.389094	0.236912
CD40_Pathway	0.146088	0.668211	0.277651	0.408439	0.268172	0.425272	-0.159179	0.640147		dolichol_and_dolichyl_phosphate_biosynthesis	-0.556551	0.0753694	0.0799192	0.815311	-0.0384399	0.910658	-0.273929	0.41501
CD40_Pathway_Cell_Survival	NA	NA	NA	NA	NA	NA	NA	NA		dolichyl-diphosphooligosaccharide_biosynthesis	-0.53165	0.0923427	-0.046804	0.891309	-0.0522889	0.878648	-0.295702	0.377313
CD40_Pathway_Gene_Expression	0.523789	0.0981818	0.260623	0.438909	0.161647	0.634903	0.248908	0.460475		dopamine_degradation	0.620923	0.0414736	0.0369093	0.914204	0.123345	0.717866	0.719731	0.012517
CD40_Pathway_IKBs_Degradation	0.201082	0.553263	0.402432	0.219805	0.343903	0.30041	-0.306439	0.359387		dTMP_ide_novoi_biosynthesis_mitochondrial	-0.450628	0.164235	0.0647313	0.850026	-0.0704338	0.836961	-0.30528	0.3613
Cellular_Anti_Apoptosis_Pathway	0.663001	0.0261786	0.0281929	0.934422	0.0817383	0.811172	0.479442	0.13564		eicosapentaenoate_biosynthesis	0.523681	0.0982641	0.456516	0.158112	0.401292	0.221238	0.621899	0.0410617
Cellular_Anti_Apoptosis_Pathway_Apoptosis	-0.371959	0.259986	-0.477234	0.137711	-0.575804	0.0637777	-0.294016	0.380167		epoxysqualene_biosynthesis	-0.0814196	0.811897	-0.160485	0.63737	-0.18133	0.593625	-0.218031	0.519544
Cellular_Anti_Apoptosis_Pathway_Depolarization	0.544031	0.0836178	0.591399	0.0553224	0.601396	0.0503246	0.155894	0.64715		estradiol_biosynthesis_I	-0.21683	0.521905	-0.163164	0.631685	-0.138481	0.684698	0.0600289	0.860826
Chemokine_Pathway	0.157353	0.644036	-0.143177	0.674504	-0.103584	0.76183	-0.193787	0.568042		estradiol_biosynthesis_II	NA	NA	NA	NA	NA	NA	NA	NA
Chemokine_Pathway_Cell_Activation	0.112023	0.742971	-0.229436	0.497359	-0.130453	0.702231	0.011779	0.97258		ethanol_degradation_II	0.270429	0.421234	0.116386	0.733269	0.135587	0.691003	0.626188	0.0392858
Chemokine_Pathway_Gene_Expression_&_Apoptosis	-0.103547	0.761913	-0.198317	0.558845	-0.186549	0.582854	-0.175054	0.606678		ethanol_degradation_IV	0.305009	0.361749	0.0873872	0.798347	0.10013	0.769582	0.655717	0.0284815
Chemokine_Pathway_Internalization_Degradation_Recycling	-0.206736	0.541918	-0.614755	0.0441424	-0.584361	0.0590369	-0.553007	0.0776461		eumelanin_biosynthesis	0.10838	0.751096	-0.0746372	0.827354	-0.0607968	0.859061	0.314926	0.345536
Chromatin_Pathway	-0.613651	0.0446325	-0.462883	0.151654	-0.469617	0.145006	-0.595634	0.0531659		fatty_acid_activation	0.162866	0.632317	0.239394	0.478336	0.344394	0.299674	0.545942	0.0823218
Chromatin_Pathway_Octamer_Sliding	NA	NA	NA	NA	NA	NA	NA	NA		fatty_acid_alpha-oxidation	0.186458	0.583042	0.313826	0.347314	0.413127	0.206629	0.485251	0.130287
Chromatin_Pathway_Octamer_Transfer	NA	NA	NA	NA	NA	NA	NA	NA		fatty_acid_alpha-oxidation_III	-0.0204537	0.952403	-0.0328855	0.923532	0.0496195	0.884807	0.308527	0.355953
Circadian_Pathway	0.69824	0.0168624	0.293491	0.381058	0.311066	0.351801	0.0624482	0.855267		fatty_acid_beta-oxidation	0.35952	0.277507	0.517246	0.103223	0.621434	0.0412579	0.642358	0.0330693
CREB_Pathway	0.72567	0.011475	0.294233	0.379799	0.321354	0.335235	0.430736	0.185987		fatty_acid_beta-oxidation_peroxisome	-0.102954	0.763243	0.0427567	0.900666	0.133558	0.695434	0.362356	0.273455
CREB_Pathway_Gene_Expression	-0.398182	0.225174	-0.61298	0.0449321	-0.658841	0.027477	-0.336845	0.311088		fatty_acid_beta-oxidation_unsaturated_odd_number	0.254816	0.449539	0.375532	0.255074	0.346021	0.297244	0.630367	0.0376072
Cytokine_Network_Pathway	0.145173	0.670187	-0.110523	0.746313	-0.140846	0.679558	-0.148586	0.662825		fatty_acid_biosynthesis_initiation	0.14124	0.678704	0.228511	0.499143	0.146069	0.668251	0.294778	0.378875
DNA_damage_induced_apoptosis_effect	-0.685104	0.0199977	-0.370503	0.262004	-0.391766	0.233425	-0.638933	0.0343241		fatty_acid_elongation_--_saturated	0.0148576	0.965417	0.194177	0.567246	0.122925	0.718792	0.188189	0.579484
DNA_damage_induced_responses_effect	-0.59031	0.0558866	-0.332829	0.317256	-0.360783	0.275698	-0.667733	0.0247552		flavin_biosynthesis	0.0963873	0.778006	0.41981	0.198641	0.407043	0.214066	0.194768	0.566045
DNA_Repair_Mechanisms_Pathway	-0.361626	0.274495	-0.0496408	0.884758	0.00461628	0.989253	-0.410039	0.210384		folate_polyglutamylation	0.0722773	0.832745	0.300193	0.36976	0.1609	0.636487	0.181206	0.593883
EGFR1_Pathway	0.310678	0.352434	0.0359177	0.916502	0.04093	0.904892	0.0628289	0.854393		folate_transformations	0.0909165	0.790356	0.317994	0.340598	0.306001	0.360109	0.162253	0.633616
ErbB_Family_Pathway	0.205472	0.544446	-0.140183	0.680998	-0.19949	0.556475	0.0674432	0.843809		formaldehyde_oxidation	-0.157694	0.64331	-0.204578	0.546238	-0.290095	0.386849	-0.140692	0.679892
ErbB_Family_Pathway_Anti_Apoptosis	0.347563	0.294952	0.193694	0.568231	0.18965	0.576489	-0.076895	0.822202		fructose_26-bisphosphate_synthesisdephosphorylation	NA	NA	NA	NA	NA	NA	NA	NA
ERK_Signaling_Pathway	0.539571	0.0866947	0.242422	0.472618	0.203678	0.548043	0.112635	0.741607		GABA_shunt	0.0265238	0.938298	0.136176	0.689717	0.260857	0.438483	0.194082	0.56744
Erythropoeitin_Pathway	0.364216	0.270816	0.432175	0.184357	0.337982	0.309354	0.307848	0.357068		gamma-glutamyl_cycle	-0.174136	0.608596	-0.204327	0.546739	-0.26865	0.424415	-0.0845872	0.804698
Estrogen_Pathway	0.61322	0.0448246	0.152704	0.653978	0.144575	0.671479	0.469409	0.145209		gamma-linolenate_biosynthesis	0.228238	0.499671	0.265559	0.429968	0.363492	0.271842	0.570176	0.0670319
Fas_m_Signaling_Pathway	-0.386882	0.239822	-0.0433006	0.899407	-0.105605	0.757303	-0.686913	0.0195432		GDP-glucose_biosynthesis_II	0.111333	0.744507	-0.182807	0.59057	-0.12705	0.709704	-0.259149	0.441596
Fas_p_Signaling_Pathway	0.318297	0.340113	0.120225	0.724761	0.0307728	0.928434	-0.156779	0.645261		GDP-L-fucose_biosynthesis_II_from_L-fucose	0.472365	0.142347	0.373585	0.257745	0.379795	0.249282	0.479982	0.135137
FLT3_Signaling_Pathway	0.16136	0.63551	0.0494247	0.885256	0.0075895	0.982331	-0.0944272	0.782425		GDP-L-fucose_biosynthesis_I_from_GDP-D-mannose	-0.0820312	0.810506	-0.106581	0.755118	-0.00701436	0.98367	0.193315	0.569003
G_protein_signaling_Cross_talk_between_Ras_family_GTPases	-0.220758	0.514202	-0.211313	0.532805	-0.166695	0.624222	-0.249316	0.459714		GDP-mannose_biosynthesis	0.258554	0.442683	-0.0386434	0.910187	0.0321261	0.925294	0.366752	0.267242
Glucocorticoid_Receptor_Pathway	-0.24692	0.464181	-0.606805	0.0477545	-0.536386	0.0889373	-0.128855	0.705737		geranylgeranyldiphosphate_biosynthesis	NA	NA	NA	NA	NA	NA	NA	NA
Glucocorticoid_Receptor_Pathway_Cell_Cycle_Arrest	0.498619	0.118486	0.079262	0.816808	0.192084	0.571513	0.482921	0.132418		glucocorticoid_biosynthesis	NA	NA	NA	NA	NA	NA	NA	NA
Glucocorticoid_Receptor_Pathway_Cell_cycle_progression	NA	NA	NA	NA	NA	NA	NA	NA		gluconeogenesis	0.0158052	0.963213	-0.0321706	0.92519	0.0982451	0.773822	0.0346718	0.91939
Glucocorticoid_Receptor_Pathway_Gene_Expression	-0.489206	0.126721	-0.555606	0.0759724	-0.534116	0.090559	-0.613285	0.0447957		glutamate_biosynthesisdegradation	0.147373	0.665439	-0.212297	0.530853	-0.103439	0.762154	0.481444	0.13378
Glucocorticoid_Receptor_Pathway_Inflammatory_Cytokines	-0.0196041	0.954378	-0.406269	0.215023	-0.327451	0.325616	0.0606656	0.859362		glutamate_dependent_acid_resistance	0.330627	0.320664	0.593887	0.0540485	0.637502	0.0348579	0.0929548	0.785749
Glucocorticoid_Receptor_Pathway_SMAD_signaling	-0.677243	0.0220615	-0.457933	0.156661	-0.559383	0.0735822	-0.15752	0.64368		glutamate_removal_from_folates	0.0794574	0.816363	0.346995	0.295795	0.220062	0.515564	0.370134	0.262516
GPCR_Pathway	0.42209	0.195959	0.0713864	0.834782	-0.000170473	0.999603	-0.000811735	0.99811		glutamine_biosynthesis	NA	NA	NA	NA	NA	NA	NA	NA
GPCR_Pathway_Gene_Expression	0.0966001	0.777526	-0.20508	0.545231	-0.306945	0.358554	-0.0926001	0.78655		glutamine_degradationglutamate_biosynthesis	-0.543775	0.083792	-0.463849	0.15069	-0.44943	0.165498	-0.354042	0.285426
Growth_Hormone_Pathway	-0.204768	0.545856	0.0555513	0.871129	0.0399368	0.907192	-0.338022	0.309294		glutaryl-CoA_degradation	0.0641415	0.85138	0.525471	0.0969128	0.457978	0.156615	0.470265	0.144376
Growth_Hormone_Pathway_Cell_survival	NA	NA	NA	NA	NA	NA	NA	NA		glutathione-mediated_detoxification	0.123528	0.717464	0.247168	0.463718	0.176195	0.604296	0.0413299	0.903967
Growth_Hormone_Pathway_Gene_Expression	-0.232698	0.491093	0.28317	0.398792	0.243765	0.470092	-0.224567	0.50678		glutathione_biosynthesis	0.0191058	0.955537	0.051507	0.880451	-0.041523	0.90352	0.0669464	0.844947
Growth_Hormone_Pathway_Glucose_Uptake	-0.204768	0.545856	0.0555513	0.871129	0.0399368	0.907192	-0.338022	0.309294		glutathione_redox_reactions_I	0.0232335	0.945942	-0.293782	0.380564	-0.218168	0.519275	0.435122	0.181049
Growth_Hormone_Pathway_Protein_Synthesis	NA	NA	NA	NA	NA	NA	NA	NA		glutathione_redox_reactions_II	-0.193445	0.568738	-0.326257	0.327488	-0.243828	0.469975	0.462852	0.151686
GSK3_Pathway	0.328226	0.324403	-0.0166689	0.961204	0.079776	0.815637	0.216892	0.521782		glycerol-3-phosphate_shuttle	NA	NA	NA	NA	NA	NA	NA	NA
GSK3_Pathway_Degradation	0.710499	0.01427	0.478268	0.136738	0.589853	0.0561241	0.438184	0.177648		glycerol_degradation	-0.243826	0.469977	-0.0754005	0.825611	-0.0596766	0.861636	0.0589213	0.863373
GSK3_Pathway_Gene_Expression	-0.57973	0.0615719	-0.446243	0.168888	-0.475117	0.139714	-0.721213	0.0122508		glycineserine_biosynthesis	NA	NA	NA	NA	NA	NA	NA	NA
GSK3_Pathway_Translation	-0.244757	0.468229	0.0643278	0.850952	0.0758259	0.824641	0.100528	0.768689		glycine_betaine_degradation	-0.069498	0.839102	-0.211144	0.53314	-0.228226	0.499693	0.373138	0.258359
Hedgehog_Pathway	0.0928888	0.785898	0.327732	0.325176	0.218703	0.518226	-0.019722	0.954104		glycine_biosynthesisdegradation	NA	NA	NA	NA	NA	NA	NA	NA
Hedgehog_Pathway_Repression_of_target_genes(Hh&BMP)	0.0469595	0.890949	0.0889362	0.794837	0.0535332	0.875779	0.0441433	0.897459		glycine_cleavage	NA	NA	NA	NA	NA	NA	NA	NA
Hedgehog_Pathway_Target_genes(WNT&Ptc&BMP)	0.451608	0.163206	0.33196	0.318598	0.259273	0.44137	0.0763806	0.823375		glycoaminoglycan-protein_linkage_region_biosynthesis	0.170865	0.615447	0.0223488	0.947998	-0.0150796	0.964901	-0.181072	0.594161
HGF_Pathway	0.136233	0.689593	0.111745	0.743589	0.0188337	0.956169	-0.446268	0.168861		glycogenolysis	0.0374912	0.912856	0.117785	0.730164	0.0913084	0.78947	0.487802	0.12798
HGF_Pathway_Anoikis	0.000585133	0.998638	0.356985	0.281156	0.322184	0.333917	-0.325853	0.328122		glycogen_biosynthesis	0.234116	0.48838	0.354878	0.284208	0.262933	0.434714	0.241261	0.474807
HGF_Pathway_Cell_adhesion&ell_mirgation	0.31648	0.34303	0.056572	0.868779	0.0319535	0.925694	-0.147602	0.664944		glycolysis	0.386233	0.24068	0.0505367	0.88269	0.0498078	0.884372	-0.165905	0.625888
HGF_Pathway_Cell_cycle_progression	-0.446056	0.169088	-0.0458345	0.893549	-0.106832	0.754556	-0.60914	0.0466733		guanine_and_guanosine_salvage	-0.589655	0.0562277	-0.167779	0.621935	-0.213038	0.529386	-0.0342044	0.920474
HGF_Pathway_Cell_polarity&motility	NA	NA	NA	NA	NA	NA	NA	NA		guanosine_deoxyribonucleotides_ide_novoi_biosynthesis	-0.339524	0.307011	-0.019759	0.954018	0.0388685	0.909665	-0.260058	0.439938
HGF_Pathway_Cell_scattering	0.549876	0.0796959	0.693045	0.0180568	0.732779	0.0103122	0.285206	0.395263		guanosine_nucleotides_degradation	0.362647	0.273042	0.265968	0.429231	0.378509	0.251021	0.19973	0.55599
HGF_Pathway_Cell_survival	0.549876	0.0796959	0.693045	0.0180568	0.732779	0.0103122	0.285206	0.395263		guanosine_nucleotides_ide_novoi_biosynthesis	-0.378372	0.251206	-0.0230295	0.946416	0.0459881	0.893194	-0.315096	0.345261
HGF_Pathway_IP3_pathway	0.494383	0.122148	0.792493	0.00362894	0.848429	0.000961985	0.434688	0.181534		guanosine_ribonucleotides_ide_novoi_biosynthesis	-0.23689	0.483089	-0.103096	0.762925	0.0338219	0.92136	-0.130639	0.701824
HGF_Pathway_PKC_pathway	-0.255652	0.448001	-0.270862	0.420461	-0.329659	0.322169	-0.118069	0.729535		heme_biosynthesis	-0.526293	0.0962961	-0.256665	0.446141	-0.312335	0.349734	-0.187901	0.580077
HIF1Alpha_Pathway	-0.371785	0.260227	-0.62737	0.0388059	-0.601777	0.0501407	0.204032	0.547333		heme_biosynthesis_from_uroporphyrinogen-III_I	-0.579956	0.0614465	-0.190797	0.574142	-0.27191	0.418594	-0.330175	0.321367
HIF1Alpha_Pathway_Gene_Expression	-0.0404347	0.906039	-0.16083	0.636637	-0.270111	0.421801	-0.120949	0.723159		heme_degradation	0.317054	0.342107	0.0928729	0.785934	0.127802	0.708052	0.615497	0.0438154
HIF1Alpha_Pathway_HIF1alpha_degradation	-0.268134	0.42534	-0.196066	0.563408	-0.375558	0.255039	-0.458073	0.156518		heparan_sulfate_biosynthesis	0.199151	0.557159	0.240081	0.477036	0.11159	0.743933	-0.159183	0.640139
HIF1Alpha_Pathway_NOS_pathway	0.477072	0.137863	-0.0676848	0.843255	-0.0733936	0.830194	0.247795	0.462547		heparan_sulfate_biosynthesis_late_stages	0.145688	0.669075	0.268676	0.424368	0.137785	0.686211	-0.0939016	0.783612
HIF1Alpha_Pathway_p53_Hypoxia_pathway	-0.450635	0.164227	-0.318876	0.339186	-0.363903	0.27126	-0.428301	0.188764		histamine_biosynthesis	-0.48504	0.130479	-0.33004	0.321576	-0.351496	0.289149	-0.683566	0.0203903
HIF1Alpha_Pathway_Pyruvate	-0.0816548	0.811362	-0.174305	0.608243	-0.313889	0.347213	-0.122275	0.720228		histamine_degradation	-0.0057936	0.986512	-0.189339	0.577127	-0.132608	0.697513	0.479036	0.13602
HIF1Alpha_Pathway_VEGF_pathway	0.479997	0.135122	0.0246839	0.942572	0.0158538	0.9631	0.252435	0.45393		histidine_degradation	-0.0567584	0.86835	0.085692	0.802191	-0.00700441	0.983693	0.20345	0.5485
Hypoxia_induced_EMT_in_cancer_and_fibrosis_3	0.190489	0.574772	-0.338228	0.308979	-0.228538	0.499092	-0.306127	0.359901		homocarnosine_biosynthesis	NA	NA	NA	NA	NA	NA	NA	NA
Hypoxia_induced_EMT_in_cancer_and_fibrosis_4	0.190489	0.574772	-0.338228	0.308979	-0.228538	0.499092	-0.306127	0.359901		hydrogen_sulfide_biosynthesis_trans-sulfuration	0.235842	0.485085	0.643558	0.0326373	0.719972	0.0124734	0.116736	0.732491
Hypoxia_induced_EMT_in_cancer_and_fibrosis_5	0.190489	0.574772	-0.338228	0.308979	-0.228538	0.499092	-0.306127	0.359901		hypusine_biosynthesis	-0.0748975	0.826759	-0.185577	0.584854	-0.131795	0.699292	-0.490984	0.125138
Hypoxia_induced_EMT_in_cancer_and_fibrosis_6	0.190489	0.574772	-0.338228	0.308979	-0.228538	0.499092	-0.306127	0.359901		imyoi-inositol_ide_novoi_biosynthesis	-0.0891717	0.794304	0.524636	0.0975417	0.53531	0.0897038	0.234336	0.487958
IGF1R_Signaling_Pathway	0.200491	0.554455	0.117225	0.731407	0.0296254	0.931096	0.0800197	0.815082		iNi-acetylglucosamine_degradation_I	0.491616	0.124579	0.372308	0.259505	0.372336	0.259466	0.33719	0.310562
IGF1R_Signaling_Pathway_Cell_Survival	-0.114548	0.737351	-0.357573	0.280307	-0.422576	0.195391	-0.296221	0.376436		iNi-acetylglucosamine_degradation_II	0.712329	0.0139091	0.677672	0.021945	0.698823	0.016732	0.370786	0.261612
IGF1R_Signaling_Pathway_Glucose_Uptake	0.194219	0.567161	0.0608771	0.858876	0.0675371	0.843593	-0.0679215	0.842713		inosine-5-phosphate_biosynthesis	-0.523462	0.0984303	-0.348478	0.293596	-0.354779	0.284354	-0.245171	0.467453
IGF1R_Signaling_Pathway_Glycogen_Synthesis	NA	NA	NA	NA	NA	NA	NA	NA		inositol_pyrophosphates_biosynthesis	-0.211904	0.531632	0.0204521	0.952406	-0.0300037	0.930218	-0.712544	0.0138672
IGF1R_Signaling_Pathway_IKB_Degradation	0.481843	0.133411	0.252766	0.45332	0.200358	0.554722	0.0772077	0.821489		iron-sulfur_cluster_biosynthesis	NA	NA	NA	NA	NA	NA	NA	NA
IGF1R_Signaling_Pathway_Protein_Synthesis	-0.0606047	0.859502	-0.00979098	0.977207	-0.0328223	0.923679	0.0549329	0.872554		iSi-methyl-5-thio-alpha-D-ribose_1-phosphate_degradation	-0.514301	0.105546	-0.372986	0.258569	-0.376423	0.253857	-0.265658	0.42979
IL_10_Pathway	0.152389	0.654652	0.262392	0.435695	0.19437	0.566854	-0.102724	0.763758		iSi-methyl-5-thioadenosine_degradation	0.0621086	0.856047	0.564383	0.0704963	0.53504	0.0898965	0.320913	0.335935
IL_10_Pathway_Gene_Expression	0.269482	0.422926	0.0773239	0.821224	0.0953458	0.780353	0.321678	0.334719		isoleucine_degradation	-0.173722	0.609461	0.453129	0.161616	0.436534	0.179475	0.0688193	0.840656
IL_10_Pathway_Stability_Determination	NA	NA	NA	NA	NA	NA	NA	NA		itrans_transi-farnesyl_diphosphate_biosynthesis	0.00234074	0.99455	0.548827	0.0803902	0.453507	0.161223	-0.0717835	0.833874
IL_10_Pathway_Translational_Modulation	0.0385452	0.910414	-0.150104	0.659559	-0.170088	0.617079	0.171981	0.613106		ketogenesis	-0.0536757	0.875451	0.280018	0.404289	0.288433	0.389698	0.49155	0.124637
IL_2_Pathway	-0.474563	0.140242	-0.413654	0.205993	-0.47258	0.14214	-0.716944	0.0130287		ketolysis	-0.119586	0.726174	0.421968	0.196102	0.371338	0.260846	0.00502808	0.988294
IL_2_Pathway_Actin_reorganization	-0.223741	0.508385	-0.0555385	0.871159	-0.14913	0.661655	-0.671844	0.0235637		L-carnitine_biosynthesis	-0.288257	0.390001	0.189897	0.575984	0.149634	0.660569	-0.465927	0.148626
IL_2_Pathway_Apoptosis	0.36936	0.263594	0.815366	0.00222267	0.846948	0.00100276	0.190933	0.573863		L-cysteine_degradation_I	0.0336189	0.921831	-0.00949207	0.977903	-0.00347745	0.991904	-0.148723	0.66253
IL_2_Pathway_Apoptosis_Inhibition	0.407904	0.213004	0.808864	0.00257138	0.860914	0.000665856	0.197992	0.559504		L-cysteine_degradation_II	0.164692	0.628451	-0.237882	0.481203	-0.169575	0.618157	0.380354	0.248528
IL_2_Pathway_Protein_Synthesis	0.656258	0.0283057	0.588299	0.0569381	0.681676	0.02088	0.147838	0.664437		L-dopachrome_biosynthesis	NA	NA	NA	NA	NA	NA	NA	NA
IL_6_Pathway	0.297545	0.374204	0.131154	0.700696	0.191492	0.572722	0.303196	0.364754		L-dopa_degradation	0.55808	0.0744012	0.304699	0.362262	0.276194	0.411006	0.266162	0.428882
IL_6_Pathway_IKBs_Degradation	NA	NA	NA	NA	NA	NA	NA	NA		L-glutamine_tRNA_biosynthesis	0.300017	0.370055	0.108294	0.751288	0.198789	0.557892	0.267769	0.425994
ILK_Pathway	0.497767	0.119216	0.2813	0.402049	0.2103	0.534815	0.099753	0.77043		L-kynurenine_degradation	0.124334	0.715686	-0.0956203	0.779734	0.0255542	0.94055	0.295169	0.378213
ILK_Pathway_Apoptosis	0.437135	0.178809	0.390906	0.234544	0.336026	0.312341	0.200035	0.555375		L-serine_degradation	0.234813	0.487047	-0.100122	0.769601	-0.117088	0.73171	0.353569	0.286115
ILK_Pathway_Cell_adhesion_cell_motility&opsonization	0.388111	0.238202	0.347148	0.295568	0.277954	0.407907	0.156969	0.644856		lactate_fermentation_reoxidation_of_cytosolic_NADH	NA	NA	NA	NA	NA	NA	NA	NA
ILK_Pathway_Cell_cycle_proliferation	0.411196	0.208973	0.406729	0.214454	0.343392	0.301175	0.183621	0.588889		lactose_degradation_III	0.456008	0.158635	-0.0354346	0.917622	0.0367793	0.914505	0.145545	0.669383
ILK_Pathway_Cell_Migration/Retraction	0.395177	0.229017	0.374173	0.256936	0.302625	0.365702	0.176799	0.603038		lanosterol_biosynthesis	0.395703	0.228342	0.29404	0.380127	0.219665	0.51634	-0.00624197	0.985468
ILK_Pathway_Cell_Motility	0.337982	0.309355	0.350921	0.289993	0.271968	0.41849	0.083345	0.80752		leucine_degradation	-0.23618	0.48444	-0.249948	0.45854	-0.113903	0.738785	-0.199121	0.557221
ILK_Pathway_Cytoskeletal_reorganization	0.366306	0.26787	0.335554	0.313064	0.244872	0.468015	0.0564374	0.869089		leukotriene_biosynthesis	0.526897	0.0958456	0.366068	0.268203	0.307731	0.357259	0.411223	0.20894
ILK_Pathway_G2_phase_arrest	0.411196	0.208973	0.406729	0.214454	0.343392	0.301175	0.183621	0.588889		lipoate_biosynthesis_and_incorporation	NA	NA	NA	NA	NA	NA	NA	NA
ILK_Pathway_Induced_cell_proliferation	-0.0417606	0.90297	-0.184036	0.588031	-0.18727	0.581372	-0.375057	0.255724		lipoate_salvage	NA	NA	NA	NA	NA	NA	NA	NA
ILK_Pathway_Regulation_of_intermediate_filaments	0.388111	0.238202	0.347148	0.295568	0.277954	0.407907	0.156969	0.644856		lipoxin_biosynthesis	0.149784	0.660247	-0.0349502	0.918744	-0.0918211	0.788311	0.0529078	0.877221
ILK_Pathway_Regulation_of_junction_assembly_of_desmosomes	0.419612	0.198875	0.362618	0.273083	0.297201	0.374782	0.183542	0.589051		lysine_degradation_II_pipecolate_pathway	0.0142598	0.966808	-0.0450132	0.895447	0.0356577	0.917104	0.41153	0.208566
ILK_Pathway_Wound_Healing	0.380583	0.24822	0.377941	0.251792	0.295617	0.377456	0.158519	0.641552		lysine_degradation_I_saccharopine_pathway	0.337185	0.310569	0.246305	0.465331	0.344933	0.298869	0.593898	0.0540427
Integrin_Signaling_Pathway	0.338424	0.308681	0.278624	0.406731	0.170023	0.617214	-0.0439095	0.897999		malate-aspartate_shuttle	-0.15806	0.642529	0.104834	0.759028	0.0952745	0.780514	-0.140275	0.680799
Integrin_Signaling_Pathway_Cell_survival	0.297781	0.373806	-0.0252261	0.941312	-0.0591027	0.862956	-0.344456	0.299582		melatonin_degradation_I	0.384752	0.242642	0.0445463	0.896527	0.110945	0.745371	0.757912	0.00687963
Integrin_Signaling_Pathway_Cytoskeleton_contraction_integrin_modulation_cell_invasion_and_migration	0.0581619	0.86512	-0.0193256	0.955026	-0.109043	0.749617	-0.613182	0.0448417		melatonin_degradation_II	0.569633	0.0673518	-0.0546273	0.873258	0.0414067	0.903789	0.28827	0.389978
Integrin_SIgnaling_Pathway_Focal_adhesion_and_stress_fibers	0.138022	0.685697	0.146522	0.667275	-0.00422778	0.990157	-0.107075	0.754012		melatonin_degradation_III	NA	NA	NA	NA	NA	NA	NA	NA
Integrin_Signaling_Pathway_Translocates_to_the_nucleus	0.340071	0.306183	0.601159	0.0504395	0.478873	0.136172	0.190027	0.575718		methionine_degradation	-0.130942	0.701159	-0.0623346	0.855528	-0.00742648	0.982711	0.247582	0.462945
Interferon_Pathway	0.518756	0.102044	0.196275	0.562983	0.167204	0.623148	-0.0685993	0.84116		methionine_salvage	-0.404905	0.216715	-0.0955908	0.779801	-0.110307	0.746796	0.037062	0.91385
Interferon_Pathway_Gene_Expression	0.122189	0.72042	-0.0846518	0.804552	-0.146873	0.666516	0.0982677	0.773771		methylglyoxal_degradation_I	0.108594	0.750619	-0.145316	0.669879	-0.0559504	0.87021	-0.0769664	0.822039
Interferon_Pathway_Transcription	-0.024694	0.942548	-0.264884	0.431186	-0.229455	0.497323	-0.0473674	0.890007		methylglyoxal_degradation_III	-0.124188	0.716008	-0.147293	0.665612	-0.167239	0.623074	0.400144	0.222686
Interferon_Pathway_Translation	0.0494759	0.885138	0.0363951	0.915395	0.0919671	0.787981	-0.0115884	0.973024		methylglyoxal_degradation_VI	0.395703	0.228342	-0.078139	0.819366	0.0623395	0.855517	0.0536434	0.875525
IP3_Pathway	-0.192913	0.569822	-0.0755324	0.82531	-0.139217	0.683096	-0.44087	0.174699		methylthiopropionate_biosynthesis	-0.0993148	0.771415	0.261263	0.437746	0.267331	0.426781	0.244383	0.468931
IP3_Pathway_Gene_Expression	-0.0785436	0.818444	-0.20667	0.542049	-0.300393	0.369426	0.243495	0.4706		mevalonate_pathway	-0.140978	0.679271	0.443478	0.171862	0.392527	0.232437	0.00160646	0.99626
JAK_mStat_Pathway	-0.196689	0.562143	-0.268797	0.424152	-0.288326	0.389884	-0.0717045	0.834054		mineralocorticoid_biosynthesis	NA	NA	NA	NA	NA	NA	NA	NA
JAK_mStat_Pathway_Akt_Pathway	0.520072	0.101025	0.293363	0.381276	0.247036	0.463965	0.552662	0.0778702		mitochondrial_L-carnitine_shuttle	0.0847056	0.80443	-0.198966	0.557534	-0.0163252	0.962003	-0.0806963	0.813542
JAK_mStat_Pathway_JAK_degradation	-0.792986	0.00359307	-0.609622	0.0464521	-0.719492	0.0125602	-0.497071	0.119815		molybdenum_cofactor_biosynthesis	-0.0329649	0.923348	-0.165188	0.627404	-0.0569009	0.868022	-0.294755	0.378914
JNK_Pathway	0.30227	0.366294	-0.184519	0.587035	-0.164728	0.628374	0.0456314	0.894018		morphine_biosynthesis	NA	NA	NA	NA	NA	NA	NA	NA
JNK_Pathway_Apoptosis_Inflammation_Tumorogenesis_Cell_Migration	-0.340175	0.306025	-0.118592	0.728376	-0.138315	0.685058	-0.348467	0.293613		mRNA_capping	-0.491979	0.124258	-0.00482641	0.988763	-0.120614	0.7239	-0.491068	0.125064
JNK_Pathway_Insulin_signaling	0.0708639	0.835977	0.0758246	0.824644	0.0820695	0.810419	-0.46702	0.147549		mucin_core_1_and_core_2_iOi-glycosylation	0.38455	0.242912	0.057803	0.865946	0.221604	0.512549	0.22424	0.507416
Mab_targets	-0.0804244	0.814161	-0.0398763	0.907332	-0.175561	0.605619	0.185166	0.585701		NADH_repair	-0.270015	0.421972	-0.0682373	0.841989	-0.160015	0.638368	-0.589974	0.0560613
MAPK_Family_Pathway	0.235989	0.484805	-0.140299	0.680747	-0.132966	0.696729	-0.27323	0.416249		NAD_biosynthesis_from_2-amino-3-carboxymuconate_semialdehyde	0.0241603	0.943788	0.0416537	0.903218	0.114684	0.737048	0.425424	0.192077
MAPK_Family_Pathway_Chromatin_Remodeling	0.204108	0.54718	0.079042	0.817309	0.0505972	0.88255	-0.0018551	0.995681		NAD_ide_novoi_biosynthesis	0.124649	0.71499	-0.0204147	0.952493	0.0947079	0.781792	0.634825	0.0358724
MAPK_Family_Pathway_Cytoskeleton	0.133034	0.696579	-0.119023	0.727422	-0.0576154	0.866377	-0.0263283	0.938752		NAD_phosphorylation_and_dephosphorylation	0.222972	0.509882	0.0304046	0.929288	0.0848516	0.804098	-0.118331	0.728954
MAPK_Family_Pathway_Gene_Expression	0.229771	0.496714	0.0618021	0.856751	0.0189702	0.955852	-0.0176902	0.958828		NAD_salvage	0.0416164	0.903304	0.097977	0.774425	0.081347	0.812062	0.00360773	0.991601
MAPK_Family_Pathway_IKBs_Degradation	0.523789	0.0981818	0.260623	0.438909	0.161647	0.634903	0.248908	0.460475		nicotine_degradation_III	-0.2004	0.554638	-0.543601	0.0839114	-0.469548	0.145074	0.38804	0.238297
MAPK_Family_Pathway_Translation	NA	NA	NA	NA	NA	NA	NA	NA		nicotine_degradation_IV	-0.163572	0.630821	-0.482492	0.132813	-0.409851	0.210614	0.421245	0.196951
MAPK_Signaling_Pathway	0.456144	0.158495	0.221124	0.513486	0.150293	0.659152	0.220848	0.514027		noradrenaline_and_adrenaline_degradation	0.432143	0.184394	0.119605	0.726133	0.17749	0.601598	0.618143	0.0426625
MAPK_Signaling_Pathway_Cell_Servival_Cell_Militory_Inflammation_Apoptosis_Osmoregulation	-0.451723	0.163085	-0.438155	0.17768	-0.417056	0.201911	-0.530756	0.0929953		oleate_biosynthesis	0.432714	0.183749	0.555613	0.0759676	0.504171	0.113793	0.0222346	0.948263
MAPK_Signaling_Pathway_Gene_Expression	-0.258609	0.442583	-0.451898	0.162902	-0.463807	0.150731	-0.725923	0.0114321		ornithine_ide_novo_i_biosynthesis	-0.489986	0.126025	-0.60262	0.0497351	-0.582589	0.0599986	-0.097937	0.774515
Mismatch_repair_effect	-0.66128	0.0267102	-0.244225	0.469227	-0.237698	0.481554	-0.554551	0.0766487		oxidative_ethanol_degradation_III	0.257183	0.445191	0.0646393	0.850237	0.0750701	0.826365	0.614163	0.0444049
Mismatch_Repair_Pathway	-0.687308	0.0194447	-0.129295	0.704773	-0.175683	0.605365	-0.552309	0.0781002		oxidized_GTP_and_dGTP_detoxification	-0.657601	0.0278726	-0.44627	0.168858	-0.369235	0.263769	-0.490929	0.125187
Mitochondrial_Apopotosis_m_Pathway	-0.342725	0.302178	-0.166952	0.623678	-0.126413	0.711106	-0.687591	0.0193747		palmitate_biosynthesis	-0.0112348	0.973847	0.496505	0.120304	0.395543	0.228547	-0.0448524	0.895819
Mitochondrial_Apopotosis_m_Pathway_Apoptosis	-0.193472	0.568683	0.168038	0.62139	0.1508	0.658063	-0.394383	0.230039		pentose_phosphate_pathway	0.115744	0.734693	-0.0542304	0.874172	0.0332523	0.922681	0.277927	0.407955
Mitochondrial_Apopotosis_m_Pathway_Depolarization	0.331556	0.319224	-0.129344	0.704663	-0.122812	0.719043	0.0368902	0.914248		pentose_phosphate_pathway_non-oxidative_branch	-0.198734	0.558003	-0.331713	0.318981	-0.22667	0.502702	0.103105	0.762904
Mitochondrial_Apopotosis_m_Pathway_DNA_fragmentation	0.194488	0.566614	-0.330002	0.321636	-0.175607	0.605523	0.334816	0.314196		pentose_phosphate_pathway_oxidative_branch	0.258212	0.443307	0.0860115	0.801466	0.156807	0.645203	0.337274	0.310434
Mitochondrial_Apopotosis_m_Pathway_Gene_expression	0.66515	0.0255252	0.645624	0.031903	0.663012	0.0261753	0.338679	0.308295		phenylalanine_degradationtyrosine_biosynthesis	-0.0057936	0.986512	-0.189339	0.577127	-0.132608	0.697513	0.479036	0.13602
mTOR_Pathway	0.155269	0.648486	0.0231616	0.946109	-0.0346544	0.91943	-0.0510656	0.88147		phenylethylamine_degradation_I	0.153296	0.652709	0.105252	0.758093	0.125496	0.713124	0.482748	0.132577
mTOR_Pathway_Actin_organization	0.10106	0.767493	0.144288	0.672099	0.0204239	0.952472	-0.479019	0.136036		phosphatidylcholine_biosynthesis	0.188919	0.577987	-0.139282	0.682955	-0.0816567	0.811358	0.401062	0.221527
mTOR_Pathway_Akt_signaling	0.370959	0.261371	0.514476	0.105406	0.529502	0.0939149	-0.0731827	0.830676		phosphatidylethanolamine_biosynthesis_II	-0.128496	0.706526	-0.355555	0.283226	-0.371232	0.260994	-0.361689	0.274405
mTOR_Pathway_Scanning	-0.536717	0.0887024	-0.258198	0.443333	-0.206291	0.542808	-0.280407	0.403608		phosphatidylserine_biosynthesis_I	-0.379252	0.250015	-0.578793	0.0620932	-0.552543	0.0779478	-0.545409	0.0826814
mTOR_Pathway_Translation_on	-0.6514	0.0299116	-0.303664	0.363977	-0.28004	0.40425	-0.275702	0.411874		phospholipases	0.551308	0.0787542	-0.195543	0.56447	-0.0820382	0.81049	0.328284	0.324313
mTOR_Pathway_VEGF_pathway	0.237651	0.481642	-0.0178953	0.958352	-0.103915	0.761087	0.106007	0.756402		phytol_degradation	0.071957	0.833477	-0.123293	0.717981	-0.0573025	0.867098	0.569235	0.0675865
NGF_m_Pathway	0.241199	0.474925	-0.223333	0.50918	-0.158272	0.642078	0.095885	0.779138		pregnenolone_biosynthesis	0.236379	0.484062	0.804651	0.00281811	0.845548	0.00104249	0.179609	0.597194
NGF_m_Pathway_Apoptosis	0.298656	0.372337	-0.0780512	0.819566	-0.0019261	0.995516	0.135334	0.691556		progesterone_biosynthesis	NA	NA	NA	NA	NA	NA	NA	NA
NGF_p_Pathway	0.0848149	0.804182	0.149332	0.66122	0.0872851	0.798578	-0.463974	0.150564		proline_biosynthesis	0.202444	0.550522	0.0842583	0.805445	0.223586	0.508687	0.515332	0.104729
NHEJ_mechanisms_of_DSBs_repair_effect	-0.401668	0.220764	-0.2123	0.530846	-0.195154	0.565261	-0.518999	0.101856		proline_degradation	0.0203626	0.952615	-0.296558	0.375867	-0.105254	0.758088	0.118338	0.728938
Notch_Pathway	-0.58453	0.0589458	-0.381806	0.246576	-0.406028	0.215321	-0.647015	0.031415		propionyl-CoA_degradation	-0.207928	0.539539	-0.35165	0.288923	-0.290644	0.385911	0.00797179	0.981441
Nucleotide_excision_repair_effect	-0.721774	0.012151	-0.616818	0.0432373	-0.654826	0.0287725	-0.567582	0.0685689		protein_citrullination	0.133943	0.694593	-0.275716	0.411849	-0.260156	0.43976	-0.101819	0.765789
p38_m_Signaling_Pathway	0.324558	0.330161	-0.285586	0.394606	-0.29769	0.37396	0.112372	0.742193		protein_iOi-iNi-acetyl-glucosylation	0.51558	0.104532	-0.0384803	0.910564	0.103318	0.762426	0.242743	0.472014
p38_p_Signaling_Pathway	0.334795	0.314228	-0.281203	0.402218	-0.290853	0.385553	0.11121	0.74478		PRPP_biosynthesis	-0.569313	0.0675406	-0.130385	0.702381	-0.204133	0.54713	-0.407206	0.213864
p53_Signaling_m_Pathway	0.0707234	0.836298	0.00017615	0.99959	0.0923356	0.787148	0.372566	0.259149		purine_deoxyribonucleosides_degradation	-0.340921	0.304896	-0.217749	0.520099	-0.192458	0.570749	-0.514393	0.105472
p53_Signaling_m_Pathway_p53_Degradation	-0.487233	0.128492	-0.39383	0.230752	-0.49561	0.121079	-0.289687	0.387548		purine_deoxyribonucleosides_salvage	-0.283957	0.397426	-0.215649	0.524229	-0.0766414	0.82278	-0.299277	0.371295
PAK_Pathway	0.531774	0.0922527	-0.0286965	0.933253	-0.0593577	0.862369	0.205312	0.544767		purine_nucleotides_degradation	-0.0824319	0.809595	0.019187	0.955348	0.088371	0.796117	-0.340421	0.305652
PAK_Pathway_Actin_Cytoskeleton	0.14335	0.674131	-0.0514732	0.880529	-0.0637559	0.852265	-0.125616	0.712861		purine_nucleotides_ide_novoi_biosynthesis	-0.520897	0.10039	-0.158417	0.64177	-0.100567	0.7686	-0.290023	0.386972
PAK_Pathway_Myosin_Activation	-0.108984	0.749748	-0.181447	0.593385	-0.302878	0.365282	-0.452824	0.161935		purine_ribonucleosides_degradation_to_ribose-1-phosphate	-0.387459	0.239061	-0.253785	0.451438	-0.218162	0.519288	-0.492406	0.123881
PPAR_Pathway	0.512864	0.106691	0.214394	0.526706	0.227378	0.501332	0.258617	0.442567		putrescine_biosynthesis_I	-0.556077	0.075671	-0.168797	0.619792	-0.215154	0.525205	0.0664	0.8462
PTEN_Pathway	0.099056	0.771998	0.0655794	0.848081	0.160016	0.638366	0.693598	0.017927		putrescine_biosynthesis_II	-0.0400809	0.906858	-0.0356615	0.917096	-0.0752657	0.825919	0.365081	0.269594
RANK_Signaling_in_Osteoclast_Pathway	-0.0557689	0.870628	0.115977	0.734175	0.0141632	0.967033	-0.375348	0.255326		putrescine_degradation_III	0.242581	0.472319	-0.0347193	0.91928	0.0167074	0.961114	0.56594	0.069554
RANK_Signaling_in_Osteoclast_Pathway_IKBs_Degradation	0.250474	0.457564	0.276777	0.409978	0.197383	0.560738	-0.359291	0.277835		pyridoxal_5-phosphate_salvage	0.33978	0.306622	0.16545	0.62685	0.182012	0.592214	0.469311	0.145304
RAS_Pathway	0.0447168	0.896132	-0.0400582	0.906911	-0.153278	0.652747	-0.569495	0.0674332		pyrimidine_deoxyribonucleosides_degradation	-0.0154334	0.964078	0.203372	0.548657	0.212132	0.53118	0.0609048	0.858813
Regulation_of_telomere_length_and_cellular_immortalization_effect	-0.719909	0.0124848	-0.290289	0.386517	-0.308059	0.356721	-0.352433	0.287775		pyrimidine_deoxyribonucleosides_salvage	-0.27203	0.418382	0.263993	0.432796	0.111778	0.743515	-0.0818648	0.810884
RNA_Polymerase_II_Complex_Pathway	-0.822	0.00190453	-0.592813	0.0545958	-0.661168	0.0267452	-0.668194	0.0246192		pyrimidine_deoxyribonucleotides_biosynthesis_from_CTP	-0.409891	0.210566	-0.0325917	0.924214	-0.0387994	0.909825	-0.323756	0.331427
Sister_chromatid_cohesion_effect	-0.685541	0.0198872	-0.196498	0.562531	-0.287758	0.39086	-0.502051	0.11557		pyrimidine_deoxyribonucleotides_ide_novoi_biosynthesis	-0.457403	0.157203	0.00386893	0.990992	-0.0089076	0.979263	-0.312724	0.349102
SMAD_m_Pathway	0.643639	0.0326083	0.514696	0.105231	0.563455	0.0710628	0.606021	0.0481212		pyrimidine_deoxyribonucleotide_phosphorylation	-0.223722	0.508423	-0.18114	0.59402	-0.0444292	0.896797	-0.123198	0.71819
SMAD_m_Pathway_Degradation	0.339313	0.307331	0.360943	0.275469	0.398514	0.224753	0.366969	0.266938		pyrimidine_ribonucleosides_degradation	0.140901	0.679439	0.427341	0.189866	0.391011	0.234407	0.206438	0.542514
SMAD_p_Pathway	0.643639	0.0326083	0.514696	0.105231	0.563455	0.0710628	0.606021	0.0481212		pyrimidine_ribonucleosides_salvage_I	0.242794	0.471918	0.556266	0.0755506	0.590207	0.0559397	0.431267	0.185385
SMAD_p_Pathway_Degradation	0.339313	0.307331	0.360943	0.275469	0.398514	0.224753	0.366969	0.266938		pyruvate_decarboxylation_to_acetyl_CoA	-0.613589	0.0446599	-0.155671	0.647627	-0.153291	0.65272	-0.248202	0.461789
Spindle_assembly_and_chromosome_separation_effect	0.131251	0.700484	0.179878	0.596636	0.0306167	0.928796	-0.0439235	0.897967		Rapoport-Luebering_glycolytic_shunt	-0.0897591	0.792975	-0.286496	0.393034	-0.278104	0.407644	0.0300761	0.93005
Start_of_DNA_replication_in_early_S_phase_effect	-0.56282	0.0714519	0.0193545	0.954958	-0.0773449	0.821176	-0.554796	0.0764915		resolvin_D_biosynthesis	0.625789	0.0394486	0.118086	0.729496	0.227525	0.501047	0.23992	0.477341
STAT3_Pathway	0.392798	0.232087	-0.0345222	0.919737	0.0106583	0.975189	0.446428	0.16869		retinoate_biosynthesis_I	0.00544541	0.987322	-0.333935	0.31555	-0.269231	0.423375	0.310925	0.35203
TGF_beta_Pathway	0.355764	0.282923	-0.150218	0.659313	-0.0834587	0.807261	0.266941	0.427481		retinoate_biosynthesis_II	-0.0738476	0.829157	-0.321198	0.335483	-0.251987	0.45476	0.37124	0.260981
TGF_beta_Pathway_Epithelial_mesenchymal_transdifferentiation	0.508488	0.110229	0.631404	0.0371989	0.695626	0.0174561	0.389155	0.236833		retinol_biosynthesis	0.149658	0.660519	-0.2641	0.432601	-0.200755	0.553923	0.406605	0.214606
TGF_beta_Pathway_Post_transcriptional_G1_arrest	-0.371774	0.260243	-0.353358	0.286423	-0.363941	0.271206	0.286154	0.393623		S-adenosyl-L-methionine_biosynthesis	0.130027	0.703167	0.371607	0.260473	0.346651	0.296307	0.198536	0.558403
TGF_beta_Pathway_SnON_degradation	0.0840345	0.805954	-0.43118	0.185484	-0.259784	0.440438	0.0622101	0.855814		S-reticuline_biosynthesis	NA	NA	NA	NA	NA	NA	NA	NA
TGF_beta_Pathway_Tumor_suppression	-0.00376584	0.991232	0.105372	0.757825	0.113797	0.739021	0.259206	0.441492		selenocysteine_biosynthesis	0.0704456	0.836934	0.0117758	0.972588	-0.0746301	0.82737	-0.00542759	0.987364
TGF_beta_Pathway_Tumorogenesis	-0.00376584	0.991232	0.105372	0.757825	0.113797	0.739021	0.259206	0.441492		serine_and_glycine_biosynthesis	-0.179462	0.597499	0.415351	0.20395	0.260766	0.438649	0.166538	0.624552
TNF_m_Pathway	-0.294139	0.379959	0.178688	0.599106	0.139518	0.682444	-0.536778	0.0886592		serine_biosynthesis_phosphorylated_route	-0.181538	0.593195	0.409289	0.211302	0.258774	0.44228	0.185036	0.585969
TNF_m_Pathway_Apoptosis	-0.256846	0.44581	0.243178	0.471195	0.202956	0.549492	-0.496844	0.120011		serotonin_and_melatonin_biosynthesis	-0.099361	0.771312	-0.0606538	0.85939	-0.0257552	0.940083	0.450187	0.164699
TNF_p_Pathway	-0.11111	0.745003	-0.23012	0.496043	-0.342361	0.302726	-0.261998	0.43641		serotonin_degradation	0.342749	0.302141	0.00884527	0.979408	0.0882052	0.796493	0.700778	0.0163
TNF_p_Pathway_Gene_expression_Cell_Survival	0.0242054	0.943683	0.237158	0.48258	0.020339	0.952669	-0.0757265	0.824867		sorbitol_degradation_I	-0.0558569	0.870426	-0.245209	0.467382	-0.268581	0.424539	0.105425	0.757705
TNF_p_Pathway_IKBs_degradation	0.405755	0.21566	0.0117294	0.972696	-0.0886262	0.795539	0.174195	0.608473		spermidine_biosynthesis	-0.596451	0.0527564	-0.0216055	0.949725	-0.0394804	0.908248	-0.252661	0.453514
TRAF_m_Pathway	-0.245593	0.466662	-0.431117	0.185555	-0.288879	0.388934	-0.283575	0.39809		spermine_and_spermidine_degradation_I	0.140281	0.680786	-0.224921	0.506092	-0.113689	0.73926	0.495706	0.120996
TRAF_m_Pathway_IKBs_Degradation	0.523789	0.0981818	0.260623	0.438909	0.161647	0.634903	0.248908	0.460475		spermine_biosynthesis	-0.352465	0.287728	0.0471338	0.890547	0.0307183	0.92856	-0.0503353	0.883155
TRAF_p_Pathway	0.209838	0.535734	0.0857759	0.802	0.0525232	0.878108	-0.0754155	0.825577		sphingomyelin_metabolismceramide_salvage	0.234333	0.487964	0.50595	0.112315	0.570621	0.0667703	0.25321	0.452499
TRAF_p_Pathway_IKBs_Degradation	0.523789	0.0981818	0.260623	0.438909	0.161647	0.634903	0.248908	0.460475		sphingosine_and_sphingosine-1-phosphate_metabolism	0.0307642	0.928454	0.0404395	0.906028	-0.0379849	0.911712	0.364236	0.270789
Transcription_of_mRNA_Pathway	-0.820146	0.00198976	-0.526351	0.0962533	-0.630959	0.0373738	-0.653104	0.029341		stearate_biosynthesis	0.301249	0.367995	0.493632	0.122805	0.543077	0.0842697	0.594219	0.0538797
Transition_and_termination_of_DNA_replication_effect	-0.538941	0.0871355	-0.0154844	0.963959	-0.0731413	0.83077	-0.225304	0.50535		sucrose_degradation	0.366194	0.268026	0.0623524	0.855487	0.126013	0.711985	0.188137	0.579592
Translation_Regulation_of_EIF4F_activity	-0.194214	0.567172	-0.117392	0.731035	-0.190445	0.574863	-0.297857	0.373679		sulfate_activation_for_sulfonation	0.21572	0.524089	-0.0642549	0.85112	-0.0429692	0.900174	0.0167589	0.960995
Ubiquitin_Proteasome_Pathway	-0.647618	0.0312052	-0.663807	0.0259321	-0.69141	0.0184451	-0.702446	0.0159378		sulfite_oxidation	0.48504	0.130479	0.33004	0.321576	0.351496	0.289149	0.683566	0.0203903
Ubiquitin_Proteasome_Pathway_Degraded_Protein	-0.432377	0.184129	-0.523371	0.0984994	-0.562375	0.071725	-0.744273	0.0086166		superoxide_radicals_degradation	0.0525216	0.878112	-0.0954542	0.780109	-0.149851	0.660103	0.347182	0.295517
VEGF_Pathway	0.0640284	0.851639	-0.449579	0.16534	-0.451462	0.163359	-0.38218	0.246075		superpathway_of_cholesterol_biosynthesis	0.0173741	0.959564	0.505786	0.112452	0.482335	0.132957	0.0579788	0.865541
VEGF_Pathway_Actin_Reorganization	0.395686	0.228364	0.269269	0.423306	0.280872	0.402796	-0.0815259	0.811655		superpathway_of_choline_degradation_to_L-serine	0.330453	0.320935	0.386034	0.240943	0.386707	0.240053	0.828427	0.00163001
VEGF_Pathway_Nitric_Oxide_Prodaction	-0.378316	0.251283	-0.143816	0.673121	-0.295874	0.377021	-0.470187	0.144452		superpathway_of_D-imyoi-inositol_145-trisphosphate_metabolism	0.357327	0.280662	0.472714	0.142011	0.425006	0.192561	0.671085	0.0237805
Wnt_Pathway	-0.131439	0.70007	-0.314483	0.346252	-0.422666	0.195285	-0.479224	0.135844		superpathway_of_geranylgeranyldiphosphate_biosynthesis_I_via_mevalonate	-0.140978	0.679271	0.443478	0.171862	0.392527	0.232437	0.00160646	0.99626
Wnt_Pathway_Ctnn-b_Degradation	-0.710499	0.01427	-0.478268	0.136738	-0.589853	0.0561241	-0.438184	0.177648		superpathway_of_inositol_phosphate_compounds	0.608812	0.046824	0.226654	0.502732	0.203198	0.549007	0.3033	0.364581
										superpathway_of_melatonin_degradation	0.550746	0.079123	0.0163532	0.961938	0.110506	0.746351	0.757034	0.00698296
										superpathway_of_methionine_degradation	0.0561555	0.869738	0.335331	0.313406	0.458315	0.156271	0.0820144	0.810544
										superpathway_of_purine_nucleotide_salvage	-0.409532	0.211004	0.0143756	0.966539	0.0397391	0.907649	-0.329966	0.321691
										superpathway_of_pyrimidine_deoxyribonucleoside_salvage	-0.366613	0.267437	0.0187925	0.956265	0.0352612	0.918023	-0.157606	0.643499
										superpathway_of_pyrimidine_deoxyribonucleotides_ide_novoi_biosynthesis	-0.621129	0.0413865	-0.0249695	0.941908	-0.0339714	0.921014	-0.418818	0.199815
										superpathway_of_pyrimidine_ribonucleotides_ide_novoi_biosynthesis	-0.435758	0.180338	-0.150247	0.659251	-0.0217376	0.949418	-0.205642	0.544106
										superpathway_of_steroid_hormone_biosynthesis	0.168817	0.61975	0.234146	0.488322	0.166622	0.624376	0.602105	0.0499823
										superpathway_of_tryptophan_utilization	0.362972	0.27258	0.0158543	0.963099	0.132439	0.697882	0.823336	0.00184479
										taurine_biosynthesis	0.573791	0.064929	0.554891	0.0764301	0.53707	0.0884529	0.0721303	0.833081
										TCA_cycle	-0.705346	0.0153218	-0.0965801	0.777571	-0.172397	0.612234	-0.495524	0.121154
										terminal_iOi-glycans_residues_modification	-0.213862	0.527757	-0.361863	0.274158	-0.307916	0.356957	0.385713	0.241368
										tetrahydrobiopterin_ide_novoi_biosynthesis	0.104343	0.760128	0.249482	0.459406	0.218751	0.518132	0.2057	0.54399
										tetrahydrofolate_salvage_from_510-methenyltetrahydrofolate	-0.370806	0.261584	-0.0187838	0.956285	-0.158107	0.64243	-0.175708	0.605312
										tetrapyrrole_biosynthesis	-0.296252	0.376382	-0.196595	0.562334	-0.21674	0.522082	-0.0360539	0.916186
										the_visual_cycle_I_vertebrates	0.200049	0.555347	-0.0708254	0.836065	0.0047725	0.988889	0.194952	0.565671
										thiamin_salvage_III	0.395703	0.228342	0.241844	0.473708	0.204275	0.546845	0.456321	0.158314
										thio-molybdenum_cofactor_biosynthesis	0.386818	0.239907	0.400914	0.221714	0.383281	0.244602	0.494386	0.122145
										thioredoxin_pathway	0.474907	0.139914	0.532942	0.0914052	0.513829	0.105921	0.301764	0.367136
										thiosulfate_disproportionation_III_rhodanese	0.565879	0.0695905	0.405224	0.216319	0.439964	0.17569	0.472295	0.142414
										threonine_degradation	-0.026674	0.937949	-0.00284491	0.993377	0.0710214	0.835617	-0.113367	0.739978
										thymine_degradation	0.325017	0.329438	0.506284	0.11204	0.41332	0.206396	0.316132	0.34359
										thyroid_hormone_biosynthesis	0.494762	0.121817	-0.107705	0.752604	-0.00353462	0.991771	0.197022	0.561468
										thyroid_hormone_metabolism_II_via_conjugation_andor_degradation	0.177557	0.601458	0.195127	0.565315	0.251806	0.455095	0.555439	0.0760792
										thyroid_hormone_metabolism_I_via_deiodination	-0.0884882	0.795852	0.165317	0.627131	0.246081	0.46575	0.468007	0.146579
										thyronamine_and_iodothyronamine_metabolism	-0.0884882	0.795852	0.165317	0.627131	0.246081	0.46575	0.468007	0.146579
										trehalose_degradation	0.270626	0.420883	0.024028	0.944095	0.220524	0.514659	0.482004	0.133262
										triacylglycerol_biosynthesis	0.318904	0.339141	0.0401014	0.90681	-0.020646	0.951956	0.632469	0.0367823
										triacylglycerol_degradation	0.39378	0.230817	0.145001	0.670559	0.0668821	0.845094	0.638821	0.0343656
										tRNA_charging	-0.0584593	0.864436	0.339848	0.306521	0.239768	0.477629	-0.0365155	0.915116
										tRNA_splicing	0.492393	0.123893	0.148306	0.663428	0.149557	0.660736	0.151304	0.656981
										tryptophan_degradation	0.173147	0.610664	-0.051288	0.880957	0.066666	0.84559	0.368495	0.264801
										tryptophan_degradation_to_2-amino-3-carboxymuconate_semialdehyde	0.138463	0.684736	-0.071786	0.833868	0.00148849	0.996534	0.379611	0.249531
										tryptophan_degradation_X_mammalian_via_tryptamine	0.254111	0.450838	-0.0167917	0.960918	0.0456569	0.893959	0.719181	0.0126168
										tyrosine_degradation	0.015391	0.964176	-0.346147	0.297056	-0.27023	0.421589	0.493944	0.122531
										ubiquinol-10_biosynthesis	-0.328642	0.323754	0.302641	0.365677	0.13441	0.693573	0.00799499	0.981387
										UDP-D-xylose_and_UDP-D-glucuronate_biosynthesis	0.0594007	0.862271	-0.211943	0.531554	-0.0910473	0.79006	0.572435	0.0657125
										UDP-iNi-acetyl-D-galactosamine_biosynthesis_I	0.0935874	0.784321	0.0883967	0.796059	-0.000906053	0.997891	0.114196	0.738134
										UDP-iNi-acetyl-D-galactosamine_biosynthesis_II	0.037452	0.912946	0.0223918	0.947898	-0.0022484	0.994765	0.538421	0.0875004
										UDP-iNi-acetyl-D-glucosamine_biosynthesis_II	-0.181787	0.592681	-0.17679	0.603056	-0.138582	0.684479	0.00660276	0.984628
										UMP_biosynthesis	-0.57726	0.0629534	0.106023	0.756366	0.0265653	0.938201	-0.405712	0.215714
										uracil_degradation	0.325017	0.329438	0.506284	0.11204	0.41332	0.206396	0.316132	0.34359
										urate_biosynthesisinosine_5-phosphate_degradation	0.363689	0.271563	0.186211	0.583549	0.273175	0.416347	0.0439043	0.898011
										urea_cycle	0.304932	0.361876	0.788516	0.00392833	0.808094	0.00261523	0.308862	0.355403
										UTP_and_CTP_dephosphorylation_I	0.0563061	0.869391	-0.118598	0.728362	0.0193066	0.95507	0.268876	0.424011
										UTP_and_CTP_dephosphorylation_II	0.000602923	0.998596	-0.477679	0.137292	-0.367488	0.26621	0.121922	0.721008
										UTP_and_CTP_ide_novoi_biosynthesis	-0.194955	0.565665	-0.212159	0.531126	-0.0360287	0.916244	-0.0286726	0.933308
										valine_degradation	-0.112187	0.742605	0.0984681	0.77332	0.129918	0.703405	0.273983	0.414914
										wybutosine_biosynthesis	-0.476076	0.138805	-0.0306967	0.92861	-0.0672056	0.844353	-0.495644	0.12105
										zymosterol_biosynthesis	0.44443	0.170834	0.675865	0.0224383	0.715265	0.0133443	0.310334	0.352994

## Sheet: GSE42656 normalization
Signaling pathway	Pazopanib_CORR.COEF.	Pazopanib_P.VALUE	Sorafenib_CORR.COEF	Sorafenib_P.VALUE	Sunitinib_CORR.COEF	Sunitinib_P.VALUE	Temsirolimus_CORR.COEF	Temsirolimus_P.VALUE		Metabolic pathways	Pazopanib_CORR.COEF.	Pazopanib_P.VALUE	Sorafenib_CORR.COEF	Sorafenib_P.VALUE	Sunitinib_CORR.COEF	Sunitinib_P.VALUE	Temsirolimus_CORR.COEF	Temsirolimus_P.VALUE
0_IL_6_Pathway_IKBs_Degradation	0.239658	0.477837	0.2946	0.379177	0.181633	0.592998	-0.119678	0.725971		125-dihydroxyvitamin_Dsub3sub_biosynthesis	0.469539	0.145082	0.229476	0.497283	0.232786	0.490924	0.240184	0.476843
AHR_Pathway	-0.158496	0.641602	-0.401801	0.220598	-0.380441	0.24841	-0.588949	0.0565971		1D-imyoi-inositol_hexakisphosphate_biosynthesis_II_mammalian	0.516356	0.103921	0.272312	0.417879	0.209453	0.536501	0.808423	0.00259645
AHR_Pathway_AHR_Degradation	-0.0844115	0.805097	0.061217	0.858095	-0.0193259	0.955025	-0.343402	0.30116		1D-imyoi-inositol_hexakisphosphate_biosynthesis_V_from_Ins134P3	-0.141387	0.678385	-0.18457	0.586929	-0.285533	0.394697	0.0168026	0.960893
AHR_Pathway_C_Myc_Expression	-0.13934	0.682829	-0.436466	0.179551	-0.397396	0.226176	-0.56074	0.0727362		2-amino-3-carboxymuconate_semialdehyde_degradation_to_glutaryl-CoA	NA	NA	NA	NA	NA	NA	NA	NA
AHR_Pathway_Cath_D_Expression	-0.258196	0.443337	-0.592847	0.0545781	-0.547034	0.0815868	-0.547018	0.0815979		2-deoxy-alpha-D-ribose_1-phosphate_degradation	0.0170657	0.960281	-0.160655	0.637007	-0.159458	0.639554	0.230162	0.495962
AHR_Pathway_PS2_Gene_Expression	0.145159	0.670218	-0.376938	0.253155	-0.292758	0.382304	-0.29216	0.383322		2-oxobutanoate_degradation	0.120369	0.724442	-0.219851	0.515977	-0.0510757	0.881446	0.035493	0.917486
AKT_Pathway	0.552356	0.0780695	0.104172	0.760511	0.0863825	0.800624	0.379819	0.249249		2-oxoglutarate_decarboxylation_to_succinyl-CoA	0.48504	0.130479	0.33004	0.321576	0.351496	0.289149	0.683566	0.0203903
AKT_Pathway_Aggregation_&_Neurodegeneration	0.508544	0.110184	0.438887	0.176873	0.410895	0.209339	-0.0578568	0.865822		2-oxoisovalerate_decarboxylation_to_isobutanoyl-CoA	0.137161	0.687571	0.403786	0.21811	0.372933	0.258643	-0.258008	0.443681
AKT_Pathway_Apoptosis_Inhibition	0.466294	0.148263	0.418809	0.199826	0.433533	0.182828	-0.1266	0.710695		3-phosphoinositide_biosynthesis	0.642287	0.033095	0.794743	0.0034673	0.895863	0.000190804	0.30668	0.35899
AKT_Pathway_Blocks_Apoptosis	-0.0846371	0.804585	0.0618383	0.856668	0.019023	0.955729	-0.112133	0.742724		3-phosphoinositide_degradation	0.163125	0.631768	0.0347359	0.919241	0.0183245	0.957353	0.150286	0.659167
AKT_Pathway_Cardiovascular_Homeostasis	0.411108	0.20908	0.443528	0.171808	0.413448	0.206241	-0.157602	0.643506		4-aminobutyrate_degradation	-0.0057936	0.986512	-0.189339	0.577127	-0.132608	0.697513	0.479036	0.13602
AKT_Pathway_Caspase_Cascade	-0.275875	0.411567	0.119299	0.72681	0.103565	0.761873	-0.398198	0.225155		4-hydroxy-2-nonenal_detoxification	-0.273627	0.415545	-0.267531	0.426421	-0.426686	0.190619	-0.388045	0.238289
AKT_Pathway_Cell_Cycle	0.385665	0.241432	0.281045	0.402493	0.245251	0.467304	0.0827455	0.808882		4-hydroxybenzoate_biosynthesis	NA	NA	NA	NA	NA	NA	NA	NA
AKT_Pathway_Cell_Cycle_Progression	-0.649789	0.0304578	-0.00450325	0.989516	-0.0759818	0.824285	-0.573349	0.0651834		4-hydroxyproline_degradation	-0.0057936	0.986512	-0.189339	0.577127	-0.132608	0.697513	0.479036	0.13602
AKT_Pathway_Cell_Survival	0.406658	0.214541	0.128639	0.706212	0.140884	0.679475	0.365106	0.269559		5-aminoimidazole_ribonucleotide_biosynthesis	-0.645094	0.0320904	-0.27937	0.405423	-0.299797	0.370424	-0.316819	0.342485
AKT_Pathway_Death_Genes	-0.0576356	0.866331	0.457638	0.156963	0.442888	0.172502	-0.170533	0.616144		7-3-amino-3-carboxypropyl-wyosine_biosynthesis	-0.334227	0.315102	-0.418609	0.200063	-0.416443	0.202643	-0.246792	0.464421
AKT_Pathway_Elevation_of_Glucose_Import	-0.133061	0.696521	0.37942	0.249788	0.37315	0.258344	-0.25073	0.457088		acetate_conversion_to_acetyl-CoA	0.491006	0.125119	0.654332	0.0289349	0.529011	0.0942767	0.35767	0.280168
AKT_Pathway_ERK_Pathway	-0.265499	0.430077	0.124323	0.715709	0.102995	0.76315	-0.358999	0.278255		acetone_degradation_I_to_methylglyoxal	-0.0805984	0.813765	-0.0997234	0.770497	0.0025707	0.994015	-0.335238	0.313548
AKT_Pathway_Genetic_Stability	0.0943228	0.782661	0.358616	0.278804	0.397665	0.225832	-0.083994	0.806045		acetyl-CoA_biosynthesis_from_citrate	-0.343327	0.301273	0.089236	0.794159	0.0359296	0.916474	0.0683237	0.841791
AKT_Pathway_Glucose_Uptake	0.401368	0.221142	0.446953	0.168129	0.413301	0.206419	-0.190152	0.575461		acyl-CoA_hydrolysis	-0.581453	0.0606201	-0.274405	0.414166	-0.371988	0.259947	-0.172209	0.612628
AKT_Pathway_Glycogen_Synthesis	0.499403	0.117816	0.274462	0.414065	0.321143	0.335571	0.23767	0.481608		acyl_carrier_protein_metabolism	-0.395703	0.228342	0.078139	0.819366	-0.0623395	0.855517	-0.0536434	0.875525
AKT_Pathway_Insulin_Stimulated_Mitogenesis	0.35296	0.287005	0.395039	0.229194	0.372388	0.259394	-0.206703	0.541983		adenine_and_adenosine_salvage_I	0.0708798	0.835941	0.00664616	0.984527	0.0205586	0.952159	0.00439542	0.989767
AKT_Pathway_JNK_Pathway	-0.151449	0.656669	0.339244	0.307436	0.339742	0.306681	-0.258809	0.442217		adenine_and_adenosine_salvage_II	NA	NA	NA	NA	NA	NA	NA	NA
AKT_Pathway_Neuroprotection	0.370427	0.26211	0.421281	0.196908	0.378458	0.251091	-0.163654	0.630649		adenine_and_adenosine_salvage_III	-0.32699	0.326337	-0.218762	0.518109	-0.182344	0.591527	-0.575274	0.0640792
AKT_Pathway_NF_kB_Pathway	0.364577	0.270306	0.443051	0.172325	0.388153	0.238147	-0.239348	0.478425		adenosine_deoxyribonucleotides_ide_novoi_biosynthesis	-0.215722	0.524085	-0.309897	0.353708	-0.191396	0.572918	-0.197813	0.559866
AKT_Pathway_p53_Degradation	0.247584	0.462941	-0.038584	0.910324	0.0254097	0.940886	0.240682	0.4759		adenosine_nucleotides_degradation	0.120768	0.723558	-0.0331131	0.923004	0.0585422	0.864245	-0.336322	0.311888
AKT_Pathway_p73_Mediated_Apoptosis	-0.212877	0.529705	0.219956	0.51577	0.199779	0.555891	-0.532009	0.0920816		adenosine_ribonucleotides_ide_novoi_biosynthesis	NA	NA	NA	NA	NA	NA	NA	NA
AKT_Pathway_Protein_Synthesis	-0.4791	0.13596	-0.0515264	0.880407	-0.189685	0.576418	-0.241538	0.474285		alanine_biosynthesisdegradation	NA	NA	NA	NA	NA	NA	NA	NA
AKT_Pathway_Regeneration_of_Cyclic_Nucleotide	-0.145026	0.670504	0.327495	0.325547	0.344174	0.300003	-0.298988	0.371778		allopregnanolone_biosynthesis	0.269128	0.423558	0.236856	0.483153	0.259336	0.441255	-0.0682975	0.841852
AKT_Pathway_Respiratory_Burst	0.370427	0.26211	0.421281	0.196908	0.378458	0.251091	-0.163654	0.630649		alpha-tocopherol_degradation	NA	NA	NA	NA	NA	NA	NA	NA
AKT_Pathway_Survival_Genes	0.361475	0.27471	0.419419	0.199104	0.411244	0.208914	-0.0440776	0.89761		anandamide_degradation	-0.264793	0.431351	0.0899387	0.792568	0.186377	0.583207	-0.136685	0.688608
AKT_Pathway_Synaptic_Signaling	-0.230699	0.494928	0.247006	0.464021	0.302724	0.365538	-0.223355	0.509137		androgen_biosynthesis	0.0493481	0.885433	0.115654	0.734893	0.0645455	0.850453	0.505982	0.11229
AKT_Pathway_Translation	0.172506	0.612005	-0.0918667	0.788208	0.0333487	0.922458	-0.0160087	0.96274		arsenate_detoxification_I_glutaredoxin	-0.0057936	0.986512	-0.189339	0.577127	-0.132608	0.697513	0.479036	0.13602
Androgen_receptor_Pathway	0.160915	0.636456	0.362364	0.273444	0.290409	0.386312	0.0545988	0.873324		ascorbate_recycling_cytosolic	-0.138669	0.684289	-0.342711	0.302199	-0.297436	0.374387	0.147276	0.665647
Androgen_receptor_Pathway_Apoptosis	0.214583	0.526332	0.677658	0.0219488	0.682641	0.0206288	0.207742	0.539908		asparagine_biosynthesis	0.480246	0.134891	0.782453	0.00441926	0.69652	0.0172514	0.567829	0.0684212
Androgen_receptor_Pathway_AR_Degradation	0.498687	0.118427	0.48766	0.128107	0.566211	0.0693905	0.438446	0.177359		asparagine_degradation	-0.533574	0.0909489	-0.0651071	0.849164	-0.0959021	0.779099	-0.129758	0.703756
Androgen_receptor_Pathway_Cell_Survival_&_Cell_Growth	0.041523	0.90352	-0.337663	0.309841	-0.358591	0.27884	-0.278839	0.406354		aspartate_biosynthesis	NA	NA	NA	NA	NA	NA	NA	NA
Androgen_receptor_Pathway_Gonadotropin_Regulation	-0.504164	0.113799	-0.0918352	0.788279	-0.239559	0.478025	-0.366386	0.267756		aspirin-triggered_lipoxin_biosynthesis	0.0184043	0.957168	0.234387	0.487862	0.159794	0.638838	-0.0855284	0.802562
Androgen_receptor_Pathway_Histone_Modification	-0.504164	0.113799	-0.0918352	0.788279	-0.239559	0.478025	-0.366386	0.267756		aspirin_triggered_resolvin_D_biosynthesis	0.0184043	0.957168	0.234387	0.487862	0.159794	0.638838	-0.0855284	0.802562
Androgen_receptor_Pathway_Prostate_Differentiation_&_Development	-0.504164	0.113799	-0.0918352	0.788279	-0.239559	0.478025	-0.366386	0.267756		aspirin_triggered_resolvin_E_biosynthesis	0.0184043	0.957168	0.234387	0.487862	0.159794	0.638838	-0.0855284	0.802562
Androgen_receptor_Pathway_Sexual_Differentiation_&_Sexual_Maturation_at_Puberty	-0.504164	0.113799	-0.0918352	0.788279	-0.239559	0.478025	-0.366386	0.267756		beta-alanine_degradation	0.395703	0.228342	-0.078139	0.819366	0.0623395	0.855517	0.0536434	0.875525
ATM_Pathway	0.601798	0.0501307	0.0679476	0.842653	0.0771114	0.821708	0.351102	0.289727		bile_acid_biosynthesis_neutral_pathway	0.12784	0.707967	0.137846	0.686079	0.255447	0.448378	0.426872	0.190405
ATM_Pathway_Apoptosis	-0.137732	0.686328	-0.208073	0.539248	-0.255868	0.447604	-0.0175321	0.959196		biotin-carboxyl_carrier_protein_assembly	NA	NA	NA	NA	NA	NA	NA	NA
ATM_Pathway_Apoptosis_&_Senescense	0.424393	0.193272	0.393548	0.231116	0.409625	0.210891	-0.0610274	0.858531		bupropion_degradation	-0.372182	0.259678	-0.387541	0.238953	-0.293964	0.380256	-0.123505	0.717514
ATM_Pathway_Cell_Cicle_Checkpoint_Control	-0.367421	0.266303	-0.0260892	0.939307	-0.151159	0.657292	-0.432254	0.184269		C20_prostanoid_biosynthesis	-0.0314276	0.926914	0.213068	0.529326	0.159706	0.639025	-0.0582745	0.864861
ATM_Pathway_Cell_Survival	0.439472	0.17623	0.0386174	0.910247	-0.00211994	0.995064	0.378623	0.250866		cardiolipin_biosynthesis	-0.0057936	0.986512	-0.189339	0.577127	-0.132608	0.697513	0.479036	0.13602
ATM_Pathway_Checkpoint_Activation	-0.130151	0.702895	0.161573	0.635059	0.0342592	0.920347	-0.0878531	0.797291		carnosine_biosynthesis	NA	NA	NA	NA	NA	NA	NA	NA
ATM_Pathway_DNA_Repair	-0.511774	0.107565	-0.0192118	0.95529	-0.165396	0.626964	-0.451132	0.163704		catecholamine_biosynthesis	0.44216	0.173292	-0.0888338	0.795069	0.0644599	0.850649	0.426622	0.190693
ATM_Pathway_G2_Mitosis_Progression	0.686529	0.019639	0.499169	0.118015	0.459005	0.155568	0.356643	0.28165		CDP-diacylglycerol_biosynthesis	0.196045	0.56345	-0.286365	0.39326	-0.199168	0.557125	0.588623	0.0567679
ATM_Pathway_G2/M_Checkpoint_Arrest	0.741836	0.00895779	0.228755	0.498672	0.293714	0.38068	0.584982	0.0587025		ceramide_ide_novoi_biosynthesis	NA	NA	NA	NA	NA	NA	NA	NA
ATM_Pathway_MDMX_Ubiquitination_&_Degradation	0.492088	0.124161	0.695298	0.0175318	0.609545	0.0464872	0.0170815	0.960244		cholesterol_biosynthesis_I	0.195075	0.565421	0.675381	0.0225715	0.653073	0.0293516	0.277552	0.408614
ATM_Pathway_NF_kB_Pathway	-0.104067	0.760747	0.356052	0.282506	0.219553	0.51656	-0.19138	0.572951		cholesterol_biosynthesis_III_via_desmosterol	0.195075	0.565421	0.675381	0.0225715	0.653073	0.0293516	0.277552	0.408614
ATM_Pathway_S_Phase_Arrest	-0.490382	0.125672	-0.0373115	0.913272	-0.166506	0.624619	-0.499944	0.117355		cholesterol_biosynthesis_II_via_2425-dihydrolanosterol	0.195075	0.565421	0.675381	0.0225715	0.653073	0.0293516	0.277552	0.408614
ATM_Pathway_S_Phase_Progresion	-0.313971	0.34708	-0.519815	0.101224	-0.501689	0.115876	-0.0765144	0.82307		choline_degradation	0.350843	0.290108	0.214289	0.526913	0.258984	0.441898	0.856071	0.00077108
ATM_Pathway_Synaptic_Vesicle_Transport	-0.104067	0.760747	0.356052	0.282506	0.219553	0.51656	-0.19138	0.572951		chondroitin_and_dermatan_biosynthesis	-0.0249125	0.942041	-0.210898	0.533628	-0.175359	0.60604	0.158959	0.640615
Brca1_as_a_transcription_regulator_effect	-0.0372958	0.913308	-0.209547	0.536312	-0.119857	0.725574	-0.0584383	0.864484		chondroitin_sulfate_biosynthesis	-0.442754	0.172647	-0.478025	0.136967	-0.395377	0.22876	-0.124565	0.715176
BRCA1_Pathway	-0.802237	0.00296712	-0.146621	0.667059	-0.217158	0.52126	-0.670052	0.0240779		chondroitin_sulfate_biosynthesis_late_stages	-0.537927	0.087848	-0.464263	0.150277	-0.378175	0.251474	-0.160833	0.63663
cAMP_Pathway	0.599084	0.0514521	0.293465	0.381103	0.374171	0.256939	0.417794	0.201031		chondroitin_sulfate_degradation_metazoa	0.599276	0.0513576	0.400533	0.222195	0.448401	0.166588	0.611439	0.045625
cAMP_Pathway_Axonal_Growth	-0.0396515	0.907852	-0.00572656	0.986668	0.0976109	0.77525	-0.00444874	0.989643		citrulline-nitric_oxide_cycle	0.403183	0.218864	0.74103	0.00907278	0.735513	0.00988867	0.380232	0.248692
cAMP_Pathway_Cardiovascular_Homeostasis	-0.481555	0.133677	-0.469849	0.14478	-0.342912	0.301897	-0.398002	0.225404		CMP-iNi-acetylneuraminate_biosynthesis_I_eukaryotes	-0.180212	0.595944	-0.244213	0.469251	-0.133108	0.696418	-0.126533	0.710841
cAMP_Pathway_Cell_Growth	-0.548728	0.0804561	-0.0502272	0.883404	-0.114757	0.736887	-0.110487	0.746394		CMP_phosphorylation	-0.377221	0.252769	-0.386098	0.240858	-0.300098	0.369918	-0.239674	0.477806
cAMP_Pathway_Cell_Proliferation	-0.34186	0.303479	-0.406725	0.214458	-0.292815	0.382207	-0.547508	0.0812699		coenzyme_A_biosynthesis	-0.388601	0.237559	-0.167319	0.622906	-0.251099	0.456405	0.140078	0.681225
cAMP_Pathway_Cell_Survival	-0.282718	0.399579	0.0186201	0.956666	-0.113166	0.740424	-0.448568	0.16641		creatine-phosphate_biosynthesis	-0.0166829	0.961171	0.168467	0.620487	0.13334	0.695911	0.458863	0.155713
cAMP_Pathway_Cell_Survival_&_Chemotaxis	0.207398	0.540595	-0.178322	0.599867	-0.0253936	0.940923	0.050219	0.883423		creatine_biosynthesis	NA	NA	NA	NA	NA	NA	NA	NA
cAMP_Pathway_Cytokine_Production	-0.125923	0.712184	-0.286331	0.393318	-0.290264	0.38656	0.0791196	0.817132		cysteine_biosynthesis	0.0790131	0.817374	0.391594	0.233648	0.507978	0.110647	0.175089	0.606604
cAMP_Pathway_Degradation_of_Cell_Cycle_Regulators	0.576855	0.0631821	0.353352	0.286432	0.489318	0.126621	0.27152	0.419289		cysteine_biosynthesishomocysteine_degradation_trans-sulfuration	0.226832	0.502387	0.646595	0.0315617	0.729417	0.0108509	0.0947213	0.781762
cAMP_Pathway_Endothelial_Cell_Regulation	0.378666	0.250809	0.0344334	0.919943	0.0199657	0.953537	0.0602053	0.860421		D-galactose_degradation_V_Leloir_pathway	-0.0807689	0.813377	-0.343169	0.301511	-0.236668	0.483511	-0.244241	0.469199
cAMP_Pathway_Glycogen_Synthesis	-0.34186	0.303479	-0.406725	0.214458	-0.292815	0.382207	-0.547508	0.0812699		D-glucuronate_degradation	0.395703	0.228342	-0.078139	0.819366	0.0623395	0.855517	0.0536434	0.875525
cAMP_Pathway_Glycolysis	0.318487	0.339808	0.0265741	0.938181	0.0955845	0.779815	0.554388	0.0767538		D-imyoi-inositol-5-phosphate_metabolism	0.458281	0.156305	0.136953	0.688024	0.076991	0.821983	-0.141998	0.67706
cAMP_Pathway_Metabolic_Energy	0.201626	0.552167	0.71374	0.0136357	0.635345	0.0356738	-0.00326677	0.992394		D-imyoi-inositol_134-trisphosphate_biosynthesis	0.706278	0.0151275	0.475285	0.139555	0.441551	0.173955	0.860592	0.000672487
cAMP_Pathway_Myocardial_Contraction	-0.00768944	0.982099	-0.0455023	0.894317	0.0582256	0.864973	-0.213841	0.527799		D-imyoi-inositol_145-trisphosphate_biosynthesis	0.48295	0.132391	0.164379	0.629113	0.142389	0.676212	-0.158191	0.642251
cAMP_Pathway_Oncogenesis	-0.509436	0.109457	-0.480946	0.134241	-0.463181	0.151357	-0.563411	0.0710893		D-imyoi-inositol_145-trisphosphate_degradation	-0.0946875	0.781838	-0.186493	0.58297	-0.255468	0.448339	0.388148	0.238154
cAMP_Pathway_Protein_Retention	0.591592	0.0552226	0.229851	0.496561	0.359675	0.277284	0.616952	0.0431785		D-imyoi-inositol_1456-tetrakisphosphate_biosynthesis	-0.414476	0.205002	-0.508793	0.10998	-0.609639	0.0464442	-0.00837833	0.980495
cAMP_Pathway_Regulation_of_Cytoskeleton	-0.432564	0.183919	-0.260295	0.439507	-0.282575	0.399827	-0.401776	0.220629		D-imyoi-inositol_3456-tetrakisphosphate_biosynthesis	-0.141387	0.678385	-0.18457	0.586929	-0.285533	0.394697	0.0168026	0.960893
Caspase_Cascade	-0.342655	0.302283	-0.26285	0.434865	-0.180832	0.594657	-0.38008	0.248898		D-mannose_degradation	NA	NA	NA	NA	NA	NA	NA	NA
Caspase_Cascade_Activated_Tissue_Trans_glutaminase	0.27751	0.408687	0.154163	0.650853	0.241665	0.474045	-0.326502	0.327103		dermatan_sulfate_biosynthesis	0.151026	0.657578	-0.0222983	0.948115	-0.0132262	0.969213	-0.248138	0.461908
Caspase_Cascade_Apoptosis	0.119259	0.726898	0.189651	0.576487	0.311839	0.350541	-0.00516724	0.98797		dermatan_sulfate_biosynthesis_late_stages	-0.281494	0.401709	-0.343317	0.301288	-0.257854	0.443963	-0.53562	0.0894823
Caspase_Cascade_Cell_Survival	0.0557925	0.870574	0.114663	0.737095	0.142159	0.676711	0.0147037	0.965775		dermatan_sulfate_degradation_metazoa	0.492671	0.123648	0.330276	0.32121	0.382892	0.245122	0.496037	0.120709
Caspase_Cascade_ICAD_Degradation	-0.272875	0.416879	0.0426595	0.90089	0.0934944	0.784531	-0.0500738	0.883758		diphthamide_biosynthesis	-0.401554	0.220908	-0.30451	0.362575	-0.221531	0.512692	-0.235974	0.484832
CD40_Pathway	0.217141	0.521292	0.0895134	0.793531	0.0228783	0.946767	-0.0459508	0.89328		dolichol_and_dolichyl_phosphate_biosynthesis	-0.321844	0.334455	-0.104367	0.760074	-0.200388	0.554662	-0.258208	0.443315
CD40_Pathway_Cell_Survival	0.523059	0.0987365	0.0289456	0.932674	0.0652962	0.848731	-0.0559119	0.870299		dolichyl-diphosphooligosaccharide_biosynthesis	-0.187437	0.581029	0.0937727	0.783903	0.220212	0.515269	0.0294359	0.931536
CD40_Pathway_Gene_Expression	0.406596	0.214617	0.183665	0.588797	0.124022	0.716372	-0.282411	0.400113		dopamine_degradation	-0.0249125	0.942041	-0.210898	0.533628	-0.175359	0.60604	0.158959	0.640615
CD40_Pathway_IKBs_Degradation	-0.0721901	0.832944	0.14869	0.662601	0.00351194	0.991824	-0.582819	0.0598732		dTMP_ide_novoi_biosynthesis_mitochondrial	-0.454044	0.160665	0.0560737	0.869926	-0.0772359	0.821424	-0.320045	0.33732
Cellular_Anti_Apoptosis_Pathway	0.414789	0.204626	0.124648	0.714992	0.120385	0.724407	0.447754	0.167275		eicosapentaenoate_biosynthesis	0.32351	0.331816	0.316107	0.343631	0.253282	0.452365	0.549291	0.0800827
Cellular_Anti_Apoptosis_Pathway_Apoptosis	-0.0698196	0.838367	-0.381431	0.24708	-0.51675	0.103612	0.0815191	0.811671		epoxysqualene_biosynthesis	NA	NA	NA	NA	NA	NA	NA	NA
Cellular_Anti_Apoptosis_Pathway_Depolarization	0.29562	0.377451	0.525042	0.0972357	0.553007	0.0776464	0.0610659	0.858443		estradiol_biosynthesis_I	0.0873398	0.798454	0.074593	0.827455	0.125213	0.713747	0.256325	0.446765
Chemokine_Pathway	0.592102	0.0549602	0.149142	0.661628	0.170647	0.615905	0.21959	0.516488		estradiol_biosynthesis_II	NA	NA	NA	NA	NA	NA	NA	NA
Chemokine_Pathway_Cell_Activation	0.430926	0.185772	-0.0494988	0.885085	0.0374132	0.913036	0.315624	0.344409		ethanol_degradation_II	0.455828	0.15882	0.516446	0.10385	0.415048	0.204314	0.422748	0.195189
Chemokine_Pathway_Gene_Expression_&_Apoptosis	0.507535	0.111009	0.226566	0.502902	0.203173	0.549056	0.221602	0.512554		ethanol_degradation_IV	0.494451	0.122088	0.18537	0.585282	0.195868	0.56381	0.484936	0.130574
Chemokine_Pathway_Internalization_Degradation_Recycling	0.0808196	0.813262	-0.399425	0.223596	-0.367757	0.265834	-0.453538	0.161191		eumelanin_biosynthesis	NA	NA	NA	NA	NA	NA	NA	NA
Chromatin_Pathway	-0.645406	0.0319801	-0.160677	0.636961	-0.179874	0.596645	-0.700821	0.0162906		fatty_acid_activation	0.0119327	0.972223	0.137477	0.686882	0.231207	0.493952	0.371719	0.260319
Chromatin_Pathway_Octamer_Sliding	NA	NA	NA	NA	NA	NA	NA	NA		fatty_acid_alpha-oxidation	0.0450147	0.895444	0.285235	0.395212	0.347231	0.295445	0.164283	0.629316
Chromatin_Pathway_Octamer_Transfer	NA	NA	NA	NA	NA	NA	NA	NA		fatty_acid_alpha-oxidation_III	0.063575	0.85268	0.0945407	0.782169	0.144055	0.672604	0.22024	0.515214
Circadian_Pathway	0.00412381	0.990399	0.0335348	0.922026	0.0817732	0.811093	-0.0743253	0.828066		fatty_acid_beta-oxidation	0.202751	0.549904	0.390034	0.235682	0.515204	0.104829	0.503896	0.114023
[truncated: 227 more rows]

## Sheet: GSE52130 normalization
Signaling pathway	Pazopanib_CORR.COEF.	Pazopanib_P.VALUE	Sorafenib_CORR.COEF	Sorafenib_P.VALUE	Sunitinib_CORR.COEF	Sunitinib_P.VALUE	Temsirolimus_CORR.COEF	Temsirolimus_P.VALUE		Metabolic pathways	Pazopanib_CORR.COEF.	Pazopanib_P.VALUE	Sorafenib_CORR.COEF	Sorafenib_P.VALUE	Sunitinib_CORR.COEF	Sunitinib_P.VALUE	Temsirolimus_CORR.COEF	Temsirolimus_P.VALUE
[truncated: 321 more rows]

[truncated: 3 more sheets: GSE54563 normalization, GSE57218 normalization, GSE60709 normalization]
