# Supplementary material for: Combinatorial high-throughput experimental and bioinformatic approach identifies molecular pathways linked with the sensitivity to anticancer target drugs
Source: Oncotarget. 2015 Jul 30;6(29):27227–38. doi: 10.18632/oncotarget.4507 (PMC4694985; doi:10.18632/oncotarget.4507)
Supplement: Supplementary file 7 [file oncotarget-06-27227-s007.xlsx]

## Sheet: description
Supplementary file 9. Correlation coefficient and p-value for GDS data, calculated independently for 3 control datasets

## Sheet: GSE21212 normalization
Signaling pathway	Pazopanib_CORR.COEF.	Pazopanib_P.VALUE	Sorafenib_CORR.COEF	Sorafenib_P.VALUE	Sunitinib_CORR.COEF	Sunitinib_P.VALUE	Temsirolimus_CORR.COEF	Temsirolimus_P.VALUE		Metabolic pathways	Pazopanib_CORR.COEF.	Pazopanib_P.VALUE	Sorafenib_CORR.COEF	Sorafenib_P.VALUE	Sunitinib_CORR.COEF	Sunitinib_P.VALUE	Temsirolimus_CORR.COEF	Temsirolimus_P.VALUE
0_IL_6_Pathway_IKBs_Degradation	0.0344111	0.606032	-0.0286454	0.667711	-0.0046904	0.943972	0.00653438	0.922005		125-dihydroxyvitamin_Dsub3sub_biosynthesis	0.0854988	0.199349	0.025665	0.700526	-0.0197742	0.766991	0.0324462	0.626768
AHR_Pathway	-0.00377986	0.954836	-0.0471459	0.479693	-0.0509238	0.445163	-0.0454713	0.495451		1D-imyoi-inositol_hexakisphosphate_biosynthesis_II_mammalian	0.112731	0.0901714	0.0602742	0.366032	0.0360928	0.58853	0.0853246	0.20027
AHR_Pathway_AHR_Degradation	-0.121872	0.0668198	-0.0543582	0.415032	-0.0164525	0.805272	0.00100832	0.987946		1D-imyoi-inositol_hexakisphosphate_biosynthesis_V_from_Ins134P3	0.0476703	0.474815	-0.115098	0.0835741	0.0224689	0.736342	0.0810448	0.223862
AHR_Pathway_C_Myc_Expression	0.0487437	0.464915	-0.046565	0.485129	-0.0171925	0.7967	-0.0645086	0.333263		2-amino-3-carboxymuconate_semialdehyde_degradation_to_glutaryl-CoA	0.0321473	0.629949	0.00102813	0.987709	0.003716	0.955598	0.0527042	0.429391
AHR_Pathway_Cath_D_Expression	0.0507588	0.446641	-0.0446638	0.503146	-0.0289093	0.664834	-0.0556515	0.404003		2-deoxy-alpha-D-ribose_1-phosphate_degradation	-0.0757961	0.255406	-0.0230951	0.729277	0.102653	0.123034	0.0388583	0.560266
AHR_Pathway_PS2_Gene_Expression	0.0326261	0.624857	-0.0433303	0.515991	-0.00361655	0.956785	-0.058512	0.380239		2-oxobutanoate_degradation	-0.00363521	0.956562	0.0795142	0.23276	-0.0386265	0.562609	0.0605925	0.363502
AKT_Pathway	-0.15504	0.0194305	-0.0873786	0.18961	0.0819914	0.21848	-0.0522715	0.433194		2-oxoglutarate_decarboxylation_to_succinyl-CoA	0.0631626	0.343469	0.00451166	0.946104	0.0524719	0.43143	0.0728723	0.274251
AKT_Pathway_Aggregation_&_Neurodegeneration	0.0812371	0.222761	0.167884	0.011294	0.0343451	0.606724	0.048619	0.466059		2-oxoisovalerate_decarboxylation_to_isobutanoyl-CoA	-0.0102539	0.877893	0.0726231	0.2759	0.00289389	0.965414	0.0117614	0.860113
AKT_Pathway_Apoptosis_Inhibition	0.10033	0.131789	0.160718	0.0153559	0.0496359	0.456774	0.0569342	0.393239		3-phosphoinositide_biosynthesis	0.0585527	0.379906	0.139979	0.0350536	-0.00232033	0.972266	0.0867165	0.192999
AKT_Pathway_Blocks_Apoptosis	-0.0372552	0.57657	0.0444167	0.505514	-0.0399292	0.549498	0.0903447	0.174959		3-phosphoinositide_degradation	0.106302	0.1102	0.0772284	0.246509	0.0883245	0.184843	0.132913	0.0454616
AKT_Pathway_Cardiovascular_Homeostasis	0.102911	0.122092	0.158777	0.0166556	0.0473821	0.477492	0.0662821	0.320115		4-aminobutyrate_degradation	0.128182	0.0537866	0.146722	0.02708	-0.0324898	0.626305	0.0275401	0.679811
AKT_Pathway_Caspase_Cascade	0.0386133	0.562743	0.119161	0.0731628	-0.0563235	0.398343	0.153895	0.0203576		4-hydroxy-2-nonenal_detoxification	0.0598782	0.369195	-0.0157042	0.813963	0.0455562	0.494645	0.0609808	0.360429
AKT_Pathway_Cell_Cycle	0.0119954	0.857358	-0.0671018	0.314154	0.0742219	0.265438	-0.042533	0.52375		4-hydroxybenzoate_biosynthesis	0.0204136	0.759684	-0.0311399	0.64072	-0.140432	0.034461	-0.0247913	0.710255
AKT_Pathway_Cell_Cycle_Progression	-0.0269298	0.686528	0.119343	0.0727208	-0.0542425	0.416027	0.0594329	0.372773		4-hydroxyproline_degradation	-0.0496145	0.456967	-0.00147694	0.982345	0.179732	0.00662492	-0.0258376	0.698609
AKT_Pathway_Cell_Survival	-0.163264	0.013786	-0.0396308	0.552488	-0.0566909	0.395268	0.024012	0.718973		5-aminoimidazole_ribonucleotide_biosynthesis	-0.0340212	0.610122	-0.0244093	0.714524	-0.0932477	0.161449	0.0292649	0.660966
AKT_Pathway_Death_Genes	0.044899	0.500898	0.115114	0.0835308	-0.0343731	0.60643	0.137377	0.0386235		7-3-amino-3-carboxypropyl-wyosine_biosynthesis	0.0576037	0.387691	0.057186	0.391147	0.126838	0.0563684	0.070971	0.287
AKT_Pathway_Elevation_of_Glucose_Import	0.0634925	0.340949	0.15299	0.0211168	-0.000584903	0.993008	0.139349	0.0358909		acetate_conversion_to_acetyl-CoA	-0.110895	0.0955711	-0.0773082	0.246019	0.062754	0.346606	-0.0982024	0.140221
AKT_Pathway_ERK_Pathway	-0.0387112	0.561752	0.0491947	0.460789	-0.0759523	0.254425	0.0952947	0.152404		acetone_degradation_I_to_methylglyoxal	0.115413	0.0827263	0.0704629	0.290473	0.125143	0.0597719	0.013261	0.842495
AKT_Pathway_Genetic_Stability	-0.00937191	0.888324	0.11133	0.094267	0.0132077	0.84312	0.0982783	0.139914		acetyl-CoA_biosynthesis_from_citrate	0.0221731	0.739687	0.0038249	0.954298	-0.0872168	0.190434	0.00336885	0.959742
AKT_Pathway_Glucose_Uptake	0.094401	0.156305	0.15923	0.0163439	0.0435667	0.513702	0.0674428	0.311696		acyl-CoA_hydrolysis	-0.110666	0.096261	-0.0662539	0.320322	0.0256244	0.700977	-0.105825	0.111816
AKT_Pathway_Glycogen_Synthesis	-0.133177	0.0450301	0.0102494	0.877946	-0.0786603	0.237832	0.0277928	0.677038		acyl_carrier_protein_metabolism	-0.0164728	0.805036	0.0851358	0.201271	-0.0570249	0.392485	0.0470927	0.480189
AKT_Pathway_Insulin_Stimulated_Mitogenesis	0.0987931	0.13784	0.152396	0.0216284	0.0481805	0.470095	0.0611697	0.35894		adenine_and_adenosine_salvage_I	-0.00881078	0.89497	-0.0998205	0.133772	0.0991062	0.13659	0.0117877	0.859803
AKT_Pathway_JNK_Pathway	0.100532	0.131011	0.121322	0.0680683	-0.0123771	0.852871	0.112765	0.0900736		adenine_and_adenosine_salvage_II	-0.113494	0.0880015	-0.00818338	0.902411	-0.0322171	0.629205	0.0491316	0.461366
AKT_Pathway_Neuroprotection	0.094401	0.156305	0.15923	0.0163439	0.0435667	0.513702	0.0674428	0.311696		adenine_and_adenosine_salvage_III	-0.035772	0.591851	0.0743641	0.264521	-0.0382982	0.565937	-0.0298243	0.654899
AKT_Pathway_NF_kB_Pathway	0.0908784	0.172414	0.157808	0.01734	0.0489451	0.46307	0.0541086	0.417181		adenosine_deoxyribonucleotides_ide_novoi_biosynthesis	-0.0972666	0.144058	-0.0546004	0.412953	0.125656	0.0587246	-0.0445952	0.503803
AKT_Pathway_p53_Degradation	-0.029544	0.657936	0.0068825	0.917864	0.0317636	0.634042	0.0897565	0.177795		adenosine_nucleotides_degradation	-0.125705	0.0586264	-0.0126207	0.850009	0.00192149	0.977032	-0.0739033	0.267501
AKT_Pathway_p73_Mediated_Apoptosis	0.064157	0.33591	0.151795	0.022157	-0.0467581	0.483318	0.116631	0.0795133		adenosine_ribonucleotides_ide_novoi_biosynthesis	-0.165211	0.0126825	-0.0858462	0.197522	-0.076956	0.248184	0.0643983	0.334092
AKT_Pathway_Protein_Synthesis	0.0717889	0.281468	-0.039833	0.550461	-0.126159	0.057713	-0.0557347	0.4033		alanine_biosynthesisdegradation	NA	NA	NA	NA	NA	NA	NA	NA
AKT_Pathway_Regeneration_of_Cyclic_Nucleotide	0.0516306	0.438863	0.137963	0.0377939	-0.0224797	0.736219	0.119481	0.0723889		allopregnanolone_biosynthesis	0.0944915	0.155906	0.0182241	0.784792	-0.0321917	0.629476	0.0805109	0.226938
AKT_Pathway_Respiratory_Burst	0.094401	0.156305	0.15923	0.0163439	0.0435667	0.513702	0.0674428	0.311696		alpha-tocopherol_degradation	0.210294	0.00143949	0.0209571	0.753489	0.0157625	0.813285	0.023114	0.729063
AKT_Pathway_Survival_Genes	-0.0431024	0.518202	0.0448022	0.501824	-0.0897719	0.177721	0.106036	0.1111		anandamide_degradation	0.0893154	0.179945	0.0677646	0.309387	0.0111088	0.867802	0.0402934	0.54586
AKT_Pathway_Synaptic_Signaling	0.0312047	0.640024	0.101901	0.125818	-0.0460503	0.489971	0.0969033	0.145569		androgen_biosynthesis	0.0562396	0.399047	0.00820786	0.90212	-0.0298809	0.654286	-0.0362474	0.586933
AKT_Pathway_Translation	0.0561098	0.400138	-0.0912294	0.170756	-0.039219	0.556628	0.120372	0.0702696		arsenate_detoxification_I_glutaredoxin	0.0286448	0.667718	0.00511289	0.938935	-0.0176797	0.79107	0.0535432	0.422072
Androgen_receptor_Pathway	-0.12881	0.0526137	-0.0659309	0.322692	0.0343053	0.607141	-0.10344	0.120173		ascorbate_recycling_cytosolic	-0.0544849	0.413944	0.0502367	0.451336	0.0230785	0.729464	-0.0692381	0.298961
Androgen_receptor_Pathway_Apoptosis	0.101921	0.125744	0.13921	0.0360773	-0.0662736	0.320177	0.141592	0.0329845		asparagine_biosynthesis	0.0412386	0.536473	-0.0675543	0.310894	-0.0078951	0.905832	0.0987804	0.137891
Androgen_receptor_Pathway_AR_Degradation	0.013066	0.844782	0.0103028	0.877314	0.116835	0.0789853	-0.0139731	0.834156		asparagine_degradation	0.0288501	0.665479	0.0406706	0.542104	-0.126894	0.05626	0.0927521	0.163698
Androgen_receptor_Pathway_Cell_Survival_&_Cell_Growth	-0.0228427	0.732122	0.149217	0.0245521	-0.00833541	0.900607	-0.0153978	0.817529		aspartate_biosynthesis	NA	NA	NA	NA	NA	NA	NA	NA
Androgen_receptor_Pathway_Gonadotropin_Regulation	-0.125514	0.0590137	-0.0677193	0.309712	0.0492589	0.460203	-0.0749179	0.26097		aspirin-triggered_lipoxin_biosynthesis	-0.0387662	0.561196	-0.0598379	0.369519	0.0356631	0.592981	-0.000642217	0.992322
Androgen_receptor_Pathway_Histone_Modification	-0.125514	0.0590137	-0.0677193	0.309712	0.0492589	0.460203	-0.0749179	0.26097		aspirin_triggered_resolvin_D_biosynthesis	-0.0387662	0.561196	-0.0598379	0.369519	0.0356631	0.592981	-0.000642217	0.992322
Androgen_receptor_Pathway_Prostate_Differentiation_&_Development	-0.125514	0.0590137	-0.0677193	0.309712	0.0492589	0.460203	-0.0749179	0.26097		aspirin_triggered_resolvin_E_biosynthesis	-0.0387662	0.561196	-0.0598379	0.369519	0.0356631	0.592981	-0.000642217	0.992322
Androgen_receptor_Pathway_Sexual_Differentiation_&_Sexual_Maturation_at_Puberty	-0.125514	0.0590137	-0.0677193	0.309712	0.0492589	0.460203	-0.0749179	0.26097		beta-alanine_degradation	-0.0261418	0.695236	0.0623738	0.349541	0.0150345	0.821762	0.0469877	0.48117
ATM_Pathway	0.186184	0.0048883	0.000559131	0.993316	-0.0135562	0.839036	0.132211	0.0466229		bile_acid_biosynthesis_neutral_pathway	0.150063	0.0237428	-0.0163161	0.806854	-0.0548018	0.41123	0.1708	0.00993363
ATM_Pathway_Apoptosis	-0.0367868	0.581376	-0.034594	0.604117	-0.158325	0.0169718	-0.0938681	0.158666		biotin-carboxyl_carrier_protein_assembly	-0.0335113	0.61549	0.00430806	0.948533	0.0514867	0.440141	0.052636	0.429989
ATM_Pathway_Apoptosis_&_Senescense	-0.00600865	0.928263	-0.0025627	0.96937	-0.0858479	0.197513	0.0484663	0.467463		bupropion_degradation	0.096186	0.148587	0.0658497	0.323289	0.00678664	0.919005	-0.00821907	0.901987
ATM_Pathway_Cell_Cicle_Checkpoint_Control	0.0145321	0.827623	0.0648474	0.330725	-0.0785938	0.23823	0.0108755	0.870553		C20_prostanoid_biosynthesis	-0.143257	0.0309577	-0.0787564	0.237257	0.0125808	0.850477	0.0215668	0.746558
ATM_Pathway_Cell_Survival	0.234157	0.000373612	-0.0175283	0.792818	-0.0641397	0.33604	0.154845	0.0195855		cardiolipin_biosynthesis	-0.034743	0.60256	-0.0300349	0.65262	-0.0162105	0.80808	-0.0556378	0.404119
ATM_Pathway_Checkpoint_Activation	0.035153	0.598282	0.0373605	0.575493	-0.122896	0.0645444	0.0517977	0.437381		carnosine_biosynthesis	NA	NA	NA	NA	NA	NA	NA	NA
ATM_Pathway_DNA_Repair	0.0893534	0.179759	0.0722302	0.278513	-0.154716	0.0196889	0.0676253	0.310385		catecholamine_biosynthesis	0.227725	0.00054497	0.0290666	0.663122	0.0184039	0.782721	0.0995679	0.134764
ATM_Pathway_G2_Mitosis_Progression	-0.0929972	0.162583	-0.108377	0.103388	0.0616875	0.354879	-0.0763107	0.252184		CDP-diacylglycerol_biosynthesis	0.062538	0.348272	-0.0626154	0.347675	0.045534	0.494856	0.065936	0.322654
ATM_Pathway_G2/M_Checkpoint_Arrest	-0.0423038	0.525992	-0.0852619	0.200601	0.149661	0.0241243	0.000268409	0.996791		ceramide_ide_novoi_biosynthesis	-0.0546054	0.412911	-0.0298437	0.654688	-0.0272009	0.683541	0.107856	0.105067
ATM_Pathway_MDMX_Ubiquitination_&_Degradation	0.0405382	0.543421	0.0156661	0.814407	-0.127689	0.0547209	-0.0314346	0.637561		cholesterol_biosynthesis_I	0.180639	0.00635153	0.0590635	0.375757	-0.00642823	0.923269	0.16703	0.0117224
ATM_Pathway_NF_kB_Pathway	0.0834379	0.210437	0.0557476	0.403191	-0.115006	0.083825	0.0696023	0.29642		cholesterol_biosynthesis_III_via_desmosterol	0.180639	0.00635153	0.0590635	0.375757	-0.00642823	0.923269	0.16703	0.0117224
ATM_Pathway_S_Phase_Arrest	0.00494759	0.940905	0.0206393	0.757109	-0.0973368	0.143767	0.0151273	0.82068		cholesterol_biosynthesis_II_via_2425-dihydrolanosterol	0.180639	0.00635153	0.0590635	0.375757	-0.00642823	0.923269	0.16703	0.0117224
ATM_Pathway_S_Phase_Progresion	-0.0644814	0.333467	-0.0230428	0.729866	-0.0349662	0.600229	-0.0521054	0.434659		choline_degradation	-0.0215358	0.746911	-0.0775794	0.244362	-0.0224433	0.736631	-0.0392235	0.556583
ATM_Pathway_Synaptic_Vesicle_Transport	0.0834379	0.210437	0.0557476	0.403191	-0.115006	0.083825	0.0696023	0.29642		chondroitin_and_dermatan_biosynthesis	-0.0775314	0.244654	-0.0560774	0.400411	-0.0539975	0.418139	-0.0694324	0.297603
Brca1_as_a_transcription_regulator_effect	0.133328	0.0447852	0.0220005	0.741641	0.0318038	0.633613	0.0968672	0.14572		chondroitin_sulfate_biosynthesis	-0.0655792	0.325285	-0.0567445	0.394821	-0.0335727	0.614842	-0.0525082	0.431111
BRCA1_Pathway	0.0487227	0.465108	0.0397766	0.551027	-0.173369	0.00885764	-0.00831218	0.900883		chondroitin_sulfate_biosynthesis_late_stages	-0.133094	0.0451655	-0.0585778	0.379702	-0.0510563	0.443978	-0.0985809	0.138692
cAMP_Pathway	-0.127008	0.0560361	-0.104488	0.116443	0.0202018	0.762102	-0.046491	0.485823		chondroitin_sulfate_degradation_metazoa	-0.147948	0.0258119	-0.131332	0.0481134	-0.00977046	0.883607	-0.0101791	0.878776
cAMP_Pathway_Axonal_Growth	-0.0775768	0.244377	-0.0236776	0.722725	-0.0308112	0.64425	-0.173468	0.00881836		citrulline-nitric_oxide_cycle	0.0963341	0.14796	0.0094556	0.887333	0.037093	0.578233	0.0704499	0.290562
cAMP_Pathway_Cardiovascular_Homeostasis	-0.0784294	0.239216	0.0197595	0.76716	-0.0802022	0.22873	-0.112761	0.0900865		CMP-iNi-acetylneuraminate_biosynthesis_I_eukaryotes	0.0816595	0.220356	0.0336386	0.614148	-0.044721	0.5026	0.00823872	0.901754
cAMP_Pathway_Cell_Growth	-0.0333787	0.616889	-0.112983	0.0894498	-0.0609976	0.360297	0.0146906	0.825773		CMP_phosphorylation	-0.123478	0.0632798	-0.0487522	0.464836	0.127338	0.0553964	-0.0565855	0.396148
cAMP_Pathway_Cell_Proliferation	-0.110274	0.097451	0.0450201	0.499743	-0.0649607	0.329879	-0.119944	0.0712816		coenzyme_A_biosynthesis	0.089326	0.179893	-0.00308918	0.963082	0.00200508	0.976033	0.0841779	0.206406
cAMP_Pathway_Cell_Survival	0.0122361	0.854528	0.027185	0.683716	-0.0736232	0.269324	0.016997	0.798962		creatine-phosphate_biosynthesis	0.0668788	0.315768	-0.0102687	0.877717	-0.012132	0.855752	0.12275	0.0648636
cAMP_Pathway_Cell_Survival_&_Chemotaxis	0.0129871	0.845707	-0.0908638	0.172483	0.0373383	0.575719	0.0872576	0.190226		creatine_biosynthesis	0.00815414	0.902758	0.0148667	0.823718	0.0385175	0.563713	0.0429929	0.519268
cAMP_Pathway_Cytokine_Production	0.259183	7.77743e-05	-0.0985324	0.138887	0.00222111	0.973452	0.15461	0.0197739		cysteine_biosynthesis	-0.0947414	0.15481	0.0324579	0.626644	-0.112061	0.0921118	0.087393	0.189537
cAMP_Pathway_Degradation_of_Cell_Cycle_Regulators	-0.0322031	0.629354	0.0303458	0.649263	-0.0991201	0.136535	-0.0327356	0.623695		cysteine_biosynthesishomocysteine_degradation_trans-sulfuration	-0.100248	0.132105	0.0157936	0.812924	-0.113092	0.0891398	0.0950758	0.153352
cAMP_Pathway_Endothelial_Cell_Regulation	-0.15913	0.0164126	-0.166807	0.0118361	-0.0315432	0.636398	-0.0954428	0.151765		D-galactose_degradation_V_Leloir_pathway	-0.0360511	0.588962	-0.0261753	0.694865	-0.0792084	0.234568	-0.0177823	0.789885
cAMP_Pathway_Glycogen_Synthesis	-0.120314	0.0704066	0.0217508	0.744471	-0.0842755	0.205878	-0.149208	0.0245608		D-glucuronate_degradation	0.0396258	0.552539	-0.0126475	0.849693	0.0945356	0.155712	0.0612668	0.358177
cAMP_Pathway_Glycolysis	-0.228195	0.000530331	-0.114004	0.0865751	0.0278266	0.676667	0.033469	0.615936		D-imyoi-inositol-5-phosphate_metabolism	0.0666252	0.317611	-0.00975139	0.883833	-0.0282042	0.672531	0.0017807	0.978714
cAMP_Pathway_Metabolic_Energy	0.0225065	0.735917	0.139488	0.0357044	-0.0420913	0.528074	0.11948	0.0723899		D-imyoi-inositol_134-trisphosphate_biosynthesis	0.0656262	0.324938	0.0538412	0.41949	0.0160848	0.80954	0.014806	0.824426
cAMP_Pathway_Myocardial_Contraction	0.17462	0.00837229	0.109564	0.099642	0.00106864	0.987225	0.114047	0.086455		D-imyoi-inositol_145-trisphosphate_biosynthesis	0.0763347	0.252035	0.00159181	0.980972	-0.0401206	0.547585	0.0592425	0.374309
cAMP_Pathway_Oncogenesis	-0.0448992	0.500897	0.0229596	0.730803	-0.075735	0.255791	-0.117989	0.0760504		D-imyoi-inositol_145-trisphosphate_degradation	0.000337787	0.995962	-0.051357	0.441295	0.0151903	0.819946	0.122722	0.0649248
cAMP_Pathway_Protein_Retention	-0.163631	0.0135718	-0.069555	0.296749	0.048114	0.470709	-0.108844	0.101899		D-imyoi-inositol_1456-tetrakisphosphate_biosynthesis	0.0247252	0.710993	-0.0180269	0.787063	-0.00125436	0.985005	0.0938846	0.158592
cAMP_Pathway_Regulation_of_Cytoskeleton	0.0190486	0.775308	0.0364483	0.584861	-0.124247	0.0616381	-0.109867	0.0987022		D-imyoi-inositol_3456-tetrakisphosphate_biosynthesis	0.12436	0.0614014	-0.0857706	0.197918	-0.0129694	0.845915	0.0974236	0.143409
Caspase_Cascade	0.175155	0.00817178	0.110079	0.0980498	-0.0143592	0.829642	0.105746	0.112086		D-mannose_degradation	0.0258203	0.698801	0.0243988	0.714641	0.0237123	0.722336	-0.037797	0.571035
Caspase_Cascade_Activated_Tissue_Trans_glutaminase	-0.00369687	0.955826	-0.0144708	0.828339	0.0611021	0.359473	-0.00218837	0.973843		dermatan_sulfate_biosynthesis	-0.139646	0.0354936	-0.0786119	0.238121	-0.00791319	0.905618	-0.046046	0.490012
Caspase_Cascade_Apoptosis	-0.0909412	0.172117	0.00631061	0.924668	-0.0142028	0.83147	-0.0845637	0.204327		dermatan_sulfate_biosynthesis_late_stages	-0.212326	0.0012903	-0.0742859	0.265025	-0.00375195	0.955169	-0.0327781	0.623245
Caspase_Cascade_Cell_Survival	0.0467302	0.483579	0.0538262	0.419619	0.0917324	0.1684	-0.0520382	0.435253		dermatan_sulfate_degradation_metazoa	-0.10972	0.0991562	-0.0425428	0.523654	0.0457606	0.492709	0.0161871	0.808351
Caspase_Cascade_ICAD_Degradation	-0.113313	0.0885118	-0.0156637	0.814434	-0.0376837	0.57219	-0.019537	0.769708		diphthamide_biosynthesis	-0.00138747	0.983414	-0.0717206	0.281927	-0.0248707	0.709369	0.0589853	0.37639
CD40_Pathway	0.175486	0.00805019	0.0606269	0.363229	0.0188052	0.778105	0.0458554	0.491813		dolichol_and_dolichyl_phosphate_biosynthesis	-0.0772337	0.246476	-0.0788675	0.236594	0.135565	0.0412863	-0.0836418	0.209321
CD40_Pathway_Cell_Survival	0.135257	0.0417531	0.00984723	0.882699	0.0617292	0.354553	0.0159053	0.811626		dolichyl-diphosphooligosaccharide_biosynthesis	-0.0838872	0.207983	-0.0433939	0.515374	0.030031	0.652663	0.092065	0.166855
CD40_Pathway_Gene_Expression	0.0805085	0.226952	0.018992	0.775959	0.0565571	0.396386	-0.0117188	0.860614		dopamine_degradation	-0.0389437	0.559403	-0.0509634	0.444808	0.0840987	0.206835	0.0320249	0.631254
CD40_Pathway_IKBs_Degradation	-0.0140429	0.83334	-0.0255048	0.702306	0.00568684	0.932096	-0.0336991	0.61351		dTMP_ide_novoi_biosynthesis_mitochondrial	0.0656292	0.324916	0.0631849	0.343299	-0.139294	0.0359654	0.0682606	0.305851
Cellular_Anti_Apoptosis_Pathway	-0.203317	0.00207983	-0.109473	0.0999237	-0.00285973	0.965822	-0.0808167	0.225172		eicosapentaenoate_biosynthesis	0.0187981	0.778186	0.0182932	0.783995	-0.0628642	0.345758	0.0607995	0.361861
Cellular_Anti_Apoptosis_Pathway_Apoptosis	0.127072	0.0559113	0.162347	0.0143346	0.0262261	0.694303	0.0426592	0.522518		epoxysqualene_biosynthesis	0.0636734	0.339573	0.08621	0.195622	0.0109238	0.869983	0.0425849	0.523243
Cellular_Anti_Apoptosis_Pathway_Depolarization	-0.0676097	0.310497	0.0116015	0.861995	0.00287746	0.965611	0.122966	0.0643901		estradiol_biosynthesis_I	0.0949452	0.15392	-0.0470232	0.480838	-0.0894812	0.179135	-0.0114701	0.863542
Chemokine_Pathway	0.086156	0.195904	0.0674925	0.311338	0.035966	0.589842	0.135484	0.0414082		estradiol_biosynthesis_II	-0.00545961	0.934803	-0.0277359	0.677662	-0.0758579	0.255018	-0.00736317	0.91215
Chemokine_Pathway_Cell_Activation	0.101396	0.127713	-0.0534125	0.423207	0.0700312	0.293446	0.245487	0.000187317		ethanol_degradation_II	-0.0573531	0.389762	-0.0427631	0.521504	0.0636655	0.339633	0.0105176	0.874778
Chemokine_Pathway_Gene_Expression_&_Apoptosis	0.0523907	0.432145	-0.0323168	0.628145	0.0860351	0.196534	0.0183342	0.783523		ethanol_degradation_IV	-0.0771262	0.247137	-0.00152443	0.981777	0.0724747	0.276885	0.00740712	0.911628
Chemokine_Pathway_Internalization_Degradation_Recycling	0.107603	0.10589	0.0840071	0.207332	-0.0586342	0.379242	-0.0587173	0.378566		eumelanin_biosynthesis	-0.0660368	0.321913	-0.0648429	0.330758	0.037687	0.572157	-0.0152983	0.818688
Chromatin_Pathway	0.0310527	0.641655	0.0759635	0.254355	-0.0319877	0.63165	-0.0774777	0.244983		fatty_acid_activation	0.0413763	0.535112	-0.0324263	0.62698	-0.0826553	0.214762	0.129072	0.0521297
Chromatin_Pathway_Octamer_Sliding	NA	NA	NA	NA	NA	NA	NA	NA		fatty_acid_alpha-oxidation	-0.0843549	0.20545	-0.00866416	0.896708	0.00778511	0.907138	0.139469	0.0357299
Chromatin_Pathway_Octamer_Transfer	NA	NA	NA	NA	NA	NA	NA	NA		fatty_acid_alpha-oxidation_III	-0.00285006	0.965938	-0.0176327	0.791612	0.0760485	0.253822	0.14516	0.028774
Circadian_Pathway	0.184494	0.00529834	0.0232835	0.727155	-0.0742297	0.265388	0.0954519	0.151725		fatty_acid_beta-oxidation	0.0500862	0.452694	-0.00782968	0.906609	-0.0659472	0.322571	0.111377	0.094127
CREB_Pathway	-0.15636	0.0184075	-0.0563215	0.39836	0.0103475	0.876786	-0.0893583	0.179735		fatty_acid_beta-oxidation_peroxisome	0.0819452	0.218741	-0.0252146	0.705536	-0.0338862	0.611542	0.124324	0.0614763
CREB_Pathway_Gene_Expression	-0.0278468	0.676445	0.0474587	0.47678	-0.0277041	0.67801	-0.0220879	0.740651		fatty_acid_beta-oxidation_unsaturated_odd_number	-0.0799672	0.230101	-0.121553	0.0675423	-0.0295899	0.657438	-0.0392619	0.556196
Cytokine_Network_Pathway	-0.0529499	0.427239	-0.0363195	0.586188	0.0585415	0.379997	0.0497647	0.455605		fatty_acid_biosynthesis_initiation	-0.0123409	0.853295	-0.077777	0.243159	0.00919098	0.890466	0.0733807	0.270909
DNA_damage_induced_apoptosis_effect	0.0750813	0.259929	0.0247531	0.710681	-0.168167	0.0111549	0.0706225	0.289379		fatty_acid_elongation_--_saturated	0.103264	0.120808	0.0091264	0.891231	-0.0757722	0.255556	-0.0230504	0.72978
DNA_damage_induced_responses_effect	-0.00336175	0.959827	0.0085987	0.897484	-0.111763	0.0929857	0.0197561	0.767198		flavin_biosynthesis	0.00685502	0.918191	-0.0218262	0.743616	0.0519192	0.436305	0.0764464	0.25134
DNA_Repair_Mechanisms_Pathway	0.0835671	0.209729	0.0561606	0.39971	-0.108684	0.102408	0.0781161	0.241104		folate_polyglutamylation	0.0156593	0.814486	0.0526425	0.429932	-0.0562225	0.39919	0.0035167	0.957977
EGFR1_Pathway	-0.142063	0.0324004	-0.0214614	0.747755	0.0536754	0.420925	-0.0240256	0.71882		folate_transformations	0.114581	0.0849818	0.0475772	0.475679	0.0178228	0.789418	0.0919547	0.167366
ErbB_Family_Pathway	0.110021	0.0982279	0.0335308	0.615284	0.0937511	0.159188	0.0553154	0.406853		formaldehyde_oxidation	-0.046215	0.488419	0.0155016	0.816321	-0.0789795	0.235927	0.0349065	0.600852
ErbB_Family_Pathway_Anti_Apoptosis	0.0763046	0.252222	-0.0632952	0.342455	-0.0157019	0.81399	0.0229742	0.730639		fructose_26-bisphosphate_synthesisdephosphorylation	NA	NA	NA	NA	NA	NA	NA	NA
ERK_Signaling_Pathway	-0.20578	0.00182889	-0.0940216	0.157983	0.0368603	0.580621	-0.0805008	0.226996		GABA_shunt	0.0998387	0.133701	0.0851204	0.201352	-0.0732284	0.271907	0.0578344	0.385789
Erythropoeitin_Pathway	-0.0103122	0.877203	-0.0480341	0.471447	0.0140269	0.833527	-0.0432591	0.516682		gamma-glutamyl_cycle	-0.0289879	0.663978	-0.0473844	0.477471	-0.00455698	0.945563	0.0467123	0.483747
Estrogen_Pathway	-0.167688	0.011391	-0.125621	0.0587961	0.0557917	0.402818	-0.0816377	0.22048		gamma-linolenate_biosynthesis	0.0454839	0.495331	-0.00759623	0.909382	-0.0782183	0.240487	0.118996	0.0735636
Fas_m_Signaling_Pathway	-0.0137166	0.837158	-0.040063	0.548161	-0.0703735	0.291087	0.0597106	0.370539		GDP-glucose_biosynthesis_II	0.0720577	0.279665	0.149321	0.0244521	0.151443	0.0224713	0.0234267	0.725544
Fas_p_Signaling_Pathway	0.0259851	0.696973	0.00672767	0.919706	0.0306161	0.646349	-0.0175256	0.792849		GDP-L-fucose_biosynthesis_II_from_L-fucose	-0.153574	0.0206235	0.0308643	0.643679	0.0394844	0.553959	-0.0283039	0.671441
FLT3_Signaling_Pathway	0.0822782	0.216869	0.0277127	0.677915	0.00150615	0.981996	-0.00614562	0.926632		GDP-L-fucose_biosynthesis_I_from_GDP-D-mannose	-0.0180005	0.787368	-0.0869976	0.191555	-0.0944661	0.156018	0.0932405	0.161481
G_protein_signaling_Cross_talk_between_Ras_family_GTPases	0.121697	0.0672151	0.0847116	0.203533	0.00764399	0.908814	0.115178	0.0833597		GDP-mannose_biosynthesis	0.075734	0.255797	0.0401283	0.547508	0.114319	0.0857025	0.00503337	0.939883
Glucocorticoid_Receptor_Pathway	0.0283817	0.67059	-0.0108598	0.870738	0.0401765	0.547027	0.0340676	0.609635		geranylgeranyldiphosphate_biosynthesis	-0.031991	0.631616	0.0546113	0.41286	0.0437233	0.512188	0.0492826	0.459988
Glucocorticoid_Receptor_Pathway_Cell_Cycle_Arrest	0.0904847	0.174289	-0.0408957	0.539869	0.130987	0.0487089	0.119266	0.0729086		glucocorticoid_biosynthesis	-0.00180114	0.97847	-0.100111	0.132639	-0.0616938	0.35483	-0.0554396	0.405799
Glucocorticoid_Receptor_Pathway_Cell_cycle_progression	-0.199992	0.00246835	-0.024859	0.709499	-0.0170353	0.798519	-0.051346	0.441393		gluconeogenesis	0.110213	0.0976382	0.0703841	0.291015	0.114841	0.0842722	0.0768431	0.248881
Glucocorticoid_Receptor_Pathway_Gene_Expression	0.103386	0.120368	0.0530115	0.426702	-0.0358705	0.59083	-0.02566	0.700581		glutamate_biosynthesisdegradation	-0.0965494	0.147052	-0.054705	0.412058	-0.00231604	0.972317	0.00726879	0.913272
Glucocorticoid_Receptor_Pathway_Inflammatory_Cytokines	-0.00798089	0.904814	-0.0255047	0.702307	0.0423666	0.525377	0.0430383	0.518826		glutamate_dependent_acid_resistance	0.02078	0.755506	-0.0115061	0.863118	-0.0632684	0.34266	0.0485004	0.467149
Glucocorticoid_Receptor_Pathway_SMAD_signaling	-0.0508879	0.445484	-0.0304964	0.647639	0.0397253	0.55154	-0.0842105	0.20623		glutamate_removal_from_folates	0.050902	0.445358	-0.0926871	0.163995	-0.18465	0.0052593	-0.00628987	0.924915
GPCR_Pathway	-0.11137	0.0941476	-0.0530252	0.426582	0.0639089	0.337786	-0.0265576	0.690636		glutamine_biosynthesis	0.00104681	0.987486	0.00665782	0.920537	-0.0331379	0.619433	-0.00317709	0.962032
GPCR_Pathway_Gene_Expression	0.09915	0.136416	0.0173971	0.794335	-0.00165821	0.980178	0.0382259	0.566671		glutamine_degradationglutamate_biosynthesis	0.189475	0.00417063	-0.0436885	0.512524	-0.00985035	0.882663	0.179881	0.00657921
Growth_Hormone_Pathway	0.0495084	0.457932	0.104994	0.114675	0.00675496	0.919381	0.117345	0.0776782		glutaryl-CoA_degradation	0.0526101	0.430216	0.0713068	0.28472	-0.0835249	0.20996	0.0385577	0.563306
Growth_Hormone_Pathway_Cell_survival	-0.00525841	0.9372	-0.0316344	0.635423	-0.0734604	0.270387	-0.0552162	0.407696		glutathione-mediated_detoxification	-0.0024569	0.970634	-0.0770415	0.247657	0.0411477	0.537372	0.00318177	0.961976
Growth_Hormone_Pathway_Gene_Expression	0.0702624	0.291851	0.0745189	0.263525	0.0251637	0.706102	0.125956	0.0581196		glutathione_biosynthesis	-0.0655809	0.325273	0.0157197	0.813783	-0.050899	0.445385	-0.000385242	0.995394
Growth_Hormone_Pathway_Glucose_Uptake	0.0339262	0.611121	0.11777	0.0766013	0.00272664	0.967412	0.110143	0.0978545		glutathione_redox_reactions_I	0.184374	0.00532866	0.0249192	0.708828	0.0431187	0.518045	0.0999857	0.133126
Growth_Hormone_Pathway_Protein_Synthesis	-0.0442255	0.507349	-0.0216896	0.745165	-0.0799574	0.230158	-0.0485881	0.466342		glutathione_redox_reactions_II	0.0139515	0.834409	0.0608488	0.361471	0.104869	0.115111	-0.0284475	0.669871
GSK3_Pathway	-0.112779	0.090033	-0.0905407	0.174021	0.0338327	0.612104	-0.0491673	0.461039		glycerol-3-phosphate_shuttle	NA	NA	NA	NA	NA	NA	NA	NA
GSK3_Pathway_Degradation	0.0983079	0.139794	0.0430152	0.51905	0.024628	0.712079	0.125783	0.0584675		glycerol_degradation	0.0448063	0.501783	-0.00824747	0.90165	-0.0163795	0.806119	0.117611	0.0770015
GSK3_Pathway_Gene_Expression	-0.00252104	0.969868	0.0358599	0.59094	-0.0723042	0.278019	-0.114412	0.085447		glycineserine_biosynthesis	NA	NA	NA	NA	NA	NA	NA	NA
GSK3_Pathway_Translation	0.0550517	0.409097	0.00670331	0.919996	-0.000136115	0.998373	0.050066	0.452877		glycine_betaine_degradation	-0.0345991	0.604063	-0.0321506	0.629914	0.0139516	0.834408	-0.00499365	0.940356
Hedgehog_Pathway	-0.178957	0.0068668	-0.106309	0.110179	-0.078593	0.238235	-0.0896003	0.178555		glycine_biosynthesisdegradation	NA	NA	NA	NA	NA	NA	NA	NA
Hedgehog_Pathway_Repression_of_target_genes(Hh&BMP)	-0.0426394	0.522712	-0.0476246	0.475239	0.0311999	0.640076	-0.114989	0.0838702		glycine_cleavage	NA	NA	NA	NA	NA	NA	NA	NA
Hedgehog_Pathway_Target_genes(WNT&Ptc&BMP)	-0.00948483	0.886987	-0.0444162	0.505519	-0.0179777	0.787631	-0.105118	0.114245		glycoaminoglycan-protein_linkage_region_biosynthesis	0.10276	0.122642	0.00661209	0.921081	0.0347412	0.602578	0.0189324	0.776643
HGF_Pathway	-0.13764	0.0382488	-0.000867622	0.989628	0.0876229	0.18837	-0.0798994	0.230497		glycogenolysis	-0.202448	0.00217564	-0.0720357	0.279813	0.0516744	0.438474	0.0432706	0.51657
HGF_Pathway_Anoikis	-0.01352	0.839461	0.0294955	0.658462	-0.0257767	0.699286	0.0428143	0.521006		glycogen_biosynthesis	-0.135221	0.0418086	0.0098072	0.883173	-0.0115458	0.862652	-0.0684085	0.304802
HGF_Pathway_Cell_adhesion&ell_mirgation	-0.178779	0.00692366	-0.0432642	0.516632	0.13192	0.0471121	-0.063237	0.3429		glycolysis	0.108602	0.102669	0.119763	0.0717135	0.142673	0.0316569	-0.105238	0.113831
HGF_Pathway_Cell_cycle_progression	0.0683731	0.305053	-0.0199028	0.76552	0.0225749	0.735144	-0.00760494	0.909278		guanine_and_guanosine_salvage	0.0219642	0.742053	0.0735916	0.26953	-0.031894	0.63265	0.12006	0.0710065
HGF_Pathway_Cell_polarity&motility	-0.0270575	0.68512	-0.0538472	0.419438	0.0665667	0.318037	-0.0443192	0.506449		guanosine_deoxyribonucleotides_ide_novoi_biosynthesis	-0.0168172	0.801045	-0.00265036	0.968323	0.0686218	0.303293	-0.00232848	0.972169
HGF_Pathway_Cell_scattering	-0.0130986	0.8444	0.0979978	0.141053	-0.043649	0.512906	0.0222614	0.738688		guanosine_nucleotides_degradation	0.0254727	0.702663	-0.0139735	0.834152	0.00461718	0.944845	0.0636754	0.339557
HGF_Pathway_Cell_survival	-0.0130986	0.8444	0.0979978	0.141053	-0.043649	0.512906	0.0222614	0.738688		guanosine_nucleotides_ide_novoi_biosynthesis	-0.0422131	0.52688	-0.0197226	0.767582	0.0636714	0.339588	0.00605866	0.927668
HGF_Pathway_IP3_pathway	0.0136628	0.837787	0.093138	0.161945	-0.00553427	0.933913	0.00394084	0.952915		guanosine_ribonucleotides_ide_novoi_biosynthesis	-0.111311	0.0943242	-0.0644705	0.333549	0.110675	0.0962334	-0.0290092	0.663747
HGF_Pathway_PKC_pathway	0.00718083	0.914318	0.132068	0.0468629	-0.00378512	0.954773	-0.0565432	0.396502		heme_biosynthesis	-0.0779345	0.242203	0.0147893	0.824621	0.00846372	0.899085	-0.0198104	0.766577
HIF1Alpha_Pathway	0.00477521	0.942961	-0.0966825	0.146493	0.0522519	0.433366	-0.0806313	0.226242		heme_biosynthesis_from_uroporphyrinogen-III_I	-0.135054	0.042065	0.0709188	0.287356	0.0270266	0.685461	-0.0162855	0.807209
HIF1Alpha_Pathway_Gene_Expression	0.0758643	0.254977	-0.00897963	0.89297	-0.0332506	0.618242	0.00234549	0.971965		heme_degradation	-0.149218	0.0245513	-0.0452919	0.497155	0.151751	0.0221963	-0.0949296	0.153989
HIF1Alpha_Pathway_HIF1alpha_degradation	0.0271823	0.683746	-0.0491659	0.461052	0.0363009	0.586381	-0.0435248	0.514107		heparan_sulfate_biosynthesis	0.0159119	0.811549	0.0233152	0.726799	0.0750798	0.259938	-0.0868259	0.192437
HIF1Alpha_Pathway_NOS_pathway	0.127872	0.0543726	-0.0104167	0.875969	-0.00167962	0.979922	-0.00241237	0.971166		heparan_sulfate_biosynthesis_late_stages	-0.0421458	0.52754	0.0218878	0.742918	0.0626694	0.347258	-0.106817	0.108477
HIF1Alpha_Pathway_p53_Hypoxia_pathway	0.0549764	0.409738	-0.056795	0.394399	0.0329963	0.620932	-0.0461185	0.489328		histamine_biosynthesis	-0.0514044	0.440873	-0.0874781	0.189105	-0.0939664	0.158228	-0.0351598	0.598212
HIF1Alpha_Pathway_Pyruvate	0.00143379	0.98286	-0.0549034	0.410362	0.00180609	0.978411	0.00805056	0.903987		histamine_degradation	0.230432	0.000465507	0.0466097	0.484709	0.0266741	0.689349	0.114546	0.0850789
HIF1Alpha_Pathway_VEGF_pathway	-0.00735784	0.912214	-0.0306619	0.645857	0.000662394	0.992081	-0.0497625	0.455624		histidine_degradation	-0.0282873	0.671622	0.0840759	0.206958	0.0410496	0.538344	0.045508	0.495103
Hypoxia_induced_EMT_in_cancer_and_fibrosis_3	-0.17655	0.00766934	-0.0562401	0.399043	-0.0522081	0.433753	-0.0475076	0.476326		homocarnosine_biosynthesis	NA	NA	NA	NA	NA	NA	NA	NA
Hypoxia_induced_EMT_in_cancer_and_fibrosis_4	-0.17655	0.00766934	-0.0562401	0.399043	-0.0522081	0.433753	-0.0475076	0.476326		hydrogen_sulfide_biosynthesis_trans-sulfuration	-0.100248	0.132105	0.0157936	0.812924	-0.113092	0.0891398	0.0950758	0.153352
Hypoxia_induced_EMT_in_cancer_and_fibrosis_5	-0.17655	0.00766934	-0.0562401	0.399043	-0.0522081	0.433753	-0.0475076	0.476326		hypusine_biosynthesis	0.141699	0.0328507	0.018992	0.775959	0.0206817	0.756627	-0.0310577	0.641602
Hypoxia_induced_EMT_in_cancer_and_fibrosis_6	-0.17655	0.00766934	-0.0562401	0.399043	-0.0522081	0.433753	-0.0475076	0.476326		imyoi-inositol_ide_novoi_biosynthesis	-0.0845284	0.204516	-0.138892	0.0365092	-0.0658394	0.323365	0.0318836	0.632761
IGF1R_Signaling_Pathway	0.0714274	0.283904	0.0786176	0.238087	-0.0107061	0.872552	0.0362288	0.587125		iNi-acetylglucosamine_degradation_I	0.0408896	0.53993	-0.0640207	0.33694	0.0915503	0.16925	0.003014	0.96398
IGF1R_Signaling_Pathway_Cell_Survival	0.0254976	0.702386	0.0354424	0.595272	-0.0618076	0.353942	0.0460691	0.489794		iNi-acetylglucosamine_degradation_II	-0.0138584	0.835498	-0.03717	0.577443	0.122525	0.0653605	-0.0367285	0.581975
IGF1R_Signaling_Pathway_Glucose_Uptake	-0.100643	0.130584	-0.015491	0.816445	-0.111834	0.092778	0.0469448	0.481571		inosine-5-phosphate_biosynthesis	-0.00815086	0.902797	-0.056717	0.39505	-0.127341	0.0553902	0.0178363	0.789262
IGF1R_Signaling_Pathway_Glycogen_Synthesis	0.0152745	0.818964	-0.0107929	0.871527	-0.0682136	0.306185	-0.000570949	0.993174		inositol_pyrophosphates_biosynthesis	-0.0156154	0.814997	0.0473462	0.477827	-0.024518	0.713308	0.0100095	0.880781
IGF1R_Signaling_Pathway_IKB_Degradation	0.00716621	0.914491	-0.0253229	0.704329	-0.0291402	0.662322	0.0118546	0.859016		iron-sulfur_cluster_biosynthesis	-0.139754	0.0353506	-0.0708053	0.288129	0.01262	0.850017	-0.130471	0.0496125
IGF1R_Signaling_Pathway_Protein_Synthesis	-0.0234912	0.72482	-0.0647289	0.331611	-0.0444228	0.505455	0.00924892	0.88978		iSi-methyl-5-thio-alpha-D-ribose_1-phosphate_degradation	0.0869121	0.191993	0.0410122	0.538714	0.0212054	0.750665	0.0381681	0.567258
IL_10_Pathway	0.0191893	0.773694	-0.0526511	0.429856	-0.0137691	0.836543	0.0289627	0.664253		iSi-methyl-5-thioadenosine_degradation	-0.0518136	0.43724	0.0549814	0.409696	-0.0119979	0.857329	0.0538246	0.419633
IL_10_Pathway_Gene_Expression	0.150641	0.0232035	-0.0270935	0.684723	0.0195853	0.769154	0.0596357	0.371141		isoleucine_degradation	0.0199487	0.764995	0.0995694	0.134757	-0.00914681	0.890989	0.00671419	0.919866
IL_10_Pathway_Stability_Determination	-0.0951971	0.152826	-0.0419605	0.529359	0.0407908	0.54091	-0.0671607	0.313728		itrans_transi-farnesyl_diphosphate_biosynthesis	0.105852	0.111723	0.0832279	0.211592	-0.011012	0.868943	0.110569	0.0965552
IL_10_Pathway_Translational_Modulation	0.258027	8.39243e-05	-0.100054	0.13286	0.0490144	0.462436	0.0867973	0.192584		ketogenesis	0.0912677	0.170576	0.0810234	0.223984	0.0320075	0.631439	0.0129614	0.846009
IL_2_Pathway	0.0823544	0.216442	0.0436229	0.513158	-0.0386005	0.562872	0.0273766	0.681609		ketolysis	0.0412296	0.536562	0.0989747	0.137114	-0.101345	0.127906	0.0275671	0.679514
IL_2_Pathway_Actin_reorganization	-0.0305109	0.647483	-0.0367974	0.581267	-0.0343701	0.606461	0.0291273	0.662461		L-carnitine_biosynthesis	-0.0020909	0.975007	0.0333127	0.617586	0.0669935	0.314937	0.0114477	0.863807
IL_2_Pathway_Apoptosis	0.0321156	0.630286	0.1065	0.109538	0.0287653	0.666403	0.0677919	0.309191		L-cysteine_degradation_I	-0.0679524	0.308045	0.0397956	0.550836	0.0263817	0.692581	0.0241219	0.717742
IL_2_Pathway_Apoptosis_Inhibition	0.0280226	0.674518	0.0815307	0.221088	-0.0111938	0.866799	0.0223382	0.73782		L-cysteine_degradation_II	0.0469254	0.481752	-0.104051	0.117986	-0.0304009	0.648669	0.033205	0.618724
IL_2_Pathway_Protein_Synthesis	-0.0783222	0.239861	-0.0584366	0.380853	-0.0809878	0.224188	-0.0618557	0.353566		L-dopachrome_biosynthesis	-0.0350829	0.599013	-0.0526953	0.429469	0.0490567	0.462049	0.021376	0.748726
IL_6_Pathway	-0.049467	0.458308	-0.0220594	0.740974	0.0740459	0.266577	0.0165432	0.80422		L-dopa_degradation	-0.129889	0.0506473	-0.0661485	0.321094	0.0352312	0.597468	-0.0115178	0.862981
IL_6_Pathway_IKBs_Degradation	NA	NA	NA	NA	NA	NA	NA	NA		L-glutamine_tRNA_biosynthesis	-0.10724	0.107077	0.0367075	0.582192	0.0502557	0.451165	-0.0338704	0.611708
ILK_Pathway	-0.168509	0.0109892	-0.091863	0.167792	0.0350622	0.599229	-0.0785088	0.238739		L-kynurenine_degradation	-0.115767	0.0817831	-0.0240003	0.719104	-0.0418593	0.530353	-0.0604607	0.364548
ILK_Pathway_Apoptosis	-0.231291	0.000442634	-0.0854424	0.199646	0.0349519	0.600378	-0.105734	0.112127		L-serine_degradation	NA	NA	NA	NA	NA	NA	NA	NA
ILK_Pathway_Cell_adhesion_cell_motility&opsonization	-0.230829	0.000454808	-0.0937963	0.158986	0.0336835	0.613675	-0.117349	0.0776685		lactate_fermentation_reoxidation_of_cytosolic_NADH	NA	NA	NA	NA	NA	NA	NA	NA
ILK_Pathway_Cell_cycle_proliferation	-0.233277	0.000393665	-0.0848972	0.202541	0.0314539	0.637354	-0.112856	0.0898131		lactose_degradation_III	NA	NA	NA	NA	NA	NA	NA	NA
ILK_Pathway_Cell_Migration/Retraction	-0.231939	0.000426053	-0.0927558	0.163681	0.0258473	0.698502	-0.11709	0.0783308		lanosterol_biosynthesis	0.0828827	0.213499	0.0714548	0.283719	-0.0673297	0.312509	0.0242727	0.716052
ILK_Pathway_Cell_Motility	-0.214435	0.00115058	-0.0835323	0.20992	0.0395424	0.553375	-0.10594	0.111427		leucine_degradation	0.0627394	0.346719	0.0622178	0.35075	-0.0451256	0.498738	0.0463773	0.486891
ILK_Pathway_Cytoskeletal_reorganization	-0.221883	0.000760971	-0.0855272	0.199199	0.0422429	0.526589	-0.103202	0.121032		leukotriene_biosynthesis	0.0959129	0.149749	0.0888118	0.182422	0.0138498	0.835599	0.046279	0.487816
ILK_Pathway_G2_phase_arrest	-0.233277	0.000393665	-0.0848972	0.202541	0.0314539	0.637354	-0.112856	0.0898131		lipoate_biosynthesis_and_incorporation	-0.0689831	0.300748	0.0935761	0.159971	0.00152576	0.981761	0.0120795	0.856369
ILK_Pathway_Induced_cell_proliferation	0.11919	0.0730917	-0.0454197	0.495941	-0.0491817	0.460908	-0.0650824	0.328972		lipoate_salvage	-0.0937629	0.159135	0.0754936	0.257314	0.0107556	0.871968	-0.088719	0.182882
ILK_Pathway_Regulation_of_intermediate_filaments	-0.230829	0.000454808	-0.0937963	0.158986	0.0336835	0.613675	-0.117349	0.0776685		lipoxin_biosynthesis	-0.00729994	0.912902	-0.0389579	0.55926	0.0614097	0.357054	-0.0619698	0.352677
ILK_Pathway_Regulation_of_junction_assembly_of_desmosomes	-0.22681	0.000574544	-0.096762	0.14616	0.0362514	0.586892	-0.109807	0.0988867		lysine_degradation_II_pipecolate_pathway	0.0589682	0.376528	0.0140262	0.833535	0.0981742	0.140336	-0.030796	0.644414
ILK_Pathway_Wound_Healing	-0.236745	0.000320036	-0.0908839	0.172388	0.0301381	0.651505	-0.122366	0.0657134		lysine_degradation_I_saccharopine_pathway	-0.0863089	0.195108	-0.0767365	0.24954	-0.0265027	0.691243	-0.046221	0.488363
Integrin_Signaling_Pathway	-0.228797	0.000512095	-0.0952109	0.152766	0.0340025	0.610319	-0.113965	0.0866823		malate-aspartate_shuttle	0.0202051	0.762064	0.0279384	0.675441	0.00127717	0.984732	0.111488	0.0937993
Integrin_Signaling_Pathway_Cell_survival	-0.116846	0.0789583	-0.00489876	0.941488	0.110639	0.0963425	-0.0359756	0.589742		melatonin_degradation_I	-0.0417862	0.531072	-0.108807	0.102016	0.0413588	0.535285	-0.00963378	0.885224
Integrin_Signaling_Pathway_Cytoskeleton_contraction_integrin_modulation_cell_invasion_and_migration	0.0195773	0.769246	0.0457797	0.492528	0.0222352	0.738984	0.051025	0.444258		melatonin_degradation_II	0.0563755	0.397907	2.21457e-05	0.999735	0.0580605	0.383931	0.0101513	0.879104
Integrin_SIgnaling_Pathway_Focal_adhesion_and_stress_fibers	-0.0192562	0.772926	-0.0506645	0.447487	0.0889772	0.181606	0.0317142	0.63457		melatonin_degradation_III	NA	NA	NA	NA	NA	NA	NA	NA
Integrin_Signaling_Pathway_Translocates_to_the_nucleus	-0.0779175	0.242306	0.00756483	0.909755	-0.0173386	0.795011	0.00345098	0.958762		methionine_degradation	-0.0393648	0.555161	0.0377436	0.571579	-0.0537309	0.420444	0.0329079	0.621868
Interferon_Pathway	0.0209053	0.754079	0.0610202	0.360118	-0.0246963	0.711316	0.103935	0.118399		methionine_salvage	-0.100315	0.131848	-0.0200285	0.764083	-0.0198473	0.766154	-0.0482088	0.469834
Interferon_Pathway_Gene_Expression	0.270088	3.72794e-05	0.0215815	0.746392	-0.104861	0.115138	0.0605326	0.363977		methylglyoxal_degradation_I	-0.0166151	0.803386	0.0399451	0.54934	0.0651274	0.328637	0.0577992	0.386079
Interferon_Pathway_Transcription	-0.0709969	0.286824	-0.0331599	0.619201	0.0506776	0.447369	0.00781532	0.90678		methylglyoxal_degradation_III	-0.115203	0.0832925	-0.0723933	0.277426	-0.128537	0.0531206	-0.0172166	0.796421
Interferon_Pathway_Translation	-0.0562602	0.398874	-0.0842933	0.205782	-0.011451	0.863768	0.0586949	0.378748		methylglyoxal_degradation_VI	NA	NA	NA	NA	NA	NA	NA	NA
IP3_Pathway	0.0982782	0.139914	0.155365	0.0191739	-0.0695418	0.296841	-0.0508438	0.445879		methylthiopropionate_biosynthesis	0.0407929	0.54089	0.00714645	0.914726	0.0822243	0.217171	0.00503055	0.939916
IP3_Pathway_Gene_Expression	0.0330136	0.62075	0.0686733	0.302929	-0.056404	0.397668	0.0191519	0.774123		mevalonate_pathway	0.16754	0.0114647	0.0844207	0.205095	-0.0504139	0.449739	0.0890178	0.181406
JAK_mStat_Pathway	-0.0203838	0.760024	-0.0561086	0.400148	-0.00613245	0.926789	-0.0319222	0.632349		mineralocorticoid_biosynthesis	0.0497428	0.455803	-0.0668318	0.31611	-0.0253335	0.704212	-0.0798373	0.230862
JAK_mStat_Pathway_Akt_Pathway	-0.135775	0.0409699	-0.060989	0.360365	0.0393316	0.555494	0.0018662	0.977692		mitochondrial_L-carnitine_shuttle	0.00250524	0.970057	-0.067753	0.30947	0.0921945	0.166257	0.0512757	0.44202
JAK_mStat_Pathway_JAK_degradation	-0.108571	0.102768	-0.0273313	0.682106	-0.0552853	0.407108	-0.122654	0.0650751		molybdenum_cofactor_biosynthesis	-0.0196578	0.768324	0.00879694	0.895134	0.0263595	0.692826	0.0212416	0.750253
JNK_Pathway	-0.135651	0.0411555	-0.0966205	0.146753	0.034347	0.606704	-0.0840147	0.20729		morphine_biosynthesis	NA	NA	NA	NA	NA	NA	NA	NA
JNK_Pathway_Apoptosis_Inflammation_Tumorogenesis_Cell_Migration	0.166381	0.0120574	0.0455695	0.494519	-0.0251306	0.706471	0.0195545	0.769507		mRNA_capping	0.0462527	0.488064	0.0572278	0.3908	-0.0303042	0.649712	-0.0266916	0.689156
JNK_Pathway_Insulin_signaling	0.0242615	0.716177	0.0617685	0.354247	-0.10377	0.118988	-0.0105408	0.874503		mucin_core_1_and_core_2_iOi-glycosylation	0.0325972	0.625164	-0.0229801	0.730573	0.0785295	0.238615	0.0657728	0.323856
Mab_targets	-0.0107147	0.87245	0.017947	0.787985	-0.0226623	0.734157	-0.0443436	0.506215		NADH_repair	0.150135	0.0236748	-0.134851	0.0423763	-0.0547697	0.411504	0.134224	0.0433547
MAPK_Family_Pathway	0.000910078	0.98912	0.00280337	0.966496	0.0368864	0.580353	0.0203813	0.760052		NAD_biosynthesis_from_2-amino-3-carboxymuconate_semialdehyde	0.134363	0.0431366	0.0752305	0.25898	-0.0739403	0.267261	-0.0404555	0.544244
MAPK_Family_Pathway_Chromatin_Remodeling	0.194298	0.00328956	0.0633688	0.341893	-0.0669127	0.315523	0.141533	0.0330574		NAD_ide_novoi_biosynthesis	-0.0348409	0.601537	0.00853568	0.898232	-0.0922136	0.166169	-0.125913	0.0582064
MAPK_Family_Pathway_Cytoskeleton	0.205183	0.00188709	0.0181296	0.78588	0.0325131	0.626057	0.162416	0.0142927		NAD_phosphorylation_and_dephosphorylation	0.00342822	0.959034	0.0449846	0.500082	-0.0571106	0.391773	0.0242992	0.715756
MAPK_Family_Pathway_Gene_Expression	0.178133	0.00713262	0.0208894	0.75426	0.023503	0.724686	0.0760476	0.253828		NAD_salvage	0.0266358	0.689773	0.085112	0.201397	-0.0242363	0.71646	0.0474463	0.476895
MAPK_Family_Pathway_IKBs_Degradation	0.0270356	0.685362	-0.024301	0.715735	0.00419125	0.949926	-0.0205056	0.758635		nicotine_degradation_III	-0.117988	0.0760549	0.0391867	0.556953	0.00668847	0.920172	-0.112266	0.0915162
MAPK_Family_Pathway_Translation	0.100087	0.13273	0.00990324	0.882037	0.000603074	0.99279	-0.00944552	0.887452		nicotine_degradation_IV	-0.137717	0.0381395	0.0341188	0.609097	-0.0642438	0.335255	-0.11848	0.0748308
MAPK_Signaling_Pathway	-0.198246	0.00269779	-0.119059	0.073409	0.037308	0.57603	-0.106414	0.109823		noradrenaline_and_adrenaline_degradation	0.0046873	0.944009	-0.0499499	0.453927	0.0568545	0.393903	0.0238527	0.720759
MAPK_Signaling_Pathway_Cell_Servival_Cell_Militory_Inflammation_Apoptosis_Osmoregulation	0.177472	0.00735265	0.0214297	0.748115	-0.061777	0.35418	0.0154585	0.816822		oleate_biosynthesis	0.0246094	0.712286	-0.0074274	0.911387	-0.050907	0.445313	0.0262131	0.694447
MAPK_Signaling_Pathway_Gene_Expression	0.264362	5.50687e-05	0.0561789	0.399557	-0.030583	0.646706	0.0632788	0.34258		ornithine_ide_novo_i_biosynthesis	-0.0458709	0.491666	0.018167	0.78545	-0.00647593	0.922701	0.0155344	0.815939
Mismatch_repair_effect	0.0191918	0.773665	0.0272897	0.682563	-0.13647	0.0399378	0.0598101	0.369741		oxidative_ethanol_degradation_III	-0.019676	0.768115	-0.0135238	0.839416	0.0557759	0.402952	-0.00233691	0.972068
Mismatch_Repair_Pathway	0.0531851	0.425186	0.0404599	0.5442	-0.160604	0.0154298	0.0916478	0.168795		oxidized_GTP_and_dGTP_detoxification	0.00181487	0.978306	-0.0261818	0.694794	-0.0620773	0.351842	0.0210945	0.751926
Mitochondrial_Apopotosis_m_Pathway	0.228696	0.000515117	0.0680384	0.307431	-0.0125517	0.850819	0.116618	0.0795481		palmitate_biosynthesis	0.0458589	0.491779	0.0151664	0.820224	-0.01235	0.853189	-0.0518934	0.436533
Mitochondrial_Apopotosis_m_Pathway_Apoptosis	-0.137905	0.0378742	-0.0435476	0.513886	0.0387297	0.561565	-0.0780215	0.241676		pentose_phosphate_pathway	-0.093906	0.158497	-0.0313616	0.638342	-0.0338314	0.612118	-0.024471	0.713834
Mitochondrial_Apopotosis_m_Pathway_Depolarization	-0.0399489	0.549302	0.00617021	0.92634	0.0745268	0.263474	0.0769463	0.248244		pentose_phosphate_pathway_non-oxidative_branch	-0.0434657	0.514679	0.0142303	0.831149	-0.110416	0.0970187	0.0322583	0.628767
Mitochondrial_Apopotosis_m_Pathway_DNA_fragmentation	-0.0443876	0.505793	-0.112835	0.0898731	-0.0279706	0.675088	-0.026275	0.693761		pentose_phosphate_pathway_oxidative_branch	-0.103801	0.118877	-0.0579889	0.38452	0.0394817	0.553985	-0.062411	0.349253
Mitochondrial_Apopotosis_m_Pathway_Gene_expression	-0.0298168	0.65498	0.0115789	0.862261	0.0681188	0.306859	0.126086	0.0578588		phenylalanine_degradationtyrosine_biosynthesis	0.0568166	0.394219	0.0271687	0.683895	0.0113258	0.865243	8.98894e-05	0.998925
mTOR_Pathway	-0.169811	0.0103777	-0.110041	0.0981663	0.0467355	0.48353	-0.0847206	0.203485		phenylethylamine_degradation_I	0.0101781	0.878787	-0.03238	0.627472	0.0481419	0.470451	0.0408972	0.539854
mTOR_Pathway_Actin_organization	-0.0895428	0.178834	0.093304	0.161195	0.0385939	0.56294	0.0367555	0.581698		phosphatidylcholine_biosynthesis	-0.0317034	0.634685	0.0369216	0.579991	0.0758575	0.25502	0.0787315	0.237406
mTOR_Pathway_Akt_signaling	0.0485723	0.466488	-0.0681028	0.306973	-0.0170196	0.798701	0.00886281	0.894354		phosphatidylethanolamine_biosynthesis_II	0.108233	0.10385	0.00222869	0.973361	0.0585404	0.380007	0.0227171	0.733538
mTOR_Pathway_Scanning	0.0167055	0.802338	-0.123125	0.0640442	-0.0647684	0.331316	-1.16298e-05	0.999861		phosphatidylserine_biosynthesis_I	0.00702833	0.91613	-0.0149037	0.823287	-0.0933678	0.160907	0.0560998	0.400222
mTOR_Pathway_Translation_on	0.00764335	0.908822	-0.15207	0.0219136	-0.0345647	0.604424	-0.058848	0.377504		phospholipases	-0.0275585	0.679609	-0.0940743	0.157749	0.0112986	0.865563	0.0964818	0.147337
mTOR_Pathway_VEGF_pathway	0.0620501	0.352053	-0.0709538	0.287117	0.0705444	0.289914	-0.0041679	0.950205		phytol_degradation	-0.00485778	0.941976	0.00441644	0.94724	0.0825872	0.215142	0.0724539	0.277023
NGF_m_Pathway	0.0186301	0.780118	-0.0115612	0.86247	-0.0123863	0.852762	0.0791828	0.234719		pregnenolone_biosynthesis	0.024251	0.716296	-0.029265	0.660965	-0.0127609	0.848362	-0.0362673	0.586728
NGF_m_Pathway_Apoptosis	0.057895	0.385291	-0.0149486	0.822763	0.00962216	0.885362	0.0421158	0.527834		progesterone_biosynthesis	0.163889	0.0134228	0.0874781	0.189104	-0.0406629	0.542181	-0.00672309	0.91976
NGF_p_Pathway	-0.00157514	0.981171	0.0334848	0.615769	0.00691442	0.917485	-0.039404	0.554766		proline_biosynthesis	-0.00237837	0.971573	-0.077566	0.244444	0.0159187	0.811469	0.106032	0.111113
NHEJ_mechanisms_of_DSBs_repair_effect	0.0514786	0.440214	0.0226989	0.733744	-0.134159	0.0434573	0.0159734	0.810834		proline_degradation	-0.055529	0.405041	-0.0384785	0.564108	0.0540928	0.417317	0.0909552	0.17205
Notch_Pathway	-0.0438088	0.511363	-0.00194374	0.976766	-0.137618	0.0382796	-0.0465178	0.485572		propionyl-CoA_degradation	0.00221287	0.97355	0.0570041	0.392658	-0.0542219	0.416204	0.0737273	0.268645
Nucleotide_excision_repair_effect	0.00290543	0.965277	0.063547	0.340535	-0.0982839	0.139891	-0.00328677	0.960723		protein_citrullination	-0.0359168	0.590351	-0.0129651	0.845965	0.143636	0.0305123	0.0832701	0.211359
p38_m_Signaling_Pathway	-0.0984096	0.139382	-0.0623771	0.349516	0.0509563	0.444872	-0.0255347	0.701974		protein_iOi-iNi-acetyl-glucosylation	0.0650177	0.329453	-0.0104657	0.87539	0.140286	0.0346515	0.0352683	0.597082
p38_p_Signaling_Pathway	-0.0986181	0.138542	-0.0626063	0.347744	0.0522404	0.433468	-0.0259358	0.69752		PRPP_biosynthesis	-0.12057	0.0698059	0.0165689	0.803922	-0.100156	0.132464	0.0278107	0.676841
p53_Signaling_m_Pathway	0.0369108	0.580102	-0.0305495	0.647067	0.098577	0.138707	0.0580416	0.384087		purine_deoxyribonucleosides_degradation	-0.0699097	0.294286	0.0417933	0.531002	-0.0267389	0.688634	-0.146626	0.0271813
p53_Signaling_m_Pathway_p53_Degradation	-0.0433044	0.516242	-0.0604913	0.364305	0.0268066	0.687887	-0.0765011	0.250999		purine_deoxyribonucleosides_salvage	-0.0794365	0.233219	-0.0470849	0.480262	0.090096	0.176154	-0.0334437	0.616203
PAK_Pathway	-0.141428	0.0331893	-0.0844875	0.204736	0.0663805	0.319396	-0.0396242	0.552554		purine_nucleotides_degradation	-0.160828	0.0152851	-0.0321228	0.63021	-0.0106637	0.873053	-0.0634608	0.341191
PAK_Pathway_Actin_Cytoskeleton	-0.111893	0.0926033	-0.0385578	0.563305	0.0525963	0.430337	0.00107953	0.987095		purine_nucleotides_ide_novoi_biosynthesis	-0.108639	0.102551	-0.0632027	0.343162	-0.00920043	0.890354	0.0254148	0.703307
PAK_Pathway_Myosin_Activation	0.0205917	0.757653	-0.0582284	0.382556	0.0203813	0.760052	0.0336349	0.614187		purine_ribonucleosides_degradation_to_ribose-1-phosphate	-0.0156198	0.814945	0.0434897	0.514447	-0.0244994	0.713516	-0.062394	0.349385
PPAR_Pathway	-0.170508	0.010063	-0.102551	0.123409	0.0929598	0.162753	-0.0680223	0.307547		putrescine_biosynthesis_I	0.13269	0.0458269	0.0607925	0.361917	0.00247933	0.970366	0.0909204	0.172215
PTEN_Pathway	0.0205407	0.758234	-0.133996	0.0437153	0.0356696	0.592913	0.0759534	0.254419		putrescine_biosynthesis_II	0.201652	0.00226682	-0.00102639	0.98773	0.0654756	0.326052	0.166676	0.0119041
RANK_Signaling_in_Osteoclast_Pathway	0.100131	0.132562	0.0539733	0.418348	0.0564639	0.397166	0.0616533	0.355147		putrescine_degradation_III	-0.0267904	0.688066	-0.0245424	0.713035	0.113819	0.0870894	0.0225348	0.735597
RANK_Signaling_in_Osteoclast_Pathway_IKBs_Degradation	0.0451456	0.498547	-0.0104909	0.875093	0.0109639	0.86951	0.00539075	0.935623		pyridoxal_5-phosphate_salvage	-0.0196875	0.767984	-0.0330989	0.619846	0.147779	0.0259835	0.0655887	0.325215
RAS_Pathway	-0.073397	0.270802	0.0411476	0.537373	-0.0404886	0.543915	-0.0789786	0.235932		pyrimidine_deoxyribonucleosides_degradation	-0.119689	0.0718886	-0.0450416	0.499538	0.116697	0.0793425	-0.0303151	0.649594
Regulation_of_telomere_length_and_cellular_immortalization_effect	-0.031791	0.63375	-0.0794294	0.23326	-0.167054	0.01171	-0.105599	0.112589		pyrimidine_deoxyribonucleosides_salvage	0.0107193	0.872396	0.0468262	0.48268	-0.0920849	0.166763	0.0232645	0.727369
RNA_Polymerase_II_Complex_Pathway	0.0186884	0.779448	-0.0248526	0.709571	-0.0538393	0.419506	0.0216187	0.745969		pyrimidine_deoxyribonucleotides_biosynthesis_from_CTP	-0.00794419	0.90525	0.000548141	0.993447	-0.0232311	0.727745	0.0338822	0.611583
Sister_chromatid_cohesion_effect	0.122519	0.0653735	0.0784781	0.238923	-0.102336	0.124201	0.159323	0.0162805		pyrimidine_deoxyribonucleotides_ide_novoi_biosynthesis	0.00537049	0.935865	0.00627473	0.925095	-0.0271115	0.684525	0.0297287	0.655934
SMAD_m_Pathway	-0.0382294	0.566636	-0.0326639	0.624456	0.122023	0.066479	0.00477209	0.942998		pyrimidine_deoxyribonucleotide_phosphorylation	-0.124679	0.0607332	-0.0655846	0.325245	0.0881062	0.185936	-0.049025	0.46234
SMAD_m_Pathway_Degradation	0.0876407	0.18828	0.0348995	0.600925	0.0552895	0.407072	0.0927357	0.163773		pyrimidine_ribonucleosides_degradation	-0.14471	0.0292781	0.0469169	0.481832	0.0349915	0.599965	-0.0487598	0.464767
SMAD_p_Pathway	-0.0382294	0.566636	-0.0326639	0.624456	0.122023	0.066479	0.00477209	0.942998		pyrimidine_ribonucleosides_salvage_I	0.0628377	0.345962	0.0911233	0.171256	-0.0476248	0.475237	0.0126415	0.849764
SMAD_p_Pathway_Degradation	0.0876407	0.18828	0.0348995	0.600925	0.0552895	0.407072	0.0927357	0.163773		pyruvate_decarboxylation_to_acetyl_CoA	-0.0182656	0.784314	0.0446142	0.503621	0.00650342	0.922374	0.0469108	0.481889
Spindle_assembly_and_chromosome_separation_effect	0.0280642	0.674063	0.0902426	0.175449	-0.0842144	0.206208	-0.0229969	0.730383		Rapoport-Luebering_glycolytic_shunt	-0.132645	0.045902	-0.000518758	0.993798	0.0379141	0.569842	0.00595123	0.928947
Start_of_DNA_replication_in_early_S_phase_effect	0.115729	0.0818837	0.0548705	0.410642	-0.149846	0.0239486	0.10023	0.132175		resolvin_D_biosynthesis	0.00037257	0.995546	-0.0162672	0.807422	0.0397635	0.551158	-0.0489668	0.462871
STAT3_Pathway	-0.0123384	0.853325	-0.0255997	0.701252	0.0521279	0.434461	0.0401284	0.547507		retinoate_biosynthesis_I	0.0157808	0.813073	-0.104391	0.116783	0.0918302	0.167945	-0.039617	0.552627
TGF_beta_Pathway	-0.130351	0.0498244	-0.100278	0.13199	0.0632661	0.342677	-0.0651451	0.328505		retinoate_biosynthesis_II	0.0765771	0.250528	-0.104555	0.116209	0.0959037	0.149788	0.00275878	0.967028
TGF_beta_Pathway_Epithelial_mesenchymal_transdifferentiation	-0.101921	0.125744	0.056986	0.392809	0.000985034	0.988224	-0.0479287	0.472421		retinol_biosynthesis	0.0306933	0.645519	-0.0855401	0.199131	0.150676	0.0231706	-0.0225197	0.735767
TGF_beta_Pathway_Post_transcriptional_G1_arrest	-0.174408	0.00845288	-0.105307	0.113593	0.00456427	0.945476	-0.193695	0.00338972		S-adenosyl-L-methionine_biosynthesis	-0.0331318	0.619499	0.0531268	0.425695	-0.0441923	0.507668	0.0207088	0.756317
TGF_beta_Pathway_SnON_degradation	0.0306223	0.646283	0.0199867	0.764561	0.0706755	0.289017	0.0572284	0.390795		S-reticuline_biosynthesis	-0.0350829	0.599013	-0.0526953	0.429469	0.0490567	0.462049	0.021376	0.748726
TGF_beta_Pathway_Tumor_suppression	0.0699973	0.293681	0.024936	0.708641	0.0425142	0.523934	0.0694477	0.297497		selenocysteine_biosynthesis	0.00311934	0.962722	-0.068528	0.303956	-0.0944974	0.15588	-0.0707545	0.288477
TGF_beta_Pathway_Tumorogenesis	0.0699973	0.293681	0.024936	0.708641	0.0425142	0.523934	0.0694477	0.297497		serine_and_glycine_biosynthesis	0.0150444	0.821646	-0.0281369	0.673267	-0.0943361	0.156591	-0.0101149	0.879535
TNF_m_Pathway	-0.00884688	0.894543	-0.0235683	0.723953	-0.00901789	0.892516	0.00803818	0.904134		serine_biosynthesis_phosphorylated_route	0.0351019	0.598815	-0.0430369	0.51884	-0.105687	0.112287	-0.00453223	0.945859
TNF_m_Pathway_Apoptosis	-0.0637941	0.338657	-0.0625797	0.34795	-0.0262805	0.693701	-0.0105573	0.874309		serotonin_and_melatonin_biosynthesis	0.33753	1.87771e-07	0.0535264	0.422218	0.031862	0.632991	0.21362	0.00120288
TNF_p_Pathway	0.0979459	0.141265	-0.00537163	0.935851	0.0546167	0.412814	0.0507106	0.447074		serotonin_degradation	0.0778936	0.242451	-0.0293649	0.65988	0.0663269	0.319787	0.0146367	0.826402
TNF_p_Pathway_Gene_expression_Cell_Survival	0.04691	0.481896	-0.00442324	0.947159	0.0107502	0.872032	0.0304363	0.648287		sorbitol_degradation_I	NA	NA	NA	NA	NA	NA	NA	NA
TNF_p_Pathway_IKBs_degradation	0.0150304	0.821809	-0.0160302	0.810174	-0.00764185	0.90884	-0.00233129	0.972135		spermidine_biosynthesis	-0.114059	0.0864221	-0.0419228	0.529729	0.00887943	0.894157	-0.0286213	0.667974
TRAF_m_Pathway	-0.10044	0.131364	-0.00719819	0.914111	-0.00897622	0.89301	-0.0714003	0.284087		spermine_and_spermidine_degradation_I	-0.0485439	0.466749	-0.0149498	0.822749	0.0856078	0.198774	-0.126238	0.0575557
TRAF_m_Pathway_IKBs_Degradation	0.0716935	0.282109	-0.0178555	0.789041	0.015108	0.820905	0.0193149	0.772253		spermine_biosynthesis	-0.0404019	0.544778	0.0207496	0.755852	-0.00823054	0.901851	-0.0145371	0.827564
TRAF_p_Pathway	0.053749	0.420288	0.0322987	0.628337	0.105662	0.112374	0.0454791	0.495377		sphingomyelin_metabolismceramide_salvage	-0.117356	0.077651	-0.141082	0.0336264	0.0889228	0.181874	-0.0629009	0.345476
TRAF_p_Pathway_IKBs_Degradation	0.0716935	0.282109	-0.0178555	0.789041	0.015108	0.820905	0.0193149	0.772253		sphingosine_and_sphingosine-1-phosphate_metabolism	-0.062692	0.347084	-0.000419489	0.994985	0.0479914	0.471841	0.0109583	0.869577
Transcription_of_mRNA_Pathway	-0.00669362	0.920111	-0.0395256	0.553545	-0.0555018	0.405271	0.00796013	0.90506		stearate_biosynthesis	0.0197731	0.767004	-0.0619989	0.352451	-0.0658487	0.323297	0.121174	0.0684076
Transition_and_termination_of_DNA_replication_effect	0.0509565	0.44487	0.0143547	0.829696	-0.0618789	0.353386	0.0426172	0.522928		sucrose_degradation	0.12724	0.0555858	0.0492182	0.460575	0.119361	0.0726781	0.0205623	0.757988
Translation_Regulation_of_EIF4F_activity	-0.10362	0.119526	-0.0102014	0.878513	0.0138973	0.835043	-0.215082	0.0011106		sulfate_activation_for_sulfonation	-0.0899362	0.176925	-0.123088	0.0641244	-0.0246408	0.711936	0.0856983	0.198298
Ubiquitin_Proteasome_Pathway	-0.0699072	0.294304	0.0404492	0.544308	-0.0496323	0.456806	-0.114653	0.0847855		sulfite_oxidation	-0.0550513	0.4091	-0.134312	0.0432172	0.0232934	0.727044	0.0382244	0.566686
Ubiquitin_Proteasome_Pathway_Degraded_Protein	-0.0625984	0.347806	0.0302321	0.65049	0.016164	0.80862	-0.040654	0.54227		superoxide_radicals_degradation	-0.225516	0.00061892	0.0561992	0.399386	-0.0576146	0.3876	-0.0803885	0.227647
VEGF_Pathway	0.006784	0.919036	0.0593745	0.373243	0.0512501	0.442248	0.027688	0.678186		superpathway_of_cholesterol_biosynthesis	0.183885	0.00545357	0.0750103	0.260381	-0.021534	0.746931	0.151727	0.0222173
VEGF_Pathway_Actin_Reorganization	0.0832008	0.211741	0.0685119	0.30407	0.0285512	0.668739	0.0654988	0.32588		superpathway_of_choline_degradation_to_L-serine	0.035489	0.594787	-0.0805103	0.226941	-0.0564142	0.397582	0.018131	0.785864
VEGF_Pathway_Nitric_Oxide_Prodaction	0.104978	0.114731	-0.00826057	0.901495	-0.02905	0.663302	0.0250077	0.70784		superpathway_of_D-imyoi-inositol_145-trisphosphate_metabolism	0.028162	0.672992	-0.0155441	0.815826	0.00220191	0.973681	0.0747688	0.261923
Wnt_Pathway	-0.0783553	0.239662	-0.0304754	0.647866	-0.00878113	0.895322	-0.112305	0.091403		superpathway_of_geranylgeranyldiphosphate_biosynthesis_I_via_mevalonate	0.160343	0.0156	0.0860942	0.196226	-0.0396097	0.552701	0.106864	0.108321
Wnt_Pathway_Ctnn-b_Degradation	-0.0875322	0.18883	-0.0360999	0.588456	-0.0231554	0.728598	-0.120374	0.070267		superpathway_of_inositol_phosphate_compounds	0.0837577	0.208688	0.105932	0.111451	-0.0242793	0.715978	0.0708601	0.287756
										superpathway_of_melatonin_degradation	-0.0114264	0.864058	-0.0953753	0.152056	0.0622154	0.350769	-0.00390678	0.953321
										superpathway_of_methionine_degradation	-0.0953983	0.151956	0.0413019	0.535847	-0.0818973	0.219011	0.0999417	0.133298
										superpathway_of_purine_nucleotide_salvage	-0.0681391	0.306715	-0.00372649	0.955473	0.00427648	0.948909	0.047268	0.478554
										superpathway_of_pyrimidine_deoxyribonucleoside_salvage	-0.0995923	0.134668	-0.0259659	0.697186	0.016164	0.80862	-0.0269401	0.686415
										superpathway_of_pyrimidine_deoxyribonucleotides_ide_novoi_biosynthesis	-0.00166409	0.980108	0.00159971	0.980877	-0.0169853	0.799098	0.00480112	0.942652
										superpathway_of_pyrimidine_ribonucleotides_ide_novoi_biosynthesis	-0.087133	0.190862	-0.0491512	0.461186	0.109205	0.100763	-0.0638456	0.338266
										superpathway_of_steroid_hormone_biosynthesis	0.105262	0.113746	-0.0281645	0.672966	-0.0744191	0.264167	-0.0533264	0.423956
										superpathway_of_tryptophan_utilization	0.0522914	0.433019	-0.049676	0.45641	0.0071305	0.914916	0.00795191	0.905158
										taurine_biosynthesis	-0.0886135	0.183405	0.0391353	0.557471	0.0844698	0.204831	-0.00819	0.902332
										TCA_cycle	-0.0288105	0.665911	0.0403541	0.545255	0.0223523	0.73766	0.0500116	0.453369
										terminal_iOi-glycans_residues_modification	0.0808531	0.224963	-0.0526495	0.429871	0.0517022	0.438227	0.076668	0.249964
										tetrahydrobiopterin_ide_novoi_biosynthesis	0.207596	0.00166189	0.000454025	0.994572	0.00731102	0.91277	0.191302	0.0038144
										tetrahydrofolate_salvage_from_510-methenyltetrahydrofolate	-0.0207416	0.755944	-0.0318525	0.633093	-0.067945	0.308098	0.105082	0.114368
										tetrapyrrole_biosynthesis	0.0121382	0.855679	-0.0470304	0.480771	-0.0135243	0.83941	-0.0147343	0.825263
										the_visual_cycle_I_vertebrates	0.0152999	0.818669	-0.110692	0.0961808	0.118738	0.0741944	-0.0276844	0.678227
										thiamin_salvage_III	-0.151526	0.022397	-0.0567222	0.395007	-0.0114668	0.863582	0.0889608	0.181687
										thio-molybdenum_cofactor_biosynthesis	-0.0319186	0.632388	-0.0817154	0.22004	0.0679988	0.307714	0.0434362	0.514965
										thioredoxin_pathway	-0.0417908	0.531027	0.00402915	0.951861	0.110404	0.0970561	0.0747346	0.262142
										thiosulfate_disproportionation_III_rhodanese	-0.0207825	0.755478	-0.13005	0.0503585	0.0697325	0.295515	-0.0273346	0.682069
										threonine_degradation	-0.0307167	0.645267	0.0591652	0.374934	-0.00843191	0.899462	0.0077358	0.907724
										thymine_degradation	-0.139456	0.0357472	0.111307	0.0943373	-0.0496816	0.456359	-0.0357053	0.592543
										thyroid_hormone_biosynthesis	-0.0802812	0.22827	-0.0166759	0.802682	0.0367377	0.581881	-0.0592814	0.373994
										thyroid_hormone_metabolism_II_via_conjugation_andor_degradation	0.106409	0.109842	-0.0138076	0.836092	0.0463173	0.487456	-0.0681487	0.306647
										thyroid_hormone_metabolism_I_via_deiodination	0.0204594	0.759161	0.07554	0.25702	0.0548862	0.410508	-0.0644142	0.333972
										thyronamine_and_iodothyronamine_metabolism	0.0204594	0.759161	0.07554	0.25702	0.0548862	0.410508	-0.0644142	0.333972
										trehalose_degradation	0.0827904	0.214011	0.117227	0.0779801	-0.0271148	0.684489	0.0162983	0.807061
										triacylglycerol_biosynthesis	0.0506739	0.447402	-0.0591531	0.375032	0.101969	0.125564	-0.0226503	0.734293
										triacylglycerol_degradation	0.0752725	0.258714	0.0290114	0.663723	0.0740258	0.266707	0.0531366	0.42561
										tRNA_charging	-0.0453281	0.496811	-0.101209	0.12842	-0.0509008	0.445369	0.0369197	0.580011
										tRNA_splicing	-0.0555789	0.404618	0.0806696	0.22602	0.0968788	0.145671	-0.00626824	0.925173
										tryptophan_degradation	-0.144461	0.02956	-0.0520349	0.435282	-0.0463727	0.486935	-0.101774	0.126291
										tryptophan_degradation_to_2-amino-3-carboxymuconate_semialdehyde	-0.156489	0.0183103	-0.0537097	0.420628	-0.0485704	0.466505	-0.117819	0.0764786
										tryptophan_degradation_X_mammalian_via_tryptamine	0.153961	0.0203025	-0.00271341	0.96757	0.0608334	0.361594	0.17917	0.00679976
										tyrosine_degradation	-0.101278	0.12816	-0.0251817	0.705902	0.0702726	0.291781	-0.0590442	0.375913
										ubiquinol-10_biosynthesis	0.0511389	0.44324	0.0297703	0.655484	0.0291122	0.662626	0.0946067	0.1554
										UDP-D-xylose_and_UDP-D-glucuronate_biosynthesis	-0.16284	0.0140372	-0.00729977	0.912904	0.0196295	0.768649	-0.0877817	0.187568
										UDP-iNi-acetyl-D-galactosamine_biosynthesis_I	0.0777447	0.243355	-0.044319	0.506452	0.10848	0.103058	-0.00844385	0.899321
										UDP-iNi-acetyl-D-galactosamine_biosynthesis_II	-0.00406072	0.951484	-0.0156467	0.814633	0.116505	0.0798432	-0.0254785	0.702598
										UDP-iNi-acetyl-D-glucosamine_biosynthesis_II	-0.181437	0.00611938	-0.048448	0.46763	0.0437836	0.511606	-0.0686863	0.302838
										UMP_biosynthesis	0.0575037	0.388516	-0.0543201	0.41536	-0.012724	0.848795	0.0183309	0.783561
										uracil_degradation	-0.139456	0.0357472	0.111307	0.0943373	-0.0496816	0.456359	-0.0357053	0.592543
										urate_biosynthesisinosine_5-phosphate_degradation	-0.153453	0.020725	-0.0676895	0.309925	0.0045089	0.946137	0.0185292	0.781279
										urea_cycle	0.0309067	0.643224	-0.0302787	0.649987	0.0239791	0.719341	0.0718947	0.280757
										UTP_and_CTP_dephosphorylation_I	-0.0115896	0.862136	0.00404117	0.951717	0.0330879	0.619963	-0.060951	0.360664
										UTP_and_CTP_dephosphorylation_II	0.0534862	0.422566	0.098026	0.140938	0.148142	0.0256153	0.01549	0.816455
										UTP_and_CTP_ide_novoi_biosynthesis	-0.107695	0.105588	-0.0388728	0.560119	0.120011	0.0711228	-0.0729098	0.274004
										valine_degradation	-0.0269987	0.685769	0.0551912	0.407909	-0.0430189	0.519014	-0.0588327	0.377628
										wybutosine_biosynthesis	0.0576037	0.387691	0.057186	0.391147	0.126838	0.0563684	0.070971	0.287
										zymosterol_biosynthesis	0.173205	0.00892324	0.0202603	0.761434	0.0214031	0.748418	0.171273	0.00972754

## Sheet: GSE14520 normalization
Signaling pathway	Pazopanib_CORR.COEF.	Pazopanib_P.VALUE	Sorafenib_CORR.COEF	Sorafenib_P.VALUE	Sunitinib_CORR.COEF	Sunitinib_P.VALUE	Temsirolimus_CORR.COEF	Temsirolimus_P.VALUE		Metabolic pathways	Pazopanib_CORR.COEF.	Pazopanib_P.VALUE	Sorafenib_CORR.COEF	Sorafenib_P.VALUE	Sunitinib_CORR.COEF	Sunitinib_P.VALUE	Temsirolimus_CORR.COEF	Temsirolimus_P.VALUE
0_IL_6_Pathway_IKBs_Degradation	0.0284475	0.669871	-0.0561305	0.399963	0.00462806	0.944716	0.0137321	0.836976		125-dihydroxyvitamin_Dsub3sub_biosynthesis	0.0850843	0.201544	0.0156063	0.815102	-0.0154523	0.816894	0.0261803	0.69481
AHR_Pathway	0.0330236	0.620643	-0.0231236	0.728956	-0.0690188	0.300498	-0.0271822	0.683747		1D-imyoi-inositol_hexakisphosphate_biosynthesis_II_mammalian	0.0251673	0.706062	0.0187234	0.779045	0.067225	0.313264	0.0964912	0.147297
AHR_Pathway_AHR_Degradation	-0.0282485	0.672046	-0.0362132	0.587286	-0.0885827	0.183558	0.0604961	0.364267		1D-imyoi-inositol_hexakisphosphate_biosynthesis_V_from_Ins134P3	0.0207997	0.755282	-0.0627111	0.346937	0.0255728	0.70155	-0.0114599	0.863663
AHR_Pathway_C_Myc_Expression	0.0730395	0.273149	-0.012872	0.847058	-0.00899423	0.892797	-0.119139	0.0732164		2-amino-3-carboxymuconate_semialdehyde_degradation_to_glutaryl-CoA	0.0711489	0.285791	0.0177417	0.790354	0.0374048	0.57504	0.0780721	0.24137
AHR_Pathway_Cath_D_Expression	0.085687	0.198357	0.00169469	0.979742	-0.00968401	0.88463	-0.110135	0.0978779		2-deoxy-alpha-D-ribose_1-phosphate_degradation	-0.0635669	0.340383	-0.0157177	0.813807	0.107406	0.106533	0.0517619	0.437698
AHR_Pathway_PS2_Gene_Expression	0.0611437	0.359145	0.0109018	0.870243	0.0222061	0.739313	-0.126337	0.0573584		2-oxobutanoate_degradation	-0.0270329	0.685391	0.0484929	0.467217	-0.056744	0.394824	0.0245184	0.713304
AKT_Pathway	-0.137571	0.0383462	-0.0749945	0.260481	0.0625575	0.348121	-0.0424497	0.524564		2-oxoglutarate_decarboxylation_to_succinyl-CoA	0.0658892	0.322998	-0.0295359	0.658024	0.000315077	0.996233	0.0693958	0.297859
AKT_Pathway_Aggregation_&_Neurodegeneration	-0.00561459	0.932956	0.0519149	0.436343	0.00984712	0.882701	0.0985403	0.138855		2-oxoisovalerate_decarboxylation_to_isobutanoyl-CoA	-0.0436277	0.513112	0.0330932	0.619906	-0.0406196	0.542611	-0.0336659	0.61386
AKT_Pathway_Apoptosis_Inhibition	0.015757	0.813349	0.0835319	0.209922	0.0190953	0.774773	0.115199	0.0833034		3-phosphoinositide_biosynthesis	0.0696404	0.296155	0.0927158	0.163864	-0.0224732	0.736293	0.0554214	0.405953
AKT_Pathway_Blocks_Apoptosis	-0.0688773	0.301492	0.00356853	0.957358	0.00375917	0.955083	0.11179	0.0929084		3-phosphoinositide_degradation	0.0745384	0.2634	0.0167357	0.801989	0.12378	0.06263	0.141412	0.03321
AKT_Pathway_Cardiovascular_Homeostasis	0.0222371	0.738963	0.0542018	0.416378	0.0195624	0.769416	0.111428	0.093976		4-aminobutyrate_degradation	0.121992	0.0665489	0.145169	0.028763	-0.0321085	0.630362	0.0229724	0.73066
AKT_Pathway_Caspase_Cascade	-0.0232857	0.72713	0.0529539	0.427205	-0.0306939	0.645512	0.180881	0.00628012		4-hydroxy-2-nonenal_detoxification	0.0638261	0.338414	-0.0114192	0.864143	0.0425209	0.523868	0.0511168	0.443437
AKT_Pathway_Cell_Cycle	0.0602308	0.366378	0.00413932	0.950546	0.0213817	0.74866	0.00877535	0.89539		4-hydroxybenzoate_biosynthesis	0.0214939	0.747386	-0.0278662	0.676233	-0.139703	0.0354177	-0.0252335	0.705325
AKT_Pathway_Cell_Cycle_Progression	-0.126147	0.0577365	-0.0116558	0.861356	-0.00821103	0.902083	0.0925289	0.164719		4-hydroxyproline_degradation	-0.0282907	0.671584	0.0333612	0.617074	0.194666	0.00322989	-0.107339	0.106752
AKT_Pathway_Cell_Survival	-0.0983316	0.139698	0.020062	0.7637	-0.129757	0.0508838	0.032393	0.627334		5-aminoimidazole_ribonucleotide_biosynthesis	-0.030113	0.651777	-0.00560805	0.933034	-0.0968732	0.145695	0.0238875	0.720369
AKT_Pathway_Death_Genes	-0.0290435	0.663373	0.0527818	0.428711	-0.0280199	0.674548	0.177318	0.00740484		7-3-amino-3-carboxypropyl-wyosine_biosynthesis	0.0322333	0.629033	0.049058	0.462038	0.103245	0.120879	0.0750578	0.260078
AKT_Pathway_Elevation_of_Glucose_Import	-0.0320413	0.631079	0.0557173	0.403447	-0.0194394	0.770826	0.176883	0.00755356		acetate_conversion_to_acetyl-CoA	-0.0447695	0.502135	-0.0347651	0.602329	0.068549	0.303807	-0.0506869	0.447286
AKT_Pathway_ERK_Pathway	-0.0885515	0.183713	-0.00715612	0.914611	-0.0441666	0.507915	0.132924	0.0454428		acetone_degradation_I_to_methylglyoxal	0.124915	0.0602428	0.0492695	0.460107	0.116845	0.07896	0.0227342	0.733346
AKT_Pathway_Genetic_Stability	-0.134203	0.0433877	-0.00407679	0.951292	0.0528978	0.427696	0.0992386	0.136065		acetyl-CoA_biosynthesis_from_citrate	0.0473029	0.47823	0.00502476	0.939985	-0.104273	0.1172	0.0262444	0.694101
AKT_Pathway_Glucose_Uptake	0.0102693	0.87771	0.0543001	0.415531	0.0142947	0.830396	0.114293	0.0857727		acyl-CoA_hydrolysis	-0.125189	0.0596783	-0.0517844	0.437499	0.0254354	0.703078	-0.0787984	0.237006
AKT_Pathway_Glycogen_Synthesis	-0.148592	0.0251658	0.00838316	0.900041	-0.0760115	0.254054	0.0388986	0.559859		acyl_carrier_protein_metabolism	0.00574186	0.93144	0.113294	0.088567	-0.0138978	0.835037	0.0722831	0.27816
AKT_Pathway_Insulin_Stimulated_Mitogenesis	0.0288456	0.665528	0.0442617	0.507001	0.0183375	0.783485	0.115083	0.0836157		adenine_and_adenosine_salvage_I	-0.0211859	0.750886	-0.109066	0.101201	0.103403	0.120307	0.00742887	0.91137
AKT_Pathway_JNK_Pathway	0.0424804	0.524265	0.0415551	0.533348	-0.00584391	0.930225	0.14979	0.0240012		adenine_and_adenosine_salvage_II	-0.119601	0.072101	0.000537809	0.993571	-0.0404967	0.543834	0.0505002	0.448963
AKT_Pathway_Neuroprotection	0.0102693	0.87771	0.0543001	0.415531	0.0142947	0.830396	0.114293	0.0857727		adenine_and_adenosine_salvage_III	-0.0489278	0.463228	0.0877135	0.187912	-0.0339344	0.611034	-0.0561436	0.399853
AKT_Pathway_NF_kB_Pathway	0.00833817	0.900574	0.0555959	0.404474	0.0117637	0.860085	0.102562	0.123367		adenosine_deoxyribonucleotides_ide_novoi_biosynthesis	-0.0882	0.185466	-0.0740192	0.26675	0.117342	0.0776853	-0.0311629	0.640473
AKT_Pathway_p53_Degradation	-0.0493893	0.459015	0.00313917	0.962485	0.00532081	0.936457	0.10319	0.121075		adenosine_nucleotides_degradation	-0.0407037	0.541775	0.0432637	0.516637	-0.0211627	0.75115	-0.0772451	0.246406
AKT_Pathway_p73_Mediated_Apoptosis	-0.032752	0.623522	0.0596457	0.371061	-0.0276048	0.6791	0.13078	0.0490707		adenosine_ribonucleotides_ide_novoi_biosynthesis	-0.173209	0.00892173	-0.106176	0.110626	-0.0789719	0.235972	0.051417	0.440761
AKT_Pathway_Protein_Synthesis	0.0919659	0.167314	0.00459717	0.945084	-0.0901119	0.176078	-0.0420888	0.528099		alanine_biosynthesisdegradation	NA	NA	NA	NA	NA	NA	NA	NA
AKT_Pathway_Regeneration_of_Cyclic_Nucleotide	-0.0388458	0.560392	0.0535444	0.422061	-0.0241645	0.717264	0.174128	0.00856008		allopregnanolone_biosynthesis	0.107636	0.10578	0.00918392	0.89055	-0.026217	0.694404	0.075158	0.259441
AKT_Pathway_Respiratory_Burst	0.0102693	0.87771	0.0543001	0.415531	0.0142947	0.830396	0.114293	0.0857727		alpha-tocopherol_degradation	0.209533	0.00149928	0.02049	0.758812	0.0164601	0.805184	0.0229374	0.731054
AKT_Pathway_Survival_Genes	-0.0808785	0.224817	0.0165058	0.804654	-0.0631211	0.343787	0.131318	0.0481373		anandamide_degradation	0.197548	0.00279489	0.0264024	0.692352	0.0328641	0.622333	0.142851	0.0314426
AKT_Pathway_Synaptic_Signaling	-0.0383394	0.565519	0.0103247	0.877056	-0.037419	0.574894	0.141241	0.0334257		androgen_biosynthesis	0.0797522	0.23136	0.0168771	0.800351	-0.044159	0.507989	-0.00482651	0.942349
AKT_Pathway_Translation	0.0470781	0.480326	-0.0903389	0.174987	0.0507438	0.446775	0.124162	0.0618192		arsenate_detoxification_I_glutaredoxin	0.0524442	0.431674	0.0276758	0.678321	-0.0134887	0.839827	0.06099	0.360356
Androgen_receptor_Pathway	-0.0652696	0.327579	0.0114778	0.863452	-0.0133316	0.841667	-0.116347	0.0802541		ascorbate_recycling_cytosolic	-0.0511817	0.442858	0.0648519	0.330691	0.0305349	0.647225	-0.07186	0.28099
Androgen_receptor_Pathway_Apoptosis	0.0490288	0.462305	0.0818304	0.219389	-0.0943759	0.156415	0.153155	0.0209768		asparagine_biosynthesis	0.00318496	0.961938	-0.0232109	0.727973	0.0462229	0.488345	0.0938757	0.158632
Androgen_receptor_Pathway_AR_Degradation	0.0541761	0.416599	0.0642275	0.335378	0.0692293	0.299022	-0.0490476	0.462133		asparagine_degradation	0.0795095	0.232788	0.0624348	0.349069	-0.110138	0.0978675	0.108849	0.101884
Androgen_receptor_Pathway_Cell_Survival_&_Cell_Growth	-0.0282475	0.672057	0.151181	0.0227081	0.0165668	0.803946	-0.0123788	0.852851		aspartate_biosynthesis	NA	NA	NA	NA	NA	NA	NA	NA
Androgen_receptor_Pathway_Gonadotropin_Regulation	-0.0849166	0.202437	-0.0357837	0.59173	0.026256	0.693971	-0.0702341	0.292047		aspirin-triggered_lipoxin_biosynthesis	-0.0205122	0.758559	-0.0449062	0.50083	0.0140551	0.833197	-0.0669074	0.315561
Androgen_receptor_Pathway_Histone_Modification	-0.0849166	0.202437	-0.0357837	0.59173	0.026256	0.693971	-0.0702341	0.292047		aspirin_triggered_resolvin_D_biosynthesis	-0.0205122	0.758559	-0.0449062	0.50083	0.0140551	0.833197	-0.0669074	0.315561
Androgen_receptor_Pathway_Prostate_Differentiation_&_Development	-0.0849166	0.202437	-0.0357837	0.59173	0.026256	0.693971	-0.0702341	0.292047		aspirin_triggered_resolvin_E_biosynthesis	-0.0205122	0.758559	-0.0449062	0.50083	0.0140551	0.833197	-0.0669074	0.315561
Androgen_receptor_Pathway_Sexual_Differentiation_&_Sexual_Maturation_at_Puberty	-0.0849166	0.202437	-0.0357837	0.59173	0.026256	0.693971	-0.0702341	0.292047		beta-alanine_degradation	-0.020007	0.764329	0.0762038	0.252851	0.0052396	0.937425	0.0750536	0.260105
ATM_Pathway	0.151528	0.0223949	-0.00351471	0.958001	-0.0618131	0.353899	0.116872	0.0788916		bile_acid_biosynthesis_neutral_pathway	0.150246	0.0235704	-0.007806	0.90689	-0.0375763	0.573287	0.161837	0.0146478
ATM_Pathway_Apoptosis	-0.0575714	0.387957	-0.0110825	0.868111	-0.0542544	0.415924	-0.0353188	0.596557		biotin-carboxyl_carrier_protein_assembly	-0.0357484	0.592095	0.000964418	0.988471	0.0434175	0.515146	0.0658366	0.323385
ATM_Pathway_Apoptosis_&_Senescense	0.00497154	0.94062	-0.00400446	0.952155	-0.0945029	0.155856	0.0942029	0.157179		bupropion_degradation	0.0954451	0.151755	0.0668058	0.316298	0.00713624	0.914848	-0.00909092	0.891651
ATM_Pathway_Cell_Cicle_Checkpoint_Control	-0.00633949	0.924325	0.0920117	0.167102	-0.0704424	0.290614	0.0469423	0.481595		C20_prostanoid_biosynthesis	-0.172482	0.00921707	-0.0899082	0.177061	0.00984585	0.882716	-0.0127732	0.848218
ATM_Pathway_Cell_Survival	0.17045	0.0100891	-0.00623721	0.925542	-0.0381827	0.567109	0.163402	0.0137052		cardiolipin_biosynthesis	-0.0156821	0.81422	-0.0491318	0.461364	-0.00587767	0.929823	-0.037504	0.574026
ATM_Pathway_Checkpoint_Activation	0.0476446	0.475053	0.0651037	0.328813	-0.0883542	0.184695	0.0966298	0.146714		carnosine_biosynthesis	NA	NA	NA	NA	NA	NA	NA	NA
ATM_Pathway_DNA_Repair	0.0904345	0.174529	0.087241	0.190311	-0.137645	0.0382415	0.0903187	0.175084		catecholamine_biosynthesis	0.225584	0.000616523	0.0296968	0.65628	0.0191785	0.773818	0.0979772	0.141137
ATM_Pathway_G2_Mitosis_Progression	-0.119336	0.072737	-0.117267	0.0778774	0.0950875	0.153301	-0.0828157	0.213871		CDP-diacylglycerol_biosynthesis	0.029176	0.661932	-0.110324	0.0972998	0.0569188	0.393367	0.0549234	0.410191
ATM_Pathway_G2/M_Checkpoint_Arrest	-0.0332014	0.618763	-0.108999	0.101411	0.184963	0.00518157	-0.00170284	0.979645		ceramide_ide_novoi_biosynthesis	-0.0851371	0.201264	-0.00289192	0.965438	-0.0427607	0.521529	0.0739303	0.267326
ATM_Pathway_MDMX_Ubiquitination_&_Degradation	0.0439873	0.509642	0.00686305	0.918096	-0.114547	0.0850755	-0.0101269	0.879393		cholesterol_biosynthesis_I	0.179255	0.00677301	0.0639809	0.337241	0.00750735	0.910438	0.154984	0.0194746
ATM_Pathway_NF_kB_Pathway	0.0934008	0.160759	0.0755554	0.256923	-0.082274	0.216892	0.10332	0.120606		cholesterol_biosynthesis_III_via_desmosterol	0.179255	0.00677301	0.0639809	0.337241	0.00750735	0.910438	0.154984	0.0194746
ATM_Pathway_S_Phase_Arrest	0.0126545	0.849612	0.048211	0.469813	-0.0580332	0.384156	0.060518	0.364093		cholesterol_biosynthesis_II_via_2425-dihydrolanosterol	0.179255	0.00677301	0.0639809	0.337241	0.00750735	0.910438	0.154984	0.0194746
ATM_Pathway_S_Phase_Progresion	-0.127549	0.0549898	-0.043288	0.516401	0.00995429	0.881433	-0.0333042	0.617676		choline_degradation	-0.0216834	0.745235	-0.0315275	0.636566	0.025358	0.703939	-0.0169106	0.799963
ATM_Pathway_Synaptic_Vesicle_Transport	0.0934008	0.160759	0.0755554	0.256923	-0.082274	0.216892	0.10332	0.120606		chondroitin_and_dermatan_biosynthesis	-0.0741494	0.265907	-0.091691	0.168593	-0.0592887	0.373935	-0.0723345	0.277818
Brca1_as_a_transcription_regulator_effect	0.0592825	0.373986	-0.00939882	0.888005	0.072583	0.276166	0.0944903	0.155911		chondroitin_sulfate_biosynthesis	-0.034142	0.608854	-0.0482973	0.469018	-0.0424747	0.52432	-0.0761275	0.253328
BRCA1_Pathway	0.040626	0.542548	0.0549839	0.409675	-0.162827	0.0140449	0.0262257	0.694308		chondroitin_sulfate_biosynthesis_late_stages	-0.111037	0.0951417	-0.0730001	0.273408	-0.0412919	0.535946	-0.116858	0.0789267
cAMP_Pathway	-0.102544	0.123434	-0.060452	0.364617	-0.012644	0.849734	-0.0493847	0.459057		chondroitin_sulfate_degradation_metazoa	-0.133446	0.0445943	-0.110943	0.0954259	-0.00829594	0.901075	-0.020546	0.758174
cAMP_Pathway_Axonal_Growth	-0.0520028	0.435565	-0.00475058	0.943255	-0.0093574	0.888495	-0.166853	0.0118129		citrulline-nitric_oxide_cycle	0.104463	0.116531	0.0143598	0.829635	0.0597724	0.370043	0.036975	0.579442
cAMP_Pathway_Cardiovascular_Homeostasis	-0.00659093	0.921333	0.0626559	0.347362	-0.0478331	0.473306	-0.0826427	0.214832		CMP-iNi-acetylneuraminate_biosynthesis_I_eukaryotes	0.0660945	0.32149	0.0136362	0.838099	-0.0427539	0.521594	-0.00193497	0.976871
cAMP_Pathway_Cell_Growth	-0.0251715	0.706016	-0.0886476	0.183236	0.0636191	0.339986	0.088205	0.185441		CMP_phosphorylation	-0.105399	0.113276	-0.0652281	0.327888	0.11959	0.072127	-0.0411746	0.537106
cAMP_Pathway_Cell_Proliferation	-0.0209665	0.753382	0.0737664	0.268391	-0.0304932	0.647674	-0.0979754	0.141145		coenzyme_A_biosynthesis	0.0800461	0.22964	-0.0033662	0.959774	0.0230146	0.730184	0.095503	0.151506
cAMP_Pathway_Cell_Survival	-0.00233075	0.972142	0.00912697	0.891224	-0.0974231	0.143411	-0.0602781	0.366001		creatine-phosphate_biosynthesis	0.0596341	0.371154	-0.0236485	0.723052	-0.0210755	0.752142	0.120932	0.0689659
cAMP_Pathway_Cell_Survival_&_Chemotaxis	0.00289829	0.965362	-0.0805956	0.226448	0.0446187	0.503578	0.0972487	0.144132		creatine_biosynthesis	0.098427	0.139312	0.0311388	0.640732	-0.0307411	0.645005	-0.0241003	0.717983
cAMP_Pathway_Cytokine_Production	0.231652	0.000433329	-0.0874918	0.189035	0.0165297	0.804377	0.137453	0.0385141		cysteine_biosynthesis	-0.0971011	0.144745	0.044959	0.500326	-0.111974	0.0923666	0.101067	0.128962
cAMP_Pathway_Degradation_of_Cell_Cycle_Regulators	0.0670199	0.314746	0.0860615	0.196396	-0.0855254	0.199208	-0.00241896	0.971088		cysteine_biosynthesishomocysteine_degradation_trans-sulfuration	-0.0990795	0.136696	0.0249406	0.70859	-0.107299	0.106883	0.0965742	0.146948
cAMP_Pathway_Endothelial_Cell_Regulation	-0.0618435	0.353662	-0.0946719	0.155114	-0.00455731	0.945559	-0.0851949	0.200957		D-galactose_degradation_V_Leloir_pathway	-0.0314744	0.637135	-0.01847	0.781959	-0.0808696	0.224868	-0.0271844	0.683723
cAMP_Pathway_Glycogen_Synthesis	-0.0377522	0.571491	0.0623862	0.349446	-0.0555381	0.404964	-0.121372	0.0679531		D-glucuronate_degradation	0.00704556	0.915926	-0.0233741	0.726136	0.0683618	0.305133	0.0868718	0.192201
cAMP_Pathway_Glycolysis	-0.216359	0.00103538	-0.105124	0.114224	0.033418	0.616474	0.073914	0.267432		D-imyoi-inositol-5-phosphate_metabolism	0.0566331	0.395751	0.0621472	0.351298	-0.0303516	0.6492	-0.0600488	0.36783
cAMP_Pathway_Metabolic_Energy	-0.0433401	0.515895	0.0873592	0.189709	-0.05441	0.414587	0.16951	0.0105167		D-imyoi-inositol_134-trisphosphate_biosynthesis	-0.0264476	0.691852	0.00677444	0.91915	0.035299	0.596762	0.00991263	0.881926
cAMP_Pathway_Myocardial_Contraction	0.132793	0.0456574	0.0932582	0.161402	-0.00327407	0.960874	0.0566824	0.395339		D-imyoi-inositol_145-trisphosphate_biosynthesis	0.084551	0.204395	0.0432711	0.516565	-0.057794	0.386122	0.0209801	0.753227
cAMP_Pathway_Oncogenesis	0.0281502	0.673122	0.0495181	0.457843	-0.0494459	0.458501	-0.112945	0.0895591		D-imyoi-inositol_145-trisphosphate_degradation	-0.0207701	0.755619	-0.0375703	0.573348	0.0209042	0.754091	0.136623	0.0397134
cAMP_Pathway_Protein_Retention	-0.0974613	0.143253	-0.0414004	0.534875	0.046888	0.482102	-0.138495	0.0370538		D-imyoi-inositol_1456-tetrakisphosphate_biosynthesis	0.0327836	0.623186	-0.0178449	0.789163	-0.00940971	0.887876	0.0599722	0.368443
cAMP_Pathway_Regulation_of_Cytoskeleton	0.0743493	0.264617	0.0789458	0.236127	-0.0894057	0.179503	-0.0983663	0.139557		D-imyoi-inositol_3456-tetrakisphosphate_biosynthesis	0.118266	0.0753614	-0.0783139	0.239911	-0.00364022	0.956503	0.0399264	0.549526
Caspase_Cascade	0.152039	0.0219411	0.0960562	0.149139	0.0305419	0.647149	0.0936559	0.159614		D-mannose_degradation	-0.0143207	0.830092	0.0501179	0.452408	0.0130014	0.84554	-0.0240863	0.71814
Caspase_Cascade_Activated_Tissue_Trans_glutaminase	0.0814314	0.221652	0.0328403	0.622585	0.00265719	0.968242	-0.0110012	0.86907		dermatan_sulfate_biosynthesis	-0.0633211	0.342257	-0.0716104	0.282669	-0.0362395	0.587015	-0.0730169	0.273298
Caspase_Cascade_Apoptosis	-0.0633268	0.342213	0.0372646	0.576474	0.0245826	0.712586	-0.0852588	0.200618		dermatan_sulfate_biosynthesis_late_stages	-0.157397	0.0176371	-0.0641388	0.336048	-0.0326088	0.625041	-0.0791701	0.234795
Caspase_Cascade_Cell_Survival	0.0546195	0.41279	0.0988813	0.137487	0.0969524	0.145364	0.00953618	0.886379		dermatan_sulfate_degradation_metazoa	-0.106134	0.110767	-0.0226575	0.734212	0.0489628	0.462908	0.00480558	0.942599
Caspase_Cascade_ICAD_Degradation	-0.00756861	0.90971	0.0812486	0.222695	-0.0632007	0.343177	0.0142004	0.831499		diphthamide_biosynthesis	-0.0135719	0.838852	-0.0718227	0.28124	-0.0429154	0.520021	0.0551986	0.407845
CD40_Pathway	0.195268	0.00313422	0.0185324	0.781242	0.0157534	0.813391	0.0976808	0.14235		dolichol_and_dolichyl_phosphate_biosynthesis	-0.101731	0.126454	-0.0823316	0.21657	0.111313	0.0943177	-0.120782	0.0693136
CD40_Pathway_Cell_Survival	0.157574	0.0175085	0.00760764	0.909246	0.0558568	0.402269	0.0437177	0.512242		dolichyl-diphosphooligosaccharide_biosynthesis	-0.0588487	0.377498	-0.0367119	0.582146	0.0489119	0.463374	0.0975521	0.142879
CD40_Pathway_Gene_Expression	0.0637423	0.33905	-0.0879219	0.186861	0.0422671	0.526352	0.0136628	0.837787		dopamine_degradation	-0.0551399	0.408346	-0.047481	0.476573	0.0836669	0.209184	0.046025	0.490211
CD40_Pathway_IKBs_Degradation	0.0333634	0.617051	0.0182768	0.784185	0.0268907	0.686959	0.0138213	0.835932		dTMP_ide_novoi_biosynthesis_mitochondrial	0.0415647	0.533254	0.0724825	0.276833	-0.153178	0.0209567	0.0696357	0.296188
Cellular_Anti_Apoptosis_Pathway	-0.190431	0.00398061	-0.0646284	0.332364	-0.0454755	0.495411	-0.0697946	0.295084		eicosapentaenoate_biosynthesis	0.0319886	0.631641	0.0372999	0.576113	0.00911156	0.891407	0.0501583	0.452043
Cellular_Anti_Apoptosis_Pathway_Apoptosis	0.123283	0.0636996	0.14024	0.0347111	-0.00622548	0.925682	0.150014	0.0237893		epoxysqualene_biosynthesis	0.0860313	0.196554	0.0894793	0.179144	0.0152354	0.81942	0.0577386	0.386578
Cellular_Anti_Apoptosis_Pathway_Depolarization	-0.0739732	0.267047	0.000664801	0.992052	-0.0179021	0.788503	0.136865	0.0393595		estradiol_biosynthesis_I	0.0726683	0.2756	-0.0555962	0.404471	-0.067644	0.310251	-0.0485019	0.467135
Chemokine_Pathway	0.0977105	0.142228	0.0548659	0.410682	0.00879407	0.895168	0.125632	0.058774		estradiol_biosynthesis_II	0.0141146	0.832501	-0.0290762	0.663018	-0.0530927	0.425992	-0.0284785	0.669532
Chemokine_Pathway_Cell_Activation	0.0744785	0.263785	-0.0276059	0.679089	0.0338257	0.612177	0.224997	0.000637574		ethanol_degradation_II	-0.0220403	0.74119	-0.0302676	0.650107	0.0482323	0.469617	0.0419311	0.529647
Chemokine_Pathway_Gene_Expression_&_Apoptosis	0.127491	0.0551008	0.000983536	0.988242	0.061376	0.357319	0.0338817	0.611588		ethanol_degradation_IV	-0.035555	0.594102	-0.0129225	0.846465	0.0542617	0.415862	0.040422	0.544578
Chemokine_Pathway_Internalization_Degradation_Recycling	0.0810133	0.224042	0.118311	0.075248	-0.0628189	0.346107	-0.0476661	0.474854		eumelanin_biosynthesis	-0.0635494	0.340516	-0.0666928	0.317119	0.0303074	0.649678	-0.00593337	0.929159
Chromatin_Pathway	0.068076	0.307164	0.077348	0.245776	-0.0342336	0.607893	-0.0604264	0.364821		fatty_acid_activation	0.0283942	0.670454	-0.0362301	0.587112	-0.0476949	0.474587	0.0919405	0.167432
Chromatin_Pathway_Octamer_Sliding	NA	NA	NA	NA	NA	NA	NA	NA		fatty_acid_alpha-oxidation	-0.108761	0.102163	-0.0090242	0.892442	0.019911	0.765426	0.106988	0.10791
Chromatin_Pathway_Octamer_Transfer	NA	NA	NA	NA	NA	NA	NA	NA		fatty_acid_alpha-oxidation_III	-0.0637217	0.339206	-0.0409544	0.539287	0.0725942	0.276091	0.11776	0.0766253
Circadian_Pathway	0.168519	0.0109843	-0.101177	0.128544	0.00636361	0.924038	0.0530865	0.426047		fatty_acid_beta-oxidation	0.0655254	0.325683	-0.0109361	0.869838	-0.0590173	0.37613	0.106875	0.108284
CREB_Pathway	-0.0990789	0.136699	0.0242225	0.716614	-0.013238	0.842765	-0.0646003	0.332575		fatty_acid_beta-oxidation_peroxisome	0.0851045	0.201437	-0.0328066	0.622942	-0.0226441	0.734363	0.102412	0.123922
CREB_Pathway_Gene_Expression	0.0341997	0.608248	0.10916	0.100905	0.030249	0.650308	0.0109348	0.869853		fatty_acid_beta-oxidation_unsaturated_odd_number	-0.0483653	0.468392	-0.125988	0.0580548	-0.0442451	0.507161	-0.0590731	0.375678
Cytokine_Network_Pathway	0.00569651	0.93198	-0.0207786	0.755522	0.0846671	0.203771	0.0503839	0.45001		fatty_acid_biosynthesis_initiation	-0.00669468	0.920098	-0.0579911	0.384501	0.0225687	0.735214	0.0492993	0.459835
DNA_damage_induced_apoptosis_effect	0.0464575	0.486138	0.0394166	0.55464	-0.15732	0.0176938	0.0679527	0.308043		fatty_acid_elongation_--_saturated	0.0940473	0.157869	0.0245329	0.713142	-0.0755613	0.256886	-0.0321234	0.630204
DNA_damage_induced_responses_effect	0.00535089	0.936098	0.0262294	0.694267	-0.0866329	0.193431	0.0662833	0.320107		flavin_biosynthesis	-0.0473642	0.477659	-0.0160269	0.810212	0.0362856	0.586539	0.041434	0.534543
DNA_Repair_Mechanisms_Pathway	0.0803706	0.227751	0.0921945	0.166257	-0.128039	0.0540554	0.084231	0.206119		folate_polyglutamylation	-0.00751013	0.910404	0.0521911	0.433903	-0.0706727	0.289036	0.0138316	0.835812
EGFR1_Pathway	-0.163437	0.0136849	-0.0219897	0.741764	0.0132905	0.842149	-0.0297518	0.655684		folate_transformations	0.0438132	0.51132	0.0534237	0.42311	-0.0856552	0.198525	0.0916909	0.168593
ErbB_Family_Pathway	0.133874	0.0439089	0.0442479	0.507135	0.0557266	0.403369	0.0664779	0.318684		formaldehyde_oxidation	-0.0476814	0.474712	0.00159145	0.980976	-0.105471	0.113026	0.0449583	0.500333
ErbB_Family_Pathway_Anti_Apoptosis	0.129858	0.0507028	-0.00386529	0.953816	0.0174198	0.794072	0.011325	0.865252		fructose_26-bisphosphate_synthesisdephosphorylation	NA	NA	NA	NA	NA	NA	NA	NA
ERK_Signaling_Pathway	-0.170726	0.00996639	-0.0580036	0.384398	0.0204417	0.759363	-0.0757213	0.255877		GABA_shunt	0.0844516	0.204929	0.0768104	0.249083	-0.0764762	0.251154	0.046922	0.481784
Erythropoeitin_Pathway	0.0951533	0.153016	-0.00125328	0.985018	-0.0196752	0.768124	0.00586104	0.930021		gamma-glutamyl_cycle	-0.0100087	0.880791	-0.0857032	0.198273	0.00229719	0.972543	0.0391569	0.557253
Estrogen_Pathway	-0.142112	0.0323397	-0.0829887	0.212912	0.00996137	0.88135	-0.117796	0.0765371		gamma-linolenate_biosynthesis	0.0281595	0.673019	-0.0185227	0.781353	-0.0334295	0.616353	0.0851912	0.200977
Fas_m_Signaling_Pathway	-0.0192815	0.772637	0.0103512	0.876743	-0.119657	0.0719671	0.128155	0.0538364		GDP-glucose_biosynthesis_II	0.0323255	0.628052	0.161927	0.0145924	0.173547	0.00878726	0.00958832	0.885762
Fas_p_Signaling_Pathway	0.0300372	0.652595	0.0168236	0.80097	0.0301884	0.650962	0.00136255	0.983712		GDP-L-fucose_biosynthesis_II_from_L-fucose	-0.0925189	0.164765	0.0161812	0.808421	0.0656348	0.324874	0.0233912	0.725944
FLT3_Signaling_Pathway	0.107392	0.106578	0.0160052	0.810465	-0.00895485	0.893263	0.00941249	0.887843		GDP-L-fucose_biosynthesis_I_from_GDP-D-mannose	-0.0239989	0.71912	-0.0877955	0.187498	-0.0860536	0.196437	0.0915956	0.169038
G_protein_signaling_Cross_talk_between_Ras_family_GTPases	0.0697502	0.295392	0.040979	0.539043	-0.0328105	0.622901	0.139689	0.0354371		GDP-mannose_biosynthesis	0.0586968	0.378732	0.018462	0.782051	0.0765259	0.250845	-0.00176461	0.978907
Glucocorticoid_Receptor_Pathway	0.0811887	0.223037	0.0275383	0.679831	0.0211282	0.751542	0.0144071	0.829083		geranylgeranyldiphosphate_biosynthesis	-0.0247607	0.710596	0.0107202	0.872385	0.0405492	0.543312	0.0380458	0.568501
Glucocorticoid_Receptor_Pathway_Cell_Cycle_Arrest	0.168474	0.0110062	-0.0117123	0.86069	0.146199	0.0276375	0.0750818	0.259926		glucocorticoid_biosynthesis	-0.00278324	0.966736	-0.101927	0.125721	-0.0638816	0.337993	-0.0571795	0.391201
Glucocorticoid_Receptor_Pathway_Cell_cycle_progression	-0.189886	0.00408797	-0.0291038	0.662717	0.00244148	0.970819	-0.0474453	0.476905		gluconeogenesis	0.0910644	0.171534	0.0344723	0.605391	0.105744	0.112093	0.0663181	0.319852
Glucocorticoid_Receptor_Pathway_Gene_Expression	0.129165	0.0519599	0.0634231	0.341478	-0.031738	0.634316	-0.0489769	0.462779		glutamate_biosynthesisdegradation	-0.0807686	0.225449	-0.04969	0.456282	0.00798452	0.904771	0.00221783	0.973491
Glucocorticoid_Receptor_Pathway_Inflammatory_Cytokines	0.03657	0.583606	0.00101392	0.987879	0.0343536	0.606634	0.054019	0.417954		glutamate_dependent_acid_resistance	0.00752534	0.910224	-0.0192045	0.773519	-0.0664749	0.318707	0.0382944	0.565975
Glucocorticoid_Receptor_Pathway_SMAD_signaling	-0.0424944	0.524127	-0.00667783	0.920299	0.0235162	0.724539	-0.076746	0.249481		glutamate_removal_from_folates	0.0545612	0.413289	-0.0950018	0.153674	-0.180384	0.00642738	-0.00980645	0.883182
GPCR_Pathway	-0.0784811	0.238906	0.00394329	0.952885	0.0271932	0.683626	-0.0224624	0.736415		glutamine_biosynthesis	0.00114379	0.986327	0.00421479	0.949646	-0.0349006	0.600914	-0.00749689	0.910562
GPCR_Pathway_Gene_Expression	0.105182	0.114022	0.0272878	0.682585	-0.0123152	0.853598	0.0440488	0.509049		glutamine_degradationglutamate_biosynthesis	-0.0145903	0.826943	-0.0358961	0.590565	-0.0297391	0.655821	-0.0328856	0.622105
Growth_Hormone_Pathway	0.0803028	0.228145	0.110843	0.0957264	-0.0246674	0.711639	0.121788	0.0670087		glutaryl-CoA_degradation	0.0414225	0.534657	0.0388036	0.560818	-0.115459	0.0826034	0.0690075	0.300577
Growth_Hormone_Pathway_Cell_survival	-0.0132006	0.843204	0.00369579	0.955839	-0.101455	0.127491	-0.0274076	0.681267		glutathione-mediated_detoxification	-0.0031988	0.961773	-0.071332	0.284549	0.0351683	0.598123	-0.00896331	0.893163
Growth_Hormone_Pathway_Gene_Expression	0.117477	0.0773433	0.0718414	0.281115	-0.0315357	0.636478	0.124667	0.0607588		glutathione_biosynthesis	-0.0686266	0.303259	-0.0157754	0.813135	-0.0437656	0.511779	0.00869859	0.8963
Growth_Hormone_Pathway_Glucose_Uptake	0.0375228	0.573833	0.101934	0.125695	-0.0263044	0.693436	0.127205	0.0556539		glutathione_redox_reactions_I	0.192455	0.00360414	-0.0151844	0.820014	0.0144437	0.828655	0.108652	0.10251
Growth_Hormone_Pathway_Protein_Synthesis	-0.0864315	0.194472	0.00799063	0.904698	-0.122325	0.0658044	-0.0234334	0.725469		glutathione_redox_reactions_II	-0.0933507	0.160984	-0.101976	0.125539	-0.019825	0.76641	-0.00104416	0.987518
GSK3_Pathway	-0.0866781	0.193197	-0.0421935	0.527072	-0.00699802	0.916491	-0.0702591	0.291874		glycerol-3-phosphate_shuttle	NA	NA	NA	NA	NA	NA	NA	NA
GSK3_Pathway_Degradation	0.123113	0.0640688	0.06848	0.304295	0.00640666	0.923525	0.125974	0.0580839		glycerol_degradation	0.0296443	0.656848	-0.0170034	0.798888	0.00635209	0.924175	0.0512537	0.442216
GSK3_Pathway_Gene_Expression	0.055461	0.405617	0.0784488	0.239099	-0.0680897	0.307066	-0.132841	0.0455787		glycineserine_biosynthesis	NA	NA	NA	NA	NA	NA	NA	NA
GSK3_Pathway_Translation	0.0426754	0.52236	0.00656495	0.921642	-0.0357641	0.591933	0.0696288	0.296236		glycine_betaine_degradation	-0.0349748	0.600139	-0.0315056	0.636801	0.0139888	0.833973	-0.0054905	0.934435
Hedgehog_Pathway	-0.153856	0.0203898	-0.065243	0.327777	-0.0553822	0.406285	-0.0791173	0.235108		glycine_biosynthesisdegradation	NA	NA	NA	NA	NA	NA	NA	NA
Hedgehog_Pathway_Repression_of_target_genes(Hh&BMP)	-0.0308655	0.643667	-0.0361269	0.588178	0.0259649	0.697197	-0.0745201	0.263518		glycine_cleavage	NA	NA	NA	NA	NA	NA	NA	NA
Hedgehog_Pathway_Target_genes(WNT&Ptc&BMP)	-0.0313861	0.63808	-0.00471181	0.943717	-0.011372	0.864698	-0.0715071	0.283366		glycoaminoglycan-protein_linkage_region_biosynthesis	0.111869	0.0926758	0.0166615	0.802849	0.0174529	0.793689	0.0163668	0.806266
HGF_Pathway	-0.159167	0.0163869	0.0186745	0.779608	0.0345272	0.604817	-0.110008	0.0982682		glycogenolysis	-0.188362	0.00440181	-0.0633689	0.341892	0.0405764	0.543041	0.0292905	0.660688
HGF_Pathway_Anoikis	-0.0755763	0.256791	0.0312038	0.640034	-0.0939097	0.158481	0.0304289	0.648367		glycogen_biosynthesis	-0.124568	0.0609656	0.00176007	0.978961	-0.0278012	0.676946	-0.0570379	0.392377
HGF_Pathway_Cell_adhesion&ell_mirgation	-0.155832	0.0188112	-0.0292864	0.660732	0.12639	0.0572528	-0.0421652	0.527349		glycolysis	0.0643912	0.334145	0.136452	0.0399632	0.172466	0.00922348	-0.10466	0.115841
HGF_Pathway_Cell_cycle_progression	0.011108	0.867811	0.0983437	0.139649	-0.0554533	0.405682	0.0126066	0.850173		guanine_and_guanosine_salvage	-0.0143502	0.829748	0.0762347	0.252658	-0.0127233	0.848803	0.087385	0.189577
HGF_Pathway_Cell_polarity&motility	-0.0223462	0.737729	-0.0761029	0.253482	0.0525976	0.430326	-0.0465134	0.485613		guanosine_deoxyribonucleotides_ide_novoi_biosynthesis	-0.00865087	0.896866	-0.0190554	0.775231	0.0571693	0.391286	0.00467131	0.9442
HGF_Pathway_Cell_scattering	-0.0533312	0.423914	0.0489907	0.462653	-0.0817622	0.219775	0.0216233	0.745917		guanosine_nucleotides_degradation	0.0476178	0.475302	-0.0125986	0.850268	-0.000270163	0.99677	0.0814636	0.221469
HGF_Pathway_Cell_survival	-0.0533312	0.423914	0.0489907	0.462653	-0.0817622	0.219775	0.0216233	0.745917		guanosine_nucleotides_ide_novoi_biosynthesis	-0.035409	0.595619	-0.0440924	0.50863	0.0498937	0.454435	0.00338858	0.959507
HGF_Pathway_IP3_pathway	-0.0193762	0.771551	0.0435868	0.513507	-0.0445291	0.504436	0.00587943	0.929802		guanosine_ribonucleotides_ide_novoi_biosynthesis	-0.103902	0.118516	-0.0917072	0.168517	0.09921	0.136178	-0.0268322	0.687605
HGF_Pathway_PKC_pathway	0.00158899	0.981005	0.12643	0.0571736	0.0278523	0.676385	-0.0632373	0.342898		heme_biosynthesis	-0.0491482	0.461214	0.0370077	0.579108	0.0276038	0.679111	0.0121191	0.855903
HIF1Alpha_Pathway	-0.0132649	0.842449	-0.112816	0.0899273	0.00685904	0.918143	-0.0568837	0.39366		heme_biosynthesis_from_uroporphyrinogen-III_I	-0.0927321	0.16379	0.0890144	0.181422	0.081261	0.222624	0.0268579	0.68732
HIF1Alpha_Pathway_Gene_Expression	-0.00702578	0.916161	-0.072473	0.276896	-0.0513979	0.440931	0.0264446	0.691885		heme_degradation	-0.152538	0.0215047	-0.00273911	0.967263	0.14143	0.0331872	-0.0833427	0.21096
HIF1Alpha_Pathway_HIF1alpha_degradation	0.00255273	0.96949	-0.0879248	0.186847	0.00802572	0.904282	-0.0695211	0.296985		heparan_sulfate_biosynthesis	0.0200299	0.764067	-0.0104001	0.876165	0.060044	0.367869	-0.0913474	0.170201
HIF1Alpha_Pathway_NOS_pathway	0.0136663	0.837746	-0.0517354	0.437932	0.0136613	0.837806	0.00559076	0.93324		heparan_sulfate_biosynthesis_late_stages	-0.05774	0.386566	-0.0246639	0.711678	0.059313	0.37374	-0.121611	0.0674091
HIF1Alpha_Pathway_p53_Hypoxia_pathway	0.037501	0.574056	-0.0712169	0.285329	0.00935996	0.888465	-0.0522728	0.433183		histamine_biosynthesis	-0.0513361	0.441482	-0.0874211	0.189394	-0.0941009	0.157631	-0.0351858	0.597941
HIF1Alpha_Pathway_Pyruvate	-0.055962	0.401382	-0.0892871	0.180084	-0.0129719	0.845886	0.0169023	0.800059		histamine_degradation	0.265308	5.16628e-05	0.0426453	0.522654	0.0150679	0.821372	0.118542	0.0746768
HIF1Alpha_Pathway_VEGF_pathway	-0.102455	0.123763	-0.05947	0.372473	-0.0118389	0.8592	-0.0319532	0.632018		histidine_degradation	-0.0510244	0.444263	0.0815715	0.220856	0.0242703	0.716079	0.0527392	0.429084
Hypoxia_induced_EMT_in_cancer_and_fibrosis_3	-0.197012	0.00287147	-0.0137965	0.836223	-0.040541	0.543394	-0.0736002	0.269473		homocarnosine_biosynthesis	NA	NA	NA	NA	NA	NA	NA	NA
Hypoxia_induced_EMT_in_cancer_and_fibrosis_4	-0.197012	0.00287147	-0.0137965	0.836223	-0.040541	0.543394	-0.0736002	0.269473		hydrogen_sulfide_biosynthesis_trans-sulfuration	-0.0990795	0.136696	0.0249406	0.70859	-0.107299	0.106883	0.0965742	0.146948
Hypoxia_induced_EMT_in_cancer_and_fibrosis_5	-0.197012	0.00287147	-0.0137965	0.836223	-0.040541	0.543394	-0.0736002	0.269473		hypusine_biosynthesis	0.117137	0.0782105	0.0164485	0.805319	0.000384871	0.995399	-0.0515798	0.439313
Hypoxia_induced_EMT_in_cancer_and_fibrosis_6	-0.197012	0.00287147	-0.0137965	0.836223	-0.040541	0.543394	-0.0736002	0.269473		imyoi-inositol_ide_novoi_biosynthesis	-0.08103	0.223947	-0.142548	0.0318078	-0.042912	0.520055	0.0377541	0.571473
IGF1R_Signaling_Pathway	0.0278787	0.676095	0.0381762	0.567176	-0.0831413	0.212069	0.0219806	0.741866		iNi-acetylglucosamine_degradation_I	0.0476435	0.475064	-0.0567907	0.394435	0.0941437	0.157441	0.00702566	0.916162
IGF1R_Signaling_Pathway_Cell_Survival	0.0150423	0.82167	0.0111514	0.867299	-0.0564025	0.39768	0.0211072	0.751782		iNi-acetylglucosamine_degradation_II	0.0216405	0.745722	-0.0407371	0.541444	0.0914411	0.169761	-0.0130304	0.8452
IGF1R_Signaling_Pathway_Glucose_Uptake	-0.106748	0.108708	-0.0133735	0.841177	-0.112816	0.089928	0.0422178	0.526834		inosine-5-phosphate_biosynthesis	-0.00981044	0.883135	-0.0232058	0.728029	-0.121612	0.0674064	0.00960264	0.885593
IGF1R_Signaling_Pathway_Glycogen_Synthesis	0.0522594	0.4333	0.0256612	0.700568	-0.0217468	0.744517	0.027951	0.675303		inositol_pyrophosphates_biosynthesis	-0.00369583	0.955839	0.0658475	0.323306	-0.0158471	0.812301	-0.0182919	0.78401
IGF1R_Signaling_Pathway_IKB_Degradation	-0.0138889	0.835141	-0.0639735	0.337297	-0.0308574	0.643754	0.0149191	0.823107		iron-sulfur_cluster_biosynthesis	-0.146044	0.0278048	-0.0960197	0.149294	0.0486571	0.465709	-0.101093	0.128863
IGF1R_Signaling_Pathway_Protein_Synthesis	0.0159317	0.811319	-0.0276294	0.67883	-0.0224009	0.73711	0.0441305	0.508263		iSi-methyl-5-thio-alpha-D-ribose_1-phosphate_degradation	0.095065	0.153399	0.0557278	0.403358	0.0539223	0.418789	0.0539277	0.418741
IL_10_Pathway	0.0463167	0.487461	-0.0624002	0.349337	-0.015969	0.810885	0.0427111	0.522012		iSi-methyl-5-thioadenosine_degradation	-0.0516797	0.438426	0.0517955	0.4374	-0.00702767	0.916138	0.0343877	0.606277
IL_10_Pathway_Gene_Expression	0.190808	0.00390794	-0.099852	0.133649	0.00871427	0.896114	0.0830693	0.212466		isoleucine_degradation	0.0247741	0.710447	0.0511037	0.443555	-0.0691041	0.299899	0.0260964	0.69574
IL_10_Pathway_Stability_Determination	-0.000211161	0.997476	-0.0192469	0.773033	0.0201569	0.762615	-0.0394452	0.554352		itrans_transi-farnesyl_diphosphate_biosynthesis	0.111242	0.0945292	0.0526488	0.429877	-0.0258255	0.698743	0.110145	0.0978486
IL_10_Pathway_Translational_Modulation	0.216505	0.00102711	-0.0721886	0.278791	0.028533	0.668937	0.0991987	0.136223		ketogenesis	0.149466	0.0243115	0.0920656	0.166852	0.0549774	0.40973	0.0764578	0.251269
IL_2_Pathway	0.125406	0.0592331	0.0900494	0.176379	-0.0333692	0.61699	0.0558583	0.402257		ketolysis	0.057757	0.386427	0.122666	0.0650502	-0.0811229	0.223414	0.0938382	0.1588
IL_2_Pathway_Actin_reorganization	0.00609762	0.927204	-0.064734	0.331573	-0.00240982	0.971197	0.0819969	0.218449		L-carnitine_biosynthesis	0.0322377	0.628987	0.236508	0.000324618	0.13887	0.036539	0.0583558	0.381514
IL_2_Pathway_Apoptosis	0.0167724	0.801564	0.0779912	0.241859	-0.00633581	0.924368	0.17988	0.00657955		L-cysteine_degradation_I	-0.0685864	0.303543	0.0399411	0.549379	0.025689	0.700259	0.0245869	0.712538
IL_2_Pathway_Apoptosis_Inhibition	0.000440653	0.994732	0.049545	0.457599	-0.0464936	0.485798	0.111924	0.0925122		L-cysteine_degradation_II	0.0534855	0.422573	-0.103576	0.119683	-0.0422811	0.526214	0.0441895	0.507696
IL_2_Pathway_Protein_Synthesis	-0.0700346	0.293422	-0.0792144	0.234532	-0.0655013	0.325862	-0.0800808	0.229438		L-dopachrome_biosynthesis	-0.0356535	0.59308	-0.05322	0.424882	0.0504231	0.449657	0.0210203	0.75277
IL_6_Pathway	-0.0211836	0.750912	-0.00967341	0.884756	0.0638288	0.338393	0.0600901	0.3675		L-dopa_degradation	-0.165541	0.0125031	-0.107549	0.106065	0.0239008	0.72022	0.011659	0.861318
IL_6_Pathway_IKBs_Degradation	NA	NA	NA	NA	NA	NA	NA	NA		L-glutamine_tRNA_biosynthesis	-0.125325	0.0593992	0.0552942	0.407033	0.0313948	0.637987	-0.0509979	0.4445
ILK_Pathway	-0.152598	0.0214528	-0.0588005	0.377889	0.013751	0.836755	-0.0902937	0.175203		L-kynurenine_degradation	-0.106628	0.109108	-0.0276403	0.67871	-0.0315531	0.636293	-0.0376186	0.572855
ILK_Pathway_Apoptosis	-0.219354	0.000877008	-0.0662739	0.320175	0.0315379	0.636455	-0.0933297	0.161079		L-serine_degradation	NA	NA	NA	NA	NA	NA	NA	NA
ILK_Pathway_Cell_adhesion_cell_motility&opsonization	-0.219408	0.000874389	-0.0722762	0.278206	0.0323974	0.627287	-0.109237	0.100661		lactate_fermentation_reoxidation_of_cytosolic_NADH	NA	NA	NA	NA	NA	NA	NA	NA
ILK_Pathway_Cell_cycle_proliferation	-0.222109	0.000751349	-0.0643933	0.334129	0.0312798	0.63922	-0.0988884	0.137459		lactose_degradation_III	NA	NA	NA	NA	NA	NA	NA	NA
ILK_Pathway_Cell_Migration/Retraction	-0.219203	0.000884449	-0.0694486	0.29749	0.029312	0.660454	-0.108474	0.103078		lanosterol_biosynthesis	0.079189	0.234683	0.0789358	0.236187	-0.0570731	0.392084	0.0260452	0.696307
ILK_Pathway_Cell_Motility	-0.191317	0.00381175	-0.061651	0.355165	0.0366923	0.582348	-0.0909222	0.172207		leucine_degradation	0.0374022	0.575066	0.0410811	0.538031	-0.0425393	0.523689	0.0335066	0.61554
ILK_Pathway_Cytoskeletal_reorganization	-0.206733	0.00173941	-0.061139	0.359182	0.038755	0.56131	-0.106219	0.11048		leukotriene_biosynthesis	0.104981	0.114721	0.107375	0.106633	-0.000524521	0.993729	0.048795	0.464445
ILK_Pathway_G2_phase_arrest	-0.222109	0.000751349	-0.0643933	0.334129	0.0312798	0.63922	-0.0988884	0.137459		lipoate_biosynthesis_and_incorporation	-0.0199778	0.764662	0.0869157	0.191975	-0.000251187	0.996997	0.0361012	0.588443
ILK_Pathway_Induced_cell_proliferation	0.1887	0.00433045	0.0581899	0.382871	-0.125198	0.0596594	-0.00179438	0.978551		lipoate_salvage	-0.0676694	0.310069	0.0609002	0.361066	0.0158764	0.811962	-0.0693259	0.298347
ILK_Pathway_Regulation_of_intermediate_filaments	-0.219408	0.000874389	-0.0722762	0.278206	0.0323974	0.627287	-0.109237	0.100661		lipoxin_biosynthesis	-0.0125895	0.850374	-0.0281265	0.673381	0.0590805	0.375619	-0.0688839	0.301445
ILK_Pathway_Regulation_of_junction_assembly_of_desmosomes	-0.211773	0.00132946	-0.0773258	0.245912	0.0366713	0.582564	-0.0962011	0.148523		lysine_degradation_II_pipecolate_pathway	0.0108904	0.870377	0.0867614	0.192768	0.0904691	0.174363	-0.0593288	0.373612
ILK_Pathway_Wound_Healing	-0.222056	0.000753591	-0.0710525	0.286446	0.0314605	0.637284	-0.11276	0.0900876		lysine_degradation_I_saccharopine_pathway	-0.0534819	0.422604	-0.0179239	0.788252	0.041092	0.537924	-0.0281128	0.673531
Integrin_Signaling_Pathway	-0.2138	0.00119112	-0.0561899	0.399465	0.00880819	0.895001	-0.109596	0.0995404		malate-aspartate_shuttle	-0.0304445	0.648198	0.021501	0.747306	-0.0242112	0.716741	0.0355319	0.594341
Integrin_Signaling_Pathway_Cell_survival	-0.0988323	0.137683	0.0410571	0.538269	0.0765645	0.250606	-0.0240739	0.718279		melatonin_degradation_I	-0.0459748	0.490684	-0.10886	0.10185	0.040496	0.543841	-0.00358865	0.957118
Integrin_Signaling_Pathway_Cytoskeleton_contraction_integrin_modulation_cell_invasion_and_migration	0.016466	0.805116	0.0565339	0.39658	-0.0368023	0.581217	0.00255387	0.969476		melatonin_degradation_II	0.0486258	0.465997	-0.00287821	0.965602	0.0645229	0.333155	-0.000910261	0.989118
Integrin_SIgnaling_Pathway_Focal_adhesion_and_stress_fibers	-0.0206874	0.756561	-0.0534087	0.42324	0.0436267	0.513121	0.054712	0.411997		melatonin_degradation_III	NA	NA	NA	NA	NA	NA	NA	NA
Integrin_Signaling_Pathway_Translocates_to_the_nucleus	-0.0917853	0.168153	0.0324115	0.627137	-0.00180452	0.97843	0.0162254	0.807908		methionine_degradation	-0.0439124	0.510363	0.0471748	0.479423	-0.059558	0.371766	0.0541065	0.417199
Interferon_Pathway	0.0215719	0.7465	0.0418482	0.530463	-0.0413087	0.535781	0.078124	0.241056		methionine_salvage	-0.113386	0.0883057	-0.00729623	0.912946	0.00656589	0.92163	-0.0685943	0.303487
Interferon_Pathway_Gene_Expression	0.272023	3.26102e-05	0.0110478	0.86852	-0.0796279	0.232091	0.0663941	0.319296		methylglyoxal_degradation_I	-0.0254271	0.70317	0.0386941	0.561925	0.0676609	0.31013	0.0633227	0.342245
Interferon_Pathway_Transcription	-0.0769332	0.248325	-0.0147327	0.825281	0.0638832	0.33798	0.0598025	0.369802		methylglyoxal_degradation_III	-0.124789	0.0605034	-0.0509751	0.444704	-0.120096	0.0709208	-0.0269274	0.686554
Interferon_Pathway_Translation	-0.0320391	0.631102	-0.102456	0.123761	-0.000168952	0.99798	0.0688978	0.301347		methylglyoxal_degradation_VI	NA	NA	NA	NA	NA	NA	NA	NA
IP3_Pathway	0.105568	0.112696	0.161701	0.0147321	-0.0742013	0.265571	-0.020057	0.763757		methylthiopropionate_biosynthesis	0.0595888	0.371518	0.0330168	0.620715	0.116601	0.0795929	0.0178039	0.789636
IP3_Pathway_Gene_Expression	0.0369711	0.579483	0.0719765	0.280209	-0.0639598	0.3374	0.0121632	0.855385		mevalonate_pathway	0.165526	0.0125111	0.0666589	0.317366	-0.0444097	0.505581	0.0812924	0.222445
JAK_mStat_Pathway	0.0250172	0.707735	-0.0254128	0.703329	-0.065825	0.323472	0.00471346	0.943697		mineralocorticoid_biosynthesis	0.0510817	0.443751	-0.0594815	0.372381	-0.0301409	0.651476	-0.0784207	0.239269
JAK_mStat_Pathway_Akt_Pathway	-0.123627	0.0629579	-0.0336241	0.614301	-0.00842853	0.899502	0.0167182	0.802192		mitochondrial_L-carnitine_shuttle	-0.0277372	0.677647	-0.035217	0.597616	0.114044	0.0864637	0.0495919	0.457173
JAK_mStat_Pathway_JAK_degradation	-0.109036	0.101293	-0.0338216	0.612221	-0.026307	0.693408	-0.115618	0.0821787		molybdenum_cofactor_biosynthesis	-0.0208425	0.754794	0.0179347	0.788127	0.0283729	0.670686	0.0281476	0.67315
JNK_Pathway	-0.059927	0.368804	-0.0161092	0.809257	-0.0288952	0.664987	-0.0789163	0.236303		morphine_biosynthesis	NA	NA	NA	NA	NA	NA	NA	NA
JNK_Pathway_Apoptosis_Inflammation_Tumorogenesis_Cell_Migration	0.173878	0.00865736	0.0954707	0.151644	-0.0531238	0.425722	0.0347432	0.602558		mRNA_capping	0.0374537	0.574539	0.0386563	0.562308	-0.0343389	0.606788	-0.0683069	0.305522
JNK_Pathway_Insulin_signaling	-0.0328016	0.622995	0.0289687	0.664187	-0.0759174	0.254644	-0.0446967	0.502832		mucin_core_1_and_core_2_iOi-glycosylation	0.0498953	0.454421	-0.0299439	0.653605	0.0978895	0.141495	0.0630209	0.344555
Mab_targets	-0.0420278	0.528698	0.00320135	0.961743	-0.0316356	0.63541	-0.0663158	0.319869		NADH_repair	0.156973	0.0179492	-0.141205	0.0334715	0.00278554	0.966709	0.114461	0.0853116
MAPK_Family_Pathway	0.0322938	0.628389	0.0272161	0.683374	0.00390399	0.953354	0.0364999	0.584328		NAD_biosynthesis_from_2-amino-3-carboxymuconate_semialdehyde	0.165647	0.012446	0.0425412	0.52367	-0.0915571	0.169218	-0.012356	0.853118
MAPK_Family_Pathway_Chromatin_Remodeling	0.216107	0.00104986	0.0464974	0.485763	-0.0528605	0.428021	0.134491	0.0429354		NAD_ide_novoi_biosynthesis	-0.0106153	0.873624	-0.0111569	0.867234	-0.102193	0.124732	-0.100845	0.129809
MAPK_Family_Pathway_Cytoskeleton	0.173149	0.00894559	0.0189305	0.776665	0.00452726	0.945918	0.130652	0.049294		NAD_phosphorylation_and_dephosphorylation	0.0141942	0.831571	0.0355785	0.593858	-0.0578475	0.385681	0.020957	0.753491
MAPK_Family_Pathway_Gene_Expression	0.153858	0.0203876	-0.00103911	0.987578	0.0136815	0.837569	0.0776318	0.244042		NAD_salvage	0.0664403	0.318959	0.0590437	0.375917	-0.0378704	0.570287	0.0520729	0.434946
MAPK_Family_Pathway_IKBs_Degradation	0.0215886	0.746311	-0.055421	0.405956	0.0121159	0.855941	-0.0230177	0.730149		nicotine_degradation_III	-0.116508	0.0798333	0.036665	0.582628	-0.00309448	0.963019	-0.115899	0.0814344
MAPK_Family_Pathway_Translation	0.125196	0.0596635	0.0145634	0.827258	0.00468417	0.944047	-0.064021	0.336937		nicotine_degradation_IV	-0.139102	0.0362233	0.0390174	0.558659	-0.0636425	0.339808	-0.125193	0.0596701
MAPK_Signaling_Pathway	-0.177338	0.00739793	-0.089923	0.176989	0.00561406	0.932963	-0.119871	0.0714549		noradrenaline_and_adrenaline_degradation	-0.00287474	0.965643	-0.0452589	0.497469	0.0543387	0.4152	0.0342089	0.608151
MAPK_Signaling_Pathway_Cell_Servival_Cell_Militory_Inflammation_Apoptosis_Osmoregulation	0.162383	0.0143125	0.0714632	0.283662	-0.0880334	0.186301	0.0145366	0.82757		oleate_biosynthesis	0.0781903	0.240656	0.0603787	0.3652	0.0105188	0.874763	0.0469301	0.481708
MAPK_Signaling_Pathway_Gene_Expression	0.237012	0.000314933	0.0934743	0.160428	-0.123391	0.0634659	0.0648681	0.33057		ornithine_ide_novo_i_biosynthesis	-0.0394833	0.55397	0.0228653	0.731867	-0.00315333	0.962316	0.0119744	0.857605
Mismatch_repair_effect	-0.015718	0.813803	0.0462843	0.487767	-0.128732	0.052758	0.083238	0.211536		oxidative_ethanol_degradation_III	0.0148343	0.824096	-0.0198418	0.766218	0.0338499	0.611923	0.0312846	0.639168
Mismatch_Repair_Pathway	0.0383793	0.565114	0.046617	0.484641	-0.154266	0.0200532	0.110641	0.0963371		oxidized_GTP_and_dGTP_detoxification	0.00377337	0.954913	-0.0345568	0.604506	-0.0716065	0.282695	0.00435597	0.947961
Mitochondrial_Apopotosis_m_Pathway	0.204642	0.00194119	0.0381938	0.566997	0.0197835	0.766885	0.141322	0.0333237		palmitate_biosynthesis	0.0512974	0.441826	0.0412399	0.53646	-0.0227855	0.732767	-0.0338867	0.611536
Mitochondrial_Apopotosis_m_Pathway_Apoptosis	-0.0318269	0.633366	-0.0177439	0.790329	-0.0265677	0.690525	-0.0722483	0.278392		pentose_phosphate_pathway	-0.0955506	0.151301	-0.0373915	0.575176	-0.0222738	0.738548	-0.0414597	0.534289
Mitochondrial_Apopotosis_m_Pathway_Depolarization	-0.0371124	0.578034	-0.0138368	0.835751	0.0879808	0.186565	0.0941142	0.157572		pentose_phosphate_pathway_non-oxidative_branch	-0.0296687	0.656584	0.0120413	0.856819	-0.089102	0.180992	0.0272392	0.68312
Mitochondrial_Apopotosis_m_Pathway_DNA_fragmentation	-0.0144648	0.828409	0.0142312	0.831138	-0.0423797	0.525249	0.0779499	0.242109		pentose_phosphate_pathway_oxidative_branch	-0.117609	0.0770069	-0.0647367	0.331553	0.0376095	0.572947	-0.0827682	0.214135
Mitochondrial_Apopotosis_m_Pathway_Gene_expression	-0.0254159	0.703295	0.00638697	0.92376	-0.000286794	0.996571	0.115625	0.0821608		phenylalanine_degradationtyrosine_biosynthesis	0.0664082	0.319193	0.0483754	0.468299	0.035388	0.595837	-0.00775955	0.907442
mTOR_Pathway	-0.145021	0.0289281	-0.0686351	0.303199	0.0136108	0.838397	-0.150809	0.0230479		phenylethylamine_degradation_I	0.0136605	0.837815	-0.0433989	0.515326	0.0391842	0.556978	0.034416	0.605981
mTOR_Pathway_Actin_organization	-0.00176724	0.978875	0.0977943	0.141885	0.0476844	0.474684	-0.00683002	0.918489		phosphatidylcholine_biosynthesis	-0.0365488	0.583825	0.0809275	0.224535	0.0985454	0.138835	0.0537117	0.42061
mTOR_Pathway_Akt_signaling	0.100443	0.131354	-0.0330124	0.620762	0.0788105	0.236934	0.019003	0.775833		phosphatidylethanolamine_biosynthesis_II	0.0839351	0.207723	0.011906	0.858411	0.0367958	0.581284	0.0128327	0.847519
mTOR_Pathway_Scanning	-0.00979653	0.883299	-0.0948063	0.154526	-0.0797159	0.231574	0.000288592	0.99655		phosphatidylserine_biosynthesis_I	-0.0432201	0.517059	-0.045644	0.493813	-0.0574599	0.388878	0.0574929	0.388605
mTOR_Pathway_Translation_on	0.0278534	0.676373	-0.105268	0.113727	-0.0523033	0.432914	-0.0563201	0.398371		phospholipases	-0.014153	0.832052	-0.0721461	0.279074	0.0332784	0.617948	0.103609	0.119564
mTOR_Pathway_VEGF_pathway	0.0209451	0.753626	-0.0600493	0.367827	0.109744	0.0990831	-0.0163151	0.806866		phytol_degradation	-0.007799	0.906973	0.00285059	0.965932	0.0792323	0.234426	0.07375	0.268498
NGF_m_Pathway	0.0250771	0.707067	0.021218	0.750521	-0.0492513	0.460273	0.0840931	0.206865		pregnenolone_biosynthesis	0.0243904	0.714736	-0.0287112	0.666993	-0.0130973	0.844415	-0.036158	0.587857
NGF_m_Pathway_Apoptosis	0.102159	0.124857	0.0388392	0.560458	-0.0294217	0.659263	0.129602	0.0511647		progesterone_biosynthesis	0.174998	0.00823038	0.0849486	0.202267	-0.0442179	0.507422	-0.00954499	0.886275
NGF_p_Pathway	0.0408731	0.540093	0.0246351	0.711999	-0.019571	0.769318	0.00736759	0.912098		proline_biosynthesis	0.00569112	0.932045	-0.0734727	0.270306	0.0304984	0.647618	0.103314	0.120627
NHEJ_mechanisms_of_DSBs_repair_effect	0.0216758	0.745322	0.0559262	0.401684	-0.137967	0.037787	0.0353586	0.596143		proline_degradation	-0.0930388	0.162394	-0.00858035	0.897702	0.0581892	0.382876	0.0247603	0.710601
Notch_Pathway	-0.0583526	0.38154	-0.0213861	0.748611	-0.180075	0.00652024	-0.00230256	0.972478		propionyl-CoA_degradation	-0.00596755	0.928752	0.0422323	0.526692	-0.0480951	0.470883	0.0565309	0.396605
Nucleotide_excision_repair_effect	0.00159623	0.980919	0.0524823	0.431339	-0.0810115	0.224053	0.00818297	0.902416		protein_citrullination	-0.0277533	0.67747	-0.0752791	0.258672	0.0475723	0.475725	0.0724284	0.277193
p38_m_Signaling_Pathway	-0.0552699	0.40724	-0.0127077	0.848987	0.017033	0.798546	-0.032122	0.630219		protein_iOi-iNi-acetyl-glucosylation	0.042122	0.527773	0.0105493	0.874403	0.134108	0.0435378	0.03587	0.590835
p38_p_Signaling_Pathway	-0.0556455	0.404054	-0.0127597	0.848377	0.0193034	0.772385	-0.0327274	0.623783		PRPP_biosynthesis	-0.114003	0.0865769	0.0713832	0.284203	-0.0663215	0.319827	0.00781032	0.906839
p53_Signaling_m_Pathway	0.0664685	0.318753	0.00453403	0.945837	0.113956	0.0867066	0.0849012	0.20252		purine_deoxyribonucleosides_degradation	-0.0583316	0.381712	0.0607	0.362649	-0.03805	0.568459	-0.157139	0.0178265
p53_Signaling_m_Pathway_p53_Degradation	-0.0585071	0.380278	-0.105794	0.111924	0.0482878	0.469106	-0.0576841	0.387027		purine_deoxyribonucleosides_salvage	-0.0657531	0.324001	-0.0659558	0.322509	0.0773939	0.245495	-0.012208	0.854858
PAK_Pathway	-0.103905	0.118507	-0.0510893	0.443683	0.0441014	0.508543	-0.0468748	0.482226		purine_nucleotides_degradation	-0.0900112	0.176563	0.0012074	0.985566	-0.03095	0.642759	-0.0713779	0.284238
PAK_Pathway_Actin_Cytoskeleton	-0.0289477	0.664416	0.0180817	0.786432	0.0404519	0.544281	0.0218551	0.743288		purine_nucleotides_ide_novoi_biosynthesis	-0.101982	0.125516	-0.0762752	0.252405	-0.0247878	0.710295	0.01699	0.799043
PAK_Pathway_Myosin_Activation	0.0851744	0.201066	-0.0018421	0.97798	0.0208973	0.754169	0.0326812	0.624273		purine_ribonucleosides_degradation_to_ribose-1-phosphate	0.0113038	0.865502	0.0606255	0.36324	-0.0312991	0.639012	-0.0577697	0.386321
PPAR_Pathway	-0.163238	0.0138013	-0.0596315	0.371175	0.0860301	0.19656	-0.0868083	0.192527		putrescine_biosynthesis_I	0.131608	0.0476412	0.0567768	0.394551	-0.00388401	0.953593	0.0859381	0.197041
PTEN_Pathway	0.0350301	0.599563	-0.0875168	0.188908	0.0733226	0.271289	0.0405825	0.542981		putrescine_biosynthesis_II	0.198866	0.00261422	-0.00632246	0.924527	0.0727446	0.275095	0.162976	0.0139564
RANK_Signaling_in_Osteoclast_Pathway	0.087168	0.190683	0.0186773	0.779575	0.0126483	0.849684	0.0769904	0.247972		putrescine_degradation_III	-0.0229857	0.730509	-0.0138277	0.835858	0.113403	0.0882566	0.0315452	0.636377
RANK_Signaling_in_Osteoclast_Pathway_IKBs_Degradation	0.0544338	0.414383	-0.0390971	0.557855	0.015253	0.819216	0.0140727	0.832992		pyridoxal_5-phosphate_salvage	-4.87018e-05	0.999418	-0.0304821	0.647794	0.161757	0.0146972	0.121213	0.0683178
RAS_Pathway	0.00336234	0.95982	0.0886028	0.183458	-0.0983563	0.139598	-0.0197977	0.766723		pyrimidine_deoxyribonucleosides_degradation	-0.125539	0.0589623	-0.0273011	0.682439	0.0966538	0.146614	-0.0298732	0.65437
Regulation_of_telomere_length_and_cellular_immortalization_effect	0.0290942	0.662822	-0.051197	0.442722	-0.103238	0.120902	-0.106415	0.109823		pyrimidine_deoxyribonucleosides_salvage	-0.00475991	0.943143	0.0657565	0.323976	-0.127267	0.0555337	0.0149216	0.823078
RNA_Polymerase_II_Complex_Pathway	0.0656062	0.325086	-0.0137197	0.837122	-0.0388258	0.560594	0.016828	0.80092		pyrimidine_deoxyribonucleotides_biosynthesis_from_CTP	-0.00493363	0.941072	-0.00227051	0.972861	-0.0491946	0.46079	0.0432026	0.51723
Sister_chromatid_cohesion_effect	0.108619	0.102616	0.0875339	0.188821	-0.0606376	0.363143	0.155233	0.0192783		pyrimidine_deoxyribonucleotides_ide_novoi_biosynthesis	0.0109263	0.869953	-8.38458e-05	0.998998	-0.0515618	0.439474	0.0391414	0.557409
SMAD_m_Pathway	-0.043081	0.51841	0.0461831	0.488719	0.0805124	0.226929	-0.00442873	0.947093		pyrimidine_deoxyribonucleotide_phosphorylation	-0.105098	0.114313	-0.0858741	0.197376	0.0787366	0.237375	-0.0321053	0.630397
SMAD_m_Pathway_Degradation	0.106347	0.110049	0.064925	0.330146	0.0308892	0.643412	0.0770834	0.247399		pyrimidine_ribonucleosides_degradation	-0.0947855	0.154617	0.0327136	0.623929	0.0795422	0.232595	-0.0396703	0.552092
SMAD_p_Pathway	-0.043081	0.51841	0.0461831	0.488719	0.0805124	0.226929	-0.00442873	0.947093		pyrimidine_ribonucleosides_salvage_I	0.00250722	0.970033	0.0895383	0.178856	-0.0463605	0.487049	-0.0085988	0.897483
SMAD_p_Pathway_Degradation	0.106347	0.110049	0.064925	0.330146	0.0308892	0.643412	0.0770834	0.247399		pyruvate_decarboxylation_to_acetyl_CoA	0.0259633	0.697215	0.0585892	0.379609	-0.0415999	0.532906	0.0242845	0.715921
Spindle_assembly_and_chromosome_separation_effect	0.0638072	0.338557	0.109472	0.0999288	-0.11293	0.0896018	-0.00179666	0.978524		Rapoport-Luebering_glycolytic_shunt	-0.123263	0.0637436	-0.00052133	0.993768	0.0267879	0.688093	-0.00523197	0.937515
Start_of_DNA_replication_in_early_S_phase_effect	0.120302	0.0704343	0.0545711	0.413205	-0.153623	0.020583	0.101112	0.128791		resolvin_D_biosynthesis	-0.00368377	0.955983	0.00203233	0.975707	0.0320935	0.630522	-0.0537732	0.420078
STAT3_Pathway	0.0165886	0.803693	-0.0117509	0.860236	0.0497695	0.455561	0.0480042	0.471723		retinoate_biosynthesis_I	0.0372532	0.57659	-0.0534206	0.423137	0.065085	0.328953	-0.0357212	0.592378
TGF_beta_Pathway	-0.104399	0.116755	-0.0420408	0.52857	0.0104564	0.8755	-0.100073	0.132786		retinoate_biosynthesis_II	0.0464667	0.486051	-0.0597691	0.37007	0.145299	0.0286195	-0.0316398	0.635366
TGF_beta_Pathway_Epithelial_mesenchymal_transdifferentiation	-0.119591	0.0721255	0.0397913	0.550879	0.0133462	0.841497	0.0523065	0.432885		retinol_biosynthesis	0.0256465	0.700731	-0.0418131	0.530808	0.168736	0.0108803	-0.0666468	0.317454
TGF_beta_Pathway_Post_transcriptional_G1_arrest	-0.109915	0.0985529	-0.0665184	0.318389	-0.0292303	0.661341	-0.196148	0.00299908		S-adenosyl-L-methionine_biosynthesis	-0.0413019	0.535848	0.06255	0.348179	-0.0472692	0.478543	0.0419649	0.529315
TGF_beta_Pathway_SnON_degradation	-0.122271	0.0659239	0.139242	0.0360353	-0.0640498	0.33672	-0.0267339	0.688689		S-reticuline_biosynthesis	-0.0356535	0.59308	-0.05322	0.424882	0.0504231	0.449657	0.0210203	0.75277
TGF_beta_Pathway_Tumor_suppression	0.0513478	0.441377	0.149835	0.0239591	-0.0907775	0.172893	0.10213	0.124967		selenocysteine_biosynthesis	-0.00488542	0.941647	-0.074532	0.263441	-0.101385	0.127756	-0.0553058	0.406934
TGF_beta_Pathway_Tumorogenesis	0.0513478	0.441377	0.149835	0.0239591	-0.0907775	0.172893	0.10213	0.124967		serine_and_glycine_biosynthesis	0.0109334	0.86987	-0.0275239	0.679989	-0.0564223	0.397514	-0.00697306	0.916788
TNF_m_Pathway	-0.0298196	0.65495	-0.00934667	0.888623	-0.0199226	0.765294	-0.000115773	0.998616		serine_biosynthesis_phosphorylated_route	0.0391619	0.557202	-0.0514866	0.440142	-0.0589301	0.376837	0.00233911	0.972042
TNF_m_Pathway_Apoptosis	-0.0303258	0.649479	-0.0247667	0.71053	-0.00690261	0.917625	0.00376193	0.95505		serotonin_and_melatonin_biosynthesis	0.337727	1.84522e-07	0.0535544	0.421974	0.032158	0.629835	0.213523	0.00120919
TNF_p_Pathway	0.0794364	0.233219	-0.0179357	0.788115	0.0131741	0.843514	0.0109308	0.869901		serotonin_degradation	0.0752869	0.258622	-0.0339084	0.611308	0.0637501	0.33899	0.0108204	0.871203
TNF_p_Pathway_Gene_expression_Cell_Survival	-0.0200324	0.764038	-0.0293304	0.660254	-0.0120773	0.856395	-0.0193282	0.772101		sorbitol_degradation_I	NA	NA	NA	NA	NA	NA	NA	NA
TNF_p_Pathway_IKBs_degradation	-0.00325827	0.961063	-0.042134	0.527655	-0.00404685	0.951649	-0.0296738	0.656528		spermidine_biosynthesis	-0.114527	0.0851294	-0.0429562	0.519624	0.0461617	0.488922	-0.0163555	0.806397
TRAF_m_Pathway	-0.0281274	0.673371	0.0796726	0.231828	-0.049907	0.454316	-0.0502121	0.451558		spermine_and_spermidine_degradation_I	-0.0463491	0.487157	-0.0186712	0.779646	0.0697523	0.295378	-0.12159	0.0674578
TRAF_m_Pathway_IKBs_Degradation	0.0582026	0.382767	-0.0611764	0.358887	0.0121513	0.855525	0.0116361	0.861588		spermine_biosynthesis	-0.00806488	0.903817	0.0588352	0.377608	0.0815428	0.221019	0.037165	0.577495
TRAF_p_Pathway	0.0497399	0.455829	0.0390225	0.558608	0.0869366	0.191868	0.0520873	0.434819		sphingomyelin_metabolismceramide_salvage	-0.0953426	0.152197	-0.123317	0.0636258	0.096447	0.147484	-0.0591606	0.374971
TRAF_p_Pathway_IKBs_Degradation	0.0582026	0.382767	-0.0611764	0.358887	0.0121513	0.855525	0.0116361	0.861588		sphingosine_and_sphingosine-1-phosphate_metabolism	-0.0564698	0.397116	-0.0165791	0.803804	0.0460494	0.48998	-0.000392549	0.995307
Transcription_of_mRNA_Pathway	0.043757	0.511863	-0.0277815	0.677162	-0.0414914	0.533976	0.00593677	0.929119		stearate_biosynthesis	-0.00205371	0.975452	-0.0545995	0.412961	-0.0302327	0.650483	0.0964879	0.147311
Transition_and_termination_of_DNA_replication_effect	0.0158204	0.812612	0.0247771	0.710413	-0.0628228	0.346076	0.0518167	0.437212		sucrose_degradation	0.151033	0.0228428	0.0517801	0.437537	0.126691	0.0566584	0.0427533	0.521601
Translation_Regulation_of_EIF4F_activity	-0.0657659	0.323907	-0.0440311	0.509219	0.00843225	0.899458	-0.157777	0.0173619		sulfate_activation_for_sulfonation	-0.0849519	0.202249	-0.122603	0.0651883	-0.0235052	0.724662	0.0802237	0.228605
Ubiquitin_Proteasome_Pathway	-0.0771665	0.246889	0.00868677	0.89644	-0.0438215	0.51124	-0.0954394	0.151779		sulfite_oxidation	-0.032268	0.628664	-0.17659	0.00765555	0.0480145	0.471627	0.00724011	0.913613
Ubiquitin_Proteasome_Pathway_Degraded_Protein	-0.0858212	0.197653	-0.0133827	0.841069	0.0137347	0.836946	-0.0131101	0.844265		superoxide_radicals_degradation	-0.213699	0.00119771	0.0266207	0.689939	-0.067554	0.310896	-0.0861999	0.195675
VEGF_Pathway	0.0428182	0.520968	0.0353268	0.596474	-0.00863091	0.897103	0.0198894	0.765673		superpathway_of_cholesterol_biosynthesis	0.183063	0.00566946	0.0691471	0.299597	-0.0128278	0.847576	0.140132	0.0348521
VEGF_Pathway_Actin_Reorganization	0.0609498	0.360674	0.0346413	0.603623	-0.0246887	0.711401	0.069806	0.295005		superpathway_of_choline_degradation_to_L-serine	0.0320388	0.631105	-0.052721	0.429244	-0.0276082	0.679064	0.0290139	0.663695
VEGF_Pathway_Nitric_Oxide_Prodaction	0.137849	0.0379541	0.0483549	0.468487	0.0164664	0.80511	0.0384555	0.564342		superpathway_of_D-imyoi-inositol_145-trisphosphate_metabolism	-0.0362017	0.587405	-0.0532526	0.424599	0.0217269	0.744742	0.0745735	0.263175
Wnt_Pathway	-0.0430137	0.519065	-0.00248146	0.970341	-0.0426698	0.522415	-0.112063	0.092108		superpathway_of_geranylgeranyldiphosphate_biosynthesis_I_via_mevalonate	0.159984	0.0158366	0.0652194	0.327952	-0.0369953	0.579234	0.0996377	0.134489
Wnt_Pathway_Ctnn-b_Degradation	-0.100426	0.13142	-0.0620159	0.352319	-0.00116297	0.986097	-0.103214	0.120988		superpathway_of_inositol_phosphate_compounds	0.0488308	0.464116	0.112617	0.0904999	-0.0265011	0.691261	0.0342849	0.607354
										superpathway_of_melatonin_degradation	-0.0177891	0.789808	-0.0968667	0.145722	0.0654691	0.3261	-0.00357153	0.957323
										superpathway_of_methionine_degradation	-0.101833	0.12607	0.0210329	0.752627	-0.0813755	0.221971	0.0860057	0.196687
										superpathway_of_purine_nucleotide_salvage	-0.0697599	0.295325	-0.0129206	0.846488	-0.0018679	0.977672	0.0311311	0.640814
										superpathway_of_pyrimidine_deoxyribonucleoside_salvage	-0.0880395	0.18627	-0.0205253	0.75841	-0.0306202	0.646306	-0.0148062	0.824424
										superpathway_of_pyrimidine_deoxyribonucleotides_ide_novoi_biosynthesis	0.00854897	0.898074	-0.00369306	0.955872	-0.0361167	0.588283	0.0229568	0.730835
										superpathway_of_pyrimidine_ribonucleotides_ide_novoi_biosynthesis	-0.0706236	0.289371	-0.0640094	0.337025	0.102619	0.12316	-0.0385731	0.56315
										superpathway_of_steroid_hormone_biosynthesis	0.11577	0.0817755	-0.0363168	0.586217	-0.0806193	0.226311	-0.0527646	0.428862
										superpathway_of_tryptophan_utilization	0.0666774	0.317231	-0.0485681	0.466526	0.00466825	0.944236	0.028715	0.666951
										taurine_biosynthesis	-0.0834958	0.21012	0.0212944	0.749652	0.0890028	0.18148	-0.0148585	0.823814
										TCA_cycle	0.0100028	0.880859	0.0402442	0.546351	0.0201326	0.762893	0.081554	0.220956
										terminal_iOi-glycans_residues_modification	0.102194	0.124727	-0.0390995	0.557832	0.0515636	0.439457	0.081652	0.220399
										tetrahydrobiopterin_ide_novoi_biosynthesis	0.218231	0.000933592	-0.00399545	0.952263	0.00940597	0.887921	0.190616	0.00394488
										tetrahydrofolate_salvage_from_510-methenyltetrahydrofolate	-0.0873581	0.189714	-0.0049844	0.940467	-0.0935874	0.159921	0.074411	0.264219
										tetrapyrrole_biosynthesis	0.00871691	0.896083	-0.0235603	0.724042	-0.0307408	0.645007	-0.00568512	0.932116
										the_visual_cycle_I_vertebrates	-0.0119566	0.857815	-0.0828459	0.213703	0.133708	0.0441737	-0.0673696	0.312222
										thiamin_salvage_III	-0.113928	0.0867866	-0.0728977	0.274083	-0.0192452	0.773053	0.104402	0.116746
										thio-molybdenum_cofactor_biosynthesis	-0.0216414	0.745712	-0.0752374	0.258936	0.0754084	0.257852	0.0432145	0.517114
										thioredoxin_pathway	-0.0555647	0.404738	-0.0178708	0.788865	0.104248	0.117289	0.0703206	0.291451
										thiosulfate_disproportionation_III_rhodanese	0.104072	0.117913	-0.0149117	0.823194	0.100506	0.131109	0.089087	0.181066
										threonine_degradation	-0.0549284	0.410148	0.0335602	0.614974	-0.0478219	0.47341	-0.0412669	0.536193
										thymine_degradation	-0.0362706	0.586694	0.0995808	0.134713	0.0203397	0.760527	-0.0166473	0.803013
										thyroid_hormone_biosynthesis	-0.0912561	0.17063	-0.0179281	0.788203	0.0432844	0.516435	-0.0697837	0.295159
										thyroid_hormone_metabolism_II_via_conjugation_andor_degradation	0.113756	0.0872664	-0.00919964	0.890363	0.0472566	0.478661	-0.0564585	0.397211
										thyroid_hormone_metabolism_I_via_deiodination	0.0642369	0.335307	0.0984205	0.139338	0.0750386	0.260201	-0.042957	0.519616
										thyronamine_and_iodothyronamine_metabolism	0.0642369	0.335307	0.0984205	0.139338	0.0750386	0.260201	-0.042957	0.519616
										trehalose_degradation	0.0652616	0.327639	0.150202	0.0236117	-0.00120258	0.985624	0.00638911	0.923734
										triacylglycerol_biosynthesis	0.0526671	0.429716	-0.0758807	0.254875	0.106848	0.108377	-0.0244926	0.713592
										triacylglycerol_degradation	0.0983394	0.139666	0.0311549	0.640558	0.0531468	0.425521	0.0710662	0.286352
										tRNA_charging	-0.0454102	0.496031	-0.0941511	0.157408	-0.0588337	0.37762	0.0518426	0.436983
										tRNA_splicing	-0.0585746	0.379727	0.0756111	0.256572	0.11347	0.0880678	-0.00923921	0.889895
										tryptophan_degradation	-0.137011	0.0391494	-0.0452596	0.497463	-0.0326342	0.624772	-0.0889173	0.181901
										tryptophan_degradation_to_2-amino-3-carboxymuconate_semialdehyde	-0.158175	0.017078	-0.0507878	0.446381	-0.0428709	0.520455	-0.110754	0.0959957
										tryptophan_degradation_X_mammalian_via_tryptamine	0.176086	0.0078335	0.0246015	0.712375	0.0614542	0.356705	0.215163	0.00110567
										tyrosine_degradation	-0.104322	0.117027	-0.0339033	0.611362	0.0647012	0.331818	-0.0732915	0.271493
										ubiquinol-10_biosynthesis	0.0119221	0.85822	0.0077174	0.907942	-0.0213162	0.749405	0.0835734	0.209695
										UDP-D-xylose_and_UDP-D-glucuronate_biosynthesis	-0.154325	0.0200051	-0.00112922	0.986501	0.0161842	0.808386	-0.0825066	0.215591
										UDP-iNi-acetyl-D-galactosamine_biosynthesis_I	0.0448821	0.50106	-0.0258944	0.697979	0.0992527	0.136008	-0.0139705	0.834187
										UDP-iNi-acetyl-D-galactosamine_biosynthesis_II	-0.0100291	0.880549	-0.0156972	0.814045	0.112929	0.0896047	-0.0306475	0.646012
										UDP-iNi-acetyl-D-glucosamine_biosynthesis_II	-0.169719	0.0104199	-0.0496658	0.456502	0.0261212	0.695465	-0.0904826	0.174299
										UMP_biosynthesis	0.0735195	0.27	-0.0453712	0.496402	-0.00460672	0.94497	0.023407	0.725766
										uracil_degradation	-0.0362706	0.586694	0.0995808	0.134713	0.0203397	0.760527	-0.0166473	0.803013
										urate_biosynthesisinosine_5-phosphate_degradation	-0.0818055	0.21953	-0.0480395	0.471397	-0.013373	0.841183	0.026061	0.696132
										urea_cycle	0.0211051	0.751805	-0.0402825	0.545969	0.0380163	0.568802	0.0476187	0.475294
										UTP_and_CTP_dephosphorylation_I	-0.0179794	0.787612	-0.00798259	0.904794	0.0303694	0.649009	-0.0323389	0.627909
										UTP_and_CTP_dephosphorylation_II	0.0361452	0.587989	0.0580009	0.38442	0.149799	0.0239927	0.0251848	0.705867
										UTP_and_CTP_ide_novoi_biosynthesis	-0.0952369	0.152654	-0.0576323	0.387454	0.112204	0.0916968	-0.0477272	0.474287
										valine_degradation	-0.0427975	0.52117	0.0501126	0.452456	-0.071674	0.282241	-0.0430029	0.51917
										wybutosine_biosynthesis	0.0322333	0.629033	0.049058	0.462038	0.103245	0.120879	0.0750578	0.260078
										zymosterol_biosynthesis	0.145273	0.0286477	0.00346786	0.95856	-0.000153283	0.998168	0.151124	0.0227603

## Sheet: GSE14805 normalization
Signaling pathway	Pazopanib_CORR.COEF.	Pazopanib_P.VALUE	Sorafenib_CORR.COEF	Sorafenib_P.VALUE	Sunitinib_CORR.COEF	Sunitinib_P.VALUE	Temsirolimus_CORR.COEF	Temsirolimus_P.VALUE		Metabolic pathways	Pazopanib_CORR.COEF.	Pazopanib_P.VALUE	Sorafenib_CORR.COEF	Sorafenib_P.VALUE	Sunitinib_CORR.COEF	Sunitinib_P.VALUE	Temsirolimus_CORR.COEF	Temsirolimus_P.VALUE
0_IL_6_Pathway_IKBs_Degradation	0.0308878	0.643427	-0.0268515	0.687391	-0.000871094	0.989586	0.00992971	0.881724		125-dihydroxyvitamin_Dsub3sub_biosynthesis	0.0256738	0.700428	0.0385855	0.563024	-0.0645445	0.332993	0.115054	0.0836935
AHR_Pathway	0.000977223	0.988318	-0.0668921	0.315672	-0.0549136	0.410274	-0.0164426	0.805387		1D-imyoi-inositol_hexakisphosphate_biosynthesis_II_mammalian	0.104717	0.115639	0.0367304	0.581955	-0.00567023	0.932293	0.0408009	0.54081
AHR_Pathway_AHR_Degradation	-0.133765	0.0440835	-0.0832613	0.211408	-0.0214133	0.748301	0.0512899	0.441893		1D-imyoi-inositol_hexakisphosphate_biosynthesis_V_from_Ins134P3	-0.00218681	0.973861	-0.0837492	0.208735	0.0256441	0.700758	0.020981	0.753217
AHR_Pathway_C_Myc_Expression	0.059206	0.374604	-0.0270467	0.68524	-0.0296875	0.656381	-0.0438756	0.510718		2-amino-3-carboxymuconate_semialdehyde_degradation_to_glutaryl-CoA	NA	NA	NA	NA	NA	NA	NA	NA
AHR_Pathway_Cath_D_Expression	0.0713912	0.284149	-0.0286474	0.667689	-0.0351707	0.598098	-0.0454312	0.495832		2-deoxy-alpha-D-ribose_1-phosphate_degradation	-0.0686099	0.303377	0.025454	0.702872	0.14293	0.031348	0.0329285	0.62165
AHR_Pathway_PS2_Gene_Expression	0.0444724	0.504979	-0.0300143	0.652843	-0.00803627	0.904157	-0.0445418	0.504314		2-oxobutanoate_degradation	0.00537233	0.935843	0.0525807	0.430474	-0.0761441	0.253224	0.0563686	0.397964
AKT_Pathway	-0.114198	0.0860351	-0.0813171	0.222304	0.0553273	0.406752	-0.0555639	0.404745		2-oxoglutarate_decarboxylation_to_succinyl-CoA	0.0979437	0.141274	-0.0256255	0.700965	-0.042042	0.528558	0.0257801	0.699247
AKT_Pathway_Aggregation_&_Neurodegeneration	0.0439639	0.509867	0.1454	0.028507	0.00684995	0.918252	0.0761705	0.253059		2-oxoisovalerate_decarboxylation_to_isobutanoyl-CoA	0.0269657	0.686133	0.04827	0.46927	-0.0312258	0.639798	0.0274223	0.681105
AKT_Pathway_Apoptosis_Inhibition	0.0468175	0.482762	0.153011	0.0210985	0.0392356	0.55646	0.0687282	0.302542		3-phosphoinositide_biosynthesis	0.0237366	0.722062	0.106203	0.110534	-0.0391484	0.557338	0.118331	0.0751984
AKT_Pathway_Blocks_Apoptosis	-0.121572	0.0674972	0.0784057	0.239358	-0.0164791	0.804963	0.105198	0.113968		3-phosphoinositide_degradation	0.0750002	0.260445	0.0344498	0.605627	0.0154593	0.816813	0.0910789	0.171466
AKT_Pathway_Cardiovascular_Homeostasis	0.0496227	0.456893	0.142464	0.0319092	0.0287013	0.667101	0.0740212	0.266736		4-aminobutyrate_degradation	0.0977543	0.142049	0.124628	0.0608393	0.0168683	0.800452	0.0384586	0.56431
AKT_Pathway_Caspase_Cascade	-0.0259488	0.697376	0.110288	0.0974107	-0.0435349	0.514009	0.152338	0.0216785		4-hydroxy-2-nonenal_detoxification	0.0918951	0.167643	0.00443658	0.947	0.00731294	0.912747	0.00694086	0.917171
AKT_Pathway_Cell_Cycle	0.0638573	0.338177	-0.059642	0.37109	0.101376	0.127788	-0.034355	0.60662		4-hydroxybenzoate_biosynthesis	0.0301883	0.650963	-0.0188814	0.777229	-0.114857	0.0842273	-0.0329362	0.621568
AKT_Pathway_Cell_Cycle_Progression	-0.0620669	0.351922	0.0903597	0.174887	-0.0246051	0.712335	0.0642669	0.335081		4-hydroxyproline_degradation	NA	NA	NA	NA	NA	NA	NA	NA
AKT_Pathway_Cell_Survival	-0.227818	0.000542032	0.00575581	0.931274	-0.0463223	0.487409	0.00653572	0.92199		5-aminoimidazole_ribonucleotide_biosynthesis	-0.0107474	0.872064	-0.00885058	0.894499	-0.101376	0.127789	0.0339361	0.611017
AKT_Pathway_Death_Genes	-0.0193201	0.772193	0.116722	0.0792795	-0.0159921	0.810617	0.133675	0.0442259		7-3-amino-3-carboxypropyl-wyosine_biosynthesis	-0.00188793	0.977433	0.0429595	0.519592	0.115109	0.0835455	0.0581586	0.383127
AKT_Pathway_Elevation_of_Glucose_Import	0.012867	0.847117	0.147746	0.0260168	0.0111857	0.866895	0.122755	0.0648522		acetate_conversion_to_acetyl-CoA	-0.111996	0.0923035	-0.0813775	0.22196	0.0549545	0.409925	-0.0860068	0.196682
AKT_Pathway_ERK_Pathway	-0.114593	0.0849488	0.0761882	0.252949	-0.0523295	0.432683	0.110348	0.0972263		acetone_degradation_I_to_methylglyoxal	0.170496	0.0100684	0.0524091	0.431983	0.113309	0.0885224	0.00423714	0.949379
AKT_Pathway_Genetic_Stability	-0.0630903	0.344023	0.110538	0.0966482	0.0230773	0.729477	0.0896775	0.178179		acetyl-CoA_biosynthesis_from_citrate	0.0251093	0.706708	0.0308054	0.644313	-0.0641753	0.335772	-0.0325621	0.625537
AKT_Pathway_Glucose_Uptake	0.041598	0.532925	0.142844	0.03145	0.0253093	0.704481	0.0752009	0.259168		acyl-CoA_hydrolysis	-0.0509047	0.445334	-0.0418347	0.530595	0.0204667	0.759078	-0.123498	0.0632364
AKT_Pathway_Glycogen_Synthesis	-0.16625	0.0121258	0.0202274	0.76181	-0.0861802	0.195778	0.0107011	0.872611		acyl_carrier_protein_metabolism	-0.0741875	0.265661	0.0475406	0.476019	-0.0776733	0.243789	0.0482654	0.469312
AKT_Pathway_Insulin_Stimulated_Mitogenesis	0.0469426	0.481591	0.13785	0.037952	0.0306064	0.646455	0.0736871	0.268907		adenine_and_adenosine_salvage_I	0.0419126	0.529829	-0.0586036	0.379491	0.0832777	0.211318	0.0587268	0.378489
AKT_Pathway_JNK_Pathway	0.0733415	0.271165	0.120875	0.0690963	0.0191907	0.773677	0.116823	0.0790178		adenine_and_adenosine_salvage_II	-0.0179947	0.787436	0.0223612	0.737559	0.0181753	0.785354	-0.0186842	0.779495
AKT_Pathway_Neuroprotection	0.041598	0.532925	0.142844	0.03145	0.0253093	0.704481	0.0752009	0.259168		adenine_and_adenosine_salvage_III	-0.0342269	0.607963	0.0775858	0.244323	-0.0799391	0.230265	-0.0821346	0.217675
AKT_Pathway_NF_kB_Pathway	0.0344796	0.605315	0.142127	0.0323207	0.0282565	0.671959	0.0592667	0.374114		adenosine_deoxyribonucleotides_ide_novoi_biosynthesis	-0.0748647	0.26131	-0.0620818	0.351806	0.130394	0.0497479	-0.080244	0.228487
AKT_Pathway_p53_Degradation	-0.0651301	0.328616	0.0248742	0.70933	0.0276304	0.67882	0.0683419	0.305274		adenosine_nucleotides_degradation	-0.153229	0.0209137	-0.00764081	0.908852	-0.0301931	0.650911	-0.114686	0.0846942
AKT_Pathway_p73_Mediated_Apoptosis	-0.000743236	0.991115	0.139059	0.0362817	-0.0265979	0.690191	0.10025	0.132098		adenosine_ribonucleotides_ide_novoi_biosynthesis	-0.182011	0.0059569	-0.109188	0.100816	-0.077434	0.24525	0.0718158	0.281287
AKT_Pathway_Protein_Synthesis	0.102665	0.12299	-0.0682891	0.305648	-0.134712	0.0425922	-0.0460014	0.490433		alanine_biosynthesisdegradation	NA	NA	NA	NA	NA	NA	NA	NA
AKT_Pathway_Regeneration_of_Cyclic_Nucleotide	0.00649864	0.922431	0.134976	0.0421836	-0.00370825	0.955691	0.113125	0.0890469		allopregnanolone_biosynthesis	0.0400836	0.547955	0.000765856	0.990844	-0.0728066	0.274685	0.0702509	0.291931
AKT_Pathway_Respiratory_Burst	0.041598	0.532925	0.142844	0.03145	0.0253093	0.704481	0.0752009	0.259168		alpha-tocopherol_degradation	0.265679	5.03795e-05	0.100295	0.131925	0.058312	0.381871	0.0963252	0.147998
AKT_Pathway_Survival_Genes	-0.110758	0.0959823	0.0675317	0.311057	-0.0630253	0.344521	0.117732	0.076698		anandamide_degradation	0.0159796	0.810762	0.0328762	0.622205	-0.0399362	0.549428	0.00861854	0.897249
AKT_Pathway_Synaptic_Signaling	-0.0281454	0.673174	0.112845	0.0898453	-0.0389381	0.55946	0.0875149	0.188918		androgen_biosynthesis	0.0667678	0.316574	0.0243379	0.715322	-0.0284282	0.670082	-0.0215036	0.747276
AKT_Pathway_Translation	0.0732793	0.271573	-0.130299	0.0499153	-0.057806	0.386023	0.145944	0.027913		arsenate_detoxification_I_glutaredoxin	-0.0328899	0.622059	-0.0310145	0.642065	-0.0299921	0.653083	0.0147254	0.825367
Androgen_receptor_Pathway	-0.125018	0.0600296	-0.0741073	0.266179	0.0193669	0.771657	-0.176953	0.00752937		ascorbate_recycling_cytosolic	-0.0268324	0.687601	-0.015068	0.821371	-0.0222958	0.738299	-0.0147676	0.824874
Androgen_receptor_Pathway_Apoptosis	0.0664633	0.318791	0.147427	0.0263438	-0.0673695	0.312223	0.10789	0.104957		asparagine_biosynthesis	0.030598	0.646545	-0.100885	0.129654	0.0165354	0.804311	0.106929	0.108106
Androgen_receptor_Pathway_AR_Degradation	0.0292176	0.66148	-0.00902522	0.892429	0.106693	0.108893	-0.0131331	0.843994		asparagine_degradation	0.111791	0.0929052	0.0610285	0.360053	-0.110706	0.0961405	0.125195	0.059665
Androgen_receptor_Pathway_Cell_Survival_&_Cell_Growth	-0.0504856	0.449094	0.134007	0.0436969	0.00505584	0.939615	-0.0304081	0.648591		aspartate_biosynthesis	NA	NA	NA	NA	NA	NA	NA	NA
Androgen_receptor_Pathway_Gonadotropin_Regulation	-0.134108	0.0435375	-0.0610441	0.35993	0.0357625	0.591949	-0.0845725	0.204279		aspirin-triggered_lipoxin_biosynthesis	-0.0347952	0.602014	-0.0536231	0.421379	0.0212769	0.749851	-0.0731997	0.272095
Androgen_receptor_Pathway_Histone_Modification	-0.134108	0.0435375	-0.0610441	0.35993	0.0357625	0.591949	-0.0845725	0.204279		aspirin_triggered_resolvin_D_biosynthesis	-0.0347952	0.602014	-0.0536231	0.421379	0.0212769	0.749851	-0.0731997	0.272095
Androgen_receptor_Pathway_Prostate_Differentiation_&_Development	-0.134108	0.0435375	-0.0610441	0.35993	0.0357625	0.591949	-0.0845725	0.204279		aspirin_triggered_resolvin_E_biosynthesis	-0.0347952	0.602014	-0.0536231	0.421379	0.0212769	0.749851	-0.0731997	0.272095
Androgen_receptor_Pathway_Sexual_Differentiation_&_Sexual_Maturation_at_Puberty	-0.134108	0.0435375	-0.0610441	0.35993	0.0357625	0.591949	-0.0845725	0.204279		beta-alanine_degradation	-0.0448973	0.500915	0.07143	0.283887	0.00773814	0.907696	0.105568	0.112693
ATM_Pathway	0.166131	0.0121884	0.0245477	0.712976	-0.0395436	0.553364	0.11242	0.0910687		bile_acid_biosynthesis_neutral_pathway	0.135353	0.0416073	-0.0220164	0.741461	-0.0641985	0.335597	0.162924	0.0139874
ATM_Pathway_Apoptosis	-0.0752764	0.258689	-0.0330361	0.620511	-0.0840315	0.207199	-0.0523597	0.432417		biotin-carboxyl_carrier_protein_assembly	-0.0385554	0.563329	0.00165799	0.980181	0.0488223	0.464194	0.0511091	0.443506
ATM_Pathway_Apoptosis_&_Senescense	-0.0213719	0.748772	0.00691259	0.917507	-0.0611418	0.35916	0.0828997	0.213405		bupropion_degradation	0.13535	0.0416115	0.0466604	0.484233	-0.00512622	0.938776	0.00748826	0.910664
ATM_Pathway_Cell_Cicle_Checkpoint_Control	-0.0033801	0.959608	0.087374	0.189633	-0.0635328	0.340642	0.0413688	0.535186		C20_prostanoid_biosynthesis	-0.127574	0.0549426	-0.079973	0.230067	-0.00403084	0.951841	0.00243193	0.970933
ATM_Pathway_Cell_Survival	0.211619	0.0013405	-0.0049603	0.940754	-0.0227982	0.732624	0.17556	0.00802299		cardiolipin_biosynthesis	-0.0455943	0.494285	-0.0501743	0.451899	-0.0321915	0.629478	-0.0443177	0.506464
ATM_Pathway_Checkpoint_Activation	0.0268788	0.68709	0.0552633	0.407296	-0.0796893	0.23173	0.0905448	0.174001		carnosine_biosynthesis	NA	NA	NA	NA	NA	NA	NA	NA
ATM_Pathway_DNA_Repair	0.0759653	0.254344	0.0757424	0.255744	-0.144919	0.0290427	0.0732442	0.271803		catecholamine_biosynthesis	0.141574	0.0330072	-0.0315554	0.636268	-0.00722346	0.913811	-0.0305239	0.647343
ATM_Pathway_G2_Mitosis_Progression	-0.110359	0.0971922	-0.111948	0.0924419	0.0660618	0.32173	-0.0730892	0.272821		CDP-diacylglycerol_biosynthesis	0.0700311	0.293447	-0.0486655	0.465632	0.0887853	0.182553	0.127324	0.0554233
ATM_Pathway_G2/M_Checkpoint_Arrest	-0.0399085	0.549706	-0.0324777	0.626433	0.18416	0.00538297	-0.0117922	0.85975		ceramide_ide_novoi_biosynthesis	-0.0377195	0.571825	0.0183677	0.783138	-0.0646196	0.33243	0.0698848	0.294459
ATM_Pathway_MDMX_Ubiquitination_&_Degradation	0.0446954	0.502844	0.00827692	0.901301	-0.0947565	0.154744	-0.0011572	0.986166		cholesterol_biosynthesis_I	0.143003	0.0312598	0.0490689	0.461938	0.0256214	0.70101	0.154029	0.020247
ATM_Pathway_NF_kB_Pathway	-0.0096919	0.884537	0.0391729	0.557092	-0.0469314	0.481696	0.0566674	0.395464		cholesterol_biosynthesis_III_via_desmosterol	0.143003	0.0312598	0.0490689	0.461938	0.0256214	0.70101	0.154029	0.020247
ATM_Pathway_S_Phase_Arrest	-0.0096919	0.884537	0.0391729	0.557092	-0.0469314	0.481696	0.0566674	0.395464		cholesterol_biosynthesis_II_via_2425-dihydrolanosterol	0.143003	0.0312598	0.0490689	0.461938	0.0256214	0.70101	0.154029	0.020247
ATM_Pathway_S_Phase_Progresion	-0.120786	0.0693042	-0.0748302	0.26153	-0.0111529	0.867281	-0.0246184	0.712186		choline_degradation	-0.0448349	0.50151	-0.0175548	0.792512	-0.0412475	0.536385	-0.0451786	0.498233
ATM_Pathway_Synaptic_Vesicle_Transport	-0.0096919	0.884537	0.0391729	0.557092	-0.0469314	0.481696	0.0566674	0.395464		chondroitin_and_dermatan_biosynthesis	-0.0138929	0.835095	0.023804	0.721306	-0.0106131	0.87365	-0.0677665	0.309374
Brca1_as_a_transcription_regulator_effect	0.119316	0.0727877	-0.00351776	0.957965	0.0399946	0.548844	0.11994	0.0712905		chondroitin_sulfate_biosynthesis	0.00492372	0.94119	-0.0430817	0.518404	-0.0233383	0.726539	-0.0591518	0.375042
BRCA1_Pathway	0.0378093	0.57091	0.0202414	0.76165	-0.170433	0.0100967	0.0227143	0.73357		chondroitin_sulfate_biosynthesis_late_stages	-0.0553755	0.406343	-0.0229868	0.730496	-0.014977	0.822432	-0.117674	0.0768447
cAMP_Pathway	-0.124474	0.0611619	-0.0965333	0.14712	0.00661534	0.921042	-0.109423	0.10008		chondroitin_sulfate_degradation_metazoa	-0.121913	0.0667261	-0.0783409	0.239748	-0.0269785	0.685991	-0.0116183	0.861798
cAMP_Pathway_Axonal_Growth	-0.0320665	0.63081	0.0171965	0.796654	-0.00239036	0.971429	-0.169181	0.01067		citrulline-nitric_oxide_cycle	0.11855	0.0746581	-0.00253833	0.969662	0.0306311	0.646189	0.0734753	0.27029
cAMP_Pathway_Cardiovascular_Homeostasis	-0.0207653	0.755674	0.0429246	0.519932	-0.0745409	0.263384	-0.0975968	0.142695		CMP-iNi-acetylneuraminate_biosynthesis_I_eukaryotes	0.085128	0.201312	-0.000667422	0.992021	-0.0631586	0.343499	0.00590113	0.929543
cAMP_Pathway_Cell_Growth	0.00799743	0.904618	-0.199082	0.00258571	-0.0711066	0.286077	0.0381751	0.567187		CMP_phosphorylation	-0.10978	0.0989706	-0.0450536	0.499424	0.135524	0.0413477	-0.0921618	0.166408
cAMP_Pathway_Cell_Proliferation	-0.0433358	0.515937	0.0848906	0.202576	-0.0543301	0.415274	-0.10928	0.100528		coenzyme_A_biosynthesis	0.0582641	0.382263	0.0186109	0.780339	-0.00215163	0.974282	0.11515	0.0834336
cAMP_Pathway_Cell_Survival	0.0292182	0.661473	0.0747181	0.262247	-0.0748139	0.261635	0.014918	0.82312		creatine-phosphate_biosynthesis	0.0368026	0.581213	-0.00302601	0.963836	-0.0351675	0.598131	0.137265	0.0387835
cAMP_Pathway_Cell_Survival_&_Chemotaxis	0.0143073	0.830249	-0.111038	0.095141	0.0249966	0.707965	0.0855043	0.19932		creatine_biosynthesis	-0.0454803	0.495365	0.000183245	0.997809	0.0580429	0.384076	0.0607678	0.362112
cAMP_Pathway_Cytokine_Production	0.248899	0.000151169	-0.0877429	0.187764	-0.00497292	0.940603	0.152436	0.0215932		cysteine_biosynthesis	-0.117938	0.0761793	-0.00867249	0.89661	-0.0976242	0.142583	0.0528584	0.42804
cAMP_Pathway_Degradation_of_Cell_Cycle_Regulators	0.0270778	0.684897	0.067328	0.312522	-0.0980335	0.140908	-0.0116573	0.861338		cysteine_biosynthesishomocysteine_degradation_trans-sulfuration	-0.13382	0.0439957	-0.0178797	0.788762	-0.0758786	0.254888	0.0536787	0.420896
cAMP_Pathway_Endothelial_Cell_Regulation	-0.133514	0.0444843	-0.121414	0.0678581	-0.0022436	0.973183	-0.073922	0.26738		D-galactose_degradation_V_Leloir_pathway	-0.000992794	0.988132	0.00397558	0.9525	-0.0414523	0.534362	-0.0110199	0.86885
cAMP_Pathway_Glycogen_Synthesis	-0.0633931	0.341707	0.061844	0.353658	-0.0721264	0.279206	-0.134723	0.0425753		D-glucuronate_degradation	0.0309905	0.642323	-0.0222153	0.739209	0.0933708	0.160894	0.126066	0.0578982
cAMP_Pathway_Glycolysis	-0.229768	0.000483932	-0.0451736	0.498281	-0.00749069	0.910635	0.0124161	0.852412		D-imyoi-inositol-5-phosphate_metabolism	0.021973	0.741953	0.0138112	0.83605	-0.0386316	0.562557	-0.0365565	0.583745
cAMP_Pathway_Metabolic_Energy	-0.0126223	0.84999	0.127028	0.0559982	-0.0419855	0.529113	0.0792873	0.2341		D-imyoi-inositol_134-trisphosphate_biosynthesis	0.087107	0.190995	0.037949	0.569486	-0.0183792	0.783005	0.0127354	0.848662
cAMP_Pathway_Myocardial_Contraction	0.141565	0.0330181	0.118848	0.0739258	-0.0246018	0.712371	0.0388739	0.560108		D-imyoi-inositol_145-trisphosphate_biosynthesis	0.0333627	0.617058	0.022427	0.736816	-0.0508353	0.445955	0.0132977	0.842065
cAMP_Pathway_Oncogenesis	0.00578407	0.930937	0.0535092	0.422367	-0.0655102	0.325796	-0.110992	0.095278		D-imyoi-inositol_145-trisphosphate_degradation	0.109142	0.100961	-0.0235718	0.723913	-0.0271568	0.684026	0.139926	0.0351225
cAMP_Pathway_Protein_Retention	-0.134389	0.043096	-0.0466749	0.484097	0.0453263	0.496828	-0.108233	0.103849		D-imyoi-inositol_1456-tetrakisphosphate_biosynthesis	0.022001	0.741635	-0.00832352	0.900748	0.0117769	0.85993	0.0546119	0.412855
cAMP_Pathway_Regulation_of_Cytoskeleton	-0.0126811	0.849299	0.0525098	0.431097	-0.0663489	0.319626	-0.104184	0.117517		D-imyoi-inositol_3456-tetrakisphosphate_biosynthesis	0.107489	0.106262	-0.0790285	0.235635	-0.0084395	0.899372	0.087722	0.187869
Caspase_Cascade	0.149095	0.0246714	0.102649	0.12305	0.00784389	0.90644	0.107464	0.106342		D-mannose_degradation	-0.0201508	0.762685	0.0940907	0.157676	0.036342	0.585956	-0.0201375	0.762836
Caspase_Cascade_Activated_Tissue_Trans_glutaminase	0.00204593	0.975545	0.0144786	0.828248	0.0706456	0.289221	-0.0197819	0.766903		dermatan_sulfate_biosynthesis	-0.00676532	0.919258	-0.0361088	0.588364	0.00067147	0.991973	-0.0418047	0.53089
Caspase_Cascade_Apoptosis	-0.0867343	0.192908	0.0424301	0.524756	0.0111013	0.867889	-0.0881994	0.185468		dermatan_sulfate_biosynthesis_late_stages	-0.14512	0.0288184	-0.040814	0.54068	0.0189192	0.776795	-0.0818025	0.219547
Caspase_Cascade_Cell_Survival	0.0805537	0.22669	0.0468883	0.482099	0.100427	0.131416	-0.00840435	0.899789		dermatan_sulfate_degradation_metazoa	-0.0727395	0.275129	0.00245975	0.9706	0.0501404	0.452206	0.00709991	0.91528
Caspase_Cascade_ICAD_Degradation	-0.088817	0.182396	0.00727624	0.913184	-0.018338	0.783479	0.00326012	0.961041		diphthamide_biosynthesis	-0.0107401	0.87215	-0.0620333	0.352184	-0.0562091	0.399303	0.0506095	0.447981
CD40_Pathway	0.168717	0.0108894	0.0353322	0.596417	0.00417386	0.950134	0.0249204	0.708814		dolichol_and_dolichyl_phosphate_biosynthesis	-0.0603333	0.365561	-0.052714	0.429305	0.105395	0.113289	-0.137523	0.0384143
CD40_Pathway_Cell_Survival	0.136051	0.040557	0.00134087	0.983971	0.0542108	0.4163	0.0151459	0.820464		dolichyl-diphosphooligosaccharide_biosynthesis	-0.0440721	0.508825	-0.0644005	0.334075	0.0378845	0.570143	0.0683375	0.305305
CD40_Pathway_Gene_Expression	0.0537596	0.420195	0.00589221	0.92965	0.0475743	0.475706	-0.0132152	0.843032		dopamine_degradation	-0.0224983	0.73601	-0.0399817	0.548973	0.0762085	0.252822	0.0643992	0.334085
CD40_Pathway_IKBs_Degradation	-0.0374986	0.574081	-0.0305175	0.647412	-0.00153985	0.981593	-0.0495724	0.45735		dTMP_ide_novoi_biosynthesis_mitochondrial	0.0601625	0.366922	0.0636526	0.339731	-0.163455	0.0136742	0.0707743	0.288341
Cellular_Anti_Apoptosis_Pathway	-0.197822	0.00275633	-0.110572	0.096545	-0.0174189	0.794083	-0.0763182	0.252137		eicosapentaenoate_biosynthesis	-0.026347	0.692965	-0.0288954	0.664986	-0.0498094	0.4552	0.000786551	0.990597
Cellular_Anti_Apoptosis_Pathway_Apoptosis	0.0779444	0.242143	0.148942	0.0248207	0.0323052	0.628268	0.06847	0.304366		epoxysqualene_biosynthesis	0.0910901	0.171413	0.0754699	0.257463	0.00756101	0.9098	0.0669895	0.314966
Cellular_Anti_Apoptosis_Pathway_Depolarization	-0.0785876	0.238267	0.00858273	0.897674	-0.014721	0.825418	0.12442	0.0612759		estradiol_biosynthesis_I	0.0904904	0.174261	-0.045881	0.49157	-0.0985796	0.138697	-0.0144747	0.828293
Chemokine_Pathway	0.129533	0.0512881	0.0406008	0.542799	0.00612763	0.926846	0.119496	0.0723532		estradiol_biosynthesis_II	0.00892826	0.893578	-0.0403783	0.545014	-0.0849539	0.202238	-0.00696346	0.916902
Chemokine_Pathway_Cell_Activation	0.126428	0.0571764	-0.0748945	0.26112	0.0439233	0.510258	0.200449	0.00241134		ethanol_degradation_II	-0.0638963	0.337881	-0.0499489	0.453936	0.0644015	0.334068	0.0417746	0.531186
Chemokine_Pathway_Gene_Expression_&_Apoptosis	0.0396072	0.552725	-0.0852177	0.200836	0.0267114	0.688937	-0.00802922	0.90424		ethanol_degradation_IV	-0.0807135	0.225767	-0.0194305	0.770928	0.0732292	0.271902	0.0353589	0.59614
Chemokine_Pathway_Internalization_Degradation_Recycling	0.133322	0.0447953	0.0894702	0.179189	-0.059589	0.371516	-0.0377984	0.571021		eumelanin_biosynthesis	-0.0576081	0.387654	-0.065872	0.323125	0.0388002	0.560853	-0.0236807	0.72269
Chromatin_Pathway	0.0154787	0.816587	0.0812581	0.222641	-0.0272347	0.683169	-0.0850524	0.201714		fatty_acid_activation	-0.00533228	0.93632	-0.0601074	0.367363	-0.0622313	0.350645	0.101421	0.127621
Chromatin_Pathway_Octamer_Sliding	NA	NA	NA	NA	NA	NA	NA	NA		fatty_acid_alpha-oxidation	-0.0783379	0.239766	-0.0112921	0.865641	0.0143116	0.830199	0.159076	0.0164498
Chromatin_Pathway_Octamer_Transfer	NA	NA	NA	NA	NA	NA	NA	NA		fatty_acid_alpha-oxidation_III	-0.0145893	0.826955	-0.0260189	0.696598	0.0745586	0.26327	0.167744	0.0113634
Circadian_Pathway	-0.0234697	0.725061	0.02407	0.718323	-0.0916464	0.168801	0.0208634	0.754556		fatty_acid_beta-oxidation	-0.00276417	0.966964	-0.0361498	0.587941	-0.0483974	0.468097	0.0879042	0.186951
CREB_Pathway	-0.14916	0.0246079	-0.0505768	0.448275	-0.00559481	0.933192	-0.139816	0.035269		fatty_acid_beta-oxidation_peroxisome	0.0524898	0.431273	-0.0503247	0.450543	-0.033269	0.618048	0.117236	0.0779564
CREB_Pathway_Gene_Expression	-0.0210523	0.752406	0.0524083	0.431989	-0.0394478	0.554326	-0.0279111	0.67574		fatty_acid_beta-oxidation_unsaturated_odd_number	-0.0807519	0.225545	-0.129652	0.0510738	-0.0300612	0.652336	-0.0379973	0.568995
Cytokine_Network_Pathway	-0.00614226	0.926672	-0.0346059	0.603992	0.0626969	0.347046	0.0661022	0.321433		fatty_acid_biosynthesis_initiation	-0.0243699	0.714965	-0.0682466	0.305951	0.0455736	0.494481	0.065978	0.322345
DNA_damage_induced_apoptosis_effect	0.0497221	0.455991	0.018999	0.775878	-0.163833	0.0134553	0.0733013	0.271429		fatty_acid_elongation_--_saturated	-0.0372154	0.576978	-0.0585008	0.380329	-0.0956266	0.150974	-0.0575914	0.387792
DNA_damage_induced_responses_effect	-0.0116667	0.861227	0.0160178	0.810319	-0.0736885	0.268898	0.0470135	0.480929		flavin_biosynthesis	0.090114	0.176068	0.00798016	0.904823	0.0775838	0.244335	0.0616426	0.355231
DNA_Repair_Mechanisms_Pathway	0.101132	0.128714	0.0525878	0.430412	-0.113548	0.0878491	0.0916778	0.168654		folate_polyglutamylation	0.0305375	0.647197	-0.00121116	0.985521	-0.103343	0.120524	0.0195988	0.769
EGFR1_Pathway	-0.127117	0.0558242	-0.037537	0.573688	0.0246298	0.712058	-0.0449469	0.500441		folate_transformations	0.0415532	0.533367	0.0602911	0.365897	-0.0877816	0.187568	0.0919839	0.167231
ErbB_Family_Pathway	0.121209	0.0683283	-0.00414799	0.950443	0.0789567	0.236063	0.0229976	0.730375		formaldehyde_oxidation	0.00221317	0.973546	0.03826	0.566324	-0.0852708	0.200554	0.0482129	0.469796
ErbB_Family_Pathway_Anti_Apoptosis	0.0471329	0.479815	-0.0459318	0.49109	0.0393812	0.554996	0.0363521	0.585852		fructose_26-bisphosphate_synthesisdephosphorylation	NA	NA	NA	NA	NA	NA	NA	NA
ERK_Signaling_Pathway	-0.189517	0.00416204	-0.0854449	0.199633	0.011671	0.861177	-0.10804	0.104469		GABA_shunt	0.0527893	0.428645	0.0428282	0.52087	-0.0491803	0.460921	0.0589559	0.376628
Erythropoeitin_Pathway	0.073667	0.269038	-0.0269028	0.686826	-0.0384184	0.564717	-0.0452911	0.497163		gamma-glutamyl_cycle	0.0829658	0.213039	-0.0385462	0.563422	-0.0129693	0.845917	0.118403	0.0750212
Estrogen_Pathway	-0.165231	0.0126717	-0.124338	0.0614472	0.034478	0.605332	-0.133491	0.0445222		gamma-linolenate_biosynthesis	0.0109338	0.869865	-0.0575454	0.388172	-0.072868	0.27428	0.110386	0.0971098
Fas_m_Signaling_Pathway	0.0118504	0.859065	-0.0425526	0.523559	-0.0777039	0.243603	0.138344	0.0372615		GDP-glucose_biosynthesis_II	0.0506323	0.447776	0.100916	0.129538	0.168778	0.0108602	-0.00566392	0.932369
Fas_p_Signaling_Pathway	-0.0064582	0.922912	-0.0132015	0.843193	0.0160381	0.810083	-0.0186106	0.780342		GDP-L-fucose_biosynthesis_II_from_L-fucose	-0.0714043	0.28406	0.0148773	0.823595	-0.0243446	0.715247	-0.0716668	0.282289
FLT3_Signaling_Pathway	0.0969153	0.145519	-0.00723946	0.913621	-0.02081	0.755164	-0.0272362	0.683152		GDP-L-fucose_biosynthesis_I_from_GDP-D-mannose	0.0368735	0.580485	-0.134829	0.0424114	-0.0779357	0.242195	0.155498	0.01907
G_protein_signaling_Cross_talk_between_Ras_family_GTPases	0.0841812	0.206388	0.0957662	0.150376	0.0222802	0.738476	0.0970839	0.144816		GDP-mannose_biosynthesis	0.111398	0.0940659	0.0894398	0.179337	0.165092	0.0127477	-0.00438892	0.947568
Glucocorticoid_Receptor_Pathway	0.0529638	0.427118	0.00763566	0.908913	0.0129574	0.846056	0.0191675	0.773944		geranylgeranyldiphosphate_biosynthesis	-0.0711127	0.286037	0.030806	0.644306	0.0457169	0.493122	0.0688856	0.301434
Glucocorticoid_Receptor_Pathway_Cell_Cycle_Arrest	0.111896	0.0925949	0.0544718	0.414056	0.117903	0.0762672	0.104459	0.116543		glucocorticoid_biosynthesis	-0.0145903	0.826943	-0.0358961	0.590565	-0.0297391	0.655821	-0.0328856	0.622105
Glucocorticoid_Receptor_Pathway_Cell_cycle_progression	-0.211866	0.00132277	-0.0580568	0.383962	-0.00362509	0.956683	-0.0685858	0.303547		gluconeogenesis	0.138595	0.0369153	0.0260214	0.69657	0.103836	0.118752	0.0210419	0.752524
Glucocorticoid_Receptor_Pathway_Gene_Expression	0.0926723	0.164062	0.0746083	0.262951	-0.0487122	0.465203	-0.0656446	0.324802		glutamate_biosynthesisdegradation	-0.113841	0.0870288	-0.062066	0.351929	0.00666615	0.920438	0.0131903	0.843324
Glucocorticoid_Receptor_Pathway_Inflammatory_Cytokines	0.0282482	0.67205	-0.0118604	0.858948	0.0236378	0.723172	0.0504901	0.449054		glutamate_dependent_acid_resistance	0.0132726	0.842359	-0.0104583	0.875477	-0.0629213	0.345319	0.0479441	0.472279
Glucocorticoid_Receptor_Pathway_SMAD_signaling	-0.0308672	0.643648	-0.00733503	0.912485	0.0294854	0.658572	-0.0471021	0.480102		glutamate_removal_from_folates	0.0543483	0.415117	-0.10397	0.118274	-0.185027	0.00516575	0.0113347	0.865138
GPCR_Pathway	-0.066683	0.317191	-0.0571197	0.391697	0.0495016	0.457993	-0.0433515	0.515785		glutamine_biosynthesis	-0.00438279	0.947641	0.00632891	0.924451	-0.0344487	0.605638	0.00109276	0.986937
GPCR_Pathway_Gene_Expression	0.0761034	0.253479	-0.00552852	0.933982	-0.0181305	0.78587	-0.0164127	0.805734		glutamine_degradationglutamate_biosynthesis	0.185564	0.00503518	-0.0381005	0.567946	-0.0101676	0.878912	0.185656	0.00501323
Growth_Hormone_Pathway	0.141455	0.0331553	0.108879	0.101791	-0.00995038	0.88148	0.0924343	0.165153		glutaryl-CoA_degradation	-0.0188189	0.777947	-0.0491386	0.461302	-0.0624424	0.349011	0.0119572	0.857808
Growth_Hormone_Pathway_Cell_survival	-0.00579553	0.930801	-0.0294572	0.658878	-0.0556052	0.404395	-0.0352473	0.597301		glutathione-mediated_detoxification	-0.00371462	0.955615	-0.0657275	0.32419	0.0248586	0.709504	-0.0217319	0.744685
Growth_Hormone_Pathway_Gene_Expression	0.120152	0.0707892	0.102917	0.122068	0.00193901	0.976822	0.0726175	0.275937		glutathione_biosynthesis	0.034068	0.609631	-0.00552925	0.933973	-0.0368062	0.581177	0.0322433	0.628927
Growth_Hormone_Pathway_Glucose_Uptake	0.106167	0.110656	0.119597	0.0721111	-0.0135571	0.839025	0.0819759	0.218568		glutathione_redox_reactions_I	0.0399701	0.549089	0.062696	0.347053	-0.0223433	0.737761	-0.0135953	0.838578
Growth_Hormone_Pathway_Protein_Synthesis	-0.0421824	0.527181	-0.0165532	0.804104	-0.0881008	0.185963	-0.0398728	0.550063		glutathione_redox_reactions_II	-0.101036	0.129079	-0.0495827	0.457257	-0.0505895	0.44816	0.0243168	0.715558
GSK3_Pathway	-0.0623815	0.349481	-0.0960817	0.14903	0.00876518	0.895511	-0.0557565	0.403116		glycerol-3-phosphate_shuttle	NA	NA	NA	NA	NA	NA	NA	NA
GSK3_Pathway_Degradation	0.118236	0.075435	0.0269838	0.685933	0.0120849	0.856306	0.13925	0.0360243		glycerol_degradation	0.00912588	0.891237	-0.0456039	0.494193	-0.0206249	0.757274	0.17059	0.0100264
GSK3_Pathway_Gene_Expression	0.0442005	0.50759	0.0427072	0.52205	-0.0755427	0.257004	-0.142922	0.0313571		glycineserine_biosynthesis	NA	NA	NA	NA	NA	NA	NA	NA
GSK3_Pathway_Translation	0.0615207	0.356184	-0.00327904	0.960815	0.0142841	0.83052	0.0565298	0.396615		glycine_betaine_degradation	-0.031782	0.633846	-0.0566891	0.395283	0.0213263	0.74929	-0.0020812	0.975123
Hedgehog_Pathway	-0.186369	0.00484503	-0.118523	0.0747228	-0.0996664	0.134376	-0.0890763	0.181118		glycine_biosynthesisdegradation	NA	NA	NA	NA	NA	NA	NA	NA
Hedgehog_Pathway_Repression_of_target_genes(Hh&BMP)	-0.0618675	0.353475	-0.0253261	0.704294	0.0627027	0.347001	-0.147684	0.0260806		glycine_cleavage	NA	NA	NA	NA	NA	NA	NA	NA
Hedgehog_Pathway_Target_genes(WNT&Ptc&BMP)	-0.00685385	0.918205	-0.0438747	0.510727	-0.0185236	0.781343	-0.102569	0.123342		glycoaminoglycan-protein_linkage_region_biosynthesis	0.0855258	0.199206	-0.0369176	0.580033	-0.00370105	0.955776	0.0368451	0.580777
HGF_Pathway	-0.139432	0.0357798	0.0117948	0.859719	0.0264656	0.691654	-0.108668	0.102458		glycogenolysis	-0.205824	0.00182472	-0.0994416	0.135261	0.0539841	0.418255	0.0437354	0.512071
HGF_Pathway_Anoikis	-0.0124118	0.852462	0.0967434	0.146238	-0.0265221	0.691029	0.030092	0.652003		glycogen_biosynthesis	-0.145516	0.0283801	0.0081467	0.902846	-0.0428787	0.520379	-0.0431513	0.517727
HGF_Pathway_Cell_adhesion&ell_mirgation	-0.162933	0.0139818	-0.0326558	0.624542	0.0794519	0.233128	-0.105351	0.113439		glycolysis	0.0765396	0.25076	0.105107	0.114282	0.147772	0.0259903	-0.109	0.101408
HGF_Pathway_Cell_cycle_progression	0.0976841	0.142336	0.0553552	0.406514	-0.0245992	0.712401	0.0884878	0.184029		guanine_and_guanosine_salvage	0.0324784	0.626426	0.0348742	0.601189	-0.0936861	0.159479	0.125089	0.0598838
HGF_Pathway_Cell_polarity&motility	-0.0917945	0.168111	-0.0706754	0.289017	0.102285	0.12439	-0.0168247	0.800957		guanosine_deoxyribonucleotides_ide_novoi_biosynthesis	0.0207573	0.755765	0.00580703	0.930664	0.0550346	0.409242	-0.0278641	0.676255
HGF_Pathway_Cell_scattering	-0.0279729	0.675063	0.106989	0.107909	-0.0279776	0.675012	0.00993633	0.881646		guanosine_nucleotides_degradation	-0.0585882	0.379617	-0.026751	0.688501	-0.054385	0.414801	0.0161155	0.809183
HGF_Pathway_Cell_survival	-0.0279729	0.675063	0.106989	0.107909	-0.0279776	0.675012	0.00993633	0.881646		guanosine_nucleotides_ide_novoi_biosynthesis	-0.00913133	0.891172	-0.0148569	0.823833	0.0618443	0.353656	-0.0174888	0.793275
HGF_Pathway_IP3_pathway	0.0205808	0.757777	0.0913135	0.17036	0.0129889	0.845686	0.00013339	0.998405		guanosine_ribonucleotides_ide_novoi_biosynthesis	-0.0892151	0.180436	-0.0713369	0.284516	0.1205	0.0699698	-0.0568496	0.393944
HGF_Pathway_PKC_pathway	0.0639408	0.337545	0.151804	0.0221489	0.0381767	0.567171	-0.0965631	0.146995		heme_biosynthesis	-0.049568	0.45739	-0.0537117	0.42061	0.0210974	0.751893	-0.027756	0.677441
HIF1Alpha_Pathway	0.0322542	0.628811	-0.0954429	0.151764	0.0377549	0.571464	-0.0557254	0.403379		heme_biosynthesis_from_uroporphyrinogen-III_I	-0.151433	0.0224801	-0.0387113	0.561751	0.0512574	0.442183	-0.0264599	0.691716
HIF1Alpha_Pathway_Gene_Expression	0.0539201	0.418807	-0.0361944	0.587481	-0.0260482	0.696274	-0.0103495	0.876763		heme_degradation	-0.184711	0.005244	-0.0623422	0.349786	0.142551	0.0318034	-0.0790796	0.235332
HIF1Alpha_Pathway_HIF1alpha_degradation	0.0100232	0.880619	-0.0618508	0.353605	0.0627158	0.3469	-0.0602142	0.36651		heparan_sulfate_biosynthesis	0.0155947	0.815237	0.0276013	0.679139	0.0558017	0.402735	-0.0897269	0.177939
HIF1Alpha_Pathway_NOS_pathway	0.0985709	0.138732	-0.0154698	0.816691	0.02029	0.761095	-0.0187244	0.779034		heparan_sulfate_biosynthesis_late_stages	-0.0395546	0.553254	0.0578554	0.385617	0.068796	0.302064	-0.131601	0.0476543
HIF1Alpha_Pathway_p53_Hypoxia_pathway	0.0466287	0.48453	-0.0743746	0.264454	0.0523881	0.432167	-0.0622957	0.350146		histamine_biosynthesis	-0.051295	0.441848	-0.0874791	0.189099	-0.0938902	0.158568	-0.0351272	0.598551
HIF1Alpha_Pathway_Pyruvate	-0.00749048	0.910638	-0.0650093	0.329517	0.00387033	0.953756	0.00280411	0.966487		histamine_degradation	0.20941	0.00150919	0.0435582	0.513784	0.0386978	0.561888	0.111065	0.0950601
HIF1Alpha_Pathway_VEGF_pathway	-0.0200871	0.763412	-0.0432483	0.516786	0.0230649	0.729616	-0.0481683	0.470208		histidine_degradation	-0.0524768	0.431387	0.0719975	0.280069	0.0328371	0.622619	0.0687457	0.302418
Hypoxia_induced_EMT_in_cancer_and_fibrosis_3	-0.190758	0.00391752	-0.0654232	0.32644	-0.0448039	0.501807	-0.061534	0.35608		homocarnosine_biosynthesis	NA	NA	NA	NA	NA	NA	NA	NA
Hypoxia_induced_EMT_in_cancer_and_fibrosis_4	-0.190758	0.00391752	-0.0654232	0.32644	-0.0448039	0.501807	-0.061534	0.35608		hydrogen_sulfide_biosynthesis_trans-sulfuration	-0.13382	0.0439957	-0.0178797	0.788762	-0.0758786	0.254888	0.0536787	0.420896
Hypoxia_induced_EMT_in_cancer_and_fibrosis_5	-0.190758	0.00391752	-0.0654232	0.32644	-0.0448039	0.501807	-0.061534	0.35608		hypusine_biosynthesis	0.12571	0.0586149	0.0401614	0.547177	0.0252581	0.705051	-0.0589383	0.376771
Hypoxia_induced_EMT_in_cancer_and_fibrosis_6	-0.190758	0.00391752	-0.0654232	0.32644	-0.0448039	0.501807	-0.061534	0.35608		imyoi-inositol_ide_novoi_biosynthesis	0.0279547	0.675263	-0.131281	0.0482015	-0.024394	0.714695	0.0343062	0.607132
IGF1R_Signaling_Pathway	0.0314655	0.63723	0.0455085	0.495098	-0.0386575	0.562296	-0.0253389	0.704152		iNi-acetylglucosamine_degradation_I	0.0456796	0.493476	-0.0532098	0.424972	0.0749376	0.260845	0.0184974	0.781645
IGF1R_Signaling_Pathway_Cell_Survival	0.00141413	0.983095	0.0251936	0.705769	-0.0810925	0.223588	0.00922568	0.890055		iNi-acetylglucosamine_degradation_II	0.0234244	0.725571	-0.0346834	0.603182	0.0965946	0.146862	0.00143821	0.982808
IGF1R_Signaling_Pathway_Glucose_Uptake	-0.135874	0.0408209	0.00941862	0.887771	-0.128287	0.0535877	0.0212311	0.750373		inosine-5-phosphate_biosynthesis	-0.0199313	0.765194	-0.0359764	0.589735	-0.118794	0.0740568	-0.000969171	0.988414
IGF1R_Signaling_Pathway_Glycogen_Synthesis	0.00151087	0.981939	0.0246891	0.711396	-0.0189433	0.776518	0.0224002	0.737119		inositol_pyrophosphates_biosynthesis	-0.0363796	0.585569	0.0705009	0.290212	-0.0326533	0.624569	0.0117297	0.860486
IGF1R_Signaling_Pathway_IKB_Degradation	-0.0153344	0.818267	-0.00906406	0.891969	-0.0341682	0.608578	0.00787266	0.906099		iron-sulfur_cluster_biosynthesis	-0.146513	0.0273018	-0.142172	0.0322658	0.0569762	0.39289	-0.131831	0.047263
IGF1R_Signaling_Pathway_Protein_Synthesis	-0.00509575	0.939139	-0.0787847	0.237088	-0.0227033	0.733695	0.0274056	0.68129		iSi-methyl-5-thio-alpha-D-ribose_1-phosphate_degradation	0.0700014	0.293652	0.0417807	0.531126	0.0552568	0.40735	0.0561215	0.400039
IL_10_Pathway	0.0486785	0.465513	-0.0570637	0.392162	-0.0211181	0.751657	0.026217	0.694403		iSi-methyl-5-thioadenosine_degradation	-0.0496881	0.456299	0.0459214	0.491189	-0.0124495	0.85202	0.016484	0.804906
IL_10_Pathway_Gene_Expression	0.16983	0.0103691	-0.00648596	0.922582	0.0171183	0.797559	0.0755336	0.257061		isoleucine_degradation	0.0085612	0.897929	0.0355145	0.594523	-0.0203597	0.760299	0.0148662	0.823724
IL_10_Pathway_Stability_Determination	-0.0238594	0.720684	-0.0348122	0.601837	0.00455698	0.945563	-0.0149201	0.823095		itrans_transi-farnesyl_diphosphate_biosynthesis	0.0357249	0.592339	0.0629708	0.34494	-0.0216642	0.745454	0.124691	0.0607079
IL_10_Pathway_Translational_Modulation	0.288262	1.01866e-05	-0.0754785	0.257409	0.0181776	0.785327	0.126227	0.0575779		ketogenesis	0.0523396	0.432594	0.062325	0.34992	0.0231341	0.728838	-0.00927768	0.889439
IL_2_Pathway	0.114814	0.0843465	0.0646331	0.332329	-0.045305	0.497031	0.00940034	0.887987		ketolysis	0.0199196	0.765328	0.0849391	0.202318	-0.0762577	0.252515	0.0139807	0.834067
IL_2_Pathway_Actin_reorganization	-0.00973582	0.884017	-0.00546179	0.934777	-0.0440291	0.509239	0.00739756	0.911742		L-carnitine_biosynthesis	0.0705375	0.289962	0.102742	0.12271	0.0338344	0.612087	0.0851281	0.201311
IL_2_Pathway_Apoptosis	0.0584463	0.380774	0.0768786	0.248661	0.0693106	0.298453	0.0313734	0.638216		L-cysteine_degradation_I	-0.0679999	0.307706	0.0394008	0.554798	0.0280292	0.674447	0.0239086	0.720132
IL_2_Pathway_Apoptosis_Inhibition	0.0280677	0.674024	0.0481186	0.470666	0.022798	0.732625	-0.0149853	0.822335		L-cysteine_degradation_II	0.0666125	0.317704	-0.104128	0.117714	-0.0349891	0.599991	0.0473826	0.477488
IL_2_Pathway_Protein_Synthesis	-0.0724038	0.277357	-0.0697485	0.295404	-0.0812646	0.222604	-0.0579258	0.385038		L-dopachrome_biosynthesis	-0.0352823	0.596936	-0.0582639	0.382265	0.0326736	0.624352	-0.0048939	0.941546
IL_6_Pathway	-0.0142953	0.83039	-0.0169388	0.799636	0.0458048	0.492291	0.0397532	0.551262		L-dopa_degradation	0.0183867	0.782919	0.0566891	0.395282	-0.022162	0.739813	-0.025089	0.706935
IL_6_Pathway_IKBs_Degradation	NA	NA	NA	NA	NA	NA	NA	NA		L-glutamine_tRNA_biosynthesis	-0.129848	0.0507204	0.0417867	0.531066	0.0594629	0.372531	-0.0381949	0.566985
ILK_Pathway	-0.144569	0.029437	-0.0906843	0.173336	0.0212701	0.749929	-0.0843801	0.205314		L-kynurenine_degradation	-0.172246	0.00931471	-0.0270483	0.685222	-0.0475026	0.476372	-0.0650034	0.32956
ILK_Pathway_Apoptosis	-0.211872	0.00132233	-0.079059	0.235454	0.0140836	0.832863	-0.115788	0.0817276		L-serine_degradation	NA	NA	NA	NA	NA	NA	NA	NA
ILK_Pathway_Cell_adhesion_cell_motility&opsonization	-0.209182	0.00152764	-0.0918539	0.167834	0.0150424	0.821669	-0.126326	0.0573797		lactate_fermentation_reoxidation_of_cytosolic_NADH	NA	NA	NA	NA	NA	NA	NA	NA
ILK_Pathway_Cell_cycle_proliferation	-0.210488	0.00142457	-0.0813531	0.222099	0.0118295	0.859311	-0.124129	0.0618876		lactose_degradation_III	NA	NA	NA	NA	NA	NA	NA	NA
ILK_Pathway_Cell_Migration/Retraction	-0.208819	0.00155743	-0.0900813	0.176225	0.00693065	0.917292	-0.12657	0.056897		lanosterol_biosynthesis	0.0370833	0.578332	-0.0337921	0.612531	-0.0733208	0.271301	-0.0633821	0.341791
ILK_Pathway_Cell_Motility	-0.193636	0.00339962	-0.0774335	0.245252	0.0238207	0.721119	-0.118093	0.0757917		leucine_degradation	0.0404618	0.544182	0.0438983	0.510499	0.0181908	0.785175	0.0756296	0.256455
ILK_Pathway_Cytoskeletal_reorganization	-0.194245	0.0032983	-0.0815156	0.221174	0.0235275	0.724411	-0.10597	0.111325		leukotriene_biosynthesis	0.111378	0.0941246	0.130218	0.0500592	0.0244667	0.713882	0.044658	0.503202
ILK_Pathway_G2_phase_arrest	-0.210488	0.00142457	-0.0813531	0.222099	0.0118295	0.859311	-0.124129	0.0618876		lipoate_biosynthesis_and_incorporation	-0.0331041	0.619792	0.0754902	0.257335	-0.00149561	0.982121	0.0496632	0.456525
ILK_Pathway_Induced_cell_proliferation	0.137281	0.0387607	-0.0340082	0.610259	-0.0658236	0.323482	-0.0741682	0.265786		lipoate_salvage	-0.0924611	0.16503	0.0592266	0.374438	0.00760577	0.909268	-0.0394199	0.554607
ILK_Pathway_Regulation_of_intermediate_filaments	-0.209182	0.00152764	-0.0918539	0.167834	0.0150424	0.821669	-0.126326	0.0573797		lipoxin_biosynthesis	-0.0131128	0.844233	-0.0190512	0.775279	0.0819963	0.218453	-0.0732984	0.271448
ILK_Pathway_Regulation_of_junction_assembly_of_desmosomes	-0.205438	0.001862	-0.0940616	0.157806	0.0181524	0.785618	-0.117142	0.0781974		lysine_degradation_II_pipecolate_pathway	-0.0370525	0.578648	0.0328911	0.622047	0.0404556	0.544244	-0.0812743	0.222548
ILK_Pathway_Wound_Healing	-0.209262	0.00152115	-0.0918592	0.16781	0.0156856	0.81418	-0.126751	0.0565403		lysine_degradation_I_saccharopine_pathway	-0.0448349	0.50151	-0.0175548	0.792512	-0.0412475	0.536385	-0.0451786	0.498233
Integrin_Signaling_Pathway	-0.208404	0.00159223	-0.0866536	0.193324	0.0139308	0.834651	-0.140093	0.0349034		malate-aspartate_shuttle	0.027491	0.680351	-0.0266838	0.689243	0.063002	0.3447	0.0845147	0.20459
Integrin_Signaling_Pathway_Cell_survival	-0.107068	0.107645	-0.0198965	0.765592	0.0627277	0.346809	-0.088838	0.182293		melatonin_degradation_I	0.00950739	0.88672	-0.179452	0.00671153	-0.0464486	0.486222	-0.0177437	0.790331
Integrin_Signaling_Pathway_Cytoskeleton_contraction_integrin_modulation_cell_invasion_and_migration	0.045549	0.494714	0.0329339	0.621593	-0.0190369	0.775443	0.0228489	0.732051		melatonin_degradation_II	0.0467369	0.483516	0.00105681	0.987366	0.0576458	0.387343	0.0026596	0.968213
Integrin_SIgnaling_Pathway_Focal_adhesion_and_stress_fibers	-0.0111837	0.866918	-0.00229922	0.972518	0.0778943	0.242446	0.0116663	0.861231		melatonin_degradation_III	NA	NA	NA	NA	NA	NA	NA	NA
Integrin_Signaling_Pathway_Translocates_to_the_nucleus	-0.207399	0.00167931	0.024231	0.716519	0.0289426	0.664472	-0.118527	0.0747133		methionine_degradation	-0.0145146	0.827828	0.0137657	0.836583	-0.0763918	0.251679	0.0181247	0.785936
Interferon_Pathway	0.0905021	0.174205	0.072241	0.278441	0.00475747	0.943172	0.112474	0.0909129		methionine_salvage	-0.0825066	0.215591	0.00127038	0.984814	-0.0235529	0.724126	-0.0447507	0.502315
Interferon_Pathway_Gene_Expression	0.261433	6.69988e-05	0.0347871	0.602099	-0.102565	0.123356	0.0690532	0.300256		methylglyoxal_degradation_I	-0.0273464	0.68194	0.00476738	0.943054	0.0537549	0.420236	0.0446406	0.503369
Interferon_Pathway_Transcription	-0.0827618	0.21417	-0.0157102	0.813894	0.0380432	0.568528	0.0282862	0.671634		methylglyoxal_degradation_III	-0.169568	0.0104897	-0.0630396	0.344412	-0.12548	0.0590835	-0.00631005	0.924675
Interferon_Pathway_Translation	-0.0306963	0.645486	-0.107075	0.107623	-0.0238571	0.72071	0.0691775	0.299385		methylglyoxal_degradation_VI	NA	NA	NA	NA	NA	NA	NA	NA
IP3_Pathway	0.0832007	0.211741	0.142052	0.0324136	-0.0650763	0.329017	-0.106711	0.108833		methylthiopropionate_biosynthesis	0.0361407	0.588035	0.0242272	0.716562	0.105955	0.111374	0.0131366	0.843954
IP3_Pathway_Gene_Expression	0.0419506	0.529456	0.090665	0.173429	-0.047872	0.472946	-0.00491969	0.941238		mevalonate_pathway	0.100546	0.130956	0.0204208	0.759602	-0.0290579	0.663216	0.0787928	0.237039
JAK_mStat_Pathway	0.00968204	0.884653	-0.0481372	0.470495	-0.0661686	0.320946	-0.00951448	0.886636		mineralocorticoid_biosynthesis	NA	NA	NA	NA	NA	NA	NA	NA
JAK_mStat_Pathway_Akt_Pathway	-0.124384	0.0613497	-0.0690205	0.300485	0.0384432	0.564466	-0.0359778	0.589719		mitochondrial_L-carnitine_shuttle	0.0263506	0.692925	-0.0318351	0.633279	-0.0508218	0.446076	0.0374495	0.574583
JAK_mStat_Pathway_JAK_degradation	-0.116531	0.0797753	-0.0102513	0.877923	-0.05864	0.379196	-0.139763	0.035338		molybdenum_cofactor_biosynthesis	-0.0535871	0.421691	-0.179164	0.00680157	-0.0329054	0.621895	-0.11001	0.0982628
JNK_Pathway	-0.107623	0.105822	-0.0998134	0.1338	0.0031894	0.961885	-0.120836	0.0691882		morphine_biosynthesis	NA	NA	NA	NA	NA	NA	NA	NA
JNK_Pathway_Apoptosis_Inflammation_Tumorogenesis_Cell_Migration	0.169612	0.0104694	0.0334082	0.616577	-0.0260338	0.696433	-0.00285256	0.965908		mRNA_capping	0.0594973	0.372254	0.0361502	0.587937	-0.0474597	0.476771	-0.0409662	0.53917
JNK_Pathway_Insulin_signaling	0.0015206	0.981823	0.0244024	0.7146	-0.0723579	0.277662	-0.0746713	0.262548		mucin_core_1_and_core_2_iOi-glycosylation	0.049424	0.4587	0.00366086	0.956256	0.125961	0.0581096	0.0695886	0.296515
Mab_targets	0.0586768	0.378896	0.0427695	0.521442	-0.0223013	0.738237	0.00169713	0.979713		NADH_repair	0.160384	0.0155733	-0.125992	0.0580472	-0.0408205	0.540615	0.138336	0.0372726
MAPK_Family_Pathway	0.0372647	0.576474	0.00367178	0.956126	0.0180009	0.787364	0.0133621	0.84131		NAD_biosynthesis_from_2-amino-3-carboxymuconate_semialdehyde	0.12891	0.0524288	0.0802494	0.228455	-0.1103	0.0973736	-0.0478473	0.473174
MAPK_Family_Pathway_Chromatin_Remodeling	0.192131	0.00366209	0.0497365	0.455861	-0.0936852	0.159483	0.0928647	0.163185		NAD_ide_novoi_biosynthesis	-0.0611581	0.359031	0.0156961	0.814058	-0.120738	0.069415	-0.125342	0.0593647
MAPK_Family_Pathway_Cytoskeleton	0.17412	0.00856313	-0.0260774	0.695951	-0.025399	0.703482	0.0919658	0.167315		NAD_phosphorylation_and_dephosphorylation	-0.0223073	0.738168	-0.0253536	0.703988	-0.0381702	0.567236	-0.0517216	0.438055
MAPK_Family_Pathway_Gene_Expression	0.169073	0.0107205	4.42479e-05	0.999471	-0.0102108	0.878401	0.0615162	0.35622		NAD_salvage	0.11008	0.0980462	0.0878826	0.187059	-0.0834923	0.210139	0.0504413	0.449493
MAPK_Family_Pathway_IKBs_Degradation	0.0217154	0.744873	-0.0236109	0.723474	0.0020242	0.975804	-0.0198865	0.765706		nicotine_degradation_III	-0.110225	0.097601	0.0270932	0.684726	0.00264387	0.968401	-0.108186	0.103999
MAPK_Family_Pathway_Translation	0.140317	0.0346113	0.00321457	0.961585	0.0119715	0.85764	-0.0331436	0.619374		nicotine_degradation_IV	-0.111769	0.0929684	0.0376136	0.572906	-0.0016678	0.980063	-0.105821	0.111829
MAPK_Signaling_Pathway	-0.176971	0.00752331	-0.119929	0.0713172	0.0122068	0.854872	-0.143175	0.0310559		noradrenaline_and_adrenaline_degradation	0.0107772	0.871712	-0.0422724	0.5263	0.0541993	0.416399	0.0514086	0.440836
MAPK_Signaling_Pathway_Cell_Servival_Cell_Militory_Inflammation_Apoptosis_Osmoregulation	0.158917	0.0165589	0.0259174	0.697724	-0.0513451	0.441401	-0.0433478	0.515821		oleate_biosynthesis	0.0439753	0.509757	-0.00996828	0.881268	-0.0760035	0.254105	0.0200125	0.764265
MAPK_Signaling_Pathway_Gene_Expression	0.208384	0.00159393	0.0321569	0.629847	-0.0751076	0.259761	-0.0189926	0.775951		ornithine_ide_novo_i_biosynthesis	-0.0367978	0.581262	0.0143107	0.830209	-0.0105518	0.874373	0.00654141	0.921922
Mismatch_repair_effect	0.0235078	0.724632	0.0355026	0.594646	-0.140809	0.0339754	0.0613366	0.357628		oxidative_ethanol_degradation_III	-0.0331248	0.619572	-0.0246616	0.711703	0.0592138	0.374541	0.030674	0.645726
Mismatch_Repair_Pathway	0.0534879	0.422552	0.0421892	0.527114	-0.166061	0.0122252	0.0964943	0.147284		oxidized_GTP_and_dGTP_detoxification	0.000891446	0.989343	-0.0349279	0.600629	-0.0723814	0.277505	0.00345729	0.958686
Mitochondrial_Apopotosis_m_Pathway	0.177642	0.00729567	0.0769557	0.248186	0.0156836	0.814203	0.120779	0.0693193		palmitate_biosynthesis	-0.043221	0.517051	-0.0287483	0.666588	-0.0140998	0.832674	-0.111252	0.0945
Mitochondrial_Apopotosis_m_Pathway_Apoptosis	-0.0507063	0.447111	-0.0327159	0.623904	-0.0158226	0.812587	-0.0930124	0.162514		pentose_phosphate_pathway	-0.127034	0.0559858	-0.0693704	0.298036	-0.0268689	0.687199	-0.0552493	0.407414
Mitochondrial_Apopotosis_m_Pathway_Depolarization	-0.0484074	0.468005	-0.0041031	0.950978	0.0675213	0.311131	0.0775052	0.244814		pentose_phosphate_pathway_non-oxidative_branch	-0.0488326	0.4641	0.0160299	0.810178	-0.0797636	0.231294	0.00435598	0.947961
Mitochondrial_Apopotosis_m_Pathway_DNA_fragmentation	-0.0401627	0.547164	-0.086911	0.192	-0.048305	0.468947	0.0130418	0.845066		pentose_phosphate_pathway_oxidative_branch	-0.136463	0.0399471	-0.105173	0.114053	0.0209879	0.753139	-0.0777256	0.243471
Mitochondrial_Apopotosis_m_Pathway_Gene_expression	-0.0385808	0.563072	0.0131505	0.843791	0.00739304	0.911796	0.108405	0.103298		phenylalanine_degradationtyrosine_biosynthesis	0.0647533	0.331428	0.0234467	0.725319	0.00594865	0.928977	-0.00111063	0.986723
mTOR_Pathway	-0.138471	0.0370865	-0.125721	0.0585933	0.0277966	0.676995	-0.102856	0.122291		phenylethylamine_degradation_I	-0.011604	0.861966	-0.0336502	0.614026	0.056689	0.395283	0.0788842	0.236494
mTOR_Pathway_Actin_organization	-0.0290197	0.663632	0.0525785	0.430493	0.0164989	0.804734	0.0581776	0.382972		phosphatidylcholine_biosynthesis	-0.12453	0.0610441	0.036803	0.581209	0.0873921	0.189541	0.0718711	0.280916
mTOR_Pathway_Akt_signaling	0.0721042	0.279354	-0.105956	0.111372	0.0409892	0.538942	0.0193199	0.772196		phosphatidylethanolamine_biosynthesis_II	0.10452	0.116329	0.0483228	0.468783	0.0127099	0.848961	0.0642689	0.335066
mTOR_Pathway_Scanning	0.011365	0.864781	-0.0938953	0.158545	-0.0489268	0.463238	0.00538012	0.93575		phosphatidylserine_biosynthesis_I	-0.00303459	0.963734	-0.01863	0.780119	-0.122884	0.0645705	0.0616423	0.355233
mTOR_Pathway_Translation_on	0.0394425	0.554379	-0.144378	0.0296544	-0.0303778	0.648918	-0.0645289	0.33311		phospholipases	-0.0509716	0.444735	-0.00784419	0.906437	-0.0432911	0.516371	0.0610368	0.359988
mTOR_Pathway_VEGF_pathway	0.0561711	0.399623	-0.119358	0.0726839	0.101807	0.126169	0.00156232	0.981324		phytol_degradation	-0.0760412	0.253868	-0.0266572	0.689536	0.0763371	0.25202	0.130947	0.0487793
NGF_m_Pathway	-0.0351615	0.598194	-0.0684699	0.304367	-0.0270543	0.685155	0.0480097	0.471672		pregnenolone_biosynthesis	0.0300579	0.652372	-0.0453414	0.496684	-0.0116656	0.86124	-0.0380256	0.568707
NGF_m_Pathway_Apoptosis	0.0122447	0.854426	-0.0594297	0.372798	0.00454078	0.945757	0.0254083	0.703379		progesterone_biosynthesis	0.166108	0.0122004	0.100069	0.132803	-0.0365442	0.583873	-0.00501419	0.940111
NGF_p_Pathway	-0.00990317	0.882038	0.00528669	0.936863	-0.0128385	0.847452	-0.0532494	0.424626		proline_biosynthesis	0.00415621	0.950345	-0.0319338	0.632225	0.0634316	0.341414	0.098488	0.139066
NHEJ_mechanisms_of_DSBs_repair_effect	0.0478087	0.473532	0.0430519	0.518694	-0.137064	0.0390721	0.0199703	0.764748		proline_degradation	0.0102404	0.878052	-0.034866	0.601275	0.00760294	0.909302	0.255781	9.71936e-05
Notch_Pathway	-0.0441933	0.507659	0.0192931	0.772503	-0.1155	0.082495	-0.0151118	0.82086		propionyl-CoA_degradation	-0.0112464	0.866179	0.0358991	0.590534	-0.0781658	0.240804	0.0549504	0.40996
Nucleotide_excision_repair_effect	0.0120302	0.856949	0.0582008	0.382781	-0.112649	0.0904086	0.00858311	0.897669		protein_citrullination	-0.0566314	0.395765	-0.00172948	0.979326	0.116839	0.0789766	0.0921416	0.166501
p38_m_Signaling_Pathway	-0.0352124	0.597664	-0.0411836	0.537017	0.0130671	0.844769	-0.0336618	0.613903		protein_iOi-iNi-acetyl-glucosylation	0.0419258	0.529699	0.0222461	0.738861	0.19421	0.00330396	0.0569158	0.393393
p38_p_Signaling_Pathway	-0.0357881	0.591684	-0.0413207	0.535661	0.0148304	0.824142	-0.0340371	0.609955		PRPP_biosynthesis	-0.0929699	0.162707	0.0110243	0.868798	-0.0900111	0.176564	0.0275914	0.679248
p53_Signaling_m_Pathway	0.075873	0.254923	-0.00699293	0.916551	0.0843683	0.205378	0.0989144	0.137355		purine_deoxyribonucleosides_degradation	-0.0524481	0.431639	0.0697349	0.295498	-0.0456843	0.493431	-0.147222	0.0265564
p53_Signaling_m_Pathway_p53_Degradation	-0.0622393	0.350584	-0.0437678	0.511759	0.00980944	0.883146	-0.0889761	0.181611		purine_deoxyribonucleosides_salvage	-0.055573	0.404668	-0.033171	0.619083	0.0865182	0.194024	-0.0494639	0.458337
PAK_Pathway	-0.12205	0.0664191	-0.0751688	0.259372	0.0754518	0.257578	-0.0563885	0.397798		purine_nucleotides_degradation	-0.177646	0.00729407	-0.0358957	0.590569	-0.035102	0.598814	-0.1042	0.117459
PAK_Pathway_Actin_Cytoskeleton	-0.0758277	0.255208	-0.018504	0.781568	0.0549893	0.409629	-0.0113602	0.864837		purine_nucleotides_ide_novoi_biosynthesis	-0.0835079	0.210054	-0.0619933	0.352495	-0.025079	0.707046	0.0104953	0.87504
PAK_Pathway_Myosin_Activation	-0.0158818	0.811898	-0.0528916	0.42775	0.0521394	0.434359	-0.0564485	0.397295		purine_ribonucleosides_degradation_to_ribose-1-phosphate	-0.0586443	0.37916	0.053747	0.420305	-0.052881	0.427842	-0.118149	0.0756509
PPAR_Pathway	-0.134248	0.0433167	-0.0695806	0.296571	0.0911904	0.17094	-0.100624	0.130655		putrescine_biosynthesis_I	0.15661	0.0182194	0.0529329	0.427388	0.0164465	0.805342	0.0409	0.539826
PTEN_Pathway	0.0314433	0.637468	-0.0706666	0.289077	0.0763449	0.251971	0.0959943	0.149402		putrescine_biosynthesis_II	0.147336	0.0264379	0.00854685	0.898099	0.0644643	0.333596	0.136451	0.0399645
RANK_Signaling_in_Osteoclast_Pathway	0.106666	0.108981	0.0414001	0.534877	0.0149637	0.822587	0.0404862	0.543939		putrescine_degradation_III	-0.0264052	0.692321	-0.0092541	0.889719	0.127358	0.0553582	0.0380403	0.568557
RANK_Signaling_in_Osteoclast_Pathway_IKBs_Degradation	0.0545791	0.413135	-0.004479	0.946494	0.0118273	0.859337	0.0086538	0.896831		pyridoxal_5-phosphate_salvage	-0.0529442	0.42729	-0.0287725	0.666325	0.123422	0.0633991	0.0619544	0.352797
RAS_Pathway	-0.0418337	0.530604	0.0548456	0.410855	-0.0989142	0.137356	-0.143869	0.0302401		pyrimidine_deoxyribonucleosides_degradation	-0.0829443	0.213158	-0.0548658	0.410683	0.116904	0.0788093	-0.0264033	0.692342
Regulation_of_telomere_length_and_cellular_immortalization_effect	-0.0356061	0.593572	-0.0823527	0.216451	-0.126508	0.0570185	-0.117211	0.0780189		pyrimidine_deoxyribonucleosides_salvage	0.0552978	0.407002	0.0027628	0.96698	-0.160971	0.0151931	0.0544453	0.414283
RNA_Polymerase_II_Complex_Pathway	0.0220046	0.741594	-0.00518916	0.938026	-0.0403766	0.545031	-0.00344582	0.958824		pyrimidine_deoxyribonucleotides_biosynthesis_from_CTP	0.0205426	0.758213	0.0125177	0.851218	-0.0486858	0.465446	0.017525	0.792857
Sister_chromatid_cohesion_effect	0.107073	0.10763	0.10569	0.112279	-0.0834928	0.210137	0.151743	0.0222027		pyrimidine_deoxyribonucleotides_ide_novoi_biosynthesis	0.0335553	0.615026	0.00974963	0.883854	-0.0573213	0.390025	0.0151401	0.820531
SMAD_m_Pathway	0.0178967	0.788565	0.0116498	0.861426	0.0881739	0.185596	0.0459802	0.490633		pyrimidine_deoxyribonucleotide_phosphorylation	-0.107769	0.10535	-0.0705407	0.28994	0.082857	0.213641	-0.0776829	0.243731
SMAD_m_Pathway_Degradation	0.136742	0.0395386	0.0358259	0.591292	0.0398074	0.550718	0.113084	0.0891609		pyrimidine_ribonucleosides_degradation	-0.160635	0.0154095	0.0608034	0.361831	0.0193779	0.771531	-0.0482035	0.469883
SMAD_p_Pathway	0.0178967	0.788565	0.0116498	0.861426	0.0881739	0.185596	0.0459802	0.490633		pyrimidine_ribonucleosides_salvage_I	0.108684	0.102406	0.00491299	0.941318	-0.0605586	0.363771	0.0683298	0.30536
SMAD_p_Pathway_Degradation	0.136742	0.0395386	0.0358259	0.591292	0.0398074	0.550718	0.113084	0.0891609		pyruvate_decarboxylation_to_acetyl_CoA	0.0450794	0.499178	0.0141447	0.832149	-0.0215592	0.746645	0.060133	0.367158
Spindle_assembly_and_chromosome_separation_effect	0.0256202	0.701024	0.109866	0.0987044	-0.130551	0.0494721	-0.0415532	0.533366		Rapoport-Luebering_glycolytic_shunt	-0.0691376	0.299664	-0.0130195	0.845327	0.0531204	0.425751	-0.00680535	0.918782
Start_of_DNA_replication_in_early_S_phase_effect	0.119239	0.0729733	0.0648738	0.330528	-0.146778	0.0270207	0.11031	0.0973411		resolvin_D_biosynthesis	-0.0167335	0.802014	0.00338166	0.959589	0.050906	0.445322	-0.056925	0.393316
STAT3_Pathway	0.0251221	0.706566	-0.0148986	0.823346	0.0314201	0.637716	0.0290544	0.663255		retinoate_biosynthesis_I	-0.00918414	0.890547	-0.0561055	0.400174	0.0611728	0.358916	-0.0533331	0.423898
TGF_beta_Pathway	-0.0695333	0.2969	-0.0912205	0.170798	0.0363951	0.585409	-0.0677018	0.309837		retinoate_biosynthesis_II	0.0824626	0.215837	-0.0571547	0.391407	0.0585308	0.380085	-0.0171767	0.796883
TGF_beta_Pathway_Epithelial_mesenchymal_transdifferentiation	-0.0216113	0.746054	0.061229	0.358474	0.00555821	0.933628	-0.00903565	0.892306		retinol_biosynthesis	-0.0190443	0.775358	-0.0681447	0.306675	0.148325	0.0254314	-0.0288168	0.665842
TGF_beta_Pathway_Post_transcriptional_G1_arrest	-0.112127	0.0919199	-0.0950243	0.153576	-0.020581	0.757774	-0.190129	0.00403978		S-adenosyl-L-methionine_biosynthesis	-0.0242797	0.715974	0.0390073	0.558761	-0.0916872	0.16861	0.0225454	0.735478
TGF_beta_Pathway_SnON_degradation	0.0472335	0.478877	0.0693406	0.298244	0.00142538	0.982961	0.113176	0.0889005		S-reticuline_biosynthesis	-0.0352823	0.596936	-0.0582639	0.382265	0.0326736	0.624352	-0.0048939	0.941546
TGF_beta_Pathway_Tumor_suppression	0.0945351	0.155715	0.0704159	0.290796	-0.054629	0.412709	0.117441	0.0774346		selenocysteine_biosynthesis	-0.0198792	0.76579	-0.0856584	0.198508	-0.099817	0.133786	-0.0188426	0.777675
TGF_beta_Pathway_Tumorogenesis	0.0945351	0.155715	0.0704159	0.290796	-0.054629	0.412709	0.117441	0.0774346		serine_and_glycine_biosynthesis	0.000725918	0.991322	-0.0496545	0.456605	-0.037488	0.574188	-0.00330458	0.96051
TNF_m_Pathway	0.0315434	0.636397	0.00822501	0.901917	0.00392542	0.953099	0.0250394	0.707487		serine_biosynthesis_phosphorylated_route	0.0212381	0.750292	-0.0643757	0.334262	-0.0522142	0.433699	0.00479774	0.942692
TNF_m_Pathway_Apoptosis	-0.0103531	0.876721	-0.0172279	0.796291	-0.00417708	0.950096	0.0131967	0.84325		serotonin_and_melatonin_biosynthesis	0.203861	0.00202182	-0.0303801	0.648893	-0.0629838	0.34484	0.0818407	0.219331
TNF_p_Pathway	0.0974668	0.14323	-0.00940939	0.88788	0.0167733	0.801553	0.0380982	0.567969		serotonin_degradation	0.0615218	0.356176	-0.0828001	0.213957	0.0266085	0.690074	0.0525752	0.430523
TNF_p_Pathway_Gene_expression_Cell_Survival	0.0268165	0.687777	-0.00980748	0.88317	-0.0198718	0.765875	0.0127949	0.847963		sorbitol_degradation_I	NA	NA	NA	NA	NA	NA	NA	NA
TNF_p_Pathway_IKBs_degradation	0.00074715	0.991068	-0.0275814	0.679357	-0.0162084	0.808105	-0.0150351	0.821755		spermidine_biosynthesis	-0.151213	0.022679	-0.0946819	0.15507	0.0341182	0.609103	-0.0675983	0.310579
TRAF_m_Pathway	-0.0421482	0.527517	0.0434725	0.514613	-0.0248393	0.70972	-0.0498197	0.455106		spermine_and_spermidine_degradation_I	-0.0240493	0.718555	0.00561433	0.932959	0.102017	0.125384	-0.0784916	0.238843
TRAF_m_Pathway_IKBs_Degradation	0.0673509	0.312357	-0.0181957	0.785119	0.0141523	0.832061	0.0206709	0.75675		spermine_biosynthesis	-0.0734261	0.270611	-0.0705	0.290218	-0.0165623	0.803998	-0.0570697	0.392112
TRAF_p_Pathway	0.0776629	0.243853	0.0368832	0.580386	0.0868713	0.192203	0.0464557	0.486155		sphingomyelin_metabolismceramide_salvage	0.000994212	0.988115	-0.106568	0.109308	0.0674221	0.311844	0.0348937	0.600986
TRAF_p_Pathway_IKBs_Degradation	0.0673509	0.312357	-0.0181957	0.785119	0.0141523	0.832061	0.0206709	0.75675		sphingosine_and_sphingosine-1-phosphate_metabolism	-0.100874	0.129699	0.0049711	0.940625	0.0164544	0.80525	-0.0104562	0.875502
Transcription_of_mRNA_Pathway	-0.00481365	0.942502	-0.0104416	0.875675	-0.0408366	0.540456	-0.0233941	0.725911		stearate_biosynthesis	-0.0209991	0.753011	-0.0793172	0.233923	-0.0423465	0.525574	0.0675919	0.310624
Transition_and_termination_of_DNA_replication_effect	0.0224589	0.736455	0.00346544	0.958589	-0.0721153	0.27928	0.0704635	0.290469		sucrose_degradation	0.110377	0.0971389	0.0713653	0.284324	0.0945348	0.155716	0.0319559	0.63199
Translation_Regulation_of_EIF4F_activity	-0.0966383	0.146679	-0.0137751	0.836473	0.00832415	0.900741	-0.216506	0.00102702		sulfate_activation_for_sulfonation	-0.102159	0.124858	-0.130416	0.0497089	-0.0353038	0.596713	0.0870528	0.191272
Ubiquitin_Proteasome_Pathway	-0.0876675	0.188145	0.0168825	0.800288	-0.0682656	0.305815	-0.119093	0.0733268		sulfite_oxidation	-0.036598	0.583318	-0.139564	0.0356033	0.0260985	0.695716	0.0129947	0.845618
Ubiquitin_Proteasome_Pathway_Degraded_Protein	-0.0947735	0.15467	-0.00296922	0.964515	0.00234145	0.972014	-0.0725192	0.276589		superoxide_radicals_degradation	-0.162967	0.0139617	0.0903817	0.174782	-0.0199993	0.764417	-0.0853755	0.2
VEGF_Pathway	0.0379495	0.569482	0.0320776	0.630692	0.0276936	0.678125	0.0196976	0.767868		superpathway_of_cholesterol_biosynthesis	0.13031	0.0498971	0.0475846	0.47561	0.00899754	0.892757	0.150173	0.0236397
VEGF_Pathway_Actin_Reorganization	0.0767778	0.249284	0.0530489	0.426375	0.0116997	0.860838	0.0487986	0.464412		superpathway_of_choline_degradation_to_L-serine	0.0885023	0.183957	-0.0660073	0.32213	0.0262933	0.693559	0.021559	0.746647
VEGF_Pathway_Nitric_Oxide_Prodaction	0.12031	0.0704162	0.0213005	0.749583	0.0158819	0.811898	0.0428832	0.520335		superpathway_of_D-imyoi-inositol_145-trisphosphate_metabolism	0.127101	0.0558561	0.01119	0.866844	-0.0354319	0.59538	0.108914	0.10168
Wnt_Pathway	-0.0339881	0.61047	-0.0185964	0.780506	-0.0234203	0.725616	-0.126911	0.056226		superpathway_of_geranylgeranyldiphosphate_biosynthesis_I_via_mevalonate	0.0856814	0.198387	0.0364275	0.585075	-0.0197699	0.767041	0.116312	0.0803451
Wnt_Pathway_Ctnn-b_Degradation	-0.100761	0.130129	-0.0212147	0.750558	-0.00379335	0.954675	-0.125917	0.0581983		superpathway_of_inositol_phosphate_compounds	0.0462906	0.487708	0.0897702	0.177729	-0.0436826	0.512581	0.0598938	0.36907
										superpathway_of_melatonin_degradation	0.030364	0.649067	-0.153718	0.0205036	-0.0125442	0.850907	-0.0139859	0.834006
										superpathway_of_methionine_degradation	-0.0971457	0.14456	-0.00113888	0.986385	-0.0855994	0.198819	0.0719902	0.280117
										superpathway_of_purine_nucleotide_salvage	-0.0219492	0.742222	0.00707353	0.915593	0.00570467	0.931883	0.0274058	0.681287
										superpathway_of_pyrimidine_deoxyribonucleoside_salvage	-0.0406872	0.541939	-0.0501363	0.452242	-0.051996	0.435626	-0.0190749	0.775007
										superpathway_of_pyrimidine_deoxyribonucleotides_ide_novoi_biosynthesis	0.034174	0.608518	0.0114549	0.863722	-0.0407435	0.54138	0.0148353	0.824084
										superpathway_of_pyrimidine_ribonucleotides_ide_novoi_biosynthesis	-0.056328	0.398305	-0.0479561	0.472168	0.127055	0.055946	-0.0656234	0.324958
										superpathway_of_steroid_hormone_biosynthesis	0.108827	0.101953	-0.00918873	0.890493	-0.0761467	0.253208	-0.0324825	0.626382
										superpathway_of_tryptophan_utilization	-0.013921	0.834766	-0.0942824	0.156828	-0.063982	0.337232	-0.0349977	0.599901
										taurine_biosynthesis	-0.0797785	0.231206	0.0357645	0.591929	0.0921513	0.166456	-0.021971	0.741976
										TCA_cycle	0.0554841	0.405421	0.0215886	0.746311	0.0356231	0.593395	0.00260709	0.96884
										terminal_iOi-glycans_residues_modification	0.0618549	0.353572	-0.028328	0.671177	0.0179919	0.787468	0.0960664	0.149095
										tetrahydrobiopterin_ide_novoi_biosynthesis	0.190669	0.00393451	0.00949663	0.886847	-0.0223219	0.738003	0.235948	0.000335722
										tetrahydrofolate_salvage_from_510-methenyltetrahydrofolate	-0.0994569	0.135201	-0.0273903	0.681457	-0.0916865	0.168614	0.0865983	0.193609
										tetrapyrrole_biosynthesis	0.0688792	0.301478	-0.049899	0.454388	-0.0162092	0.808095	-0.0193738	0.771578
										the_visual_cycle_I_vertebrates	-0.0319348	0.632214	-0.0836074	0.209509	0.118396	0.0750365	-0.0569714	0.39293
										thiamin_salvage_III	-0.0683406	0.305283	-0.134717	0.0425847	-0.0117742	0.859961	0.128749	0.0527265
										thio-molybdenum_cofactor_biosynthesis	NA	NA	NA	NA	NA	NA	NA	NA
										thioredoxin_pathway	-0.0297561	0.655637	0.00392319	0.953125	0.0930445	0.162368	0.0957878	0.150284
										thiosulfate_disproportionation_III_rhodanese	-0.0238035	0.721311	-0.133721	0.0441533	0.0745631	0.263242	-0.0229472	0.730944
										threonine_degradation	0.0269657	0.686133	0.04827	0.46927	-0.0312258	0.639798	0.0274223	0.681105
										thymine_degradation	-0.142998	0.0312667	0.103935	0.1184	-0.0444731	0.504973	-0.0420369	0.528608
										thyroid_hormone_biosynthesis	-0.0384166	0.564736	0.152512	0.0215276	0.0369873	0.579316	-0.0535354	0.422139
										thyroid_hormone_metabolism_II_via_conjugation_andor_degradation	0.0933884	0.160815	-0.0931325	0.16197	-0.0230344	0.729961	-0.0305941	0.646587
										thyroid_hormone_metabolism_I_via_deiodination	0.000362233	0.99567	0.0954862	0.151578	0.0724131	0.277295	-0.0565282	0.396627
										thyronamine_and_iodothyronamine_metabolism	0.000362233	0.99567	0.0954862	0.151578	0.0724131	0.277295	-0.0565282	0.396627
										trehalose_degradation	NA	NA	NA	NA	NA	NA	NA	NA
										triacylglycerol_biosynthesis	0.13694	0.0392513	0.0229115	0.731346	0.128417	0.0533447	0.0686365	0.303189
										triacylglycerol_degradation	0.134962	0.0422063	0.0108675	0.870647	-0.0305808	0.64673	0.0838573	0.208146
										tRNA_charging	-0.0342332	0.607897	-0.110779	0.0959183	-0.0599041	0.368988	0.0528572	0.428051
										tRNA_splicing	-0.0829593	0.213075	0.061899	0.353229	0.0975915	0.142717	0.0340538	0.60978
										tryptophan_degradation	-0.197408	0.00281471	-0.0545329	0.413532	-0.0511187	0.44342	-0.11494	0.0840019
										tryptophan_degradation_to_2-amino-3-carboxymuconate_semialdehyde	-0.197408	0.00281471	-0.0545329	0.413532	-0.0511187	0.44342	-0.11494	0.0840019
										tryptophan_degradation_X_mammalian_via_tryptamine	-0.0314041	0.637887	-0.0535753	0.421793	0.0317421	0.634272	0.10945	0.0999956
										tyrosine_degradation	-0.169973	0.0103039	-0.0401957	0.546835	0.069076	0.300096	-0.11161	0.0934381
										ubiquinol-10_biosynthesis	0.0571455	0.391483	0.00154575	0.981522	-0.0308591	0.643735	0.0604392	0.364719
										UDP-D-xylose_and_UDP-D-glucuronate_biosynthesis	-0.120768	0.0693446	-0.0024389	0.970849	0.0492705	0.460098	-0.0903628	0.174872
										UDP-iNi-acetyl-D-galactosamine_biosynthesis_I	0.183362	0.00559002	-0.0973181	0.143845	0.0759002	0.254752	0.00970401	0.884393
										UDP-iNi-acetyl-D-galactosamine_biosynthesis_II	0.0470044	0.481014	-0.03586	0.590939	0.0802603	0.228392	-0.0162301	0.807853
										UDP-iNi-acetyl-D-glucosamine_biosynthesis_II	-0.151646	0.0222891	-0.0618063	0.353952	-0.00827549	0.901318	-0.0630967	0.343974
										UMP_biosynthesis	0.0646943	0.33187	-0.0240974	0.718016	-0.00973601	0.884015	0.020894	0.754208
										uracil_degradation	-0.142998	0.0312667	0.103935	0.1184	-0.0444731	0.504973	-0.0420369	0.528608
										urate_biosynthesisinosine_5-phosphate_degradation	-0.179811	0.00660062	-0.0861995	0.195677	-0.0136045	0.838471	-0.0331788	0.619001
										urea_cycle	0.065482	0.326005	-0.0356446	0.593172	0.0205022	0.758673	0.0787145	0.237507
										UTP_and_CTP_dephosphorylation_I	0.0289405	0.664494	-0.00692655	0.917341	0.0663075	0.319929	0.00549239	0.934412
										UTP_and_CTP_dephosphorylation_II	0.0737772	0.268321	0.0902462	0.175432	0.184533	0.00528841	0.0732802	0.271567
										UTP_and_CTP_ide_novoi_biosynthesis	-0.0903555	0.174907	-0.0434838	0.514503	0.146284	0.0275459	-0.0822566	0.21699
										valine_degradation	-0.0221291	0.740185	0.0429003	0.520168	-0.059065	0.375745	-0.0249024	0.709015
										wybutosine_biosynthesis	-0.00188793	0.977433	0.0429595	0.519592	0.115109	0.0835455	0.0581586	0.383127
										zymosterol_biosynthesis	0.0683388	0.305296	0.0462588	0.488007	0.0638086	0.338546	0.167739	0.0113657
