# Supplementary material for: Combinatorial high-throughput experimental and bioinformatic approach identifies molecular pathways linked with the sensitivity to anticancer target drugs
Source: Oncotarget. 2015 Jul 30;6(29):27227–38. doi: 10.18632/oncotarget.4507 (PMC4694985; doi:10.18632/oncotarget.4507)
Supplement: Supplementary file 8 [file oncotarget-06-27227-s008.xlsx]

## Sheet: description
Supplemental dataset 10. Molecular pathways displaying significant correlations between PAS and IC50 signatures in experimental dataset obtained in this study. Linked positive and negative correlations are shown for all used normalization datasets.

## Sheet: positive correlation
Molecular pathways displaying significant correlations between PAS and IC50 signatures in experimental dataset obtained in this study. Linked positive correlations.
Drug	Molecular pathways	Number of normalization datasets (out of 11), positive correlation
Pazopanib	0_IL_6_Pathway_IKBs_Degradation	1
Pazopanib	1D-imyoi-inositol_hexakisphosphate_biosynthesis_II_mammalian	5
Temsirolimus	1D-imyoi-inositol_hexakisphosphate_biosynthesis_II_mammalian	10
Temsirolimus	2-oxoglutarate_decarboxylation_to_succinyl-CoA	1
Pazopanib	3-phosphoinositide_biosynthesis	1
Sorafenib	3-phosphoinositide_biosynthesis	5
Sunitinib	3-phosphoinositide_biosynthesis	5
Pazopanib	3-phosphoinositide_degradation	2
Sorafenib	acetate_conversion_to_acetyl-CoA	2
Pazopanib	AKT_Pathway	2
Pazopanib	AKT_Pathway_Aggregation_&_Neurodegeneration	4
Pazopanib	AKT_Pathway_Apoptosis_Inhibition	2
Sorafenib	AKT_Pathway_Apoptosis_Inhibition	1
Sunitinib	AKT_Pathway_Apoptosis_Inhibition	1
Pazopanib	AKT_Pathway_Cardiovascular_Homeostasis	2
Sorafenib	AKT_Pathway_Death_Genes	2
Sunitinib	AKT_Pathway_Death_Genes	1
Sorafenib	AKT_Pathway_Elevation_of_Glucose_Import	1
Sunitinib	AKT_Pathway_Elevation_of_Glucose_Import	1
Sorafenib	AKT_Pathway_Genetic_Stability	1
Sunitinib	AKT_Pathway_Genetic_Stability	1
Pazopanib	AKT_Pathway_Glucose_Uptake	2
Pazopanib	AKT_Pathway_Insulin_Stimulated_Mitogenesis	2
Sorafenib	AKT_Pathway_JNK_Pathway	1
Sunitinib	AKT_Pathway_JNK_Pathway	1
Pazopanib	AKT_Pathway_Neuroprotection	2
Pazopanib	AKT_Pathway_NF_kB_Pathway	1
Pazopanib	AKT_Pathway_Respiratory_Burst	2
Sorafenib	AKT_Pathway_Synaptic_Signaling	2
Sunitinib	AKT_Pathway_Synaptic_Signaling	2
Temsirolimus	androgen_biosynthesis	2
Sorafenib	Androgen_receptor_Pathway_Apoptosis	6
Sunitinib	Androgen_receptor_Pathway_Apoptosis	8
Pazopanib	Androgen_receptor_Pathway_AR_Degradation	3
Sunitinib	Androgen_receptor_Pathway_AR_Degradation	3
Temsirolimus	Androgen_receptor_Pathway_AR_Degradation	1
Sorafenib	asparagine_biosynthesis	3
Sunitinib	asparagine_biosynthesis	1
Pazopanib	ATM_Pathway	3
Pazopanib	ATM_Pathway_Apoptosis_._Senescense	1
Sorafenib	ATM_Pathway_Apoptosis_._Senescense	1
Sunitinib	ATM_Pathway_Apoptosis_._Senescense	1
Pazopanib	ATM_Pathway_G2/M_Checkpoint_Arrest	11
Temsirolimus	ATM_Pathway_G2/M_Checkpoint_Arrest	3
Pazopanib	ATM_Pathway_G2_Mitosis_Progression	9
Sorafenib	ATM_Pathway_MDMX_Ubiquitination_&_Degradation	7
Sunitinib	ATM_Pathway_MDMX_Ubiquitination_&_Degradation	5
Pazopanib	cAMP_Pathway	5
Temsirolimus	cAMP_Pathway	1
Sunitinib	cAMP_Pathway_Axonal_Growth	1
Pazopanib	cAMP_Pathway_Degradation_of_Cell_Cycle_Regulators	6
Temsirolimus	cAMP_Pathway_Degradation_of_Cell_Cycle_Regulators	1
Pazopanib	cAMP_Pathway_Endothelial_Cell_Regulation	1
Pazopanib	cAMP_Pathway_Glycolysis	1
Temsirolimus	cAMP_Pathway_Glycolysis	3
Sorafenib	cAMP_Pathway_Metabolic_Energy	6
Sunitinib	cAMP_Pathway_Metabolic_Energy	6
Pazopanib	cAMP_Pathway_Protein_Retention	1
Temsirolimus	cAMP_Pathway_Protein_Retention	2
Pazopanib	CD40_Pathway_Cell_Survival	1
Pazopanib	CD40_Pathway_Gene_Expression	1
Temsirolimus	CDP-diacylglycerol_biosynthesis	4
Pazopanib	Cellular_Anti_Apoptosis_Pathway	1
Sorafenib	Cellular_Anti_Apoptosis_Pathway_Depolarization	3
Sunitinib	Cellular_Anti_Apoptosis_Pathway_Depolarization	3
Pazopanib	ceramide_ide_novoi_biosynthesis	1
Sorafenib	cholesterol_biosynthesis_I	4
Sunitinib	cholesterol_biosynthesis_I	2
Sorafenib	cholesterol_biosynthesis_II_via_2425-dihydrolanosterol	4
Sunitinib	cholesterol_biosynthesis_II_via_2425-dihydrolanosterol	2
Sorafenib	cholesterol_biosynthesis_III_via_desmosterol	4
Sunitinib	cholesterol_biosynthesis_III_via_desmosterol	2
Temsirolimus	choline_degradation	11
Temsirolimus	chondroitin_sulfate_degradation_metazoa	10
Pazopanib	Circadian_Pathway	1
Sorafenib	Circadian_Pathway	1
Sorafenib	citrulline-nitric_oxide_cycle	11
Sunitinib	citrulline-nitric_oxide_cycle	11
Temsirolimus	citrulline-nitric_oxide_cycle	1
Sorafenib	creatine-phosphate_biosynthesis	1
Sunitinib	creatine-phosphate_biosynthesis	1
Pazopanib	CREB_Pathway	2
Sorafenib	cysteine_biosynthesis	2
Sunitinib	cysteine_biosynthesis	7
Sorafenib	cysteine_biosynthesishomocysteine_degradation_trans-sulfuration	7
Sunitinib	cysteine_biosynthesishomocysteine_degradation_trans-sulfuration	11
Temsirolimus	dermatan_sulfate_degradation_metazoa	1
Pazopanib	D-imyoi-inositol_134-trisphosphate_biosynthesis	6
Sorafenib	D-imyoi-inositol_134-trisphosphate_biosynthesis	1
Sunitinib	D-imyoi-inositol_134-trisphosphate_biosynthesis	2
Temsirolimus	D-imyoi-inositol_134-trisphosphate_biosynthesis	10
Pazopanib	D-imyoi-inositol_145-trisphosphate_degradation	1
Sorafenib	D-imyoi-inositol_145-trisphosphate_degradation	1
Temsirolimus	D-imyoi-inositol_145-trisphosphate_degradation	6
Pazopanib	D-mannose_degradation	1
Temsirolimus	D-mannose_degradation	1
Pazopanib	dopamine_degradation	1
Temsirolimus	dopamine_degradation	9
Pazopanib	eicosapentaenoate_biosynthesis	1
Sorafenib	eicosapentaenoate_biosynthesis	2
Temsirolimus	eicosapentaenoate_biosynthesis	6
Pazopanib	ERK_Signaling_Pathway	3
Pazopanib	Estrogen_Pathway	1
Temsirolimus	ethanol_degradation_II	4
Temsirolimus	ethanol_degradation_IV	5
Temsirolimus	fatty_acid_activation	3
Sorafenib	fatty_acid_beta-oxidation	1
Sunitinib	fatty_acid_beta-oxidation	6
Temsirolimus	fatty_acid_beta-oxidation	5
Temsirolimus	fatty_acid_beta-oxidation_peroxisome	1
Temsirolimus	fatty_acid_beta-oxidation_unsaturated_odd_number	6
Temsirolimus	fatty_acid_biosynthesis_initiation	1
Temsirolimus	fatty_acid_elongation_--_saturated	1
Sorafenib	flavin_biosynthesis	1
Sunitinib	flavin_biosynthesis	1
Sunitinib	gamma-linolenate_biosynthesis	1
Temsirolimus	gamma-linolenate_biosynthesis	4
Pazopanib	GDP-L-fucose_biosynthesis_II_from_L-fucose	1
Sunitinib	GDP-L-fucose_biosynthesis_II_from_L-fucose	1
Temsirolimus	GDP-mannose_biosynthesis	1
Sunitinib	glucocorticoid_biosynthesis	1
Temsirolimus	Glucocorticoid_Receptor_Pathway_Cell_Cycle_Arrest	1
Sorafenib	glutamate_dependent_acid_resistance	4
Sunitinib	glutamate_dependent_acid_resistance	5
Temsirolimus	glutathione_redox_reactions_II	4
Pazopanib	glutathione-mediated_detoxification	2
Sorafenib	glutathione-mediated_detoxification	3
Sunitinib	glutathione-mediated_detoxification	3
Pazopanib	glycoaminoglycan-protein_linkage_region_biosynthesis	1
Pazopanib	GSK3_Pathway_Degradation	11
Sunitinib	GSK3_Pathway_Degradation	7
Sorafenib	heme_biosynthesis	1
Sunitinib	heme_biosynthesis	1
Sorafenib	heme_biosynthesis_from_uroporphyrinogen-III_I	1
Sunitinib	heme_biosynthesis_from_uroporphyrinogen-III_I	2
Temsirolimus	heme_degradation	2
Sorafenib	HGF_Pathway_Cell_scattering	1
Sunitinib	HGF_Pathway_Cell_scattering	1
Sorafenib	HGF_Pathway_Cell_survival	1
Sunitinib	HGF_Pathway_Cell_survival	1
Sorafenib	HGF_Pathway_IP3_pathway	1
Sunitinib	HGF_Pathway_IP3_pathway	1
Pazopanib	HIF1Alpha_Pathway	1
Sorafenib	HIF1Alpha_Pathway	1
Sunitinib	HIF1Alpha_Pathway	1
Temsirolimus	HIF1Alpha_Pathway	9
Pazopanib	HIF1Alpha_Pathway_NOS_pathway	3
Temsirolimus	HIF1Alpha_Pathway_NOS_pathway	2
Pazopanib	HIF1Alpha_Pathway_VEGF_pathway	1
Sorafenib	hydrogen_sulfide_biosynthesis_trans-sulfuration	7
Sunitinib	hydrogen_sulfide_biosynthesis_trans-sulfuration	11
Temsirolimus	IL_10_Pathway_Stability_Determination	2
Sorafenib	IL_2_Pathway_Apoptosis	7
Sunitinib	IL_2_Pathway_Apoptosis	5
Sorafenib	IL_2_Pathway_Apoptosis_Inhibition	6
Sunitinib	IL_2_Pathway_Apoptosis_Inhibition	5
Pazopanib	IL_2_Pathway_Protein_Synthesis	1
Sunitinib	IL_2_Pathway_Protein_Synthesis	1
Temsirolimus	IL_6_Pathway	1
Sorafenib	imyoi-inositol_ide_novoi_biosynthesis	1
Sunitinib	imyoi-inositol_ide_novoi_biosynthesis	1
Pazopanib	iNi-acetylglucosamine_degradation_I	1
Pazopanib	iNi-acetylglucosamine_degradation_II	3
Sorafenib	iNi-acetylglucosamine_degradation_II	1
Sunitinib	iNi-acetylglucosamine_degradation_II	1
Sorafenib	iSi-methyl-5-thioadenosine_degradation	3
Sorafenib	isoleucine_degradation	1
Sunitinib	isoleucine_degradation	1
Temsirolimus	JAK_mStat_Pathway	1
Pazopanib	JAK_mStat_Pathway_Akt_Pathway	1
Sorafenib	JAK_mStat_Pathway_Akt_Pathway	1
Sunitinib	JAK_mStat_Pathway_Akt_Pathway	1
Temsirolimus	ketogenesis	1
Sorafenib	ketolysis	3
Sunitinib	ketolysis	2
Pazopanib	L-dopa_degradation	4
Temsirolimus	L-dopa_degradation	2
Pazopanib	leukotriene_biosynthesis	1
Pazopanib	lipoxin_biosynthesis	1
Temsirolimus	lysine_degradation_I_saccharopine_pathway	7
Pazopanib	MAPK_Signaling_Pathway	1
Temsirolimus	melatonin_degradation_I	9
Pazopanib	Mitochondrial_Apopotosis_m_Pathway_DNA_fragmentation	1
Pazopanib	Mitochondrial_Apopotosis_m_Pathway_Gene_expression	2
Sorafenib	Mitochondrial_Apopotosis_m_Pathway_Gene_expression	9
Sunitinib	Mitochondrial_Apopotosis_m_Pathway_Gene_expression	10
Temsirolimus	NAD_ide_novoi_biosynthesis	2
Temsirolimus	noradrenaline_and_adrenaline_degradation	7
Pazopanib	oleate_biosynthesis	1
Temsirolimus	ornithine_ide_novo_i_biosynthesis	1
Temsirolimus	oxidative_ethanol_degradation_III	4
Pazopanib	p38_m_Signaling_Pathway	1
Pazopanib	p38_p_Signaling_Pathway	1
Pazopanib	phospholipases	1
Temsirolimus	phospholipases	1
Temsirolimus	phytol_degradation	2
Sorafenib	pregnenolone_biosynthesis	4
Sunitinib	pregnenolone_biosynthesis	7
Pazopanib	proline_biosynthesis	1
Temsirolimus	proline_biosynthesis	4
Temsirolimus	PTEN_Pathway	5
Sunitinib	pyrimidine_ribonucleosides_salvage_I	1
Sorafenib	RANK_Signaling_in_Osteoclast_Pathway	1
Pazopanib	RANK_Signaling_in_Osteoclast_Pathway_IKBs_Degradation	1
Pazopanib	resolvin_D_biosynthesis	3
Temsirolimus	resolvin_D_biosynthesis	1
Pazopanib	retinol_biosynthesis	2
Temsirolimus	retinol_biosynthesis	2
Sunitinib	S-adenosyl-L-methionine_biosynthesis	1
Temsirolimus	serotonin_degradation	7
Pazopanib	SMAD_m_Pathway	11
Sorafenib	SMAD_m_Pathway	1
Sunitinib	SMAD_m_Pathway	10
Temsirolimus	SMAD_m_Pathway	4
Pazopanib	SMAD_m_Pathway_Degradation	9
Sunitinib	SMAD_m_Pathway_Degradation	4
Temsirolimus	SMAD_m_Pathway_Degradation	3
Pazopanib	SMAD_p_Pathway	11
Sorafenib	SMAD_p_Pathway	1
Sunitinib	SMAD_p_Pathway	10
Temsirolimus	SMAD_p_Pathway	4
Pazopanib	SMAD_p_Pathway_Degradation	9
Sunitinib	SMAD_p_Pathway_Degradation	4
Temsirolimus	SMAD_p_Pathway_Degradation	3
Temsirolimus	spermine_and_spermidine_degradation_I	5
Pazopanib	sphingomyelin_metabolismceramide_salvage	1
Temsirolimus	STAT3_Pathway	4
Sunitinib	stearate_biosynthesis	1
Temsirolimus	stearate_biosynthesis	1
Temsirolimus	sulfite_oxidation	7
Temsirolimus	superpathway_of_choline_degradation_to_L-serine	11
Pazopanib	superpathway_of_D-imyoi-inositol_145-trisphosphate_metabolism	1
Sorafenib	superpathway_of_D-imyoi-inositol_145-trisphosphate_metabolism	2
Sunitinib	superpathway_of_D-imyoi-inositol_145-trisphosphate_metabolism	1
Temsirolimus	superpathway_of_D-imyoi-inositol_145-trisphosphate_metabolism	11
Pazopanib	superpathway_of_inositol_phosphate_compounds	7
Temsirolimus	superpathway_of_melatonin_degradation	8
Temsirolimus	superpathway_of_steroid_hormone_biosynthesis	4
Temsirolimus	superpathway_of_tryptophan_utilization	11
Pazopanib	taurine_biosynthesis	1
Sorafenib	TGF_beta_Pathway_Epithelial_mesenchymal_transdifferentiation	1
Sunitinib	TGF_beta_Pathway_Epithelial_mesenchymal_transdifferentiation	1
Temsirolimus	TGF_beta_Pathway_Epithelial_mesenchymal_transdifferentiation	2
Temsirolimus	TGF_beta_Pathway_SnON_degradation	1
Temsirolimus	TGF_beta_Pathway_Tumor_suppression	3
Temsirolimus	TGF_beta_Pathway_Tumorogenesis	3
Sorafenib	thiamin_salvage_III	1
Sunitinib	thiamin_salvage_III	1
Temsirolimus	thio-molybdenum_cofactor_biosynthesis	2
Sorafenib	thyroid_hormone_metabolism_I_via_deiodination	2
Sunitinib	thyroid_hormone_metabolism_I_via_deiodination	4
Temsirolimus	thyroid_hormone_metabolism_II_via_conjugation_andor_degradation	3
Sorafenib	thyronamine_and_iodothyronamine_metabolism	2
Sunitinib	thyronamine_and_iodothyronamine_metabolism	4
Pazopanib	TNF_p_Pathway	2
Pazopanib	TNF_p_Pathway_Gene_expression_Cell_Survival	1
Temsirolimus	TNF_p_Pathway_Gene_expression_Cell_Survival	1
Pazopanib	TRAF_m_Pathway_IKBs_Degradation	1
Pazopanib	TRAF_p_Pathway_IKBs_Degradation	1
Pazopanib	trehalose_degradation	1
Temsirolimus	trehalose_degradation	2
Pazopanib	triacylglycerol_biosynthesis	1
Temsirolimus	triacylglycerol_biosynthesis	6
Temsirolimus	triacylglycerol_degradation	2
Temsirolimus	tryptophan_degradation_X_mammalian_via_tryptamine	7
Temsirolimus	UDP-D-xylose_and_UDP-D-glucuronate_biosynthesis	3
Temsirolimus	UDP-iNi-acetyl-D-galactosamine_biosynthesis_I	1
Temsirolimus	UDP-iNi-acetyl-D-galactosamine_biosynthesis_II	7
Sorafenib	urea_cycle	11
Sunitinib	urea_cycle	11
Pazopanib	zymosterol_biosynthesis	1
Sorafenib	zymosterol_biosynthesis	8
Sunitinib	zymosterol_biosynthesis	10

## Sheet: negative correlation
Molecular pathways displaying significant correlations between PAS and IC50 signatures in experimental dataset obtained in this study. Linked negative correlations.
Drug	Molecular pathways	Number of normalization datasets (out of 11), negative correlation
Sunitinib	4-hydroxy-2-nonenal_detoxification	4
Pazopanib	5-aminoimidazole_ribonucleotide_biosynthesis	10
Pazopanib	7-3-amino-3-carboxypropyl-wyosine_biosynthesis	1
Temsirolimus	7-3-amino-3-carboxypropyl-wyosine_biosynthesis	1
Temsirolimus	acetate_conversion_to_acetyl-CoA	1
Temsirolimus	acyl_carrier_protein_metabolism	1
Pazopanib	acyl-CoA_hydrolysis	3
Pazopanib	adenine_and_adenosine_salvage_III	1
Temsirolimus	adenine_and_adenosine_salvage_III	5
Sorafenib	AHR_Pathway	1
Sunitinib	AHR_Pathway	2
Temsirolimus	AHR_Pathway	4
Sorafenib	AHR_Pathway_C_Myc_Expression	3
Temsirolimus	AHR_Pathway_C_Myc_Expression	5
Sorafenib	AHR_Pathway_Cath_D_Expression	5
Sunitinib	AHR_Pathway_Cath_D_Expression	5
Temsirolimus	AHR_Pathway_Cath_D_Expression	4
Sorafenib	AHR_Pathway_PS2_Gene_Expression	2
Sunitinib	AHR_Pathway_PS2_Gene_Expression	1
Temsirolimus	AKT_Pathway_Caspase_Cascade	1
Pazopanib	AKT_Pathway_Cell_Cycle_Progression	4
Temsirolimus	AKT_Pathway_Cell_Cycle_Progression	1
Temsirolimus	AKT_Pathway_ERK_Pathway	2
Temsirolimus	AKT_Pathway_p73_Mediated_Apoptosis	2
Pazopanib	AKT_Pathway_Protein_Synthesis	2
Sorafenib	AKT_Pathway_Protein_Synthesis	1
Sunitinib	AKT_Pathway_Protein_Synthesis	1
Temsirolimus	AKT_Pathway_Protein_Synthesis	3
Pazopanib	Androgen_receptor_Pathway_Gonadotropin_Regulation	2
Sorafenib	Androgen_receptor_Pathway_Gonadotropin_Regulation	2
Sunitinib	Androgen_receptor_Pathway_Gonadotropin_Regulation	3
Temsirolimus	Androgen_receptor_Pathway_Gonadotropin_Regulation	1
Pazopanib	Androgen_receptor_Pathway_Histone_Modification	2
Sorafenib	Androgen_receptor_Pathway_Histone_Modification	2
Sunitinib	Androgen_receptor_Pathway_Histone_Modification	3
Temsirolimus	Androgen_receptor_Pathway_Histone_Modification	1
Pazopanib	Androgen_receptor_Pathway_Prostate_Differentiation_&_Development	2
Sorafenib	Androgen_receptor_Pathway_Prostate_Differentiation_&_Development	2
Sunitinib	Androgen_receptor_Pathway_Prostate_Differentiation_&_Development	3
Temsirolimus	Androgen_receptor_Pathway_Prostate_Differentiation_&_Development	1
Pazopanib	Androgen_receptor_Pathway_Sexual_Differentiation_&_Sexual_Maturation_at_Puberty	2
Sorafenib	Androgen_receptor_Pathway_Sexual_Differentiation_&_Sexual_Maturation_at_Puberty	2
Sunitinib	Androgen_receptor_Pathway_Sexual_Differentiation_&_Sexual_Maturation_at_Puberty	3
Temsirolimus	Androgen_receptor_Pathway_Sexual_Differentiation_&_Sexual_Maturation_at_Puberty	1
Pazopanib	ATM_Pathway_Cell_Cicle_Checkpoint_Control	1
Temsirolimus	ATM_Pathway_Cell_Cicle_Checkpoint_Control	3
Temsirolimus	ATM_Pathway_Checkpoint_Activation	1
Pazopanib	ATM_Pathway_DNA_Repair	1
Temsirolimus	ATM_Pathway_DNA_Repair	3
Temsirolimus	ATM_Pathway_NF_kB_Pathway	1
Pazopanib	ATM_Pathway_S_Phase_Arrest	2
Temsirolimus	ATM_Pathway_S_Phase_Arrest	5
Sorafenib	ATM_Pathway_S_Phase_Progresion	2
Sunitinib	ATM_Pathway_S_Phase_Progresion	2
Temsirolimus	ATM_Pathway_Synaptic_Vesicle_Transport	1
Pazopanib	BRCA1_Pathway	11
Temsirolimus	BRCA1_Pathway	10
Pazopanib	cAMP_Pathway_Cell_Growth	1
Temsirolimus	cAMP_Pathway_Cell_Proliferation	1
Temsirolimus	cAMP_Pathway_Cell_Survival	1
Temsirolimus	cAMP_Pathway_Glycogen_Synthesis	1
Temsirolimus	cAMP_Pathway_Regulation_of_Cytoskeleton	1
Pazopanib	cardiolipin_biosynthesis	1
Sunitinib	cardiolipin_biosynthesis	1
Sunitinib	Cellular_Anti_Apoptosis_Pathway_Apoptosis	3
Sorafenib	Chemokine_Pathway_Internalization_Degradation_Recycling	1
Sunitinib	Chemokine_Pathway_Internalization_Degradation_Recycling	1
Temsirolimus	Chemokine_Pathway_Internalization_Degradation_Recycling	7
Pazopanib	chondroitin_sulfate_biosynthesis_late_stages	1
Pazopanib	Chromatin_Pathway	11
Temsirolimus	Chromatin_Pathway	7
Temsirolimus	CMP-iNi-acetylneuraminate_biosynthesis_I_eukaryotes	1
Sorafenib	CREB_Pathway_Gene_Expression	1
Sunitinib	CREB_Pathway_Gene_Expression	1
Temsirolimus	CREB_Pathway_Gene_Expression	1
Pazopanib	dermatan_sulfate_biosynthesis_late_stages	1
Temsirolimus	dermatan_sulfate_biosynthesis_late_stages	3
Sunitinib	D-imyoi-inositol_1456-tetrakisphosphate_biosynthesis	1
Pazopanib	DNA_damage_induced_apoptosis_effect	11
Temsirolimus	DNA_damage_induced_apoptosis_effect	6
Pazopanib	DNA_damage_induced_responses_effect	6
Temsirolimus	DNA_damage_induced_responses_effect	4
Pazopanib	dolichyl-diphosphooligosaccharide_biosynthesis	1
Temsirolimus	dTMP_ide_novoi_biosynthesis_mitochondrial	1
Sorafenib	estradiol_biosynthesis_II	1
Sunitinib	estradiol_biosynthesis_II	1
Temsirolimus	ethanol_degradation_II	1
Pazopanib	Fas_m_Signaling_Pathway	3
Temsirolimus	Fas_m_Signaling_Pathway	11
Pazopanib	fatty_acid_elongation_--_saturated	1
Temsirolimus	G_protein_signaling_Cross_talk_between_Ras_family_GTPases	2
Sorafenib	Glucocorticoid_Receptor_Pathway	1
Pazopanib	Glucocorticoid_Receptor_Pathway_Gene_Expression	9
Sunitinib	Glucocorticoid_Receptor_Pathway_Gene_Expression	3
Temsirolimus	Glucocorticoid_Receptor_Pathway_Gene_Expression	11
Pazopanib	Glucocorticoid_Receptor_Pathway_SMAD_signaling	1
Sorafenib	Glucocorticoid_Receptor_Pathway_SMAD_signaling	1
Sunitinib	Glucocorticoid_Receptor_Pathway_SMAD_signaling	1
Sorafenib	glutamate_biosynthesisdegradation	2
Sunitinib	glutamate_biosynthesisdegradation	1
Pazopanib	glutamine_degradationglutamate_biosynthesis	2
Sorafenib	glutamine_degradationglutamate_biosynthesis	1
Sunitinib	glutamine_degradationglutamate_biosynthesis	1
Temsirolimus	glutamine_degradationglutamate_biosynthesis	1
Pazopanib	GSK3_Pathway_Gene_Expression	2
Sorafenib	GSK3_Pathway_Gene_Expression	1
Temsirolimus	GSK3_Pathway_Gene_Expression	11
Temsirolimus	HGF_Pathway_Cell_cycle_progression	2
Sorafenib	HIF1Alpha_Pathway	1
Temsirolimus	histamine_biosynthesis	4
Temsirolimus	hypusine_biosynthesis	1
Sunitinib	IL_2_Pathway	1
Temsirolimus	IL_2_Pathway	11
Temsirolimus	IL_2_Pathway_Actin_reorganization	3
Temsirolimus	IL_2_Pathway_Protein_Synthesis	1
Temsirolimus	inositol_pyrophosphates_biosynthesis	2
Temsirolimus	Integrin_Signaling_Pathway_Cytoskeleton_contraction_integrin_modulation_cell_invasion_and_migration	1
Pazopanib	JAK_mStat_Pathway_JAK_degradation	10
Sorafenib	JAK_mStat_Pathway_JAK_degradation	1
Sunitinib	JAK_mStat_Pathway_JAK_degradation	7
Sorafenib	JNK_Pathway_Insulin_signaling	1
Sunitinib	JNK_Pathway_Insulin_signaling	1
Temsirolimus	JNK_Pathway_Insulin_signaling	2
Temsirolimus	L-carnitine_biosynthesis	1
Pazopanib	lipoate_biosynthesis_and_incorporation	1
Sorafenib	lipoate_biosynthesis_and_incorporation	1
Sunitinib	lipoate_biosynthesis_and_incorporation	1
Temsirolimus	MAPK_Signaling_Pathway_Gene_Expression	2
Pazopanib	Mismatch_repair_effect	11
Pazopanib	Mismatch_Repair_Pathway	11
Temsirolimus	Mitochondrial_Apopotosis_m_Pathway	3
Pazopanib	mRNA_capping	1
Temsirolimus	mRNA_capping	2
Temsirolimus	mTOR_Pathway_Actin_organization	1
Pazopanib	mTOR_Pathway_Translation_on	2
Sorafenib	NGF_m_Pathway	2
Pazopanib	NHEJ_mechanisms_of_DSBs_repair_effect	4
Temsirolimus	NHEJ_mechanisms_of_DSBs_repair_effect	6
Sorafenib	nicotine_degradation_IV	1
Temsirolimus	Notch_Pathway	3
Pazopanib	Nucleotide_excision_repair_effect	2
Sorafenib	Nucleotide_excision_repair_effect	4
Sunitinib	Nucleotide_excision_repair_effect	5
Temsirolimus	Nucleotide_excision_repair_effect	9
Sorafenib	ornithine_ide_novo_i_biosynthesis	2
Sunitinib	ornithine_ide_novo_i_biosynthesis	1
Temsirolimus	oxidative_ethanol_degradation_III	1
Pazopanib	oxidized_GTP_and_dGTP_detoxification	9
Pazopanib	p53_Signaling_m_Pathway_p53_Degradation	3
Sorafenib	p53_Signaling_m_Pathway_p53_Degradation	2
Sunitinib	p53_Signaling_m_Pathway_p53_Degradation	6
Sorafenib	PAK_Pathway_Myosin_Activation	1
Pazopanib	palmitate_biosynthesis	2
Temsirolimus	palmitate_biosynthesis	1
Pazopanib	phosphatidylethanolamine_biosynthesis_II	1
Temsirolimus	phosphatidylethanolamine_biosynthesis_II	1
Pazopanib	PRPP_biosynthesis	3
Temsirolimus	purine_deoxyribonucleosides_degradation	1
Pazopanib	purine_nucleotides_ide_novoi_biosynthesis	2
Temsirolimus	purine_ribonucleosides_degradation_to_ribose-1-phosphate	6
Pazopanib	pyruvate_decarboxylation_to_acetyl_CoA	4
Temsirolimus	RAS_Pathway	1
Pazopanib	Regulation_of_telomere_length_and_cellular_immortalization_effect	6
Pazopanib	RNA_Polymerase_II_Complex_Pathway	10
Sunitinib	RNA_Polymerase_II_Complex_Pathway	2
Temsirolimus	RNA_Polymerase_II_Complex_Pathway	2
Pazopanib	Sister_chromatid_cohesion_effect	1
Temsirolimus	Sister_chromatid_cohesion_effect	1
Pazopanib	spermidine_biosynthesis	3
Temsirolimus	spermidine_biosynthesis	1
Temsirolimus	sphingomyelin_metabolismceramide_salvage	1
Pazopanib	Start_of_DNA_replication_in_early_S_phase_effect	1
Temsirolimus	Start_of_DNA_replication_in_early_S_phase_effect	2
Pazopanib	superpathway_of_purine_nucleotide_salvage	1
Pazopanib	superpathway_of_pyrimidine_deoxyribonucleotides_ide_novoi_biosynthesis	1
Pazopanib	TCA_cycle	3
Temsirolimus	TNF_m_Pathway	1
Sorafenib	TRAF_m_Pathway	1
Sunitinib	TRAF_m_Pathway	1
Pazopanib	Transcription_of_mRNA_Pathway	10
Sunitinib	Transcription_of_mRNA_Pathway	1
Temsirolimus	Transcription_of_mRNA_Pathway	1
Pazopanib	Transition_and_termination_of_DNA_replication_effect	5
Pazopanib	Ubiquitin_Proteasome_Pathway	10
Sorafenib	Ubiquitin_Proteasome_Pathway	6
Sunitinib	Ubiquitin_Proteasome_Pathway	10
Temsirolimus	Ubiquitin_Proteasome_Pathway	9
Sunitinib	Ubiquitin_Proteasome_Pathway_Degraded_Protein	2
Temsirolimus	Ubiquitin_Proteasome_Pathway_Degraded_Protein	6
Sunitinib	VEGF_Pathway	1
Pazopanib	VEGF_Pathway_Nitric_Oxide_Prodaction	1
Sunitinib	Wnt_Pathway_Ctnn-b_Degradation	7
Pazopanib	Wnt_Pathway_Ctnn-b_Degradation	11
Pazopanib	wybutosine_biosynthesis	1
Temsirolimus	wybutosine_biosynthesis	1
