# Supplementary material for: Combinatorial high-throughput experimental and bioinformatic approach identifies molecular pathways linked with the sensitivity to anticancer target drugs
Source: Oncotarget. 2015 Jul 30;6(29):27227–38. doi: 10.18632/oncotarget.4507 (PMC4694985; doi:10.18632/oncotarget.4507)
Supplement: Supplementary file 9 [file oncotarget-06-27227-s009.xlsx]

## Sheet: description
Supplemental dataset 11. Molecular pathways displaying significant correlations between PAS and IC50 signatures in GDS dataset. Linked positive and negative correlations are shown for all normalization datasets used.

## Sheet: positive correlation
Molecular pathways displaying significant correlations between PAS and IC50 signatures in CancerXgene database dataset. Linked positive correlations.
Drug	Molecular pathways	Number of normalization datasets (out of 3), positive correlation
Sunitinib	2-deoxy-alpha-D-ribose_1-phosphate_degradation	1
Sorafenib	3-phosphoinositide_biosynthesis	1
Temsirolimus	3-phosphoinositide_degradation	2
Sorafenib	4-aminobutyrate_degradation	2
Sunitinib	4-hydroxyproline_degradation	2
Pazopanib	acetone_degradation_I_to_methylglyoxal	1
Sunitinib	adenosine_deoxyribonucleotides_ide_novoi_biosynthesis	1
Sorafenib	AKT_Pathway_Aggregation_&_Neurodegeneration	2
Sorafenib	AKT_Pathway_Apoptosis_Inhibition	2
Sorafenib	AKT_Pathway_Cardiovascular_Homeostasis	2
Temsirolimus	AKT_Pathway_Caspase_Cascade	3
Temsirolimus	AKT_Pathway_Death_Genes	3
Sorafenib	AKT_Pathway_Elevation_of_Glucose_Import	2
Temsirolimus	AKT_Pathway_Elevation_of_Glucose_Import	2
Temsirolimus	AKT_Pathway_ERK_Pathway	1
Sorafenib	AKT_Pathway_Glucose_Uptake	2
Sorafenib	AKT_Pathway_Insulin_Stimulated_Mitogenesis	2
Temsirolimus	AKT_Pathway_JNK_Pathway	1
Sorafenib	AKT_Pathway_Neuroprotection	2
Sorafenib	AKT_Pathway_NF_kB_Pathway	2
Sorafenib	AKT_Pathway_p73_Mediated_Apoptosis	2
Temsirolimus	AKT_Pathway_p73_Mediated_Apoptosis	1
Sorafenib	AKT_Pathway_Regeneration_of_Cyclic_Nucleotide	2
Temsirolimus	AKT_Pathway_Regeneration_of_Cyclic_Nucleotide	1
Sorafenib	AKT_Pathway_Respiratory_Burst	2
Temsirolimus	AKT_Pathway_Survival_Genes	1
Temsirolimus	AKT_Pathway_Synaptic_Signaling	1
Temsirolimus	AKT_Pathway_Translation	1
Pazopanib	alpha-tocopherol_degradation	3
Pazopanib	anandamide_degradation	1
Temsirolimus	anandamide_degradation	1
Sorafenib	Androgen_receptor_Pathway_Apoptosis	2
Temsirolimus	Androgen_receptor_Pathway_Apoptosis	2
Sorafenib	Androgen_receptor_Pathway_Cell_Survival_&_Cell_Growth	3
Pazopanib	ATM_Pathway	3
Temsirolimus	ATM_Pathway	1
Pazopanib	ATM_Pathway_Cell_Survival	3
Temsirolimus	ATM_Pathway_Cell_Survival	3
Sunitinib	ATM_Pathway_G2/M_Checkpoint_Arrest	3
Pazopanib	bile_acid_biosynthesis_neutral_pathway	3
Temsirolimus	bile_acid_biosynthesis_neutral_pathway	3
Pazopanib	Brca1_as_a_transcription_regulator_effect	1
Pazopanib	bupropion_degradation	1
Pazopanib	cAMP_Pathway_Cytokine_Production	3
Temsirolimus	cAMP_Pathway_Cytokine_Production	3
Sorafenib	cAMP_Pathway_Metabolic_Energy	1
Temsirolimus	cAMP_Pathway_Metabolic_Energy	1
Pazopanib	cAMP_Pathway_Myocardial_Contraction	3
Pazopanib	Caspase_Cascade	3
Pazopanib	catecholamine_biosynthesis	3
Pazopanib	CD40_Pathway	3
Pazopanib	CD40_Pathway_Cell_Survival	3
Sorafenib	Cellular_Anti_Apoptosis_Pathway_Apoptosis	3
Temsirolimus	Cellular_Anti_Apoptosis_Pathway_Apoptosis	1
Temsirolimus	Cellular_Anti_Apoptosis_Pathway_Depolarization	1
Temsirolimus	Chemokine_Pathway	1
Temsirolimus	Chemokine_Pathway_Cell_Activation	3
Pazopanib	Chemokine_Pathway_Internalization_Degradation_Recycling	1
Pazopanib	cholesterol_biosynthesis_I	3
Temsirolimus	cholesterol_biosynthesis_I	3
Pazopanib	cholesterol_biosynthesis_II_via_2425-dihydrolanosterol	3
Temsirolimus	cholesterol_biosynthesis_II_via_2425-dihydrolanosterol	3
Pazopanib	cholesterol_biosynthesis_III_via_desmosterol	3
Temsirolimus	cholesterol_biosynthesis_III_via_desmosterol	3
Pazopanib	Circadian_Pathway	2
Sunitinib	CMP_phosphorylation	1
Temsirolimus	creatine-phosphate_biosynthesis	1
Temsirolimus	D-imyoi-inositol_145-trisphosphate_degradation	2
Sunitinib	dolichol_and_dolichyl_phosphate_biosynthesis	1
Pazopanib	ErbB_Family_Pathway	1
Temsirolimus	Fas_m_Signaling_Pathway	1
Temsirolimus	fatty_acid_alpha-oxidation	2
Temsirolimus	fatty_acid_alpha-oxidation_III	2
Temsirolimus	G_protein_signaling_Cross_talk_between_Ras_family_GTPases	1
Sorafenib	GDP-glucose_biosynthesis_II	2
Sunitinib	GDP-glucose_biosynthesis_II	3
Temsirolimus	GDP-L-fucose_biosynthesis_I_from_GDP-D-mannose	1
Sunitinib	GDP-mannose_biosynthesis	1
Pazopanib	Glucocorticoid_Receptor_Pathway_Cell_Cycle_Arrest	1
Sunitinib	Glucocorticoid_Receptor_Pathway_Cell_Cycle_Arrest	2
Pazopanib	gluconeogenesis	1
Pazopanib	glutamine_degradationglutamate_biosynthesis	2
Temsirolimus	glutamine_degradationglutamate_biosynthesis	2
Pazopanib	glutathione_redox_reactions_I	2
Temsirolimus	glycerol_degradation	1
Sorafenib	glycolysis	1
Sunitinib	glycolysis	3
Pazopanib	Growth_Hormone_Pathway	1
Temsirolimus	GSK3_Pathway_Degradation	1
Sunitinib	heme_degradation	3
Sunitinib	HGF_Pathway_Cell_adhesion&ell_mirgation	1
Sorafenib	HGF_Pathway_PKC_pathway	2
Pazopanib	histamine_degradation	3
Pazopanib	hypusine_biosynthesis	1
Pazopanib	IL_10_Pathway_Gene_Expression	3
Pazopanib	IL_10_Pathway_Translational_Modulation	3
Temsirolimus	IL_2_Pathway_Apoptosis	1
Pazopanib	ILK_Pathway_Induced_cell_proliferation	2
Pazopanib	Interferon_Pathway_Gene_Expression	3
Sorafenib	IP3_Pathway	3
Pazopanib	JNK_Pathway_Apoptosis_Inflammation_Tumorogenesis_Cell_Migration	3
Pazopanib	ketogenesis	1
Sorafenib	L-carnitine_biosynthesis	1
Sunitinib	L-carnitine_biosynthesis	1
Pazopanib	MAPK_Family_Pathway_Chromatin_Remodeling	3
Temsirolimus	MAPK_Family_Pathway_Chromatin_Remodeling	2
Pazopanib	MAPK_Family_Pathway_Cytoskeleton	3
Temsirolimus	MAPK_Family_Pathway_Cytoskeleton	2
Pazopanib	MAPK_Family_Pathway_Gene_Expression	3
Pazopanib	MAPK_Family_Pathway_Translation	1
Pazopanib	MAPK_Signaling_Pathway_Cell_Servival_Cell_Militory_Inflammation_Apoptosis_Osmoregulation	3
Pazopanib	MAPK_Signaling_Pathway_Gene_Expression	3
Pazopanib	mevalonate_pathway	2
Pazopanib	Mitochondrial_Apopotosis_m_Pathway	3
Temsirolimus	Mitochondrial_Apopotosis_m_Pathway	1
Pazopanib	NAD_biosynthesis_from_2-amino-3-carboxymuconate_semialdehyde	2
Pazopanib	NADH_repair	3
Temsirolimus	NADH_repair	2
Temsirolimus	phytol_degradation	1
Pazopanib	progesterone_biosynthesis	3
Temsirolimus	proline_degradation	1
Sunitinib	protein_citrullination	1
Sunitinib	protein_iOi-iNi-acetyl-glucosylation	3
Pazopanib	putrescine_biosynthesis_I	3
Pazopanib	putrescine_biosynthesis_II	3
Temsirolimus	putrescine_biosynthesis_II	3
Sunitinib	pyridoxal_5-phosphate_salvage	2
Sunitinib	retinoate_biosynthesis_II	1
Sunitinib	retinol_biosynthesis	3
Pazopanib	serotonin_and_melatonin_biosynthesis	3
Temsirolimus	serotonin_and_melatonin_biosynthesis	2
Temsirolimus	Sister_chromatid_cohesion_effect	3
Pazopanib	SMAD_m_Pathway_Degradation	1
Pazopanib	SMAD_p_Pathway_Degradation	1
Pazopanib	sucrose_degradation	1
Pazopanib	superpathway_of_cholesterol_biosynthesis	3
Temsirolimus	superpathway_of_cholesterol_biosynthesis	3
Pazopanib	superpathway_of_geranylgeranyldiphosphate_biosynthesis_I_via_mevalonate	2
Pazopanib	tetrahydrobiopterin_ide_novoi_biosynthesis	3
Temsirolimus	tetrahydrobiopterin_ide_novoi_biosynthesis	3
Sorafenib	TGF_beta_Pathway_SnON_degradation	1
Sorafenib	TGF_beta_Pathway_Tumor_suppression	1
Sorafenib	TGF_beta_Pathway_Tumorogenesis	1
Sunitinib	the_visual_cycle_I_vertebrates	1
Sorafenib	thyroid_hormone_biosynthesis	1
Sorafenib	trehalose_degradation	1
Pazopanib	triacylglycerol_biosynthesis	1
Pazopanib	triacylglycerol_degradation	1
Pazopanib	tryptophan_degradation_X_mammalian_via_tryptamine	2
Temsirolimus	tryptophan_degradation_X_mammalian_via_tryptamine	2
Pazopanib	UDP-iNi-acetyl-D-galactosamine_biosynthesis_I	1
Sunitinib	UTP_and_CTP_dephosphorylation_II	3
Sunitinib	UTP_and_CTP_ide_novoi_biosynthesis	1
Pazopanib	VEGF_Pathway_Nitric_Oxide_Prodaction	1
Pazopanib	zymosterol_biosynthesis	2
Temsirolimus	zymosterol_biosynthesis	3

## Sheet: negative correlation
Molecular pathways displaying significant correlations between PAS and IC50 signatures in CancerXgene database dataset. Linked negative correlations
Drug	Molecular pathways	Number of normalization datasets (out of 3), negative correlation
Sunitinib	4-hydroxybenzoate_biosynthesis	2
Pazopanib	adenosine_nucleotides_degradation	1
Pazopanib	adenosine_ribonucleotides_ide_novoi_biosynthesis	3
Pazopanib	AHR_Pathway_AHR_Degradation	1
Pazopanib	AKT_Pathway	2
Pazopanib	AKT_Pathway_Cell_Survival	2
Pazopanib	AKT_Pathway_Genetic_Stability	1
Pazopanib	AKT_Pathway_Glycogen_Synthesis	3
Sunitinib	AKT_Pathway_Protein_Synthesis	1
Sorafenib	AKT_Pathway_Translation	1
Temsirolimus	Androgen_receptor_Pathway	1
Pazopanib	Androgen_receptor_Pathway_Gonadotropin_Regulation	1
Pazopanib	Androgen_receptor_Pathway_Histone_Modification	1
Pazopanib	Androgen_receptor_Pathway_Prostate_Differentiation_&_Development	1
Pazopanib	Androgen_receptor_Pathway_Sexual_Differentiation_&_Sexual_Maturation_at_Puberty	1
Sunitinib	ATM_Pathway_Apoptosis	1
Sunitinib	ATM_Pathway_DNA_Repair	3
Sunitinib	BRCA1_Pathway	3
Pazopanib	C20_prostanoid_biosynthesis	2
Temsirolimus	cAMP_Pathway_Axonal_Growth	3
Sorafenib	cAMP_Pathway_Cell_Growth	1
Pazopanib	cAMP_Pathway_Endothelial_Cell_Regulation	2
Sorafenib	cAMP_Pathway_Endothelial_Cell_Regulation	1
Temsirolimus	cAMP_Pathway_Glycogen_Synthesis	2
Pazopanib	cAMP_Pathway_Glycolysis	3
Pazopanib	cAMP_Pathway_Protein_Retention	2
Temsirolimus	cAMP_Pathway_Protein_Retention	1
Pazopanib	Cellular_Anti_Apoptosis_Pathway	3
Pazopanib	chondroitin_sulfate_biosynthesis_late_stages	1
Pazopanib	chondroitin_sulfate_degradation_metazoa	2
Sorafenib	chondroitin_sulfate_degradation_metazoa	1
Pazopanib	CREB_Pathway	2
Temsirolimus	CREB_Pathway	1
Pazopanib	cysteine_biosynthesishomocysteine_degradation_trans-sulfuration	1
Pazopanib	dermatan_sulfate_biosynthesis	1
Pazopanib	dermatan_sulfate_biosynthesis_late_stages	3
Sunitinib	DNA_damage_induced_apoptosis_effect	3
Temsirolimus	dolichol_and_dolichyl_phosphate_biosynthesis	1
Sunitinib	dTMP_ide_novoi_biosynthesis_mitochondrial	3
Pazopanib	EGFR1_Pathway	2
Pazopanib	ERK_Signaling_Pathway	3
Pazopanib	Estrogen_Pathway	3
Temsirolimus	Estrogen_Pathway	1
Sorafenib	GDP-L-fucose_biosynthesis_I_from_GDP-D-mannose	1
Pazopanib	GDP-L-fucose_biosynthesis_II_from_L-fucose	1
Pazopanib	Glucocorticoid_Receptor_Pathway_Cell_cycle_progression	3
Sunitinib	glutamate_removal_from_folates	3
Pazopanib	glycogen_biosynthesis	2
Pazopanib	glycogenolysis	3
Temsirolimus	GSK3_Pathway_Gene_Expression	2
Pazopanib	Hedgehog_Pathway	3
Temsirolimus	Hedgehog_Pathway_Repression_of_target_genes(Hh&BMP)	1
Pazopanib	heme_biosynthesis_from_uroporphyrinogen-III_I	2
Pazopanib	heme_degradation	3
Temsirolimus	heparan_sulfate_biosynthesis_late_stages	1
Pazopanib	HGF_Pathway	3
Pazopanib	HGF_Pathway_Cell_adhesion&ell_mirgation	3
Pazopanib	hydrogen_sulfide_biosynthesis_trans-sulfuration	1
Pazopanib	Hypoxia_induced_EMT_in_cancer_and_fibrosis_3	3
Pazopanib	Hypoxia_induced_EMT_in_cancer_and_fibrosis_4	3
Pazopanib	Hypoxia_induced_EMT_in_cancer_and_fibrosis_5	3
Pazopanib	Hypoxia_induced_EMT_in_cancer_and_fibrosis_6	3
Pazopanib	IGF1R_Signaling_Pathway_Glucose_Uptake	1
Pazopanib	ILK_Pathway	3
Pazopanib	ILK_Pathway_Apoptosis	3
Pazopanib	ILK_Pathway_Cell_adhesion_cell_motility&opsonization	3
Pazopanib	ILK_Pathway_Cell_cycle_proliferation	3
Pazopanib	ILK_Pathway_Cell_Migration/Retraction	3
Pazopanib	ILK_Pathway_Cell_Motility	3
Pazopanib	ILK_Pathway_Cytoskeletal_reorganization	3
Pazopanib	ILK_Pathway_G2_phase_arrest	3
Pazopanib	ILK_Pathway_Regulation_of_intermediate_filaments	3
Pazopanib	ILK_Pathway_Regulation_of_junction_assembly_of_desmosomes	3
Pazopanib	ILK_Pathway_Wound_Healing	3
Sorafenib	imyoi-inositol_ide_novoi_biosynthesis	3
Pazopanib	Integrin_Signaling_Pathway	3
Temsirolimus	Integrin_Signaling_Pathway	1
Pazopanib	Integrin_Signaling_Pathway_Translocates_to_the_nucleus	1
Pazopanib	iron-sulfur_cluster_biosynthesis	3
Sorafenib	iron-sulfur_cluster_biosynthesis	1
Temsirolimus	iron-sulfur_cluster_biosynthesis	2
Pazopanib	JAK_mStat_Pathway_Akt_Pathway	1
Temsirolimus	JAK_mStat_Pathway_JAK_degradation	1
Pazopanib	JNK_Pathway	1
Pazopanib	L-dopa_degradation	1
Pazopanib	L-kynurenine_degradation	1
Pazopanib	MAPK_Signaling_Pathway	3
Temsirolimus	MAPK_Signaling_Pathway	1
Sorafenib	melatonin_degradation_I	1
Pazopanib	methylglyoxal_degradation_III	1
Sunitinib	Mismatch_repair_effect	2
Sunitinib	Mismatch_Repair_Pathway	3
Pazopanib	Mitochondrial_Apopotosis_m_Pathway_Apoptosis	1
Sorafenib	molybdenum_cofactor_biosynthesis	1
Pazopanib	mTOR_Pathway	3
Temsirolimus	mTOR_Pathway	1
Sorafenib	mTOR_Pathway_Translation_on	2
Sorafenib	NADH_repair	2
Sunitinib	NHEJ_mechanisms_of_DSBs_repair_effect	3
Pazopanib	nicotine_degradation_IV	2
Sunitinib	Notch_Pathway	2
Pazopanib	PAK_Pathway	1
Pazopanib	pentose_phosphate_pathway_oxidative_branch	1
Pazopanib	PPAR_Pathway	3
Sorafenib	PTEN_Pathway	1
Temsirolimus	purine_deoxyribonucleosides_degradation	3
Pazopanib	purine_nucleotides_degradation	2
Sunitinib	pyrimidine_deoxyribonucleosides_salvage	1
Pazopanib	pyrimidine_ribonucleosides_degradation	2
Pazopanib	Rapoport-Luebering_glycolytic_shunt	1
Temsirolimus	RAS_Pathway	1
Sunitinib	Regulation_of_telomere_length_and_cellular_immortalization_effect	1
Pazopanib	spermidine_biosynthesis	1
Sorafenib	sphingomyelin_metabolismceramide_salvage	1
Sunitinib	Spindle_assembly_and_chromosome_separation_effect	1
Sunitinib	Start_of_DNA_replication_in_early_S_phase_effect	3
Sorafenib	sulfate_activation_for_sulfonation	1
Sorafenib	sulfite_oxidation	3
Pazopanib	superoxide_radicals_degradation	3
Sorafenib	superpathway_of_melatonin_degradation	1
Pazopanib	TGF_beta_Pathway	1
Pazopanib	TGF_beta_Pathway_Post_transcriptional_G1_arrest	1
Temsirolimus	TGF_beta_Pathway_Post_transcriptional_G1_arrest	3
Pazopanib	thiamin_salvage_III	1
Sorafenib	thiamin_salvage_III	1
Pazopanib	thymine_degradation	2
Temsirolimus	Translation_Regulation_of_EIF4F_activity	3
Pazopanib	tryptophan_degradation	3
Pazopanib	tryptophan_degradation_to_2-amino-3-carboxymuconate_semialdehyde	3
Pazopanib	tyrosine_degradation	1
Pazopanib	UDP-D-xylose_and_UDP-D-glucuronate_biosynthesis	2
Pazopanib	UDP-iNi-acetyl-D-glucosamine_biosynthesis_II	3
Pazopanib	uracil_degradation	2
Pazopanib	urate_biosynthesisinosine_5-phosphate_degradation	2
