# Supplementary material for: Combinatorial high-throughput experimental and bioinformatic approach identifies molecular pathways linked with the sensitivity to anticancer target drugs
Source: Oncotarget. 2015 Jul 30;6(29):27227–38. doi: 10.18632/oncotarget.4507 (PMC4694985; doi:10.18632/oncotarget.4507)
Supplement: Supplementary file 10 [file oncotarget-06-27227-s010.xlsx]

## Sheet: description
Supplementary dataset 12. Possible ways of interactions between the overlapping molecular pathway components and the respective drug targets.

## Sheet: direct interactions
Drug	Pathway	Pathway component (gene)	ARR	Pathway component (protein)	Component type	Drug target	Target type	Effect on drug target	Mechanism of influence on the target	Influence on the drug target	Correlation (PAS-IC50)
Pazopanib	Androgen_receptor_Pathway_Gonadotropin_Regulation	CAV1	1	Caveolin-1	Generic binding protein	PDGF-R-alpha	Receptor with enzyme activity	Inhibition	Binding	Caveolin-1 binds to and inhibits PDGF-R-alpha .	negative
Pazopanib	Androgen_receptor_Pathway_Gonadotropin_Regulation	CAV1	1	Caveolin-1	Generic binding protein	VEGFR-3	Receptor with enzyme activity	Inhibition	Binding	VEGFR-3 localizes in the caveolae membrane of endothelial cells and co-immunoprecipitates with caveolin-1.Caveolin-1 silencing or its depletion from the cell membrane by cholesterol increases VEGFR-3 autophosphorylation, suggesting that caveolin acts as a negative regulator of VEGFR-3 activity.	negative
Pazopanib	ATM_Pathway	ATF4	1	ATF-4	Transcription factor	PDGF-R-alpha	Receptor with enzyme activity	Activation	Transcription regulation	ATF-4 binds and activates the PDGF-Ralpha promoter.	positive
Pazopanib	ATM_Pathway	ABL1	1	BCR/ABL fusion protein	Protein kinase	c-Kit	Receptor with enzyme activity	Activation	Binding	BCR physically interacts with c-Kit.	positive
Pazopanib	ATM_Pathway	CREB1	1	CREB1	Transcription factor	FASN	Generic enzyme	Activation	Transcription regulation	CREB1 binds to FASN gene promoter and activates expression of FASN	positive
Pazopanib	ATM_Pathway	TP73	1	p73	Transcription factor	FASN	Generic enzyme	Activation	Transcription regulation	P73 binds to gene FASN promoter and activates FASN expression.	positive
Temsirolimus	GSK3_Pathway_Gene_Expression	UBB	-1	Ubiquitin	Generic binding protein	mTOR	Protein kinase	Activation	Binding	Ubiquitin binds to and activates mTOR .	negative
Temsirolimus	RAS_Pathway	PRKCD	1	PKC-delta	Protein kinase	mTOR	Protein kinase	Inhibition	Binding	PKC-delta physically interacts with mTOR and decreases its activity.	negative
Pazopanib	SMAD_m_Pathway_Degradation	ATF4	1	ATF-4	Transcription factor	PDGF-R-alpha	Receptor with enzyme activity	Activation	Transcription regulation	ATF-4 binds and activates the PDGF-Ralpha promoter.	positive
Pazopanib	SMAD_m_Pathway_Degradation	CREBBP	1	CBP	Generic enzyme	VEGFR-1	Receptor with enzyme activity	Activation	Transcription regulation	VEGF induced the recruitment of CBP, p300, and PCAF on FLT-1 and KDR promoters.	positive
Pazopanib	SMAD_m_Pathway_Degradation	CREBBP	1	CBP	Generic enzyme	VEGFR-2	Receptor with enzyme activity	Activation	Transcription regulation	VEGF induced the recruitment of CBP, p300, and PCAF on FLT-1 and KDR promoters.	positive
Pazopanib	SMAD_m_Pathway_Degradation	HDAC1	-1	HDAC1	Generic enzyme	PDGF-R-beta	Receptor with enzyme activity	Inhibition	Transcription regulation	HDAC1 represses PDGFRB transcription.	positive
Pazopanib	SMAD_m_Pathway_Degradation	HDAC2	-1	HDAC2	Generic enzyme	PDGF-R-alpha	Receptor with enzyme activity	Inhibition	Transcription regulation	IL-1beta triggers HDAC-1/2 release from the PDGFR- alpha promoter, relieving the promoter from repression and facilitating inducible, co-operative transcription by p65 and ATF-4.	positive
Pazopanib	SMAD_m_Pathway_Degradation	HDAC3	-1	HDAC3	Generic enzyme	FASN	Generic enzyme	Inhibition	Transcription regulation	HDAC3 co-inhibits transcription of FASN .	positive
Pazopanib	SMAD_m_Pathway_Degradation	HDAC4	-1	HDAC4	Generic enzyme	PDGF-R-beta	Receptor with enzyme activity	Inhibition	Transcription regulation	HDAC4 binds to PDGFRB promoter when its activity is repressed.	positive
Pazopanib	SMAD_m_Pathway_Degradation	HDAC9	-1	HDAC9	Generic enzyme	FASN	Generic enzyme	Inhibition	Transcription regulation	P/CAF-mediated acetylation of USF-1 activates the FASN promoter, whereas HDAC9-mediated deacetylation causes promoter inactivation.	positive
Pazopanib	SMAD_m_Pathway_Degradation	EP300	1	p300	Generic enzyme	FASN	Generic enzyme	Activation	Transcription regulation	HOXB13 knockdown increased the R1881-mediated recruitment of AR and several of its attendant coregulatory proteins (TRAP220, P300, SRC1) to the PSA (distal), STEAP4, and FASN enhancers.	positive
Pazopanib	SMAD_m_Pathway_Degradation	EP300	1	p300	Generic enzyme	VEGFR-1	Receptor with enzyme activity	Activation	Transcription regulation	p300 associated with the promoter region of FLT1 and ANGPT2 in serumstarved cells.	positive
Pazopanib	SMAD_m_Pathway_Degradation	EP300	1	p300	Generic enzyme	VEGFR-2	Receptor with enzyme activity	Activation	Transcription regulation	VEGF stimulation enhances the p300 binding to FLT-1, KDR, and ANGPT2 promoters.	positive

## Sheet: non-direct interactions
Drug	Pathway	Pathway components (gene)	ARR	Pathway component (protein)	Component type	Mediator (protein)	Mediator type	Effect on mediator	Mechanism of influence on mediator	Description of influence on mediator	Drug target	Target type	Effect of mediator on the drug target	Mechanism of influence on the target	Influence on the target	Correlation (PAS-IC50)
Sorafenib	3-phosphoinositide_biosynthesis	PIKFYVE	1	PIP5KIII	Generic kinase	EGFR	Receptor with enzyme activity	Activation	Binding	PIP5KIII physically interacts with EGFR and increases its activity.	c-Raf-1	Protein kinase	Activation	Binding	EGFR binds to and activates c-Raf-1 .	positive
Sorafenib	AKT_Pathway_Apoptosis_Inhibition	PPP2CA	-1	PP2A catalytic	Protein phosphatase	SPRY2	Generic binding protein	Activation	Dephosphorylation	PP2A catalytic dephosphorylates SPRY2 and increases its activity.	B-Raf	Protein kinase	Inhibition	Binding	SPRY2 physically interacts with B-Raf and decreases its activity.	positive
Sorafenib	AKT_Pathway_Apoptosis_Inhibition	PPP2CA	-1	PP2A cat (alpha)	Protein phosphatase	STAT1	Transcription factor	Inhibition	Binding	PP2A cat (alpha) binds to and inhibits STAT1 .	c-Raf-1	Protein kinase	Activation	Binding	STAT1 physically interacts with c-Raf-1 and increases its activity.	positive
Sorafenib	AKT_Pathway_Apoptosis_Inhibition	PIK3R1	1	PI3K reg class IA (p85-alpha)	Generic binding protein	STAT3	Transcription factor	Activation	Binding	PI3K reg class IA (p85-alpha) binds to and activates STAT3 .	VEGFR-3	Receptor with enzyme activity	Activation	Transcription regulation	putitatuve Stat3 binding site on VEGFR-3 was validated by measuring in vivo occupancy.	positive
Sorafenib	AKT_Pathway_Apoptosis_Inhibition	AKT1	1	AKT1	Protein kinase	PTP-1B	Protein phosphatase	Inhibition	Phosphorylation	AKT1 phosphorylates and inhibits PTP1B	PDGF-R-beta	Receptor with enzyme activity	Inhibition	Dephosphorylation	Physical interaction of PDGF-R-beta with PTP-1B was demonstrated by using phosphatase inactive substrate-trapping mutants in a parallel MS-based analysis, which suggests that this protein is a potential PTP-1B substrate.	positive
Sorafenib	AKT_Pathway_Apoptosis_Inhibition	HSP90AA1	1	HSP90 alpha	Generic binding protein	PKC-alpha	Protein kinase	Activation	Binding	HSP90 alpha physically interacts with PKC-alpha.	c-Raf-1	Protein kinase	Activation	Phosphorylation	PKC-alpha phosphorylates c-Raf-1 and increases its activity.	positive
Sorafenib	AKT_Pathway_Apoptosis_Inhibition	HSP90AA1	1	HSP90 alpha	Generic binding protein	PKC-alpha	Protein kinase	Activation	Binding	HSP90 alpha physically interacts with PKC-alpha.	c-Raf-1	Protein kinase	Activation	Phosphorylation	PKC-beta phosphorylates c-Raf-1 and increases its activity.	positive
Sorafenib	AKT_Pathway_Apoptosis_Inhibition	PIK3CA	1	PI3K cat class IA	Lipid kinase	PKC-delta	Protein kinase	Activation	Binding	PKC-delta acts downstream of PI3K cat class IA in IGF-1 signaling pathway	c-Raf-1	Protein kinase	Activation	Binding	PKC-delta physically interacts with c-Raf-1 and increases its activity.	positive
Sorafenib	AKT_Pathway_Apoptosis_Inhibition	PDPK1	1	PDK (PDPK1)	Protein kinase	PKC-epsilon	Protein kinase	Activation	Phosphorylation	An unspecified isoform of PDPK1 (PDK1) phosphorylates PRKCE (PKC-epsilon). This interaction was modeled on a demonstrated interaction between PDPK1 from an unspecified species and PRKCE from an unspecified species.	c-Raf-1	Protein kinase	Activation	Phosphorylation	PKC-epsilon interacts with c-Raf-1 and increases its activity.	positive
Sorafenib	AKT_Pathway_Apoptosis_Inhibition	CDC37	1	CDC37	Generic binding protein	PKC-gamma	Protein kinase	Activation	Binding	CDC37 binds to and activates PKC-gamma .	c-Raf-1	Protein kinase	Activation	Phosphorylation	PKC-eta phosphorylates c-Raf-1 and increases its activity.	positive
Sorafenib	AKT_Pathway_Apoptosis_Inhibition	PDPK1	1	PDK (PDPK1)	Protein kinase	PKC	Protein kinase	Activation	Phosphorylation	PDK (PDPK1) phosphorylates and activates PKC .	c-Raf-1	Protein kinase	Activation	Phosphorylation	PKC physically interacts with c-Raf-1 and increases its activity	positive
Sorafenib	AKT_Pathway_Apoptosis_Inhibition	PPP2CA	-1	PP2A catalytic	Protein phosphatase	PKC	Protein kinase	Inhibition	Dephosphorylation	PP2A catalytic dephosphorylates and inhibits PKC	c-Raf-1	Protein kinase	Activation	Phosphorylation	PKC physically interacts with c-Raf-1 and increases its activity	positive
Sorafenib	AKT_Pathway_Apoptosis_Inhibition	AKT1	1	AKT(PKB)	Protein kinase	PAK1	Protein kinase	Activation	Phosphorylation	AKT(PKB) phosphorylates PAK1 and increases its activity.	c-Raf-1	Protein kinase	Activation	Phosphorylation	PAK1 phosphorylates c-Raf-1 and increases its activity.	positive
Sorafenib	AKT_Pathway_Apoptosis_Inhibition	HSP90AA1	1	HSP90	Generic binding protein	p53	Transcription factor	Activation	Binding	Inhibition of MDM2 and CHIP by HSP90 is largely responsible for stabilization of mutant p53. HSP90 binds to p53 promoter together with Bcl-6 and activates its mRNA expression.	VEGFR-1	Receptor with enzyme activity	Activation	Transcription regulation	Our results establish that p53 can differentially stimulate transcription at a polymorphic variant of the VEGFR-1 promoter and directly places the VEGF system in the p53 stress-response network via VEGFR-1 in a significant fraction of the human population.	positive
Sorafenib	AKT_Pathway_Apoptosis_Inhibition	HSP90AA1	1	HSP90	Generic binding protein	FAK1	Protein kinase	Activation	Binding	HSP90 binds to and activates FAK1 .	RET	Receptor with enzyme activity	Activation	Phosphorylation	FAK can directly phosphorylate RET.	positive
Sorafenib	AKT_Pathway_Apoptosis_Inhibition	HSP90AA1	1	HSP90	Generic binding protein	FGF1	Receptor ligand	Activation	Transport	Hsp90 is required for translocation of FGF-1 and FGF-2 across the endosomal membrane.	FGFR1	Receptor with enzyme activity	Activation	Binding	signals via FGFR-1 sufficiently regulate endothelial cell proliferation, secretion of uPA, migration, and capillary tubule formation.	positive
Sorafenib	AKT_Pathway_Apoptosis_Inhibition	HSP90AA1	1	HSP90	Generic binding protein	FGF2	Receptor ligand	Activation	Transport	Hsp90 is required for translocation of FGF-1 and FGF-2 across the endosomal membrane to cytosol.	FGFR1	Receptor with enzyme activity	Activation	Binding	FGF2 induces signals via FGFR-1 sufficiently regulating of endothelial cell proliferation, secretion of uPA, migration, and capillary tubule formation.	positive
Sorafenib	AKT_Pathway_Apoptosis_Inhibition	PPP2CA	-1	PP2A cat (alpha)	Protein phosphatase	TRAF2	Generic binding protein	Inhibition	Dephosphorylation	PP2A cat (alpha) dephosphorylates TRAF2 and decreases its activity.	RET	Receptor with enzyme activity	Activation	Binding	RET/PTC oncoproteins associate with TRAFs to mediate cytokine production.	positive
Sorafenib	AKT_Pathway_Apoptosis_Inhibition	PIK3R1	1	PI3K reg class IA (p85)	Generic binding protein	ESR1 (membrane)	Transcription factor	Activation	Binding	Methylation of ESR1 depends on complex formation with p85.	B-Raf	Protein kinase	Activation	Binding	ESR1 (membrane) interacts with B-Raf and activates it	positive
Sorafenib	AKT_Pathway_Apoptosis_Inhibition	AKT2	1	AKT2	Protein kinase	ESR1 (nuclear)	Transcription factor	Activation	Phosphorylation	AKT2 phosphorylates ESR1 (nuclear) and increases its activity.	RET	Receptor with enzyme activity	Activation	Transcription regulation	Using a chromatin immunoprecipitation-paired end diTag cloning and sequencing strategy it was identified ESR1 (nuclear) binding site on RET.	positive
Sorafenib	AKT_Pathway_Apoptosis_Inhibition	AKT2	1	AKT2	Protein kinase	ESR1 (nuclear)	Transcription factor	Activation	Phosphorylation	AKT2 phosphorylates ESR1 (nuclear) and increases its activity.	VEGFR-1	Receptor with enzyme activity	Activation	Transcription regulation	p53-mediated ERalpha recruitment and transactivation of the FLT1-T promoter.	positive
Sorafenib	AKT_Pathway_Apoptosis_Inhibition	PIK3R1	1	PI3K reg class IA (p85-alpha)	Generic binding protein	c-Src	Protein kinase	Activation	Binding	PI3K reg class IA (p85-alpha) physically interacts with c-Src and increases its activity.	c-Raf-1	Protein kinase	Activation	Phosphorylation	c-Src phosphorylates and therefore activates c-Raf-1	positive
Sorafenib	AKT_Pathway_Apoptosis_Inhibition	PIK3R1	1	PI3K reg class IA (p85-alpha)	Generic binding protein	c-Src	Protein kinase	Activation	Binding	PI3K reg class IA (p85-alpha) physically interacts with c-Src and increases its activity.	PDGF-R-beta	Receptor with enzyme activity	Activation	Phosphorylation	Interaction of c-Src with PDGF-R-beta was shown by using yeast two-hybrid system method .	positive
Sorafenib	AKT_Pathway_Apoptosis_Inhibition	PIK3R1	1	PI3K reg class IA (p85-alpha)	Generic binding protein	c-Src	Protein kinase	Activation	Binding	PI3K reg class IA (p85-alpha) physically interacts with c-Src and increases its activity.	VEGFR-2	Receptor with enzyme activity	Activation	Binding	Src associates with VEGFR2.	positive
Sorafenib	AKT_Pathway_Apoptosis_Inhibition	PIK3R1	1	PI3K reg class IA (p85-alpha)	Generic binding protein	c-Src	Protein kinase	Activation	Binding	PI3K reg class IA (p85-alpha) physically interacts with c-Src and increases its activity.	VEGFR-3	Receptor with enzyme activity	Activation	Phosphorylation	Src phosphorylates VEGFR-3.	positive
Sorafenib	AKT_Pathway_Apoptosis_Inhibition	AKT1	1	AKT(PKB)	Protein kinase	Caspase-9	Protein	Inhibition	Phosphorylation	AKT(PKB) phosphorylates Caspase-9 and decreases its activity.	c-Raf-1	Protein kinase	Inhibition	Cleavage	Caspase-9 cleaves on c-Raf-1 and inhibits its activity.	positive
Sorafenib	AKT_Pathway_Apoptosis_Inhibition	BCL2	1	Bcl-2	Generic binding protein	H-Ras	RAS - superfamily	Activation	Binding	Bcl-2 physically interacts with H-Ras.	c-Raf-1	Protein kinase	Activation	Binding	H-Ras physically interacts with c-Raf-1and increases its activity.	positive
Sorafenib	AKT_Pathway_Apoptosis_Inhibition	AKT1	1	AKT1	Protein kinase	HSP90 beta	Generic binding protein	Activation	Binding	We identified that amino acid residues 229-309 of Akt were involved in the binding to Hsp90 and amino acid residues 327-340 of Hsp90beta were involved in the binding to Akt.	c-Kit	Receptor with enzyme activity	Activation	Binding	HSP90 beta binds to and activates c-Kit .	positive
Sorafenib	AKT_Pathway_Apoptosis_Inhibition	AKT1	1	AKT(PKB)	Protein kinase	IRS-1	Generic binding protein	Activation	Phosphorylation	AKT(PKB) phosphorylates IRS-1 and increases its activity.	VEGFR-1	Receptor with enzyme activity	Activation	Binding	IRS-1 physically interacts with VEGFR-1 and increases its activity.	positive
Sorafenib	AKT_Pathway_Apoptosis_Inhibition	HSP90AA1	1	HSP90	Generic binding protein	KCNH2	Voltage-gated ion channel	Activation	Binding	HSP90 physically interacts with KCNH2 and increases its activity.	VEGFR-1	Receptor with enzyme activity	Activation	Binding	KCNH2 physically interacts with VEGFR-1 and increases its activity.	positive
Sorafenib	AKT_Pathway_Apoptosis_Inhibition	HSP90AA1	1	HSP90	Generic binding protein	Lck	Protein kinase	Activation	Binding	HSP90 physically interacts with Lck and increases its activity.	c-Raf-1	Protein kinase	Activation	Phosphorylation	Lck phosphorylates and activates c-Raf-1 .	positive
Sorafenib	AKT_Pathway_Apoptosis_Inhibition	AKT2	1	AKT2	Protein kinase	PKC-zeta	Protein kinase	Activation	Binding	EGF induced interaction of AKT2 and PKC-zeta. Depletion of AKT2 by siRNA impaired the activation of PKC-zeta	c-Raf-1	Protein kinase	Activation	Phosphorylation	Interaction of PKC-zeta with c-Raf-1 was shown by using yeast two-hybrid system method .	positive
Sunitinib	AKT_Pathway_Protein_Synthesis	MTOR	1	mTOR	Protein kinase	IRS-1	Generic binding protein	Inhibition	Phosphorylation	In addition to phosphorylation by S6K1, IRS-1 can also be directly phosphorylated by mTOR/raptor on sites differing from the S6K1 phosphorylation site. Phosphorylation by mTOR/raptor also decouples IRS-1 from insulin signaling.	VEGFR-1	Receptor with enzyme activity	Activation	Binding	IRS-1 physically interacts with VEGFR-1 and increases its activity.	negative
Sunitinib	AKT_Pathway_Protein_Synthesis	MTOR	1	mTOR	Protein kinase	p53	Transcription factor	Activation	Phosphorylation	mTOR interacts with p53.	PDGF-R-beta	Receptor with enzyme activity	Inhibition	Transcription regulation	P53 represses PDGF-R-beta mRNA expression.	negative
Sunitinib	AKT_Pathway_Protein_Synthesis	MTOR	1	mTOR	Protein kinase	PTEN	Lipid phosphatase	Activation	Transcription regulation	mTOR upregulates PTEN expression.	PDGF-R-beta	Receptor with enzyme activity	Inhibition	Dephosphorylation	PTEN dephosphorylates PDGFRB and inhibits its activity.	negative
Sorafenib	Androgen_receptor_Pathway_Apoptosis	PIK3R1	1	PI3K reg class IA (p85-alpha)	Generic binding protein	c-Src	Protein kinase	Activation	Binding	PI3K reg class IA (p85-alpha) physically interacts with c-Src and increases its activity.	c-Raf-1	Protein kinase	Activation	Phosphorylation	c-Src phosphorylates and therefore activates c-Raf-1	positive
Sorafenib	Androgen_receptor_Pathway_Apoptosis	PIK3R1	1	PI3K reg class IA (p85-alpha)	Generic binding protein	c-Src	Protein kinase	Activation	Binding	PI3K reg class IA (p85-alpha) physically interacts with c-Src and increases its activity.	PDGF-R-beta	Receptor with enzyme activity	Activation	Phosphorylation	Interaction of c-Src with PDGF-R-beta was shown by using yeast two-hybrid system method .	positive
Sorafenib	Androgen_receptor_Pathway_Apoptosis	PIK3R1	1	PI3K reg class IA (p85-alpha)	Generic binding protein	c-Src	Protein kinase	Activation	Binding	PI3K reg class IA (p85-alpha) physically interacts with c-Src and increases its activity.	VEGFR-2	Receptor with enzyme activity	Activation	Binding	Src associates with VEGFR2.	positive
Sorafenib	Androgen_receptor_Pathway_Apoptosis	PIK3R1	1	PI3K reg class IA (p85-alpha)	Generic binding protein	c-Src	Protein kinase	Activation	Binding	PI3K reg class IA (p85-alpha) physically interacts with c-Src and increases its activity.	VEGFR-3	Receptor with enzyme activity	Activation	Phosphorylation	Src phosphorylates VEGFR-3.	positive
Sorafenib	Androgen_receptor_Pathway_Apoptosis	PIK3R1	1	PI3K reg class IA (p85)	Generic binding protein	ESR1 (membrane)	Transcription factor	Activation	Binding	Methylation of ESR1 depends on complex formation with p85.	B-Raf	Protein kinase	Activation	Binding	ESR1 (membrane) interacts with B-Raf and activates it	positive
Sorafenib	Androgen_receptor_Pathway_Apoptosis	AKT2	1	AKT2	Protein kinase	ESR1 (nuclear)	Transcription factor	Activation	Phosphorylation	AKT2 phosphorylates ESR1 (nuclear) and increases its activity.	RET	Receptor with enzyme activity	Activation	Transcription regulation	Using a chromatin immunoprecipitation-paired end diTag cloning and sequencing strategy it was identified ESR1 (nuclear) binding site on RET.	positive
Sorafenib	Androgen_receptor_Pathway_Apoptosis	AKT2	1	AKT2	Protein kinase	ESR1 (nuclear)	Transcription factor	Activation	Phosphorylation	AKT2 phosphorylates ESR1 (nuclear) and increases its activity.	VEGFR-1	Receptor with enzyme activity	Activation	Transcription regulation	p53-mediated ERalpha recruitment and transactivation of the FLT1-T promoter.	positive
Sorafenib	Androgen_receptor_Pathway_Apoptosis	BCL2	1	Bcl-2	Generic binding protein	H-Ras	RAS - superfamily	Activation	Binding	Bcl-2 physically interacts with H-Ras.	B-Raf	Protein kinase	Activation	Binding	H-Ras physically interacts with B-Raf and increases its activity.	positive
Sorafenib	Androgen_receptor_Pathway_Apoptosis	BCL2	1	Bcl-2	Generic binding protein	H-Ras	RAS - superfamily	Activation	Binding	Bcl-2 physically interacts with H-Ras.	c-Raf-1	Protein kinase	Activation	Binding	H-Ras physically interacts with c-Raf-1and increases its activity.	positive
Sorafenib	Androgen_receptor_Pathway_Apoptosis	AKT1	1	AKT1	Protein kinase	HSP90 beta	Generic binding protein	Activation	Binding	We identified that amino acid residues 229-309 of Akt were involved in the binding to Hsp90 and amino acid residues 327-340 of Hsp90beta were involved in the binding to Akt.	c-Kit	Receptor with enzyme activity	Activation	Binding	HSP90 beta binds to and activates c-Kit .	positive
Sorafenib	Androgen_receptor_Pathway_Apoptosis	AKT1	1	AKT(PKB)	Protein kinase	IRS-1	Generic binding protein	Activation	Phosphorylation	AKT(PKB) phosphorylates IRS-1 and increases its activity.	VEGFR-1	Receptor with enzyme activity	Activation	Binding	IRS-1 physically interacts with VEGFR-1 and increases its activity.	positive
Sorafenib	Androgen_receptor_Pathway_Apoptosis	PIK3CA	1	PI3K cat class IA	Lipid kinase	PKC-delta	Protein kinase	Activation	Binding	PKC-delta acts downstream of PI3K cat class IA in IGF-1 signaling pathway	c-Raf-1	Protein kinase	Activation	Binding	PKC-delta physically interacts with c-Raf-1 and increases its activity.	positive
Sorafenib	Androgen_receptor_Pathway_Apoptosis	AKT2	1	AKT2	Protein kinase	PKC-zeta	Protein kinase	Activation	Binding	EGF induced interaction of AKT2 and PKC-zeta. Depletion of AKT2 by siRNA impaired the activation of PKC-zeta	c-Raf-1	Protein kinase	Activation	Phosphorylation	Interaction of PKC-zeta with c-Raf-1 was shown by using yeast two-hybrid system method .	positive
Sorafenib	Androgen_receptor_Pathway_Apoptosis	PIK3R1	1	PI3K reg class IA (p85-alpha)	Generic binding protein	PKC-zeta	Protein kinase	Activation	Binding	PKCzeta, activated by the p85-associated PI 3-kinase, induces recruitment of Ras to the ERalpha/Src/p85/PKCzeta complex and allows Ras stimulation by the Src/Shc-SOS pathway.	c-Raf-1	Protein kinase	Activation	Phosphorylation	Interaction of PKC-zeta with c-Raf-1 was shown by using yeast two-hybrid system method .	positive
Sorafenib	Androgen_receptor_Pathway_Apoptosis	BCL2	1	Bcl-2	Generic binding protein	PP1-cat alpha	Protein phosphatase	Activation	Binding	Association of Bcl-2 with PP1-cat alpha was shown by co-immunoprecipitation.	c-Raf-1	Protein kinase	Activation	Dephosphorylation	PP1-cat dephosphorylates and activates c-Raf-1 .	positive
Sorafenib	Androgen_receptor_Pathway_Apoptosis	AKT1	1	AKT(PKB)	Protein kinase	PAK1	Protein kinase	Activation	Phosphorylation	AKT(PKB) phosphorylates PAK1 and increases its activity.	c-Raf-1	Protein kinase	Activation	Phosphorylation	PAK1 phosphorylates c-Raf-1 and increases its activity.	positive
Sorafenib	Androgen_receptor_Pathway_Apoptosis	AKT1	1	AKT1	Protein kinase	PTP-1B	Protein phosphatase	Inhibition	Phosphorylation	AKT1 phosphorylates and inhibits PTP1B	PDGF-R-beta	Receptor with enzyme activity	Inhibition	Dephosphorylation	Physical interaction of PDGF-R-beta with PTP-1B was demonstrated by using phosphatase inactive substrate-trapping mutants in a parallel MS-based analysis, which suggests that this protein is a potential PTP-1B substrate.	positive
Sorafenib	Androgen_receptor_Pathway_Apoptosis	PIK3R1	1	PI3K reg class IA (p85-alpha)	Generic binding protein	STAT3	Transcription factor	Activation	Binding	PI3K reg class IA (p85-alpha) binds to and activates STAT3 .	VEGFR-3	Receptor with enzyme activity	Activation	Transcription regulation	putitatuve Stat3 binding site on VEGFR-3 was validated by measuring in vivo occupancy.	positive
Pazopanib	Androgen_receptor_Pathway_Gonadotropin_Regulation	GTF2F2	1	TFIIF, beta subunit	Transcription factor	Dopamine D2 receptor	GPCR	Activation	Transcription regulation	TFIIF, beta subunit transcriptionally activates Dopamine D2 receptor promotor	VEGFR-2	Receptor with enzyme activity	Inhibition	Binding	Dopamine treatment induces an increased association between SHP-2 and Dopamine D2 receptor at the cell surface and stimulates the phosphorylation of SHP-2 and its phosphatase activity. Active SHP-2 then inhibits the phosphorylation of VEGFR-2.
Pazopanib	Androgen_receptor_Pathway_Gonadotropin_Regulation	AR	1	Androgen receptor	Transcription factor	CD44	Generic receptor	Activation	Transcription regulation	Androgen receptor regulates transcription of CD44.	PDGF-R-beta	Receptor with enzyme activity	Inhibition	Binding	CD44 physically interacts with PDGF-R-beta and decreases its activity.
Pazopanib	Androgen_receptor_Pathway_Gonadotropin_Regulation	NFKB1	1	NF-kB1 (p50)	Transcription factor	GRK5	Protein kinase	Activation	Transcription regulation	p50 and p65 NF-kB could interact with the promoter of GRK5 following myocytes NF-kB activation.	PDGF-R-beta	Receptor with enzyme activity	Inhibition	Phosphorylation	GRK5 phosphorylates PDGF-R-beta and decreases its activity.
Pazopanib	Androgen_receptor_Pathway_Gonadotropin_Regulation	SP1	1	SP1	Transcription factor	HDAC1	Generic enzyme	Activation	Transcription regulation	HDAC1 promoters contains SP1 binding sites and SP1 upregulates its expression	PDGF-R-alpha	Receptor with enzyme activity	Inhibition	Transcription regulation	IL-1beta triggers HDAC-1/2 release from the PDGFR- alpha promoter, relieving the promoter from repression and facilitating inducible, co-operative transcription by p65 and ATF-4.
Pazopanib	Androgen_receptor_Pathway_Gonadotropin_Regulation	SUMO1	1	SUMO-1	Generic binding protein	HDAC2	Generic enzyme	Activation	Binding	Sumoylation of HDAC2 at lysine 462 allows binding of HDAC2 to p53.	PDGF-R-alpha	Receptor with enzyme activity	Inhibition	Transcription regulation	IL-1beta triggers HDAC-1/2 release from the PDGFR- alpha promoter, relieving the promoter from repression and facilitating inducible, co-operative transcription by p65 and ATF-4.
Pazopanib	Androgen_receptor_Pathway_Gonadotropin_Regulation	SP1	1	SP1	Transcription factor	HDAC3	Generic enzyme	Activation	Transcription regulation	HDAC1-4, RBP2, PLU-1, and LSD1 promoters contain SP1 binding sites and SP1 upregulates their expression.	FASN	Generic enzyme	Inhibition	Transcription regulation	HDAC3 co-inhibits transcription of FASN .
Pazopanib	Androgen_receptor_Pathway_Gonadotropin_Regulation	NFKB1	1	NF-kB1 (p50)	Transcription factor	HDAC4	Generic enzyme	Activation	Binding	NF-kB1 (p50) physically interacts with HDAC4 and increases its activity.	PDGF-R-beta	Receptor with enzyme activity	Inhibition	Transcription regulation	HDAC4 binds to PDGFRB promoter when its activity is repressed.
Pazopanib	Androgen_receptor_Pathway_Gonadotropin_Regulation	CAV1	1	Caveolin-1	Generic binding protein	KCNH2	Voltage-gated ion channel	Inhibition	Binding	HERG channels interact with caveolin-1 and are negatively regulated by this interaction.	VEGFR-1	Receptor with enzyme activity	Activation	Binding	KCNH2 physically interacts with VEGFR-1 and increases its activity.
Pazopanib	Androgen_receptor_Pathway_Gonadotropin_Regulation	FOS	1	c-Fos	Transcription factor	Matrilysin (MMP-7)	Metalloprotease	Activation	Transcription regulation	c-Fos binds directly to the AP-1 binding site in the MMP-7 promoter. FVIIa promotes the interaction between c-Fos and the MMP-7 promoter.FVIIa stimulated c-Fos and MMP-7 expression through ERK1/2 and p38 MAPK activation.	VEGFR-1	Receptor with enzyme activity	Inhibition	Cleavage	Matrilysin (MMP-7) degrades sVEGFR-1 (soluble VEGF receptor 1).
Pazopanib	Androgen_receptor_Pathway_Gonadotropin_Regulation	FOS	1	c-Fos	Transcription factor	MMP-2	Metalloprotease	Activation	Transcription regulation	c-Fos binds to the promoter region of MMP-2 and stimulates its expression	VEGFR-1	Receptor with enzyme activity	Inhibition	Cleavage	MMP-2 degrades sVEGFR-1 (soluble VEGF receptor 1).
Pazopanib	Androgen_receptor_Pathway_Gonadotropin_Regulation	CTNNB1	1	Beta-catenin	Generic binding protein	MMP-9	Metalloprotease	Activation	Transcription regulation	Beta-catenin coregulates and activates MMP-9 promoter.	c-Kit	Receptor with enzyme activity	Inhibition	Cleavage	MMP-9 cleaves c-Kit into discrete fragments.
Pazopanib	Androgen_receptor_Pathway_Gonadotropin_Regulation	JUN	1	c-Jun	Transcription factor	MMP-9	Metalloprotease	Activation	Transcription regulation	c-Jun binds to gene MMP-9 promoter and activates MMP-9 expression.	VEGFR-1	Receptor with enzyme activity	Inhibition	Cleavage	MMP-9 degrades sVEGFR-1 (soluble VEGF receptor 1).
Pazopanib	Androgen_receptor_Pathway_Gonadotropin_Regulation	SRF	1	SRF	Transcription factor	Perlecan	Generic binding protein	Activation	Transcription regulation	SRF binds to gene Hspg2 promoter and activates Hspg2 expression.	VEGFR-2	Receptor with enzyme activity	Inhibition	Binding	Perlecan and endorepellin, the C-terminal module of perlecan, specifically bind to VEGFR2.
Pazopanib	Androgen_receptor_Pathway_Gonadotropin_Regulation	JUN	1	c-Jun	Transcription factor	PKC-delta	Protein kinase	Activation	Transcription regulation	C-Jun can bind to gene PKC-delta promoter.	FGF1	Receptor ligand	Inhibition	Phosphorylation	PKC-delta phosphorylates FGF1 and decreases its activity.
Pazopanib	Androgen_receptor_Pathway_Gonadotropin_Regulation	CAV1	1	Caveolin-1	Generic binding protein	PTEN	Lipid phosphatase	Activation	Binding	Caveolin-1 interacts with PTEN and restores membrane PTEN levels, inhibits Akt phosphorylation, and suppresses proliferation.	PDGF-R-beta	Receptor with enzyme activity	Inhibition	Dephosphorylation	PTEN dephosphorylates PDGFRB and inhibits its activity.
Pazopanib	Androgen_receptor_Pathway_Gonadotropin_Regulation	JUN	1	c-Jun	Transcription factor	SHP-1	Protein phosphatase	Activation	Transcription regulation	C-Jun binds to gene SHP-1 promoter and activates SHP-1 expression.	VEGFR-2	Receptor with enzyme activity	Inhibition	Dephosphorylation	Several PTPs including SHP-1 and SHP-2 associate with VEGFR-2 in response to VEGF.
Pazopanib	Androgen_receptor_Pathway_Gonadotropin_Regulation	NFKB1	1	NF-kB	Transcription factor	SHP-2	Protein phosphatase	Activation	Transcription regulation	NF-kB binds to a responsive element in the promoter of SHP-2.	FASN	Generic enzyme	Inhibition	Binding	SHP-2 binds to and inhibits FASN .
Pazopanib	Androgen_receptor_Pathway_Gonadotropin_Regulation	NFKB1	1	NF-kB	Transcription factor	SHP-2	Protein phosphatase	Activation	Transcription regulation	NF-kB binds to a responsive element in the promoter of SHP-2.	PDGF-R-beta	Receptor with enzyme activity	Inhibition	Dephosphorylation	SHP-2 dephosphorylates PDGF-R-beta and decreases its activity.
Pazopanib	Androgen_receptor_Pathway_Gonadotropin_Regulation	NFKB1	1	NF-kB	Transcription factor	SHP-2	Protein phosphatase	Activation	Transcription regulation	NF-kB binds to a responsive element in the promoter of SHP-2.	VEGFR-2	Receptor with enzyme activity	Inhibition	Dephosphorylation	Several PTPs including SHP-1 and SHP-2 associate with VEGFR-2 in response to VEGF.
Pazopanib	Androgen_receptor_Pathway_Gonadotropin_Regulation	CTNNB1	1	Beta-catenin	Generic binding protein	TIMP3	Generic binding protein	Activation	Transcription regulation	Beta-catenin interacts with Lef1/Tcf consensus-binding motifs affecting the TIMP3 expression.	VEGFR-2	Receptor with enzyme activity	Inhibition	Binding	TIMP3 physically interacts with VEGFR-2 and decreases its activity.
Pazopanib	ATM_Pathway	TP53	1	p53	Transcription factor	ETS2	Transcription factor	Activation	Binding	ETS1 and ETS2 coimmunoprecipitate with mtp53. mtp53 cooperates with ETS2 to activate TDP2 expression.	c-Kit	Receptor with enzyme activity	Activation	Transcription regulation	ETS2 activates transcription of c-Kit .
Pazopanib	ATM_Pathway	TP53	1	p53	Transcription factor	ETS2	Transcription factor	Activation	Binding	ETS1 and ETS2 coimmunoprecipitate with mtp53. mtp53 cooperates with ETS2 to activate TDP2 expression.	FGF1	Receptor ligand	Activation	Transcription regulation	The Transcription Factor Ets2 Synergizes Ras and Rac1 Responsiveness of FGF1 Promoters.
Pazopanib	ATM_Pathway	TP53	1	p53	Transcription factor	ETS2	Transcription factor	Activation	Binding	ETS1 and ETS2 coimmunoprecipitate with mtp53. mtp53 cooperates with ETS2 to activate TDP2 expression.	VEGFR-1	Receptor with enzyme activity	Activation	Transcription regulation	Co-transfection of an expression vector containing c-ets-1, c-ets-2, or c-erg cDNA with this 90-base pair sequence yielded a 5-8-fold elevation of chloramphenicol acetyltransferase activity, further supporting the idea that Ets family protein(s) participates in the regulation of the flt-1/VEGFR1 gene.
Pazopanib	ATM_Pathway	TP53	1	p53	Transcription factor	ETS2	Transcription factor	Activation	Binding	ETS1 and ETS2 coimmunoprecipitate with mtp53. mtp53 cooperates with ETS2 to activate TDP2 expression.	VEGFR-2	Receptor with enzyme activity	Activation	Transcription regulation	ETS2 binds to gene VEGFR-2 promoter and activates VEGFR-2 expression.
Pazopanib	ATM_Pathway	TP53	1	p53	Transcription factor	ETS2	Transcription factor	Activation	Binding	ETS1 and ETS2 coimmunoprecipitate with mtp53. mtp53 cooperates with ETS2 to activate TDP2 expression.	VEGFR-3	Receptor with enzyme activity	Activation	Transcription regulation	Prox1 and Ets-2 bind the endogenous VEGFR3 promoter in intact chromatin.
Pazopanib	ATM_Pathway	CREB1	1	CREB1	Transcription factor	ETV2	Transcription factor	Activation	Transcription regulation	ETV2 promoter has a putative CREB1-binding site.	VEGFR-2	Receptor with enzyme activity	Activation	Transcription regulation	ETV2 directrly activates VEGFR-2 expression.
Pazopanib	ATM_Pathway	ABL1	1	c-Abl	Protein kinase	Galectin-3	Generic binding protein	Activation	Phosphorylation	Gal3 interacts with and is phosphorylated by the nonreceptor tyrosine kinases c-Abl and Arg, and that the lysosomal-dependent proteolysis of Gal3 is efficiently blocked by the kinases.	VEGFR-2	Receptor with enzyme activity	Activation	Binding	galectin-3 modulates VEGF-A-mediated signaling by retaining VEGF-R2 on the plasma membrane.
Pazopanib	ATM_Pathway	JUN	1	c-Jun	Transcription factor	HBP17	Generic binding protein	Activation	Transcription regulation	c-Jun activates transcription of HBP17 .	FGF1	Receptor ligand	Activation	Binding	Interaction of HBP17 with FGF1 was shown by using yeast two-hybrid system method .
Pazopanib	ATM_Pathway	MAPK14	1	p38alpha (MAPK14)	Protein kinase	LRP6	Generic receptor	Activation	Phosphorylation	p38alpha, p38beta, ERK1, ERK2 and JNK1 efficiently phosphorylate LRP6 PPPS/TP motifs and increase LRP6-mediated activation of WNT/bta-catenin pathway and promote membrane localization of axin clusters.	PDGF-R-beta	Receptor with enzyme activity	Activation	Binding	LRP6 binds to and activates PDGF-R-beta .
Pazopanib	ATM_Pathway	GADD45A	1	GADD45 alpha	Generic binding protein	PPAR-alpha	Transcription factor	Activation	Binding	GADD45 alpha binds to and activates PPAR-alpha .	FGF1	Receptor ligand	Activation	Transcription regulation	Luciferase reporter assays indeed revealed a robust induction of the human FGF1A transcript by the PPARs, of which PPARgamma was themost potent. Examination of the promoter region of the FGF1A transcript revealed a highly conserved region 100 bp proximal to the TSS containing a conserved putative PPAR response element (PPRE) at -60 bp relative to the TSS.
Pazopanib	ATM_Pathway	JUN	1	c-Jun	Transcription factor	PPAR-beta(delta)	Transcription factor	Activation	Transcription regulation	EGF induces PPARbeta/delta expression in a c-Jun-dependent manner and PPARbeta/delta plays a vital role in EGF-stimulated proliferation of HaCaT cells.	FGF1	Receptor ligand	Activation	Transcription regulation	Luciferase reporter assays indeed revealed a robust induction of the human FGF1A transcript by the PPARs, of which PPARgamma was themost potent. Examination of the promoter region of the FGF1A transcript revealed a highly conserved region 100 bp proximal to the TSS containing a conserved putative PPAR response element (PPRE) at -60 bp relative to the TSS.
Pazopanib	ATM_Pathway	TP53	1	p53	Transcription factor	CD3 epsilon	Protein	Activation	Transcription regulation	p53 binds to gene CD3 epsilon promoter.	ITK	Protein kinase	Activation	Binding	CD3 epsilon interacts with ITK and activates it
Sorafenib	cAMP_Pathway_Metabolic_Energy	AKT1	1	AKT(PKB)	Protein kinase	Caspase-9	Protein	Inhibition	Phosphorylation	AKT(PKB) phosphorylates Caspase-9 and decreases its activity.	c-Raf-1	Protein kinase	Inhibition	Cleavage	Caspase-9 cleaves on c-Raf-1 and inhibits its activity.	positive
Sorafenib	cAMP_Pathway_Metabolic_Energy	PIK3R1	1	PI3K reg class IA (p85-alpha)	Generic binding protein	c-Src	Protein kinase	Activation	Binding	PI3K reg class IA (p85-alpha) physically interacts with c-Src and increases its activity.	c-Raf-1	Protein kinase	Activation	Phosphorylation	c-Src phosphorylates and therefore activates c-Raf-1	positive
Sorafenib	cAMP_Pathway_Metabolic_Energy	PIK3R1	1	PI3K reg class IA (p85-alpha)	Generic binding protein	c-Src	Protein kinase	Activation	Binding	PI3K reg class IA (p85-alpha) physically interacts with c-Src and increases its activity.	PDGF-R-beta	Receptor with enzyme activity	Activation	Phosphorylation	Interaction of c-Src with PDGF-R-beta was shown by using yeast two-hybrid system method .	positive
Sorafenib	cAMP_Pathway_Metabolic_Energy	PIK3R1	1	PI3K reg class IA (p85-alpha)	Generic binding protein	c-Src	Protein kinase	Activation	Binding	PI3K reg class IA (p85-alpha) physically interacts with c-Src and increases its activity.	VEGFR-2	Receptor with enzyme activity	Activation	Binding	Src associates with VEGFR2.	positive
Sorafenib	cAMP_Pathway_Metabolic_Energy	PIK3R1	1	PI3K reg class IA (p85-alpha)	Generic binding protein	c-Src	Protein kinase	Activation	Binding	PI3K reg class IA (p85-alpha) physically interacts with c-Src and increases its activity.	VEGFR-3	Receptor with enzyme activity	Activation	Phosphorylation	Src phosphorylates VEGFR-3.	positive
Sorafenib	cAMP_Pathway_Metabolic_Energy	PIK3R1	1	PI3K reg class IA (p85)	Generic binding protein	ESR1 (membrane)	Transcription factor	Activation	Binding	Methylation of ESR1 depends on complex formation with p85.	B-Raf	Protein kinase	Activation	Binding	ESR1 (membrane) interacts with B-Raf and activates it	positive
Sorafenib	cAMP_Pathway_Metabolic_Energy	AKT2	1	AKT2	Protein kinase	ESR1 (nuclear)	Transcription factor	Activation	Phosphorylation	AKT2 phosphorylates ESR1 (nuclear) and increases its activity.	RET	Receptor with enzyme activity	Activation	Transcription regulation	Using a chromatin immunoprecipitation-paired end diTag cloning and sequencing strategy it was identified ESR1 (nuclear) binding site on RET.	positive
Sorafenib	cAMP_Pathway_Metabolic_Energy	AKT2	1	AKT2	Protein kinase	ESR1 (nuclear)	Transcription factor	Activation	Phosphorylation	AKT2 phosphorylates ESR1 (nuclear) and increases its activity.	VEGFR-1	Receptor with enzyme activity	Activation	Transcription regulation	p53-mediated ERalpha recruitment and transactivation of the FLT1-T promoter.	positive
Sorafenib	cAMP_Pathway_Metabolic_Energy	BCL2	1	Bcl-2	Generic binding protein	H-Ras	RAS - superfamily	Activation	Binding	Bcl-2 physically interacts with H-Ras.	c-Raf-1	Protein kinase	Activation	Binding	H-Ras physically interacts with c-Raf-1and increases its activity.	positive
Sorafenib	cAMP_Pathway_Metabolic_Energy	AKT1	1	AKT1	Protein kinase	HSP90 beta	Generic binding protein	Activation	Binding	We identified that amino acid residues 229-309 of Akt were involved in the binding to Hsp90 and amino acid residues 327-340 of Hsp90beta were involved in the binding to Akt.	c-Kit	Receptor with enzyme activity	Activation	Binding	HSP90 beta binds to and activates c-Kit .	positive
Sorafenib	cAMP_Pathway_Metabolic_Energy	AKT1	1	AKT(PKB)	Protein kinase	IRS-1	Generic binding protein	Activation	Phosphorylation	AKT(PKB) phosphorylates IRS-1 and increases its activity.	VEGFR-1	Receptor with enzyme activity	Activation	Binding	IRS-1 physically interacts with VEGFR-1 and increases its activity.	positive
Sorafenib	cAMP_Pathway_Metabolic_Energy	AKT1	1	AKT(PKB)	Protein kinase	PAK1	Protein kinase	Activation	Phosphorylation	AKT(PKB) phosphorylates PAK1 and increases its activity.	c-Raf-1	Protein kinase	Activation	Phosphorylation	PAK1 phosphorylates c-Raf-1 and increases its activity.	positive
Sorafenib	cAMP_Pathway_Metabolic_Energy	PIK3CA	1	PI3K cat class IA	Lipid kinase	PKC-delta	Protein kinase	Activation	Binding	PKC-delta acts downstream of PI3K cat class IA in IGF-1 signaling pathway	c-Raf-1	Protein kinase	Activation	Binding	PKC-delta physically interacts with c-Raf-1 and increases its activity.	positive
Sorafenib	cAMP_Pathway_Metabolic_Energy	AKT2	1	AKT2	Protein kinase	PKC-zeta	Protein kinase	Activation	Binding	EGF induced interaction of AKT2 and PKC-zeta. Depletion of AKT2 by siRNA impaired the activation of PKC-zeta	c-Raf-1	Protein kinase	Activation	Phosphorylation	PKC-epsilon interacts with c-Raf-1 and increases its activity.	positive
Sorafenib	cAMP_Pathway_Metabolic_Energy	PIK3R1	1	PI3K reg class IA (p85-alpha)	Generic binding protein	PKC-zeta	Protein kinase	Activation	Binding	PKCzeta, activated by the p85-associated PI 3-kinase, induces recruitment of Ras to the ERalpha/Src/p85/PKCzeta complex and allows Ras stimulation by the Src/Shc-SOS pathway.	c-Raf-1	Protein kinase	Activation	Phosphorylation	Interaction of PKC-zeta with c-Raf-1 was shown by using yeast two-hybrid system method .	positive
Sorafenib	cAMP_Pathway_Metabolic_Energy	PIK3R1	1	PI3K reg class IA (p85-alpha)	Generic binding protein	STAT3	Transcription factor	Activation	Binding	PI3K reg class IA (p85-alpha) binds to and activates STAT3 .	VEGFR-3	Receptor with enzyme activity	Activation	Transcription regulation	putitatuve Stat3 binding site on VEGFR-3 was validated by measuring in vivo occupancy.	positive
Pazopanib	CD40_Pathway_Cell_Survival	TRAF6	1	TRAF6	Generic enzyme	c-Src	Protein kinase	Activation	Binding	The Src protein, which is required for osteoclast activation, has also been shown to bind to TRAF6 and to allow RANK-mediated signalling to proceed through the lipid kinase phosphatidylinositol 3-OH kinase (PI(3)K) and the serine/threonine protein kinase AKT. Both PI(3)K and AKT are known to act downstream of Src to induce cell survival, cytoskeletal rearrangements and motility.	PDGF-R-alpha	Receptor with enzyme activity	Activation	Binding	c-Src binds to and activates PDGF-R-alpha .
Pazopanib	CD40_Pathway_Cell_Survival	TRAF6	1	TRAF6	Generic enzyme	c-Src	Protein kinase	Activation	Binding	The Src protein, which is required for osteoclast activation, has also been shown to bind to TRAF6 and to allow RANK-mediated signalling to proceed through the lipid kinase phosphatidylinositol 3-OH kinase (PI(3)K) and the serine/threonine protein kinase AKT. Both PI(3)K and AKT are known to act downstream of Src to induce cell survival, cytoskeletal rearrangements and motility.	PDGF-R-beta	Receptor with enzyme activity	Activation	Phosphorylation	Interaction of c-Src with PDGF-R-beta was shown by using yeast two-hybrid system method .
Pazopanib	CD40_Pathway_Cell_Survival	TRAF2	1	TRAF2	Generic binding protein	c-Src	Protein kinase	Activation	Binding	TRAF2 binds to and activates c-Src .	VEGFR-2	Receptor with enzyme activity	Activation	Binding	Src associates with VEGFR2.
Pazopanib	CD40_Pathway_Cell_Survival	TRAF2	1	TRAF2	Generic binding protein	c-Src	Protein kinase	Activation	Binding	TRAF2 binds to and activates c-Src .	VEGFR-3	Receptor with enzyme activity	Activation	Phosphorylation	Src phosphorylates VEGFR-3.
Pazopanib	CD40_Pathway_Cell_Survival	TRAF6	1	TRAF6	Generic enzyme	STAT1	Transcription factor	Activation	Binding	TRAF6 binds to and activates STAT1 .	PDGF-R-alpha	Receptor with enzyme activity	Activation	Transcription regulation	STAT1 binds to gene PDGF-R-alpha promoter and promotes PDGF-R-alpha expression.
Pazopanib	CD40_Pathway_Cell_Survival	JAK3	1	JAK3	Protein kinase	STAT3	Transcription factor	Activation	Phosphorylation	JAK3 phosphorylates STAT3 and increases its activity.	VEGFR-3	Receptor with enzyme activity	Activation	Transcription regulation	putitatuve Stat3 binding site on VEGFR-3 was validated by measuring in vivo occupancy.
Pazopanib	CD40_Pathway_Cell_Survival	TRAF6	1	TRAF6	Generic enzyme	c-Myb	Transcription factor	Inhibition	Transcription regulation	TRAF6 coregulates and inhibits c-Myb promoter.	PDGF-R-beta	Receptor with enzyme activity	Inhibition	Transcription regulation	Myc interacts with the Pdgfr promoter and inhibits it.
Pazopanib	CD40_Pathway_Cell_Survival	TRAF6	1	TRAF6	Generic enzyme	HIF1A	Transcription factor	Activation	Ubiquitination	TRAF6 ubiquitinates and activates HIF1A .	VEGFR-1	Receptor with enzyme activity	Activation	Transcription regulation	HIF-1 causes increased expression of several proangiogenic factors, including, but not limited to, VEGF-A and -C, VEGF receptor 1, PlGF, platelet-derived growth factor (PDGF)-B, angiopoietin (Ang)-1, Ang2, and CXCR4.
Pazopanib	CD40_Pathway_Cell_Survival	JAK3	1	JAK3	Protein kinase	IRS-1	Generic binding protein	Activation	Phosphorylation	JAK3 interacts directly with the IRS-1and induces tyrosine phosphorylation of the IRS-1protein.	VEGFR-1	Receptor with enzyme activity	Activation	Binding	IRS-1 physically interacts with VEGFR-1 and increases its activity.
Pazopanib	CD40_Pathway_Cell_Survival	CD40LG	1	CD40L(TNFSF5)	Receptor ligand	p53	Transcription factor	Activation	Binding	CD40 ligand associates with p53.	VEGFR-1	Receptor with enzyme activity	Activation	Transcription regulation	Our results establish that p53 can differentially stimulate transcription at a polymorphic variant of the VEGFR-1 promoter and directly places the VEGF system in the p53 stress-response network via VEGFR-1 in a significant fraction of the human population.
Pazopanib	CD40_Pathway_Cell_Survival	JAK3	1	JAK3	Protein kinase	Lck	Protein kinase	Activation	Phosphorylation	Phosphorilated JAK3 associates with Lck.	ITK	Protein kinase	Activation	Phosphorylation	Lck phosphorylates ITK and increases its activity.
Pazopanib	CD40_Pathway_Cell_Survival	JAK3	1	JAK3	Protein kinase	VAV-1	Regulators (GDI, GAP, GEF)	Activation	Phosphorylation	VAV1 is tyrosine phosphorylated by JAK3, mediates RhoA and Rac1 activation.	ITK	Protein kinase	Activation	Binding	ITK physically interacts with VAV-1.
Pazopanib	chondroitin_sulfate_biosynthesis_late_stages	CHST2	1	Carbohydrate sulfotransferases	Generic enzyme	CD44	Generic receptor	Activation	Sulfation	Carbohydrate sulfotransferases covalently modifies CD44 and activates it.	PDGF-R-beta	Receptor with enzyme activity	Inhibition	Binding	CD44 physically interacts with PDGF-R-beta and decreases its activity.
Pazopanib	Circadian_Pathway	BHLHE40	-1	DEC1 (Stra13)	Transcription factor	c-Myc	Transcription factor	Inhibition	Transcription regulation	DEC1 (Stra13) binds to gene c-Myc promoter and suppresses c-Myc expression by an HDAC-independent mechanism that involves interaction with TFIIB.	FASN	Generic enzyme	Activation	Transcription regulation	Using a Bayesian model, it was integrated genome sequence data and epigenetic information to identify c-Myc recognition sites in the human genome.
Pazopanib	Circadian_Pathway	BHLHE40	-1	DEC1 (Stra13)	Transcription factor	c-Myc	Transcription factor	Inhibition	Transcription regulation	DEC1 (Stra13) binds to gene c-Myc promoter and suppresses c-Myc expression by an HDAC-independent mechanism that involves interaction with TFIIB.	PDGF-R-alpha	Receptor with enzyme activity	Activation	Transcription regulation	c-Myc probably regulates transcription of PDGF-R-alpha in human B-cell lymphoma.
Pazopanib	Circadian_Pathway	ARNTL	1	BMAL1	Transcription factor	SOX9	Transcription factor	Activation	Transcription regulation	Bmal1/Clock bound to Sox9 promoter.	PDGF-R-alpha	Receptor with enzyme activity	Activation	Transcription regulation	Sox9 is bound to elements C1, C2 and C3 within the proximal 5' flanking region of the Pdgfra gene that are conserved among amniotes.
Pazopanib	Circadian_Pathway	CLOCK	1	CLOCK	Transcription factor	ATF-4	Transcription factor	Activation	Transcription regulation	CLOCK can bind to gene ATF-4 promoter and activates ATF-4 expression.	PDGF-R-alpha	Receptor with enzyme activity	Activation	Transcription regulation	ATF-4 binds and activates the PDGF-Ralpha promoter.
Temsirolimus	GSK3_Pathway_Gene_Expression	CTNNB1	1	Beta-catenin	Generic binding protein	PDIA3	Generic enzyme	Inhibition	Transcription regulation	PDIA3 is a liver beta-catenin protein target identified by DIGE and MS.	mTOR	Protein kinase	Activation	Binding	Endogenous mTOR interacts with GRp58/ERp57 in different mammalian cells.	negative
Temsirolimus	GSK3_Pathway_Gene_Expression	CTNNB1	1	CtBP1	Generic binding protein	Rac1	RAS - superfamily	Inhibition	Transcription regulation	CtBP1 co-inhibits transcription of Rac1 .	mTOR	Protein kinase	Activation	Binding	Rac1 binds to and activates mTOR .	negative
Temsirolimus	GSK3_Pathway_Gene_Expression	CTBP1	-1	CtBP1	Generic binding protein	FKBP5	Generic binding protein	Inhibition	Transcription regulation	Loss of CtBP1 substantially augmented progesterone-stimulated expression of FKBP5 gene.	mTOR	Protein kinase	Inhibition	Binding	FKBP5 binds to and inhibits mTOR .	negative
Temsirolimus	GSK3_Pathway_Gene_Expression	CTBP2	-1	CtBP2	Generic binding protein	SOX2	Transcription factor	Inhibition	Transcription regulation	CtBP2 co-inhibits transcription of SOX2 .	mTOR	Protein kinase	Inhibition	Transcription regulation	SOX2 inhibits transcription of mTOR .	negative
Temsirolimus	GSK3_Pathway_Gene_Expression	UBB	-1	Ubiquitin	Generic binding protein	SOX2	Transcription factor	Inhibition	Binding	Phosphorylation of Sox2 enhances protein stability by blocking ubiquitination.	mTOR	Protein kinase	Inhibition	Transcription regulation	SOX2 inhibits transcription of mTOR .	negative
Temsirolimus	GSK3_Pathway_Gene_Expression	UBB	-1	UBB	Generic binding protein	Tuberin	Regulators (GDI, GAP, GEF)	Inhibition	Ubiquitination	UBB ubiquitinates and inhibits Tuberin .	mTOR	Protein kinase	Inhibition	Binding	Tuberin physically interacts with mTOR and decreases its activity.	negative
Temsirolimus	GSK3_Pathway_Gene_Expression	PPP2CA	1	PP2A cat (alpha)	Protein phosphatase	AKT(PKB)	Protein kinase	Inhibition	Binding	PP2A cat (alpha) binds to AKT(PKB).	mTOR	Protein kinase	Activation	Phosphorylation	AKT phosphorylates mTOR and increases its activity	negative
Temsirolimus	RAS_Pathway	BRAF	1	B-Raf	Protein kinase	Rictor	Generic binding protein	Inhibition	Binding	BRAF (V600E) negatively regulates AKT activities through directly binding to rictor (mTORC2) complex and impairing mTORC2 enzyme activity	mTOR	Protein kinase	Activation	Binding	Rictor binds mTOR and forms mTOR complex 2.	negative
Pazopanib	SMAD_m_Pathway_Degradation	JUND	1	JunD	Transcription factor	Androgen receptor	Transcription factor	Activation	Binding	JunD forms a complex with androgen-activated androgen receptor (AR)	FASN	Generic enzyme	Activation	Transcription regulation	HOXB13 knockdown increased the R1881-mediated recruitment of AR and several of its attendant coregulatory proteins (TRAP220, P300, SRC1) to the PSA (distal), STEAP4, and FASN enhancers.
Pazopanib	SMAD_m_Pathway_Degradation	FOSL1	1	Fra-1	Transcription factor	Decorin	Receptor ligand	Inhibition	Transcription regulation	Overexpression of FRA-1 inhibits decorin promoter activity.	VEGFR-2	Receptor with enzyme activity	Inhibition	Binding	DCN is an antagonistic ligand for VEGFR-2.
Pazopanib	SMAD_m_Pathway_Degradation	ATF3	1	ATF-3	Transcription factor	EGR1	Transcription factor	Activation	Transcription regulation	Egr1 is a principal Atf3 target.	VEGFR-1	Receptor with enzyme activity	Activation	Transcription regulation	EGR1 can bind to gene VEGFR-1 promoter and activates VEGFR-1 expression.
Pazopanib	SMAD_m_Pathway_Degradation	ATF2	1	ATF-2	Transcription factor	ESR1 (nuclear)	Transcription factor	Activation	Transcription regulation	ATF-2 binds to gene ESR1 (nuclear) promoter and activates ESR1 (nuclear) expression.	VEGFR-1	Receptor with enzyme activity	Activation	Transcription regulation	p53-mediated ERalpha recruitment and transactivation of the FLT1-T promoter.
Pazopanib	SMAD_m_Pathway_Degradation	EP300	1	p300	Generic enzyme	ETS1	Transcription factor	Activation	Acetylation	Sequential chromatin immunoprecipitation assay demonstrated a direct physical association between p300 and Ets-1 on binding to the Npr1 promoter, suggesting that a physical interaction between Ets-1 and p300 is important to enhance Npr1 gene transcription.	VEGFR-3	Receptor with enzyme activity	Activation	Transcription regulation	ETS1 co-activates transcription of VEGFR-3 .
Pazopanib	SMAD_m_Pathway_Degradation	HDAC1	-1	HDAC1	Generic enzyme	FLJ20449	Generic binding protein	Inhibition	Transcription regulation	HDAC1 and MBD3 bind to gene FLJ20449 promoter.	c-Kit	Receptor with enzyme activity	Activation	Transcription regulation	SOHLH1 and SOHLH2 directly stimulate Kit transcription in postnatal spermatogonia, thus activating the signalling involved in spermatogonia differentiation and spermatogenetic progression.
Pazopanib	SMAD_m_Pathway_Degradation	EP300	1	p300	Generic enzyme	GATA-2	Transcription factor	Activation	Acetylation	GATA-2 was acetylated in vitro by p300 and acetylation increases DNA-binding activity of GATA-2.	c-Kit	Receptor with enzyme activity	Activation	Transcription regulation	GATA2 positively regulate the c-kit promoter in mast cells. GATA-2 normally restrains, rather than activates, c-kit transcription in megakaryocytes.
Pazopanib	SMAD_m_Pathway_Degradation	EP300	1	p300	Generic enzyme	KLF5	Transcription factor	Activation	Acetylation	The coactivator/acetylase p300 interacted with and acetylated KLF5, and activated its transcription.	FASN	Generic enzyme	Activation	Transcription regulation	FASN gene is activated by the synergistic action of KLF5 and SREBP-1, which were induced by androgen in androgen-dependent prostate cancer cells.
Pazopanib	SMAD_m_Pathway_Degradation	TGIF1	-1	TGIF	Transcription factor	LXR-alpha	Transcription factor	Inhibition	Binding	Tgif1 can interact with LXR alpha to repress transcription.	FASN	Generic enzyme	Activation	Transcription regulation	LXR-alpha probably regulates transcription of FASN in human B-cell lymphoma.
Pazopanib	SMAD_m_Pathway_Degradation	EP300	1	p300	Generic enzyme	c-Myc	Transcription factor	Activation	Transcription regulation	p300 is functional binding partner of c-MYC.	PDGF-R-alpha	Receptor with enzyme activity	Activation	Transcription regulation	c-Myc probably regulates transcription of PDGF-R-alpha in human B-cell lymphoma.
Pazopanib	SMAD_m_Pathway_Degradation	KPNB1	1	Karyopherin beta 1	Transporter	NF-AT1(NFATC2)	Transcription factor	Activation	Transport	Karyopherin beta 1 interacts with NF-AT1(NFATC2).	VEGFR-1	Receptor with enzyme activity	Activation	Transcription regulation	NFATc2 binds to VEGFR1 promoter and increases VEGFR1 protein expression.
Pazopanib	SMAD_m_Pathway_Degradation	HDAC1	-1	HDAC1	Generic enzyme	NF-kB1 (p50)	Transcription factor	Inhibition	Binding	HDAC-1 binds to p50 homodimers in nucleus and these complexes are transcriptionally inactive.	PDGF-R-alpha	Receptor with enzyme activity	Activation	Transcription regulation	NF-kB1 (p50) binds to gene PDGF-R-alpha promoter and activates PDGF-R-alpha expression.
Pazopanib	SMAD_m_Pathway_Degradation	KPNB1	1	Karyopherin beta 1	Transporter	NFYA	Transcription factor	Activation	Transport	Karyopherin beta 1 transports NFYA .	FASN	Generic enzyme	Activation	Transcription regulation	FASN promoter contains docking site for NFY.
Pazopanib	SMAD_m_Pathway_Degradation	WWP1	-1	WWP1	Generic enzyme	p63	Transcription factor	Inhibition	Ubiquitination	WWP1 ubiquitinates p63alpha in cultured mammalian cells.	FASN	Generic enzyme	Activation	Transcription regulation	pro-survival activity of p63 activity is significantly mediated by FASN in both transformed and immortalized epithelial cells.
Pazopanib	SMAD_m_Pathway_Degradation	HDAC8	-1	HDAC8	Generic enzyme	p73	Transcription factor	Activation	Transcription regulation	HDAC8 co-activates transcription of p73 .	PDGF-R-beta	Receptor with enzyme activity	Inhibition	Transcription regulation	Cisplatin removed DeltaNp73 from the PDGFRB promoter and recruited p53 and p73, leading to binding of histone deacetylase 4.
Pazopanib	SMAD_m_Pathway_Degradation	HDAC3	-1	HDAC3	Generic enzyme	PCAF	Generic enzyme	Inhibition	Covalent modification	P/CAF deacetylation by HDAC3 and in minor degree by HDAC1, HDAC2 or HDAC4, leads to cytoplasmic accumulation of P/CAF.	FASN	Generic enzyme	Activation	Transcription regulation	P/CAF-mediated acetylation of USF-1 activates the FASN promoter, whereas HDAC9-mediated deacetylation causes promoter inactivation.
Pazopanib	SMAD_m_Pathway_Degradation	HDAC4	-1	HDAC1	Generic enzyme	RelA (p65 NF-kB subunit)	Transcription factor	Inhibition	Deacetylation	HDAC1 deacetylates and inhibits RelA (p65 NF-kB subunit) .	c-Kit	Receptor with enzyme activity	Activation	Transcription regulation	both Sp1 and NFkB play a critical role on KIT expression.
Pazopanib	SMAD_m_Pathway_Degradation	CTBP2	-1	CtBP2	Generic binding protein	SOX2	Transcription factor	Inhibition	Transcription regulation	CtBP2 co-inhibits transcription of SOX2 .	PDGF-R-alpha	Receptor with enzyme activity	Activation	Transcription regulation	Sox9 is bound to elements C1, C2 and C3 within the proximal 5' flanking region of the Pdgfra gene that are conserved among amniotes.
Pazopanib	SMAD_m_Pathway_Degradation	ATF3	1	ATF-3	Transcription factor	STAT1	Transcription factor	Activation	Binding	ATF3 increased STAT1 stability by inhibiting Ub/proteasome-dependent STAT1 degradation in hepatocytes.	PDGF-R-alpha	Receptor with enzyme activity	Activation	Transcription regulation	STAT1 binds to gene PDGF-R-alpha promoter and promotes PDGF-R-alpha expression.
